# Supplementary material for: Comparative transcription analysis of different Antirrhinum phyllotaxy nodes identifies major signal networks involved in vegetative-reproductive transition
Source: PLoS One. 2017 Jun 1;12(6):e0178424. doi: 10.1371/journal.pone.0178424 (PMC5453694; doi:10.1371/journal.pone.0178424)
Supplement: S1 Table — (XLS) [file pone.0178424.s003.xls]

## Sheet: Sheet1
Table S1 The primer sequences used in this study.
Primer name		Primer sequence (5' to 3')
SPS1	Forward	GAAGAAACAAGCTTGAGCAGC
	Reverse	CTCCTCTTGATCTTATATGTGG
SPS2	Forward	GCACAACGGTTTGCTTGTGGAT
	Reverse	GCTCAGGCCATGAGAAGAGGT
SS-S	Forward	GCATGGAGCCTTTGCTTGAG
	Reverse	GGAAGTTTAGAAAGGAACTCCTC
SS-C	Forward	GCTAGTAAGCTAGGTGTGATACAGTG
	Reverse	GCAGTGAACTGACTTGAAAAGTG
HEX1	Forward	GAGGATTGTGCGACTCCGATCTCG
	Reverse	CATCCCCGGAAGGAAGATTATC
HEX2	Forward	GGAGGCTCCTACTTTAGGATAAT
	Reverse	GCTATTCATCAAAGATGTTGGTATG
MADS-Box1	Forward	GATGTTGCTGTTGTTATCATCTC
	Reverse	CTCCAACATGGCTTTCATATCGTCG
MADS-Box4	Forward	GTATTTGAAGCTTAAAACAAGAGTG
	Reverse	GATGAATCCAATTGACGTTCAAG
MADS-Box12	Forward	GTCTTCATGAGAAGGAAAAACTGC
	Reverse	GAATGGGGTGCTGGAAAGTCAGCG
bHLH3	Forward	GAGTGATTCAATGACATGGAATC
	Reverse	CTTCTTGCACTGGCACCGGACGAC
bHLH6	Forward	CAACACATTAGATCCAGATAGGC
	Reverse	CAGTAAGCGCGGCACACTCGG
bHLH14	Forward	CTCCGATCTAATTAGCTCTAGTA
	Reverse	GATTTGCACTCCACCGCAACAT
bHLH23	Forward	GAGATCGATGTGAAGATCGTG
	Reverse	GCATGATGAACCTGGAACTCTAG
GRAS1	Forward	CAATTCGAATCACCGGATTTGGT
	Reverse	CAATTGGATGAAATTCGAAAG
GRAS6	Forward	CAAGCGATACTCGATTCGTTGAG
	Reverse	GTAACTCTTAAAAATCCACCGCT
MYB2	Forward	GCTTAAGGTTCTTGATCCAAGCCTC
	Reverse	GCCGATGCGACCAGGGAGTTCC
MYB5	Forward	GTGGTCTATGGTTCTAAACCTAG
	Reverse	GAAATCCCTTTGAGGACTCTTTGC
MYB21	Forward	GGCAGAAATTGAAGCAACGATC
	Reverse	GCCCAATTACCTCGGAGCTATCAC
bZIP5	Forward	GCCAAGTGTCGTCACGTCATCC
	Reverse	CCGTGTCCCATATGTTCACTC
bZIP8	Forward	GCGGATTTCATGATCACGGGATAC
	Reverse	CTCTCAGAAAACCCGATTCAAG
β-actin	Forward	GCGAAAAGAACATTCCGTACCAT
	Reverse	GCAATCATCAGCTGGAAGACTAG
WRKY12	Forward	GTCTGGTTCGGAAGGGAATAGTCC
	Reverse	GCAGTTAGGGTGAGTGCACCTGT
WRKY27	Forward	AGTCTGGTTCGGAAGGGAATAGTC
	Reverse	CTTTGCAGTTAGGGTGAGTGCACCTG
NAC2	Forward	GTTCAAGAGTCCGAACTCTGAGAC
	Reverse	GGATCATAGACGCAACGTCAGGC
NAC14	Forward	GAACTCCTTGGGTTATGCACGAG
	Reverse	CAAAGAGGGACTTGGCTCATATG
