# Supplementary material for: Comparative transcription analysis of different Antirrhinum phyllotaxy nodes identifies major signal networks involved in vegetative-reproductive transition
Source: PLoS One. 2017 Jun 1;12(6):e0178424. doi: 10.1371/journal.pone.0178424 (PMC5453694; doi:10.1371/journal.pone.0178424)
Supplement: S2 Table — (XLS) [file pone.0178424.s004.xls]

## Sheet: Table S1
Table S2 All unigenes shown in four libraries of different node regions
ID	Length (bp)	Sequence
>c10.graph_c0_seq1	440	GGTTTAAGGCTATTTTGTGTTGTTTTTTCCTTTATCCAAATGGTTTGGGAATTGCATTGGGTCTAGGTTCTTGAGTCTTTCACCTTCTACTAAGGATTGAGTTGCATTGGGTCCAGCTAGTATCATGGACTCCTTGGAGCACTTAGCATTGATTTACGCTGGGTCCATCAAGTATGACGAATTCCTTGGAGCACTCAGCATTCGTTGGCATTGGTCCATGGAGTTCTAGCCATACCTCACAGGACTAACTACACCTGCAAAATTTATTTTTAGTGTTTTGGTATGAATTAGCTCTATGCAAATTGAAGTTATTCAGCTGCCCCTTCAGTTATCATCTTTTCTCAGTAAAGCAGGAGTATTTTTATTAATTTATTTCCTGAAAATCAGCATGTGTTGGCA…
>c100.graph_c0
c100.graph_c0_seq1	1358	GAAATCTTGGCATTATCCTCCAATGTATCCACGAAGGCTTTCATCTCAATCTGCTTGGAAAGAAGAGTTTCTGCTTCAGACTCCAATTTCCTAATTTTCTCTTCAGCTAAGCGACACTCTTCTGCATGCTGCACCATAGAGAATTCCTGTTCTTTCTGGCGTTCAAGAACTTTATTGTTCAATTCCTGATTAAGTAACTCCAAAGCATTTTTTTCAGAAGTAAGACATATATATTGATGGTGTATCTGATCAAACTTTTGTTGAGCAGACTGAGAAGCAAGCTCTTTCTCCTGCTGGGCTAACTTGAGGCACAAATCAAATAAAGCATTAAGTTGAATGACTTTTTCTGAGAAGGTCAGGCTTTGATTCTCCAATTCTGTGAACTTCACAACCAGCATA…
>c100.graph_c1
c100.graph_c1_seq1	422	CAAGATTTCACTAGAAAACTCAAGATTATCTGATACAAAAATGGAAGATTTATTGCTGAAACTTTCTGAGTTGGAGAATGAGAGCAGAAGTGTTACCGATGGGCTAAAAGCAGATATCCTGAAAAAGGAGGGTGAAATTGATCTTCTGGAGAAGGAGATAAAGGAAAGTGAAGATAGAACAGAAGCACTCAAGAAAAGAATCAGCGAGCTTGAGAATGCATTAGCGGAGAAGGAGCGTCTTATTCTGGAACTCGAGACCAGAGAAAAACAGTTCGAAGATCAGAAAGCAGCGATTACAAAATCACTGGCTGACAAGGAAAGTGAGCTTGAAGAAGCCAAGAGGAAATATGATCAGATGTTAGAAAGTAAACAGCTGGAGCTATCAAAGCATTTGAAAGA…
>c1000.graph_c0
c1000.graph_c0_seq1	549	CAACTATACAGGTTGCATATATAATCGTGGTCACTTTGTTTTACACGAAAATTTCTATGTCACAATTTCTGACTTAAAGACTAATAGAGATCCAGAAGATTTTTCTCTGCTCTGCGTTGCTTAATATTCATCGGTCCACCTCAAGAACCATGATCATCCTCCTCCAAATTATTTCTCTCCTTATAAATCCACCAAAGTCGGTCAATCTCAAGAACCCAGTTCAAGTTCATAACAGATCTCAATGAAGCCTGTAATGTTAAACTTCTTGCGACGTTCTCCAAGAAAATCACGGTCGCAACATGAAAGTTCATGTTGTAAAGAAAAAAGAGTCCACGGCCGAATATGGCATCAAAGAGCATATATTGGGTTTACTTCTGAATCCGTGTCTGTGTGACGCCA…
>c1000.graph_c1
c1000.graph_c1_seq1	737	AATTGCAGCCCACTTATTATGCCGCCCCACCACTATATAAGCAGAAGCAATGAAAGCAATAGACGTGCAAACGGATGCCAACCACATTAACTTATTGATCACCTCCACAACCCGTCTCTCGGATTTTGTTTCACCTCTGACCACCGTTATTTGTACAACAACAACTGCCAACGATGTGAAGAGTGCGATAGCGTTAGTAAAGAAGAAGACCTTGAAGGATGTGCTGTCTGCCATCACAGCCTTTCCATTGCTGTCATCACCTCCAGGGACAGTGAATATGGCAGCAAATGCAACCGTGGCAAAGAGGACAGCCACAACAGTGACTGAATTAGTAGCGTTATTTATGCCTTCTCTGTGGAGCTTTCTAAGCTCTTTTGCTATGCCACTTACGTTTTTGTT…
>c10002.graph_c0
c10002.graph_c0_seq1	355	CCACTGATAAACACAATGGTAAATGATAAAAAATAACAAATAAATATAGAAACAAAACAAAGGAAAGTGCCTAGTGAAAGCCTAAGCTTTCATACTTGACAACAATTCAATAAGACAACTCCCATAATCATCGGAAAGCCAATTTGTAACCATAAAGAACACATCTCAGATTACTCAATACATACATCAATATATCAACAAATACACACAAAAACAAAGACTCATTTACACCAAACAAAAACGATGCAACATGAATCTTTATGAATGAAGTTTCGTAATCACCAGGAAATCAGCTACATGACTCTTATGCAACTAGCACATATCACTATTCTGGCCTAAAGTTTAACAATCAGGG
>c10004.graph_c0
c10004.graph_c0_seq1	267	CAAATTGGAGTTACTATTCCAAGGGAACACCGGATCCCGATGGTGCATGCTAGAAGGCGACAGCGTAGAATTACCAACCAGTGGCGGATAGACACGTTCGTGTTCTTGTTACGTGCTAAATGAACGAGGTTGCTAATTCACGAACTGGTGATGATGCATCACAATCAGAGAACAATAGTACGTTTCTTTTATAGAACTCTTGAAAGAATGAAAGTTTATTCTATGTTTTTTTCTGGATTAAACAGATACCTTTTCATATTATTCAAG
c10004.graph_c0_seq2	461	AACTCTGCTGGTTTTCTTGTGGTTCAAGTTTATGCATGATGAATTTTAACGCAGTAGTTTACATATCACGAGTAAAAAAAATTCTGAACGAGAACCATGTAAGTCCAAAAAACAAACATCAATGGCATCGAGTTACCGTGGACTAGATATTGATGAATTATACAGCATATATGCGACAAACAGTCATATGACTCTATCTCATTGGGATTATTACCAGGGAACACCGGATCCCGATGGTGCATGCTAGAAGGCGACAGCGTAGAATTACCAACCAGTGGCGGATAGACACGTTCGTGTTCTTGTTACGTGCTAAATGAACGAGGTTGCTAATTCACGAACTGGTGATGATGCATCACAATCAGAGAACAATAGTACGTTTCTTTTATAGAACTCTTGAAA…
>c10005.graph_c0
c10005.graph_c0_seq1	320	ATGAACAACAAACAGCTACTAATACAATTTTACCAGCACTGTATACAAATCAAGGGAAGGTACTTTAATTTCTCACTGCAGGTGCGAAAGAAAAAATAAACATGAAAAAGCAGAGAGAGAGAGAGAGACATGAATAATTTTTTTGTTTCTCTTTCATGAACGCAGAGGCAAATAAAATCTTCCTCTCATCAAATCGCTTACCCAGAATCTACAACACGACAAGAAGTTCCCCTTATATGATTAGGAAAACGTTCATCTGTTGACTACTCATGTAACAAAACCTGTCAATCAAGCAAGCTTATACAAGATCATAATCCAGG
>c10008.graph_c0
c10008.graph_c0_seq1	204	ATACTCGTCATATTTGGTAGTGATAAAAGCTTCTGGCAATCGTTAATAGACAGCGAATTGAGATTGCCCAACCAGTCCGGCAGTGCAGCCAGTTGAGTGAGGTACGATAGAGATAGATGTTTCAGTGAGGGAAGAAATTGTAATGCTTCTGGTACACGTATCATCTTGGGAAGATCACGAAGTGTGATGTATTGAAGTTTGGGG
>c10009.graph_c0
c10009.graph_c0_seq1	324	GCCATATCTTCACAGAGACACAGAACGGAATGTAACTGAGACAGAGCTCTTTAAAGTACAAAGAAATAACAAAATGCCCACATCTTTTCACTTCCAAAAAACTAATCTAACAACTTTTTGATTTGTTTTAAGCATCCAAAATTAAAACATTGAAATCTTGAAACCAAATTTGATCAAAATACTCCTTCAGGTACATACTGAATGACCAGACTCTAAACTATGTCGTAAAATTTGGACAGTAAAGTATTGACCTTTGAGACAATGACTTTCAATTTTAAATAAATCCCCACAAGAAAGTACCTTATCAACATAAGGGTGATTTGA
>c1001.graph_c0
c1001.graph_c0_seq1	631	ATGACAGGTTCTTGTCGGATACCTATATTTCAAAGAAACAAAATATGAGGTGATGACAAAAGAGTTTGATCCTTTAAACGTACTAAAAGAGTCAGACTTCATACACCCAACATAGAGATGGATAATCAATAGCAGAAGAGATATAGTTTCCTTTCTTTGTTATTACCCCGATATCGTTGAGTAATTAAGAGAAGGCAATGAGTTGTGATGCCAAACATCAAACTCTAGCTAGTATACTATCACCAAAACAAAACCATCTCAATATTTTCTACAATAATTAGTGAAAAGATACCAAAAGGTCTCTCTCATCCACCACAAAGAAAACTGTTTGGACTTCCAAAACAATAACAGAACACAACTGAAAACTATTATCACATAATCATTATCTTAAAACTAAAT…
c1001.graph_c0_seq2	661	ATGACAGGTTCTTGTCGGATACCTATATTTCAAAGAAACAAAATATGAGGTGATGACAAAAGAGTTTGATCCTTTAAACGTACTAAAAGAGTCAGACTTCATACACCCAACATAGAGATGGATAATCAATAGCAGAAGAGATATAGTTTCCTTTCTTTGTTATTACCCCGATATCGTTGAGTAATTAAGAGAAGGCAATGAGTTGTGATGCCAAACATCAAACTCTAGCTAGTATACTATCACCAAAACAAAACCATCTCAATATTTTCTACAATAATTAGTGAAAAGATACCAAAAGGTCTCTCTCATCCACCACAAAGAAAACTGTTTGGACTTCCAAAACAATAACAGAACACAACTGAAAACTATTATCACATAATCATTATCTTAAAACTAACT…
>c10011.graph_c0
c10011.graph_c0_seq1	433	GTTTACTGTACTCTCCAGATGAGTCGTCTATAATTTGATGCCAACTCTCCAAGCCAGTCAAAATTCCAGAGCAAACAGCAGTAACTTCAAACTCCAGTTAATTATTTCGCATCTACTTTTGTTAGAGCTGGAAAATCACGACATAGCTAGGCTTAGAATTTAAGTACATAGCAATTCAAATTGTAGACATGCTTCTAAGCACATTCACCGTGGAAAATCTCTTGCCTATTCACTGTTATTTAGCATAGAGAATACACGAAATTACCATCTTATGTAAAAAACACAAGCTCATTAGGCTATCGCTAAGCTGTTTGGCTTTTGGAGTCTGCTTCATATGTATAACTCATAATCTGGCCAAGGTTACCATGAAAATGCAGCCGATAGAACTTTTGTGCTCCT…
>c10014.graph_c0
c10014.graph_c0_seq1	265	ATCTCAAAACCACCACTTAGGTAGTTGTAAGAGTTATAAAAAGTCAAATTCAATAAAAGATGTAAAGACAAGTTATTTTATGGTAACTTTGAATCCTAATCGCTATATTTCCTTGCACGAGGCATTTCTGATCAATATATCTTGAAGAGTAGTTTAATAACTGTCTAGAAGTAGTTTATAGAAAGGGGCTAGGAACAAGAGTCTCACAAAAGGAAAGAGGACAAGTTAGCAGCACAAACAATTAAAACAGTCATCACATTGTACA
>c10015.graph_c0
c10015.graph_c0_seq1	370	GATTCCAAGCGGTTGAAGATATGGTATGGTATTTCTGTGGACCTGTATTGTTTTTTCTTTGTATTGATGTCATTGTGTTTCTTGTTAGTTGGCATGGTTTAATTTTTCTTTTGAAACTTGAGCAACTGGATTAGGTGATGGTTGAAATAACATTTTTCCTCAATATATCTAATTGTGAGTTATTTTGGCACAGCTTATTTAAAATGTTTTGAATGATTCATTAACATAATGCAAAGTTTTTGATGTTTTTAATTTGAGCTTAACTATTTTTTGGTTTTTTGGAGAAGAATATAATTTCATACTGTATGATTCACAGGCATAATAGTTTCTGGAAACTAATAATTTAATATTTGTTTGCTTAAAAAGCTTG
>c10019.graph_c0
c10019.graph_c0_seq1	353	GGTGAATATTGAAAAAACCCAAGCAAGAGAGAAGATGAAAGCGCTACATTTATGGCGTAAAAGACATACAAATAGATAGGGTAGCAAATCACAAGTAAACAATCTGTACTGAAATTCATCCGAAGCCATCACCGCATGAAATATTTTGACGAAAGGAGGCATAAAAATGGGAATCAAGCAGCATAAAAAAATGTTTCGGAATCTGTATGATTCAGAGGAACTGCAAATATGTTCAAAGGCACAGGAAGTTGCAAAAAAGATACACAATTTGTCACACACAAAACCTAATATACAGCAATTTAGGACTTCAGAGAATACAAAAAGAATAATTGCAGGGTATAATTTCTCTAGGA
>c10020.graph_c0
c10020.graph_c0_seq1	395	TACTATTCTCCATGAATAACTCACAAATTTCCAATATCAGCATGAAAAGGAAAATCTCCTTTCTTTTCTCACTTAAAAGGGATTAGTTCCCTTGACAAAATCAAATCCTATATAGTATAGAATTACACCTTAAACATAAAAGTCCACATGAAGTAACACCAAAAATTCAAATATTAAAATTCCTTAATAGCTTTTTAAATACACACGACAACTAAGAAAACACCCCATCAGGCCTTAACCAATATCTTTACAAGAAGTTATGATTTTATTACTAGTGAGGACAAATGAGGTATTGAGGTCACAATTAGGAGACAATATTATAAAAAGGTATGCCCACAAATCACATGTACGTTAGCGAAACTAGGTTGGATTTAGAAACAAATAACATGTATAAA
>c10026.graph_c0
c10026.graph_c0_seq1	322	AGAATCTGGAAGATCGGTATCATCAATAGCATGAGGTAACACCACTGAAGATTTAGGATCAGATGAAACAAGAGGTGAAAAATGAAATGATGTTTCAAAAAATTGAACATCTCTGGAAATGAAGTAAGAGTTTGTGGTGAGGTCAAAAAGTCTATATCCTTTGTATGAGGGGGGATATCCAAGAAAAACACATTTTCTGGCTCTAGCATCGAATTTTGAGCGGTTTGGAGTAAGATTTGCAGCAAAACACAGGCAACTAAAAACTCTCAAGTGATCATATGATGGTGTTGTGTTGTAAAGTAGCTCAAATGGAGTTTTATTT
>c10027.graph_c0
c10027.graph_c0_seq1	261	GACCCTTGCGCTGCCAGGACCCTATCACAATGAACCCAGACCCTACCCTATCCTACACTTACCCTTACCATGTTAGTACCCTATCAGAATGTACCCTTACCTTCACCCCTCTCCCTTTGTAATGTAAACTAAGATTTCTGTAATGGAGAATAGATAAGATTAATGAGTCACTTGGGCGGTAGACATAATGAAGCAAGTAATGAAGTTGGAGTATTTAAGAACAATAATGAAGTTAGAGTACCGGAAGATTAAAACTTACAA
>c1003.graph_c0
c1003.graph_c0_seq1	822	AAATGAAAAGAAGAGTATCTAAAAGCTAATTAAACGAAAATCAGGACTATAGTGAGTAATCCAAAAGAAACGATTGTGTTTGTCAACATGAGGACAATTAAAGTTTATATATGTAATAGATGTGTATGTATGTATGATTGATTGATTAATTGCCCTTTGTTTTATTTTGAATCTGAATTTGTTTGTAAAACTGCGCGATAAACTCCTCTGCTTTAGAATCAATCATCTCATCTCCAGTAATAGCGTCGAAAACCTCGTCTGGATCATCCTCTTCGCTATCGCTGCTGTTGTCAAGATCTCTGAGGCTCGACGCCGAAGCGTATTGGCTCATAGTGCCTGAAGAAGACGGCGCAGGTGAACCAGGGCGCGGGATAATCTCCTCTACGCTCTCGAGGGGCA…
>c10038.graph_c0
c10038.graph_c0_seq1	334	ATACTTACATTACAGGCCCCTTTGATCCTTCGTTGGCGAAACTTGAGTCGCTCTCCGTTATCCATCTTGATAGAAACTATTTTTCTTGTCCTTTTCCGGAATTCTTTGCCGATTTTCCCAGTTTGACGATTTTAACTATGAAAGACTGTAACTTGTTTGGAGTAACTTCTGGAAAACTATTCCAGAAAACTAGGATGCAGACTATTAACTTGGTTGACAATATGTTTCTTCAGGGTTATTTGCCTGAGTTTCCATTGAATTTGTCCCTTCAGAATCTGTTTCTTGATGGTACAAATTTTTCAGGAAATATACCCGAGTCTATAGGCAATCTAAA
>c1004.graph_c0
c1004.graph_c0_seq1	342	GATGCTAATCAATCATTACTCTCTGAGCCTCTGTTTTGTATCTTTTTAATTTTTCTAGTATTAATTTTAATATATGGAGATGAAAAGGCAACAAATTAGAGTCACTGAGGCGCCCAATTTCAATGGTGCTTAAAGCGCTTTACGTTGCCGATACTAAATTAAGTCACTGAGATTCTGGCAATTGCTTCTTTCTAATGAAGCTGCTGCATTCAGATGTGCCTAAATCTTTCAAATCTTTTTATTTGATTTATTTTTATCTACACTTTTGTCTATGGTATATTCGATATGTGTCCTGTAAATTAGATATATATTTTAAATCTCGTTACAACTTTATTATAAGGC
>c1004.graph_c1
c1004.graph_c1_seq1	983	ATTGGATATCATTTGTTATGCTTGCAAAAGTCATGTTTTGATGGATAACTTCCTCAAGAGGCCCTTCGTCCTTTGACTCCTTTTGGTCCTCAATGCTCGTCGTGGTTCAAGCTCCTTCCCATTCGGCTTGCACTCTCTTTTTTTCCCATGTTGGTCCATGTTCCTAATTGAAGCATCTTGGTTCATAACTTTCATACCCAACTGTATAGAAAATGGGTATTCCAACATTTGTGATGAACTGTCATTAAGTCCTCCATTCTCACTTTTGTGGAACGTCCTCCTGATGTAGCATCCAAAACCATTTTATTGGAGTAATTTAAACCAGCGTCAATTTATTGCAAATGAATCGATTGAGACGATGATGAGGCATTGTCGAAGCAGTTCATAATAAATTTCTCA…
>c10048.graph_c0
c10048.graph_c0_seq1	213	GAAAATATCGATTAACTGTGTGCCCTGTAAAATCACTGTGAGTACACTTAAACTTCTTCTTATCCTTTCCCTGATTCGTACCGTAGTCTTTCTGATATCCACTAGAAGGAGCAGAATTCTTCTGGTTATTATCATTCTCACTGAACATAACAAAAGATTATGTAAGATCAGAAGAATGAAGAGATCTCTGGTTCTCTTCTTGAAAAAGAAGAG
>c1005.graph_c0
c1005.graph_c0_seq1	1062	GTAATAGTGGTTAATGTGATTATTCTTATATAGTCTTCCTCTTATTGATAATGGAAGTAAACAGATATTTTTCTTTTACTTAGGCTAAGTCAACGGTAAACGGTATACCTTGTGGCCTTGTGGTCAGAATTCTTAAAACTATAATTATAAATTGCATCTTGTATAACATTTATTTTGAATAGTGTGATGTAAATTGATAAACATGGTTTAAGTAAAGATCACCCAACAAACAAGAAGATAATCTTCAAGCTGCATTAATGATTTAGTAGGTTCAACACGCAAATGTCACACCAATACATGATGTAGATCTCTAGAGACTGATAAGTCCCATGCCACATGTTAGAAAAATGCTCAAGACCTAACCAAAAGTAACGAGATTGTGTGCAATATGAAAATTGC…
>c10058.graph_c0
c10058.graph_c0_seq1	258	GAGATCTTCAGCAAAAACACGACAGTAATTCTCCTTTGTTATCTATCTAAAAGATATTTCTTTGTTATTTCGATATTGATGCTGAAGAATTTTCTGAATAGATCATCGTGGTTTTTTTTCTTCCCATTAAAGCTCAAGCCTTTGGCATTTTCATTATTGTCACAATTTTTATCAGCATATTCTTGTGGAAGTCTTTTGATGGTAACTGTTGATCGTACCATTTATCATTTTCCAGTAATCGGTGACGTAAGAGGCAAG
>c1006.graph_c0
c1006.graph_c0_seq1	276	TGAAAAGGGGGCAATTTTTAGTGGCCTTCATCAATTCCCGATCTTCAGGTGCACTCAAGATCAAATCTTTTTCCCATTTTCAGAAGTGGGTTTGATCCAAAATTTGTGGGTCTGATTCGGAATTTGATTTAGATTGATGGGTTCTTCTTAAAACCTTAAATCTCTTTCTATTTATAGTTGTCAATTTCAAAACCCAAATGCTCTGCAATTCCCCTGTTTCTACAGAGCATCATTTGAACATGGCTAAATCTTTGAATTCAACTGACCCCTGTTTGA
>c10066.graph_c0
c10066.graph_c0_seq1	397	TCCATTATGTGCCTGTGTTAGTTATGTTACTCTATAATGCATCAATTGCATTGAAATCTCTTCAATTTTTTCACAATTCAAGTGTAACTGGCATGGTGAGAAAAAATAAGTCATATAGAACTTTGAGTTGTTGTCATATCTCTGATAATCAAGAAGCGAAGCGAGCTTTTAGGCTCCCACATTAAAATCATTATCCACTCAAGCTCTTACGGTGAAGCAACTAATGGTCATTAAATGTTACCATGTTGGAATTTTTGCATACTTTGTGCCCCTTTGGTTATATGCTCATACCAATGTGTGGTTGTAGAAAGCATTTTTTGTCACCCTCTATAAAGTAATTCACATGAGATTGAAATGTATGTGCTATATACCCCGAGTAAAAAAAGATCAAAAGGAG
>c10067.graph_c0
c10067.graph_c0_seq1	401	AAACAGCACCCGCTCCAAGGAGAGGTACATGTGGCATAGTTTTTACTTTCCTCATGCCGTATTTCCATTCAGTTTGTGTATCCTAGTTTCTTGTTTACTTATCATTTCCTGCTATTATTTCAAGAAAGTTGTTTTGGTCTTGCTGAGCGTGTCTTAATGAGACAAGTAATGTTCAAGTTGTAAATGAATGCTATGTAGATAAACTGTACTTTGAAAGAATCCTTTTATTGTTCTCTCAACTACCAGGTAATATAAATTGATTACTTGGTACTTTGTGCTATCTTCTTGTTGTAGCCGGTCGGTGTTACATTATTTTAAGCCATTATATGCAGCCTGCTGGCTAGTAAATTTAGTTGCTAATCATGCATTATTTTCGACAGTTGGAAGGCTCTGTGGACG…
>c1007.graph_c0
c1007.graph_c0_seq1	340	GCCCATAACCAGAGTAATCATATCTGCAGATGTAATGAGATAAGACACTTCTAAGCTGAAGCACCATAGCAAGTAATAAAAGAAAGGGGTGTAAAAAGGATGGCATCAAAATAAATAGGGTGGTCGGCGGTTGGGAGTAGGTCTGAGAGGTGATTAAACAATTAAATTATGTTGATCTTAGTTGAAAAAATAATTACTCAGTATAATCAGACTCTACATCTGATAAGTTACTTGTCAACTAACACTAAGCTTGACCATTTTTTTTCTACATTTAAAGAAAAAAAAACATGTTTTTGAAATAAAAAGCAAGAAGAATGTCAAACGGATACTTGCAATTATG
>c10072.graph_c0
c10072.graph_c0_seq1	432	ATTCCTCCCCAGCAACCCCATCCTAAACAGAAGGAGTATCTCAGCAATCGTCCATGATCATTTTAAGAAGATATCAGAACCAACGAATATCTTATTAAATGCAAAAACCAGAAGCAAGCAAGACTAGTTAAAGAATGAACACATTTATGCAAAATAACTGAGACATGCATGCTAACAAAAACTCGAATAACACTCCCCCCACATTCAGAACATTTAAACCAGTGGTTTTGTTTAGATTTCCTGAAGATGATATCCAAATCTCAAATTAATCCTTAGTCATAATACAACACTTTTCCCTTGAAAAAGGTTCTGCATTTTTCTGGGCTGAAAGAAGTTGAAGTCCAAATGACCACAAGAAATGTGATCGATGTTAAACACCTCAATTAACATTCACCAGTC…
>c10078.graph_c0
c10078.graph_c0_seq1	343	TTATCTTCGGTATTAAACGACTAACCTCCTTCCTCATGGACAAAACTTCAGGTTCTGGAATTCCCAGCAATATCTTCCCAATATCGGCCTTGCCATTTCTAACATCATCCTCGGGTATAAAAACAGAATACTCTGTATAATTCTTCGGAAAGTGCCACAAATATTGGTCATATGCACTTTCTCGACGAAAGAAAACCGGAATGCACCCTGCCAAAATCGAGTCAAACGTGGACCGCCTCGTGTATGAGTCCCCCGAAGGTTGCAGACAAAAAGTCGAGTTTCTAAGCATTTTCACTACTTGAATTGGTTCGTTGCAGTTAACCGAACCACTATTGCAATCAAG
>c1008.graph_c0
c1008.graph_c0_seq1	317	ATCGGGCCAGCCCTCAAGCGCATGTAACCACTCACTTCTTTCTCTTAATTCTTGATTTACTTTTTTAGCTATATGTTTTTTAAATTTGATTAGGCATTTGTTTGTGTACATTTGTGATTTGCTGGTTGGTGTGTTTGGTGGAGCATGGATTTTGCTGAAAATGAAAAGAACTCTTGAATCTCTAGGGTTTTTGCAATGTGGATAAGTGAAGAGGAATATGGCTCAAGCTTTTATTTTTATATTCTTGGTGTATTTTAGTTTGAGCTGAATCAACTATTAAATTCTTGATATAGAGGAGGAGAGTTCAGAATGTTCAG
>c10080.graph_c0
c10080.graph_c0_seq1	218	GATGGCAGCTTGGAAGAGTGGGGTGTGACTAGCACTTGCAGTGAGCGATCCTTATTGTTGGATCCTTTTGTTTCGGGAAGGTTTCATCAAAAAAGGAAGTTTAGATTTGAAGATGAAGTACCTGAACCAGTGGAGAAAACAGATTCTGAGAAAGAGATTGAAAGCTTGCTTGCTTTCGGATTTCGGTTTCTCCTAACTGCAGGATATATGCTTAGGAT
>c10083.graph_c0
c10083.graph_c0_seq1	271	GGACACTATGAGTTTAAGGTGATGCCTTTTGGCCTCACCAATGCACCTGCCACCTTTCAAGCCCTCATGAACAAGATATTTAAGGAACATTTGAGAAAGATAGTTCTAGTCTTCTTTGATGATATCCTCATCTACAGCAGTAGCATGGAGGAGCATCAAATTCACCTAAAAATGGTGTTTGACATCTTGAGGCAGCATGGTTTATATGCAAAAAGGTCTAAGTGTACTTTTGGGACAATTGAAAGTAGAGTATTTAGGGCATGTGATTGGA
>c10084.graph_c0
c10084.graph_c0_seq1	228	TCGATGTCCAAGAACACTTGATGAATAAGATCGAAATTCCAAGCGCTCGTTGCCGAGTCAATTAAGTCCGATACCATCTCCGCACCATAGTCAGGTTGTCGTGTTGTAATTATCCGAAACGATTCTGGCCGAGGAATCCACGCATCGTCCCAAATGTTGATATTAAGACCATTACCAACCCATCAACGAAGACCATGCTTAAGCACTTGAACACCTTCTAAAATACTT
>c10085.graph_c0
c10085.graph_c0_seq1	352	TGCCAGCACTAAACCCAGACCTTGTAACCATTGTACCCCGAGAACCACATCTGCTCCCTGGATTGGCAGTACTAAAGTAGATATCGTAAAGTCCGCACCTTGCATCTTTAATTCAACCTCATGACATTCCCCTTGACATTTAATTTTGTCACCATTACCGACCATGACTGATATTTCCGCTCGTTCCTGAATTGGTAAGTCCAACAGTTTAGCTAATCTCGGTTGAAGAATGTTGTGAGTACTGCCGGAGTCTATCAAGATCGAAAGATCTCGCCTTTGATGGTGCCAGTGACTCGAAGTGTTCGTGGTGACGATATTCCCATATATGCTGCTAACGACAAATGAAATTCTG
>c10087.graph_c0
c10087.graph_c0_seq1	245	ATGGGATAGAGTAAGGACCACTCTATGCAATATGCAGAAGCATAGTTTGGACAAGAATTTCTATGCGAATGTTTTGTGTATTTGGTAGGAAATCTTTAATGGCAACCTGAAATCTTTAATGTTAGTATTCATCGTTTGACTGTAATTTGTTTGGCAATGAATGATGTACATACATGTCCCTTTTTAGCATTTGACATCTCCTATTTGATTGTTATTCATGCAGTTTTTTGATCGTTACCGTGGAA
>c10089.graph_c0
c10089.graph_c0_seq1	261	GGGTAGCCCCCATCACAAAATACAGCATTGGGTAACAAGTTTAAGGGAACAAAAAAAGAAAAACATTCATCCCTCGCCCAACATGCCAAAAATTGTGCTGCAAAATTGCAGTGCCTTGGAGCAAACCTAAACTTCCACCGTGGCCAATAAAACTACAACTTGCGAATCTCCAGAATCGGTTGTTTTGATCTCCAGTTTGCTCATTCTTCACTAGAAAAAATCGGGAGATGACATTCAGATTGTCTCTTTCAAAAAACCTTT
>c1009.graph_c0
c1009.graph_c0_seq1	450	GAGGCAGAAGAGGTTTGCAAAGAGGTATGTACCACTTACATGAATGTGTCTGTGAATTATTTAGAAATGTAAATTCTCTGGATAGTTGCACTTATATTCCCGAAATTCTTCTGACACCTGGGATTAACTATTCATTTTCCTGGATTCCATAGTTTATTGAGTCATAGTGAAATATCCTTTTTAAGAGACTATAATATGCAAATTCTTCAATGAGTAACATACATGTGAACATGTGTTCTGGTTATATTTCAAGAATAGATTTCATGGATAGCCACTTACTAATCCCTTCTCCTCTCAACCCGACCCATACTTTGCATGTTCTCACATCTGGTTACCAATCCTATGTATGTTACAAAATATTTGGTGATACTCAATTTGTTGTTTTAGTTGTAAAAAATG…
>c10091.graph_c0
c10091.graph_c0_seq1	402	AAACAGGATAACTGAAAAGTGTCAAAACATTTAACTCAACATTGTCATTTTTGGAGTTTGCAAAATGATTCTACAAATGCATACAATATACAGCCAGAAAACTACAAGTCAACCAACATAAACTCACAGCTCTGAGTTCATAAGATATGAAATTTGAAAAGACATCTCAAGAGTAAACTAAAATTTGCAACAAACACATCAAGCAGCTCCAGCGTATATCTTCATCACTACAAGGTAGATGAACAAAGACTAGTTGACAAGTTCACAAATTTACCCAGCAATACAAGATACGAAAAGAGAGCAACGGCGAAAGTAAACAGAATAGCTCAACGCTCAAAAATAGCTGAACTGAACATATAATCAAAGCAAAGTACTTACTTCTACTATTAACTGGTTCTC…
>c10096.graph_c0
c10096.graph_c0_seq1	636	AAAAAATTGTATTAAAACTGAGCCCCTTCAAATGTTTGTCCAAACTGCCAATTAGCCGGTGCAACGTGGTAGCTAGTAACAGTCCTTCCATCACTAGTTGTGACTTGAAATGAGAGGCTTTGGCCATTGAGATCAGAGTTGCTCTGCCAATTTTGGCCCCAATTTCTTGACATTGCTTGCCACCCTGCTGAATTTGAACCTTTGATCGACACCGATTGTACGTCACCTGCGCCTCCCACGTTGGTGATCAATACCAAGTTGAAGTATGAGTGACCATTGATTGTGAACTTTATTCCTCCCTTCCTTGTGCAGGGCACTCTTCGGAATGAAACCGGGACGATTCCAGCTTTGTACTGGGCAATTTGCAAGTAAACCGGCTCCGCGAGATCAAAATGCTGG…
>c10098.graph_c0
c10098.graph_c0_seq1	561	TTTTAATTCAAATGTTATTGTTATGGTTTTCTAAATTGTAATTTCTGCCACTTATGTGTTATAGTTTACCCATTTAAGAGTAATGTGTTGCCAGATTCATATCTAGGAGAGACTCGTGAGTAAGGATGCACACAACTAAGTATTTAATCAAAGTAGGGGCATAAATGCTTTAGTCGTAAATACTCTAGTGGTAATTGGGGTGTCAAGTGACGTTTATTATGTCGGAGAATGAGTTACATGCTTGGTAGTCAATTCTAATTGAGTAAGTGGCACTTTAATTATATCTCAGCTGTTAGTAACTTGAAGTAGGATGAATTGTACTTTCACGGTTATTTTCGTATTAATCTGTAAAATTGAGCACAAGTAACTGACCCCTTTCCAAAGAGAAAATGCACCTTG…
>c101.graph_c0
c101.graph_c0_seq1	690	ATAGAATACAGCCAATGTATTGAATGAGAAAGCTGCCGCCTATTTCTTGTATTCCAGTGTACAAACTGAATGTTTAAGTCACACTAATCTAATCGTAGAAGAAAGCTTTTACAATCCATTTCTTTAATCATGTCATTCAATTGCACTCTAAATCTCAACTAAGCCAAGTCCCATGCACTCTCTGCCTCCAGTCTGTGAATGTACAGAATACTCCATAGCAACCATGTAACATGGTGATCAGGGGACTTATTTATGCAATTTGTAACACGACCCAAATGATGATTTCATCTTAACCAGACTGTCACTGCTAGTACTCTAGAAGATAAATTCCTGCTTGGCACTGAATGGTCCACTTTCCCACATTAAATGCAGTTACAGGGTATGCTAGTATATCACGTG…
>c101.graph_c1
c101.graph_c1_seq1	364	TCAATACATTGGCTGTATTCTATCGGTGACTGGAAATATTTTAGAAGCGGCATCCCGTGGGCTCCGTTTATAAGAGCACAAATGAAACCATAGAAGTGCGGAAGAACAATATACATGAGGCAAATCATAATGCTTTAGTACATAATTGATTGGATGTCCTGATTACAGACACTGATATCAGTAAGTAACTGAATGGTACACCGTATCCTAATGCCTGAGGCTCCAGCTAATGTAACCAAGAATTTGTATGCCAAGAGACTGTCATGCAAACATCTTACAAAGTTTATTCCCTGAAGAGAAAACTAACAACTGATGCAAGCATTTACTATTTTCTTGTGTCTACTTGATGTATGCACTGTTGCTG
>c1010.graph_c0
c1010.graph_c0_seq1	301	ATCTCCAGCTTCAATTCCAACACCAGGACCAACTTGAAAGTCCCACTGGCCAGACATGACATCGCCATTGGTACCGCTAATATTGATTCCGGCATTTAAGCAGGCTTTGTAATGATCATCTGATATGTCTCGTCCGAACGACTTATCGGCTTCAGCACCACAGTAGTAAGGGCCCTAAAAGTTGACAATACATGAGATAATCAAATCGATTTGACCCATAACCGGTAGACAAGAACATATCTTACAGGTCTACAGCCCCTGAGGTTTGGTCTAATAACAGAAACTTATTGTAAGGTTATAA
c1010.graph_c0_seq2	220	ATCTCCAGCTTCAATTCCAACACCAGGACCAACTTGAAAGTCCCACTGGCCAGACATGACATCGCCATTGGTACCGCTAATATTGATTCCGGCATTTAAGCAGGCTTTGTAATGATCATCTGATATGTCTCGTCCGAACGACTTATCGGCTTCAGCACCACAGTAGTAAGGGCCCACACGGCCCAACTTTATCATTCATTACTTCATTTGCCACGTATAA
>c10101.graph_c0
c10101.graph_c0_seq1	232	ATTCTCTCAGGATGTTGGAATTGACGATGCTAAGGAAGATGAGGCTTCAAAAGATGATATTGTGGTGCCACAAGGAGAAGCAGTCACCATAGAGACATTTTTGGCGTGGAGAGAGAGATTCGAAGCAGAATTAGCTCTCGAAAGAGCAAAGCTAATGCCGGACTCAGCACTCGCTGCACCAAAGGAGAAAAAGCTTACAGGGAGACAGTGGTTTGAAAGTGGAAGAGCTTCA
>c10102.graph_c0
c10102.graph_c0_seq1	275	GTGTTAACCAAATGTTTTAAACAGGCCTCATAATCATCAGCAGCTCCCTCTGCTGATAAGGAATCATTAATGGCATAAACCTGACCTGATGGAATTGGCACCTTAGAGAGAAACCCATCATCGGCGAGCTTGTAATTGCTGTCCGGGTGATTCTTGGGCACCACTCTCTCATCAACCCAGAACACATGCCACTTCGCCCAGTTCACAGAGTCCTTGTACGGAGCTTCCAACAGCTTCCTGAGAGAGTCGATCAGGGTTCCACCGGAGAGAACGAC
>c10108.graph_c0
c10108.graph_c0_seq1	343	TTAAAACCAGACCAGATCGGAGATGCATTTGGTCTGGAGTAGCCCAAAAAACCATTTTTGTCAAAAACGAGCGAGACCGCTCCAAAATCCAGTTGAAACGGTCAACCGGATCGCCCTTAAAAGCGCTCGTCTGTTTTTTTTTTCTTTTTTATTCCTTCTTCTTCTTTCTGATTCACAATGTCCATAAAATGTCAGCCCCAATCAAGAAGAGAAAGCATCCTTGAAAAGAAGAAGTGAAAAAACAAAAAAGTTGGAAGAAGAATCCCGACTTGAGCCAAAGAAACAGAAATAAAGAGGGAAAGCACAACAAAGAGGAGTGAAAAAGAAAGTGAAGAGAGAGAAG
>c10109.graph_c0
c10109.graph_c0_seq1	690	TTTCTATAAAAACAAAGAGATGTTGCCGTTTATAGATACTCTCCTTATATATAGTCATGCATATATATGTCCGTTTGAGACTTTCATGGGTGAGCATAGAGTAGATTGCAGCCAAGGATGACTTGCCGGTATTATTAAGCTGTACCGGAGAAAATGAGAGCCGGCAAGTTGTTTTTGGCTACATTTTGCTCTCTTCTTTTCATGTGAGACTCAATGGGATTGATGGATATTAATTCTTGACTGTAGTTAAAGCCTTAAAGGTCTTGTGGGATTCATAGCCGGCTATATGTCATGTTGCAGCTCTCCAATGTAAGTTTATTGTTTAAGATCTATTTATGAAGGTTTTGAGCCTGATTCCAAATCTTCCATGAATATGTATAGAGTTCCATCTTCAACAAA…
>c1011.graph_c0
c1011.graph_c0_seq1	1020	AATAAACCATGCTGGGGGCAAAGATTCCTCACCTTAGATTAACTACAAACACTTTGCATGCAATAATAATCCGATTCAAATACTCAACGTCCGTCACAAAAACTAACAAGTTCGTCATATACTGCAACACCCAGATAACGAGCCATGGTCGAAACGGCAACATTAAGGAAGCCGAGTCTCTGTTCCAACGCATGCCTGCAAAAACTGTTGTTTCCTACACCGCAATGCTCACTGCTTACGCCAATAACGGGCAACTAACAAACGCGAGAAAGGTGTTTGATGAAATGCCGCAAAGAACTGTTGCAACGTGGAACGCGATGATAACGGCGTACGTAAGGAATATGGGTAGTAGAGGGAGTTGGGTGATCGATGAAGCATATAGATTGTTTCTACGTATGC…
>c1011.graph_c1
c1011.graph_c1_seq1	1855	GGTTATGTTCAAGCAGGGAGGCTGAGAGAGGCCTACGAGCTTTTTGAGAAGGCAGAGCACAAAGATTCAGTCTCATGGACAACCTTAATAACTGGATTTTCTAACAAGGGCGTAACAGCAAAATGTATTGATTTATTTAATAACATGCCTCAACGTGATGATGTTGCATGGACTGCACTTATTTCTGGATTTGTGAATAATGGAGAACATGAAGAGGCTATTCGTTGGTTTATTGAGATGCTTCGAAGTGCAATTAGGCCTAACCCTCTTACTTTAAGTAGCTTGCTTAGTGCTTCAGCTGGTCTGGCAATTTTGAACCACGGTCTACAACTGCATGCTCTTGTCATTAAGTTTGATATAGAACATGATTTATCCATCCAGAACTCCATTGTCTCAATG…
>c10117.graph_c0
c10117.graph_c0_seq1	821	AGCATATGCACTAACGTCTGTGCTATACTTAAAAAGTTAGTACAATTATAAAAGTACATAACATTATAGTAGGAATTAAAAACAACATAATATAGCATAGCGGTGACATCAAAATTCATGCGACTTAGCGGAGCATGACGCTTGGGAACTCTGAGCGGCCGAATTTGCATTTTATGCACAAAGACTTGCCTCGAAATCTTCATCTTCGTCAACCACGCGACTGACACCGTTTGTGTTTGACATCCGGTCACAAACAACGGCCTCGCCATTCCGAGGGTTACAAGGTTCACCTTTCTTCCTGCGGGAATATTCGATTATTTCTTTGCTTGTCCAACGGGGCTGTTCCCTGTAAACCCTCGCTCTGATTGGAGGTCTCTCGAGAAGCTTAGCCAACTCTTT…
>c10119.graph_c0
c10119.graph_c0_seq1	308	GAAATGGCATTGATAATTCTGAAGTCATTCAGTTTGGTCAAGATAATTATTGCAGAATCAGTAACCTATGTGCAGTTCAAGAAAATCAAAGCACTTTCCCACCTCACAGAAAGAAAAAAATCAAGTTATCCAGGTTATGAACTACATGCAGGTCAGATCTCAGTTTACACATGTGAAACTAAAAACTCCAATCCTGCTTCTTTCAACATAGTTCAACTGAAAAGTTTGACTTCAAAGCAATTCTGAAACTTTCAGATAATCAACACCCCCTCCTTTGAAAACGAAACAGAAGAATCTAAACAGAGAAC
>c1012.graph_c0
c1012.graph_c0_seq1	310	GCATATTTCGCACTTGAATTCCTGAAATACATTTATGGGTTGTTGAGAAAGTATGCAAAAAATATCGAGAGGTCATCCAATAAATACGAAGCTATGGAACTGTAAACATAAGAATCACCATTGCGATCATTCAATTCCGAAACTATAACCAAGAACCAAAAGACTGTCAATGTTTACAGTTCTGTACCAAATAATTGAAACAGCAGCCCCCCACCCCCCCAGAGGATTTTGTGGTAAAGTATGTTCAGAAAGATGTAAAACTAGAATAGAATTATTTTCTTTTACTTCCCTGGTGTGATTTACTTCCCTT
>c10120.graph_c0
c10120.graph_c0_seq1	322	TAACTCAAACTCATTGTTTTAGGTTAAATTTGGCACAGTTGCCTTGTTGGAATGTCAATTTGAATTTTTTTTGTTATGATTCTTTAACTTGTTGGTAACTTGGTCGTTGCAGATTGAAATCATTTTCGATTATTTTCATGACTGGAAAATAAGTGCTTCATGTCCCAGTCAAAAACTTAAGAATTTATCTGATGCCTTGAGGTGTGGGATACAGCCCAAATGCCAATTTGTTCCTGGAAGAGCCCAAGCACTTTTTTGAAGTGAACAATGTCAGAGTCATTGGAAGTTGGAACTCACTTTTTTTTTTTCTTAAAGCTTAATG
>c10122.graph_c0
c10122.graph_c0_seq1	209	TGGAATTCTACTGAATACGACCCAACTGAATCATTAGGGAGTTTATATTGAAACATATAGATTCACTGATGTGCATCGCACCCAGGATCACGTGACACTACAAACAGAAGAAAGGGCTTATAAATGCTAATACCAGATCACCTTGAAAATTAATACATTTGAATTTATGCTCACCTCTCCACGCTCATAAATGCAGATACATAGCTATA
>c10123.graph_c0
c10123.graph_c0_seq1	302	GTTTACAGATTTTTTTTTTTTTGGGAAAAAGAAATACTCATTTATAGGATGTGGTTCATGAAATTTATTTGGACAACTGTCTTGCTATTTCTTCATTAATGTGAAAAATGGTGTTTGTGCCTACGTACTGTCTTGTTGTCACAGACATATTTTCTTCAGAATATTGAGTTATTGATACGATCCTAATGGTCACTGCATACATAATGCATCAAATGAGAACATTTTTATTCAGGCACAGTATTGTAAGCCTAACACCTTTATAGATTACCCAAATAAACATTTGATGACAACAGGTACACAAT
>c10123.graph_c1
c10123.graph_c1_seq1	332	AAAAAATCTGTAAACTATTTCTCAATATGTCTCAATCTGCTCTTAAAGATACAAAAAATACTACAACGACGTGATTTGCAATTTCAAAGATTTTTTTCCTTGTAAGTTTGTTTGCTTTACCTTAGCTTAATGGATCAATCAATGTCTGAGTGACCCTCAGTCCTTCACCATGTTCTGCATGCATTTTCATGCTGACCTTTTTAAGTTGATGGAAACATCGAAGACCTCTTTTTCTCATTCTATTTATCCTTGAAATATTAATTTTTATTACCACACGAGACTGGGACCCCCAATTATCTTGTATAAACTTGATTAGTGTTCCTCAATATGTA
>c10125.graph_c0
c10125.graph_c0_seq1	211	GAAACAAAACTGAATCAGAGATAAAGCTGTCATCAATTTCAACAAAATAAAGTCACATGTGGTTTGTCCAAGAACATCTTGTTGGATAACATGAGCATACATCAACAAAGATGAGCATATGAAAAATAAATCAGAGAAACTCAAACATACCAGAACTAAGACTTAATCTGTCGCAAGGTAAGAAAACAAAGCTTACTCTAACCACCTCGAG
>c1013.graph_c0
c1013.graph_c0_seq1	606	TTACTAGTTCCTCCGTCTTCACCTACAAATTAATTTGTCATCATCTTGCAAAGTTATATATAAAGAAAGAAACAAGCTTAAAATTTAAGGGACAAAGTACGTATAACATGATCTAGTATTGTAAATTGCACAAAAGATTTTTAAACATGGTCAATATCTGTGACAGAAATTTTATGACTCCTTAAGTCCATTTTTATTTTTGATTACTGATATACTTATTTTATTTTACGCTAGAATATTTTCATACTCTTACATCTACAATAACTTCATAATCTTTTCTTAATTTAAAAAAATGGCAAGATGGTGATGAGAAATATAAACCGGCAGGGGTCACAGTTAGAGAACACCAGTTTGGAGAAAGATACCAAGAAAATATTGTTCTCATTATATACTAGGAGA…
c1013.graph_c0_seq2	376	GTTACTAGTTCCTCCGTCTTCACATCTACAATAACTTCATAATCTTTTCTTAATTTAAAAAAATGGCAAGATGGTGATGAGAAATATAAACCGGCAGGGGTCACAGTTAGAGAACACCAGTTTGGAGAAAGATACCAAGAAAATATTGTTCTCATTATATACTAGGAGAACCTGGCGAAGCACTAGGGGTGATTTTTGGAGGGAGTATTAATTAAAGGACTTAAAAGTTTTTATATTACTGATAATAATAGTTTATATTTGGGTGCATCAATTGTTCACCGACTCCAATTTCATTATTTTATATTCCTAGTTTAAGATTTTGTTTAAATGCAAAAACACATTTGAAACAATTACTGAAACATCTCTATAAAACTTT
>c10130.graph_c0
c10130.graph_c0_seq1	1043	GCAACATAGACCCAGCTTTTGGGGCTTTTGCCTTTTTGACTTTTTCCTAGACAAAAAAAAAGAAGCATAAATCGATGCAAACACTTAAAATGCGCTACTGTGGAGTCAAAAGCCAATAAGCCATTTTTATAAGCAATTGCAAACACCTCTTTAGTGAAAATTGTTGCCAACACTAGTTGAAGTGTCGAGATGCTATTTCACGGTTCTGTGTAAATAAAACAAGAATGATTTTTTGAAACTTTACTTTTTATTTTAATTCTACAAACAACCCTAATAGAGAGAAAATTACCATTTTATCCTCTTTCCAATTTCCACGAGTCCCTGAATAATCACTGCTCAACTTTTATCACCATATTCCAAACCCTTCGCCCAAAATCCCCAACACAATTCGCTTCCATA…
>c10134.graph_c0
c10134.graph_c0_seq1	324	TAGACCACAATTAGGGGAAGATAAGGTCAAATAAAAACCTTAAATAATTATGTTACACAAAGACGTATTGACCAGGCGTTGCTTAGGGATGCTGCTGAACAAAACCTCAAATTCTGGTGCAATGGATAAATTCAAGTCCTGAAGCAACAACTTGGGATGACTTTTCTTCAATTCAATCCAGGTTTCCCACACTCGATCCTTGGGGTCAAGGATCTCTGCAACGAGGGGGAAATGTTATGTTCCTACATGAATAAATCAAAGAGAAGTCAACAGTGATCAAGAAGAAAACAAGAAAAGAGATTTTTGGTGAGAAATTGAAGGAAA
c10134.graph_c0_seq2	420	CAGGGATTGGTTCTGATCTTCTTGCGGATGATCGAACGACAAACGACGAACAACTTTAGTGGAATTTTTGGTTTCTCCCTTCCAGCCTACAACCTCCACTTTATGTGTTTTTCTTCAGTATGCTTTATGATGGACTTAAATAATTATGTTACACAAAGACGTATTGACCAGGCGTTGCTTAGGGATGCTGCTGAACAAAACCTCAAATTCTGGTGCAATGGATAAATTCAAGTCCTGAAGCAACAACTTGGGATGACTTTTCTTCAATTCAATCCAGGTTTCCCACACTCGATCCTTGGGGTCAAGGATCTCTGCAACGAGGGGGAAATGTTATGTTCCTACATGAATAAATCAAAGAGAAGTCAACAGTGATCAAGAAGAAAACAAGAAAAGAGATTT…
>c10136.graph_c0
c10136.graph_c0_seq1	243	AGTGTTAGATTTGCAAGTGTGCTAATGTTGGCAAGTTCTATCGGTATCGGACCCGTTACACGATTTCCAATCAGGGAAATGTTCACCAAATTCATGGAACCCCATTCTCGAGGGATGGTACCGTTTAGGTAATTGCGAGTCAGGTCTATTTCTTGGAGGAAAGGGAGTCTTACGAGCTCCGGCGGGACTGTTCCTGCCAAGTTTTGCGCTTTCAGAATTCTGCAAATTCAATTGGGAGCAAAA
>c10137.graph_c0
c10137.graph_c0_seq1	204	AATCAATGTTCAAGCCTGAAATGGTTTGTTACATCAATTTATATTTTACCACTTCATGTGAAACTGAAGATTATACTTTCCAATGAATAGCTCACCCTTCTTGTATGAAAATGCACATGAGTTAATTAATTTATTTAAAGAATTGTTTGGATTAATGATTTATGTTCATACAAAATGACCAGGAACCTGAGGAATTGTTTGAGA
>c1014.graph_c0
c1014.graph_c0_seq1	349	TCTCCAGCTCTACGCATGTGATCAGTTGGTTTATTTGTTCTTATCTATCTCCTTACTAACAACCACTTTACTTGTAGATGATTCTTGCATCGTTAATGAGGGAAACAAATTCTTATATGATTGCATTGCTTTGTTACATTGTTGCAATCAAGTCATCCCTTGATTTAAGGACAATCTCTCCCTTCCGTTCCACATCAATCTCCGACGACTACTCCCTTCTATTAAACATCAATCATCGACAACTTCTTCCTCTTATTCATTCACAAGATTCAAGGCTTTAGTTGTCCATAAATCAGAGACCAAGTATCCAGGGAAATAATGTTTACCTTAAGATCTTGCCATGAAGCAG
c1014.graph_c0_seq2	540	TCCAGCTCTACGCATGTGATCCTGCATAAAAAGCATGAAAATTACAAGTCTATTATTCGAAGAAATGATTTATATTTAGATAGCATAGATGAACTTTAGAGACAGACAATTATTATTTCATTGAATGGAGTTGAAGATTATACTTTTCTAACTGAAAAGGAAAGCTGAAACTAATGATAAAAACAGAGACTTCCACCCATAACCAAAGACTTACAGTTGGTTTATTTGTTCTTATCTATCTCCTTACTAACAACCACTTTACTTGTAGATGATTCTTGCATCGTTAATGAGGGAAACAAATTCTTATATGATTGCATTGCTTTGTTACATTGTTGCAATCAAGTCATCCCTTGATTTAAGGACAATCTCTCCCTTCCGTTCCACATCAATCTCCGACGA…
>c10141.graph_c0
c10141.graph_c0_seq1	231	TATCAAAACGGCAAAATTCTTGTTGTTCGCTTTATATTCTGAGTTGTTTTGCAGTTCTTAATGTAGTTGCATACACACACACACACATGTGTGTGTATTTATTAAATGAGCTACTGAGTGGCAGAAGGACAATATCTTGTAGGTTCCTCCCTTTCAATGCCTTGTTGTGATTTGAAGATATTTCTTCTCATATGTGTGCTTATAGATGGTATTGCATCATTTTTATGTGGG
>c10148.graph_c0
c10148.graph_c0_seq1	244	TTTTTCTCTTAGATAGAATAAGCATTTTACTTGTACTCTGTCCTTAGAATTTCATCTTTGGCATGGTGGATTTTGGGCTTGGGTTTTTGGATGAGTGTGAATCGGATGGACTTGTTGTGTATAAAGTTGTGGTCAAGGAGAATATCCAGGGCAGTTGGTTAATGAGTTGAAGCAAATACATTTTACCTCTTTGGTTGCTGGATGGTATGGTTGCAGATGCTCTGTAGAGTGGTATCTTGTAAAG
>c1015.graph_c0
c1015.graph_c0_seq1	289	TTTACATTTCCAGCTCATGGGCTTGTAGTTAGAACTACTACTAGTACTAGTTCTGTCATCACTTCTTGAGATATTAATAACAGAATAATAAGTAGCTGAAAGTGGTGCTGCAGTGAAGTTGTTGTTGTTAATTGATGAAGGGTTGGTGGGGACTTGAATGGCTTCACAGTGTGCACAAGAACTGCACCTCCGATCACACCGCGGCGGCCTCGACCCAACTGCGGCTCTCAACATCGCTTTTTCTTCTTTTAGTACTACTAGTGTCCTCTACCCAATACACAAAAAAAGA
>c10156.graph_c0
c10156.graph_c0_seq1	240	ATTTGATGGCATATACTAGACAGCTTCCAGGATTTTAGACCCCAATAATAATTAAGAATCTTTGAGAACCCATTGTGTAGGTTACCTGATTGACATAGAACTAACACGAATGGGTTGCTCACATGTCACCTTACTACTTTATATCTACAGAATGTACCGTCTCCTAGCATTTATTATTTAATTATTTTGCCACCCGATGAATCGTTTCATAATCACATATGGGAAAAGTGCAGAGGATAA
>c10158.graph_c0
c10158.graph_c0_seq1	213	ACAAAAGATAAACAGAATAAATTTTTGTCTCACACAAAAAAAAACATGGAATGGTAAAAGGATGTACAAGCATTATAGAAAGACAGTTAAAAACAAACACGAAATTATCTCACCGCATTCTATTTAATTGGTACAGAAATTACAAAAACAAGAAGGATTTTTCAAGTGATAAGTTTTTCGAAGTACCCAGGACGGATGTGATGGGCATTGGGA
>c1016.graph_c0
c1016.graph_c0_seq1	262	AGGTGGCGGAGGCCATGCCGGTGGCTTGTGGTTGTCGTTTCTCTGTTTCGTGTTGGATTTGGGTTCGTAAACCGCGTGAATAAGGGCTCGGATCGGCGGTTTGGTCGAGTGGAGAGGCGGCGTCGGAGTGGAGAATGGTTCGCCGGAGAATTTTGGTGGTGTTGTTCTGCTGTGAACGAAAGCAGAAAGTGCAAAAAGTTTGTGAATGTGGATTTGTTTGTGTATTTGCTTTTTGGTCCTTTTTGAGTATTTGCATTTGAGT
>c10164.graph_c0
c10164.graph_c0_seq1	214	TGGAACTCAAGTATTGCTCTAAGCATTCCTCTACACCGTTAAATGTGATAGGGATCTGAGAGAGTAGGATATTTATTGTACTATTGACTATGCATTATATTATTATCTGAGAATCTTATGGATGGCAAGGCTGCTGGATCAAAAGTTATTTTGTGATAGTACTCTGGAGCATGATAACTCGTAACATCCATCTTCAAAAGTAAGAAAGAATCCA
>c10166.graph_c0
c10166.graph_c0_seq1	307	TCAAAAGCGATGATTCTGGAACTCAAAGTGACTGATATGGTTTCCGTTAGTTGTTAAACATCTCATATAAGTTTGTCAGTCTTGTCCTTAGTACTTCGTCGTTTGTTCTTTGACTCGGTTTTATATCGTCAGATATCTAATAGATCTGCGTGCCGTTTGAGTCTGGCCATTTATCTTGTTTCAGTATCTCGTTATGATTTTCGTTCGTGTACTATTGATTCATTTGACACTGCTGCTATGGTTCTTCCAAAAAACGTGAAGCTGGTTCAAGTTTCTCGTGTTTGTCAACATCCAGAAGCAGCTGCCG
>c1017.graph_c0
c1017.graph_c0_seq1	389	AAAGACGTGACAAGTGTTACATCTGGATGAGTCAAGTCAACCAGTAAAGTTATCACCACATTGTTTCATTGTGAAAATCAAGAGATCAGCTAATTTTATTCAATATATTCATAGAGGATCTACACAGGTTAGTGCATAGGATGGTGTGAGTTTAGATCTGATATTGCAAGAAATCTTGCACCGTCACTCGTAGGCATGACCATATAACTGGTAGTTTGGTTAAAATCAGATTCGGGCTCTTTCTGCTGACAACTTTAGTTGATTTTGTACCATGGTACCAAATAACTTCCCCCTCACTGCGATTGCAAACTATATTTGATTGAAAAACAAAGTAGAATGCAGATTTAAGCAGCAGCTATTATTACCAGTGACAGCATAAAGTGCACATA
>c10175.graph_c0
c10175.graph_c0_seq1	474	GAACAGGTGGCGGATAACATGCCCAAAATTAGTGAAAGAAATAACACAGTGATCAGATGTGGAGTCTTTGGGGCACAACATCTACAATCTCAAGATTTGGCGGTTTAGTGATTCGTCGACATAATCAACAAGATCCAAAGGTTCAAAACTTCCCACTTACAGAAAAGACTCCAATTTTTACTTACCACAAAAGTGTTTATGAGATCAAAACAATAACAAAACGTTAAATTTCATTCACCATAAATAAATTGATCACAAAGAGACAGAGTGCGCAACTAAACCAAGAATATGACAAAAGCGAACAATGACAAATCAAGCTGGATAAATTGGGAATCTTATTGCTCTTAATCTCACAACACAGTTTAAATTAATTTTATCCCGAAAAGCAGAGCTATTGGC…
>c10176.graph_c0
c10176.graph_c0_seq1	739	GCAAATGCTGGGTACAAGCATACATCACATTTAAATTTAATTTTTGCCACATCAGTAACTAGCAAAAGGAACAATGTAGAGAGTTCAGTGTAGTAGTCTATAGCGCTCTTCCTGTGTCTAGGTCCAACAAAAATGCAAGTCTTTTGAATCAAATAGTATCACTGTATCATCTCTTTAAAATAGAATTGATCAGTTGAGCAATTGACAATCTTTTCTTAAATTTTTTTAAACATGGTAAGGATAAGGCATTCTTTTCTCTTCTTCATCTTTCCTCGTGTAATTTGTCTTAAACGCGCAGGTTCATATGCAAAAGTATCGGAAATACAGATATCGAAATAGTGACAGAGGTATACCAGCTTAATTAGGATAGAGTGAAGGAGGATGGACTCATCCCCTGTA…
>c1018.graph_c0
c1018.graph_c0_seq1	413	AAGTTGCAAAACCTCCTGAAGCACACAATTGAGCCCAACCCTTTCAATCTCGATTCAGGCCTGAACTAGCCGTAGCATGTAGAAAATAGGGTTTTTGTGATTCACCGTTGAGCAAGGAAGGCGTCTGATTTGCTGACAAATGGTGTAAACTCGGCGATGTCGATGGATGACTAGGAGCGGTGGGAGGTAGATCGGATATGCTTGGTGACAGCGGTGTCGTGCGGGGTCTGGTGGAGTCGGCGATCTAGAAGGAGGCAGCACGACGATGGTGGATTGGCAGAGGAGCGACGGAGCTGGAGCTGGAGCTGGAAGGTGTCGACTTTGGCAGCGTCGTTGGGTTGCTCTACCGGCGATTGGGTTATGATGGTGAGCGGTGGCGGCAAAGATGGGCTTGAACAG…
>c10180.graph_c0
c10180.graph_c0_seq1	306	GCGTTCCCACCAGCTACAGGTTTCTGTATTTTTGACATTAGAATTAGATTAGATTAGATTTAGATTAAACCCCCTGCCTCTCTCTCACACTGAATTGCGAGATTCGCAACGGGGGTTGGAATGAAATTACCAACTCACCCTTTATTTCTCTTTTTACAAATATTGTGTAATAATTGAAACAAATAAAAGAGCAGCAGCAAAAACGAAACAGATTACACCTCCCCCACAAATTTATGTTTATGTTTGTGTTTGTGTGTTCTTACGTATGACCTCGGGAAATCCTATGTGTGTCTGTGTGTTTTTCGG
>c10186.graph_c0
c10186.graph_c0_seq1	336	TAGTCTGCATACAAACTCTGGCTTGGACTCATCGATAAATCCCTGTGGTTGCTCCATGTACACCTCTTCATCTAGGAAACCATGCAAAAAAGCATTAGAAACATCTCACTGTTTTATATTCCACTTGAAAGTTACAGCCAAAGAAAGAACCAGTCGAATAGTTGAAGGTTTGATAACAGGTGAAAATGTCTCATGGTAGTCCACACCACAACGTTGATCAAAACCCTTCGCCACTAATCTGGCCTTGTAACGATCAATTTTCCCATCTGGAGTTTGTTTGATCTTAAATACCCATTTGTTTCGAACAATGTTACACCCTGATGGACGAGGACAAAG
>c1019.graph_c0
c1019.graph_c0_seq1	229	GTTATGCTAATTTGGCAAATTACCCCATGTGGAAAAAGTATATGCATATTACTCCTTGTGATTTTAAAAAGTAGTATATTACCCCCATATATAGGGAGGTGGAGTTCACTCGCCCATTTCTGAGATTGGGGTGATTATTTTCCAAAACAAAATATATATATCCAATTTCTCAAAAATAGGTGTATCTTTTGTTTTTTTACTTTATAAGCGCAAAAAATAAAAATAAAAG
>c10193.graph_c0
c10193.graph_c0_seq1	399	AACAAACAATACCCTATGATAGAGCGTCGAGTATCAATACAAGCAGCCCAATCTGAGTCACAAAAGCCTTTGAGAGAGATGGTAGATTGGCTGGAGTATAGTATTCCCTGACCAGGTGCACCTTTGAGGTACCTTAACACACGCTGTGCAGCAGCAAGGTGAGATTGACTAGGTCTGTCCATGAACTGACTGAGAGTATGAACTGCTTATGAATGTCAGGGCGTGTGATGGTAAGGTACAACAATTTACCAACAAGGCGGCGGTAGTGAGAAGGGTCATCAAGATATTGATCATCAGATTTGGACAACTTAAGTTTACTGTCCATGGGAAAAGTCACTGGTTTACACTCCAAGTAACCAGTATCGTTGAGAAGATCAATTGTGTATTTGCGTTGACACA
>c10194.graph_c0
c10194.graph_c0_seq1	394	GTAAGAACACTTGTGCTTTGTGAGCTATTAGAACCCATATATAAATACTGCAACAACTTTATGAGATGGTGATGAACTCTACTCTTAACCCTGCGTCTCCAAGGAAACTTCTGCACAACTTCCGTTCAAAGAATGCATGAAAAGGCATCTTTTACGTGACTTAAATCGCCCAAAATGAGAAGCGAGACCTCCACCGTTGAGGGACAAGAACGCTCAACTAGTCCTGACGATGTGGGTTCCTCTTGTCCAGTGAAAGGAAGATGAATAAAAGGAAGATGAACTGTTGAGGAAGGAGATGAAGAAAGTTTCTGAAGATGAATTCCAGATCGTCTAAGATTCTGCTGAATGAGGAATGCGAAGAGACACACTGTTGATGTTTTGAATGAGGAATTCG
>c10196.graph_c0
c10196.graph_c0_seq1	488	AATAAATTCGTTAATCCACTTATGTAAGGGAAGCCTCTACAAAAGCGGTCGTAGACAAAGCGGAAGTGAGAAAGTCGGAGTAACTAACGCAGGCATTGGTGAGAATCTAATGAAGCAAACATTGGGGAGAATTCAATGCCCTGAAAAACCCAAGATTTACTCCGCAAGGTTCGTCCATCGGGAGTGGATCAGGGCCTACGCTCAAGTCAAAAATCGTAGTCAATGAACAATAGGTGAATATTCCTGTACTAGCCCTCGATACGAGGGCAGTGAATCCTCCATGTTAAGTAGCCAACCCAAGAGGAAACTTCACAAGGACACACTTCTAAGATAAGAAGTGTCTTTCCTACAAAAGCTTGCCTACCTAAAAGACGTAGAACTAGAGTTAAGTTCAATAAC…
>c10197.graph_c0
c10197.graph_c0_seq1	258	ATGCTACTCAATAATATCTCCATTAAACATCTACCCAATAAAACACAATTGTGTGGCATCCAAAACAATGAGAAGTATAGCAATACAAGCAACGTTGTTGTTCTCATAACAAAGACCATAGCCTCTGTCAAAATGGTCAATTCCACAGATAAAATATCGGCCATCCTATCTTCGACCACCCATAATGAATCGTTTATGACACTTTGTGTGCCATTTCATGTGCCAAATAACCACCTATCTTTCACGTACTAAGAAATA
>c10199.graph_c0
c10199.graph_c0_seq1	218	ACTTTCTAGTATGTACTATGTAGTATAAAACTTTAATTTGCTAATCTCATTGAAAGAGGAATTTTTGTGATTCATTTCAAACAATTACTAGTGGATTCCCTTAATTATCGTGTTTTCCTCATTTTAAAATTTAGTTCATTGACGAAAATGCTCCTTAATTTATATAGGTGCATGGTCCGCAACTGCCCACTTTTTCTAAATATTCATAAAAATTGGGA
>c102.graph_c0
c102.graph_c0_seq1	276	GTTGGGATTACTATCCGCTTCATCTCCGTTCTCCATTTCACGTAAAAAAAAGTGAACGAAAAGTTCTGTTACCTTTGAATATTTTCCATAAATAATACGTTTTACATTAAATATGTGTTTAACGATGTGTGGTATTAGTCAAACTGTTATTAGTAGAATGGTTTTATGAAGAGTGCTTGTACCCAGAATGAAGGAAGTGGACTGTAAGATTTGGTTGATCCAATCATAAGGATAATTTATCTTGCAATGAAACTGCTGCCAACTAATTCCATTGCA
>c1020.graph_c0
c1020.graph_c0_seq1	235	GAAGCTCAAGGAGATCAAAAATGGTTCTTTCAATTGCTTTTCAATCTTATTTATGGATGAATTACTATGATATTAATTTCTCATATCTCTTCCATAACTTTTTAAAGCTACATAAATATTTCCCGTTTAAATGAAAATCAGGAAAAACTGACTATGATGAAAAAAAGATTTGGGGCAAAACTGACAGATTATTTTCTCTTTTCCTTTCTGTAGGAAGATTGGCAATGGTGGCAAT
>c10200.graph_c0
c10200.graph_c0_seq1	279	GACGCGCCGAGATGGTCGGGAGAGTTGGTTCTCCGATGATTTAAATCGAGCCCATATCGATTACTTCTACTGGTTGTTGGCTGGGATAAGTGCAGTTTCATTTGTTGCATATGTTTACTTTGCTAAGGCTTATGTTTATACTAGAAAGTAGAAACAGCCAACACTTGATGGTAATTTGATAGAAGAGAACTAATTAGTCTTATGTTGAAGTGAAGGTTGTACTTTATGCAGTTTGTTAATCGTGTTTCTGTTAAAATGTAACTCTTGTTTGTATGTTTA
>c10200.graph_c1
c10200.graph_c1_seq1	311	AACCCTTCAAAGAACTGGAACCGGATTGTTTATTTCCACGATTTCAATGATAGTTGCCGCCCTGATTGAGAGAAAACGTCTTGCAACCGACGTTGAAATGAGTATATGGTGGTTGGTTCCGCAATATTTGCTTTGTGGATTTGGATATATATTTAGCACAATTGGTCTACAAGAGTTCTTTTATGGTGAAGTGCCCAAGGACTTGAAAAGCATAGGTCTTGCTCTCTGTTTAAGTATATCTGGTATAGGAAACTTCTTGAGCAGTTTGCTGATATCTGTGATCGAGAAGGCGACGCGCCGAGATGGTCGGG
>c10203.graph_c0
c10203.graph_c0_seq1	506	TTTTGCTAGAAGTTTGGTGTTGAAGGTAAAATGTGAGAAGTTGTGGTACTGTTTTGTTGGTTGAAATTGCTGAGGCGACAAATTCACCGACACGATGCGTAGGTTTATGGATTAGAAATAACGAATTAGGAAATGATTGAATAGTTTGTACTTTTTGTTGAATAAGGATGTGCACCTTTCGTCGGAGGGGCTGTAGAACATAATACTGAGAATTTGGTATTCTCAGTAGTCACGGCAATGCAGTGGTGGACATCGCAATGCTATAAAGATTACGGAGAGAAATAAACTAAATCAACAAAAAGTGGCACCTCGTTTCAGGTTTTCAACTTTGCCGTGCCTAATGTAATGTATGTGAATTCAGTTGACCAGTTTTTTGTACTTGTTTTGGTGTCAAGAACT…
>c1021.graph_c0
c1021.graph_c0_seq1	1023	GGCGATCTGGTTCTTCCGAAGGTATCTATTTTTTGATCTTGTTGATTGCACTCTTGATAATGTGGTTTAATTGATCTTATTGCAATGTTGGTATGTGATTGAAAGGAATTGGTGTTGGTATATAGTGTTGTTTGGGTGATAGCAATATCTGGTTATAAGCTAGTTACATATTTTCTTTACGGTGTGAATTAATGTTAGGGTTTGTGGCTCAATCACGAAGAATGTCATTGGCAAGTACTAGACAAGGATGCTGTTTCGTTTATCTATTTTCTTTGTTTGTGTTTCTGGGATTTTATACAACAGGGGGACTGGGTTTTAGTTTGCTACGTTATTTGTAACCTACTAAGGAGAAAAGTTAGTTTTGACTCTTGTGGTACAAAAGAGCAAAAGTTTTTCAGA…
>c1021.graph_c1
c1021.graph_c1_seq1	744	TGATTACCGAAGAACTTAATGAAGACGCGTTGGTCAATTCTAGATTAGTGGAGAATTAGAATCCATGTGCTTGAGTCAATGTAATTCCTTTAGTGTACAATAATCGGGAGTTGTTATTACAATATTATATTGGTTCACGTGACCTAATGAACTTTTGCATTCGATGGGTTCAGTTTCATTTGTTAATTTTTTTGTTTGTTGCACTGGTCGTCTAAAGTTTTGCTTTGGTTGGGCAGATGTTTCGCTTTAAGAAAATAAAAATGAACTTAGATTTTATTACAAAAAGTACCCATGTGTCATGCGTAGAAAGAAGGTTCAGTGTCTGTTCGAATGATTGTCAACTGGTATGTTTGGCAAACAGTTCCGTTTAAATTTTATTACCTTCAAGGAAGACGATTT…
>c10213.graph_c0
c10213.graph_c0_seq1	802	GCATCATCGATCAATAAATTGATACAAAGTAGCAAATAGTCTAAGCAGAATCAACAATGTAAGGAGCATGTTCAATTATTTTTCTGTGATCTTTGTGATAAGTGCGGTATGTTTGTAACTTAGTTTTTCTTTATACCTTTTTTTCCTGGGCATGTTTATTATTCTCAGTCGTTTCTAGGAGTGTCTTATCATGCTTGGACTTGGACATCGCTTGTTAACTATTTTCCCAGGATTAAGTGAATTATGATAACACCCATTAACTTTAGTCAGATTATATGCCTTGTGCACGATCTATAAATTGCATAACACCCTCGAGAATCCGCAGCACTAAAAGAAATAATGCATTGTTCACGTCAAGTCGTTCTTGCCAATACGATGAGGATACTGCTTGAAAGAGAA…
>c10215.graph_c0
c10215.graph_c0_seq1	239	AATGAAGATAGCTCAATCCGCGGGCAAGATCCAATGCAATCTGGATCACAATCTTATACGGGAGTTTCTTTCTCCTATTTTTAATTAAGAATTGCTTCAAGTTTCCACCAGGAAGGTACTCCACAACAACACAGCATGCTCGAGCTGGAATACTCTTTTGGCCATTACTTGTAGAGTTAGCCTCTGGAATTTTAAGATCAGATGTTCCCATTGATGCCCCGACAAATTTTGTAACATTA
>c10217.graph_c0
c10217.graph_c0_seq1	203	AAATTACTTAATTAAGGAATGTTTTCTAGTCTTATTATTCTAGTCCAATTTGAACTGGCTTCTTCAGATCCGTCTTTTTGTTCACAATTTTTTGTGATCGTTTTATTGTGGAATTTGTGTGACTACTGCAGTAAGATGGAGGGAACGACTGTTGTGTAATCATATTTCATTACTACCAAGCAATTTTATGTTGCCATGCATAG
>c10224.graph_c0
c10224.graph_c0_seq1	530	ACTACTTCTGCTTGGAAGAGCATCGCTGGATTCAGAAGGGGATGGCTGCCCAACTTTGGGAGGGACGGCTGCTAAATTGCTGGATGATTCAACTAAAATGCGGCGCACATTATGCACCTCATTGGCCATATTGCTGTTGAGATCTACTACATTGGCACAACTGTTATCAGCATGACTGAGCGATGCTTGAGTCCCAAATTTGAACCAGCGTCCAAATTTTCTGTTCAGGCGACCAATTCCAACAGCTGCAGCTTTTAGAATCTCATCAAACTGTAAATCAGTAAGCAAACTAAGCTTCCCAATTGCCACAGGAATTCCCCCAACGAATCCATTATTACAGAGCAACAAGTGTTTCAGAGAATGCAAACTTTCAAGTTCTGCTGGTATGGTTCCAGTCAA…
>c1023.graph_c0
c1023.graph_c0_seq1	1316	GGGACCCGATCCAGAAGGGATGTGACTTCTGAGGACAGTGATTAACGTGTGGGATCTATCACTTTTCCCACAAAGAGGGGGCTCTGAGTTTCTGATTCAACTATCATGAAAATGAAAGGGTGGTCGAACTTCACTTGAGGGGGCAGAGACATGGGGACGGCCTCCACCACAGTGGCTCCTGCAGCCTCTGTTCCCCTCTCATCTAAGGTCAGCACAGCCTTATGCACAGCCTGGCTAAGCTTCAGGGGGGCATCCTCTGTGATTCCAGAGAGATCAGCATCATTGTTGAAGACCCGGGTGATGCCCAGTGAGCTCAGGAGTGTCTTCAAGTTATAGGTTCCAGAGATGGACAGTTTGGGGAAGTAGAGAATGGCTGACCTTGTTTGCCTGTTTAGCAGG…
>c10232.graph_c0
c10232.graph_c0_seq1	255	TCTTATTGGGGGAGGGGGTGGACTGTAGTGACACTAACATACAAGCACAAGCGGAGGGAAGGGAAAAAGATATCGTAATGTGTTGTGGTGCCGTATTATTCACCTAACCATTTTGCAGTAGATTTTGGGTACAACTTTCTTTGTTTAACTCTCTCTTATGCGAGGAATCTAAGTTTAACCGATGGTTATATTATGTCAGCGATCAATACTGGGACTGAGTACTTAGAAATAAAGGACAATGCGTATTACCAATGG
>c10233.graph_c0
c10233.graph_c0_seq1	206	TCCAACCACAGTGCGACACGAACCCTCCCACTGCTTCGTGAGACAGCACTTCCATTTGTGGCACCCATCCTATTACCATACCTCTCCCTGTAGTGCGTTCCAAGAACCCTTTCGGTAATACTTCATCAAAATGCTCGTGTTCTCTTGGAGACCTCATCATTCCCTGGGGAGGCGGCTTTCTCAAGGACCACAAAAACCGGTGGCCG
>c10234.graph_c0
c10234.graph_c0_seq1	225	GTAAGAATGAAGCCGATGATGAAAAGCGTGAACTTGTGTTTAAGGAAGATGGACAGGAGTACGCCCAAGTGCTTCGTATGCTGGGTAACGGTCGCTGTGAAGCCATGTGCATTGATGGGACGAAGCGACTTTGTCACATCCGTGGTAAGATGCACAAGAAGGTTTGGATTGCAGCCGGTGATATCATTCTTGTTGGTCTTCGTGATTATCAGGACGACAAAGCTG
>c10236.graph_c0
c10236.graph_c0_seq1	273	GGATATATTCTTCTGAAGAATAATGACATTGAGCTGCAGCGGGCAACCGTCCGACATACCCCACTTACTTGACCTAAACCTACAACCACAGCTTGGCTGGGCTGAAGTCCAGAAACCATTAGCCAACTCTAGGATTTGGCTCAATCGAGCCTAGGAAAGATATTCAAGAAACAGATTCTTCTGTGAAATGAATCATGATTTCCAAGTATATCCTGCTTAAAAGACGTGTACTCAACAGCCAATACTAATTACACTACTCTGTTCCATTAACAA
>c1024.graph_c0
c1024.graph_c0_seq1	244	TGTAAGTCATTATAGAGTTTTACCAGATAATATCTGCACTTCAATCCTTCTAATCTAAGAGGAAATTGTTTCATATTATAACTACGCATAAGCTTTACTTGCGTTAATTTCCCTAAGAAAGAAAATAGGCTCCACCATACAAATTAAGAAAGCCAAAAGCATTTTCATCCAGAAAAAGGTGAAAGGAGCCAACAACTGAAGTTATTTTCACTAATATTGCTGACCCAATATAACTCACTCGAGA
>c1024.graph_c1
c1024.graph_c1_seq1	460	AATATAACTCACTCGAGAAATTAACTTTCACGGTTTATATATTATATGAAGCTTAAAAGTATGGTCTAGTAACGAAGCACCTAATGATAGCTCAATTCTGACTCAGCAAATTCGATATATTATGTTTGCGAATAATTGTAAAGTCTATAGTCAGAAACCATCGATTGCCATGAAACGCAAATAACATGCGGGTATTCACCATGCAAGTGACTGCTTAGTATGTCTTATTGGGAAATTTAATCTCAAATAACTACTCTGTACATTGTAAATTCCATAATGCATTAAAAGAAACAGAAGTGTCGACCTCTAATTAGTATTGCAACTATGAAGCGCGACTGATGTATATCAAGGATATCAGACAAACACAAAATAAAATCCTGCTTCTAGAGCAAATGCTTT…
>c10241.graph_c0
c10241.graph_c0_seq1	287	GTAAAACACGCCTAAGGAAAGAAATAACTACTCTTACTAAAAAGTAACAACGACTTGAGAAACGTGAAAAGGAAGACTAAACATGCAAACAAGAGACGAGCTTTTAATTGTAGAAACCTCATATGATTTAACAGCCGCACAATGCGGCACAATTCAGTAGTGGAGCTGTGTATGGTCATCCTTGCCTAAGCTCTGTTCTCTCTCTTTATTGCTCAGTCCTTTAACCTCGTCCACTTTTAGTAACTTGTCCTCTTCACTTTTCAGGTTTGCAGTGGATAGTTTGTCAA
>c10242.graph_c0
c10242.graph_c0_seq1	236	GAAAGGATGGAAGGATTAAAAAGCAGAGAGATTGACATGCAGAAGAGGAGCTGGCTGGCCAAGAGCAAAGTTTAGGCTGCTCTGGCGCAGCAGGGGTAAGGTCTAAGGTGGTGGCTGGTGGAGATAGGGGGGGAAAAACCTCAAGGGCGAGGGAGGTATAGAGGGCAGAATCTGGAGATGAAATAATGAAAGGATTGATGACTAAGAAGAGGGAGGAGAGGAAAAGTAGAAAGAAA
>c10243.graph_c0
c10243.graph_c0_seq1	560	GCAACAAGTTGCTCGACATAACTGATAAACAAAACATTAGATAAATGGACACCGCAATAAGACTGAGTAGGACAAAGAGAGTATAAAAAGACTCGCAGCCAAGTTAACTTTATGCATGTCCTGAGACCATACATTTTCCCAGAAGTTGTGTATTTTATTCTATTACTTAAATTCTTAGCCTCCGCTAACTTTCAAGCATAAAGATCCAAAAGAACTGGGGAAAGCAACTAATATCTAGCAGCTGTTTACAGCAATTAGCGACGTTAATAAAATAAGATTCCAATTTCCAATTCCAGTAGCAAACAAATATGTATCTAAAATATGTGAAACAGGTGGTTCAGTATCAAAACATAAATGAGGCAACAAAACATCAAATATTTACTGATACTATCTTAGCTC…
>c10247.graph_c0
c10247.graph_c0_seq1	526	GCTCCTTCTGGGTAAGGATATACTGTATTCTTTCCATTTCTTGTATTCTGTGAAGATACTGTGGTTTTAGTATATATATCCGCCTTTGTGCATTTCCAACTACTATTTCCGGTATACTTGATAAGTTGCCATTATTTGCTTTAATTGTCTCATTTAAGTAATGAATCATTGAGAAGTTGATCTCTAGATATGATGATGCTATAGGAATTACAGGAGGTTTTGCAGTGTAGTTACTGGTTTTTATTTTTTCCCCTGCTGCCTATCCTGCTATTTGCATAAACTTGATGTATCTTTCTTTCTTTTTTTTTTTCCATTGCTATTTGCTGAAATCAGACTACCATAAGAAGCCAATAAGTTGCTTTATGTGTGATACTTGTGGTTATTTTATCATGCCAAACA…
>c10249.graph_c0
c10249.graph_c0_seq1	256	AGGAGCTCGTCCGCGAGAAGTGGTATGTCCATTTTTTTCTCATTCAAGGCATAGATTAAGTTTTTTATTCAAATTTACTTCTAAAAATGACCCAGAAGTCAGTGTCTATGATTTGCTCCCAGCTTCCTGTTTGTAGCTCAAGTATGTTCTTAAGTAGGCACTCTATGCATTCCCTGATTTTGCATTGCAATTATTCCTTGTCTTGTGGCTCTTCTCTGGCTTTGAATGACTTCTGTCCTATATGATCTCTTGAAAT
>c10250.graph_c0
c10250.graph_c0_seq1	471	TTTTTTTTATGCATTATAAAAATGACTTATAATTTTGTTTGTATTTTTCAAATTGTCGTAAACGGTTGTTATAATTTGGTTGGTTGATATTCAGTTTCTGAAAAGTGCAACTAGATTGTGTATTGATATTTGTTTGAGTTAGAGATTTATTATTGAACGCCTTTGCAGAAACTGTCTTTCTTCTTTCAATATATCTTAGACCATACTTTCACATTTCGACCATTTGTTTATACGAGAGAAGACAATTGATTGAAAGTCTTATTCTGTAGAATGGAGTAAATGTCAAAATTCTAGAAGAACCCAAATAATTGCACCATGGATATGTCATCATCTTGCTTGCATTTTAACTATCTGGGAATACTTCTTCTTGGTCATCTTCTCTTTACAGCTTCCACCAAC…
>c10253.graph_c0
c10253.graph_c0_seq1	357	AAACTTTGTACACCACTGCATATGCACCTATGCAATTTAATAAATATGTTAAATACAGTCCTGAATTGGAAGGATAATTTGGTTCAAAAGTCTGTGCAAACTCAAATTTAACTTGCATGTCTGATGACGAATATAGAAGTTTATAATAATCTTGTGTTAACATCGAAATTTCTTTCACGTTTTTAACGGTTGAACTTAATTTGGGATTGGTATCTGCAATTCTTTAATTTATAAGGGAGGTTTTTTATAGTTACACCAGCCTTGATGGATGTACGTATTTGTAACTATTACTTTTTTATAGTGCAAATTAAGTAAAGTAAAAAAATAGACTTACTGCTGAAGGGCTCTTTTGCCCCA
>c10254.graph_c0
c10254.graph_c0_seq1	457	TCTCTCTCGATCGATCAATTAGAGGTGATTCGCAGCCATTTCTTTGATTTATTGTTTGTGATCGGTGTTCGGTGCTAGATATGGAACCGGTGTGGTATTTAATTTTATTGATTATTTAATTTGATTGTGGAAATTTGGATTTTACTGTTAGGGCTTTGAATTAGAGGAATGGTTGGTGGCATTTGTTTCTTTCCTTGATAATAATACGGCACGTGTTTGTAATTTTTAATGTTTTATTGTTTGGCATTTGATGTGTTGTTGATATGGCATTTTCTGTTGGTCGAATGATTTGATGCGAGAATGTCGACACGTGGTGAAAATATTCTGTAGTTGATCTTTTACACGGATAGGTAATCAACCTTTTTAGTATTTTTGTGTGTGGATGTGCGTTTTTTTGTA…
>c10266.graph_c0
c10266.graph_c0_seq1	338	CTTCACTTTCAGACACTCCATCACTTTCTGGATCAACACAACTAACGAGATACGAAAACAAATCCCCCCATAATAAACTAGATCTACATTAGTAATCATCTTGTTCTACCTTGCCTACCAGGTAGTTTTGGATGTAAACATTTATGATTTCAAACGCTAAGCATGCATCACCTGAGCAAAATTTGCTAATTCTAATAAGAAAGCTTCTGAGTCACAGTCTCTAGACCCATTGGAGCCTGCCGTCAGGCTTAACCATCCAGTCAAGGAATCTTCAAACATAGAAAAGAGAAAAACTTCAAAATCTAACTCTAATAATTGGCATAGTGCATAACAGGATA
>c10269.graph_c0
c10269.graph_c0_seq1	233	GAATACAAAAAGACTTCCCATTTGACTGTAATCTGTTCTGGGTCTGTTTCAGAATGAGCCAAAAGTTCAAAATTTATGATAAAGATCCTTTCTTTCTAGTTGTTGTTTAATAGCCAAGCTCGTCTTTTGACGCTGTGTTTTTTCGATTTCAATGAGCTGAGCTTAATGAAGCTTCTTCTTGTTTTTCGATGATTTTGTTCGTCGTGTTTTGGGTGTCGTTGCTCCTATTGTTT
>c1027.graph_c0
c1027.graph_c0_seq1	876	ACAGAAAAGGCAGAGCCTGAATCCGCATAAACAAGGGAGAAAGCTACAGTCTGTGCAATCTAAATCCTCACAGCATACTGGACAATATTTGGGGACTGGCCCCACATCCTTAGAGTCCCAAGAAGATCCTCCGCCACCAAAACAAAGCTCTTTAATCATGGGAAAACTACCCTGCTTTGACAAACTGGGTAAGCTCTGGGGGCGAAAAGCATCAGTCGAACTCCAAACTCGACAATTTATAGGAACCCTCTGCATAGCTGTTCTTCCACTCTCTGAATTTACATCATGTACCGCATATGCCTTATTTGTTACACCAAACAGAGAATCAATTCGAGTGGCAGTTCCATGCTTCCCTGGATGAAGAGAACCAAATGCTGATTCAGGACCATGCACTTGCAG…
>c1027.graph_c1
c1027.graph_c1_seq1	358	ATTTATATCACCTCTATACATTCGCAAACTTGTTTCACACCAGCACAAGCACCTTAGAGATCCATAGTCATGTTAAACTATATTATTTTACTGGTGCTAAGGTTTTGAAAATTAGTCTAACTGTTAGAACAGGAACAAGACACACTGAGAAAATGAGAGATCCTACATACAAGTTTGCGTAACACAGACTCCCAAAGAGCTCGTTATCATGCTACATGAACAACTCAGTCAAATGGTCAAGCTGCCTCGTTCCACTGTTTGCATCTCTCTCGATAGTCAGTCATACTGCTTCCTGCATCCAGGACAGCGCCCATCATGTTCTAGAATTCTCTTATGACAGAAAAGGCAGAGCCTGAAT
>c10274.graph_c0
c10274.graph_c0_seq1	515	GTAGAGGCGGCTTTGGTGAGGGAGCACCTTGCGAGGGCCGAGTTCGAGGCAAAAAAATAGGCGGAGTTGGATGCGGCTCTGGCTAATTTTGAGGGGAGACTTCGGATGGAGCTTTTCGTACCTGGGGCGGAGGCAGTTCAAAAGGATCAAAAGGCGAGGCCCACCGGACCTTTTTTTTCCAAGGATGTTCGTAAATTCATAGGCCTGGGATACGACCTGTGCTCCAGTGTTGCGAGAGATTTGCCCGGTGCGCTCCGAGATTTGGTGATCCCCCCATTTGAAATTACCCGTCAGACGAGGGTCGAATCCATTCGTGTTCGGGATCATACTCCTACTCCTGCTGCCACTATTTCTACTCCCATTGTTGCTGCTGCTGCTACTCCCAATGTTCCTCCTCTT…
>c10277.graph_c0
c10277.graph_c0_seq1	201	AATGCTTTTAGTTATATAGCCATGTTTCAGTCCAAGTGAACCATGAGCAATTCTTAAATGAAACCCCACATTTTTCTTGAACAGTTAGCGGCTACTTTAAATGAGGGCTTTGGCAAAACATCCATGTGTTACGGGAAAGAGGCAAAAGAACACTGTGAAGAGAAGAAAGGCCCAAAGGCCCCTTTATTTTTTGAAAAAAAG
>c10278.graph_c0
c10278.graph_c0_seq1	263	GTTATATCTCATTGTAGCACGATACATCCACTCCCAATTCACTAACCAGAAATTGTTACTTCCAAGTGTTTGAGCTAAAATATCAACAAAATGTGTTCCCACATAAAACCAACATATTCGTTATATCCTAGTTACAAGGAGAATGGGACTCCGATCACACATCGATATTATAGGTGTTTAGTGTAATTAACATCTTGCTTTCTTACTATGCGTTCTCCCAAGGTCATATTATCAACAGTTCAAAATCTTAAGCTGAAAACCAA
>c1028.graph_c0
c1028.graph_c0_seq1	646	TCCCCGGTGCCATAAATCGAACAGTTAAGTTTCCTTCTTTTGCGCTTCATTATTTTCATTCCCGTGTAGTAAATCTAGAAAAAGAGCTGATACCATTTTAAAAACCCTGCCTTGCTGTCTTATAAGCAAACAATTCCTCTGTGATTTTAAAATGGTAGTGCACTGGCCTTTCTCTATTTAATTTTTTCATGTTCTTTTACTTAGAAATTCTCAAATATCCTCATTTATAATTAGTATAAAAACAAATTGTATTCTTTTTAATCGAATATTGGTTGGTGTTTCCTGATTTGTGTCTTGGTTTTAAATTTTTTTTTTTTTGTATAGCTAGGTTTAAGTTCAACACACACACATATACATATATGTTAAAGGATAAATGTATAAAAGTCATTTTGCATGCAC…
>c10280.graph_c0
c10280.graph_c0_seq1	389	GAGGCACTTGTAAGAGTTTTTGAAGCAAGATCAGCTTTAACAATTTCTGTGCTGAGTATCAGCTCTATGCCTTTTTCAGTATACCATTCAGGAAGCAGCCTCTCACCACCACTACCAACGCATACATGAAACCCTGGGAGCCTTGCATACCCTTGTGGAAAAAGGTAAGCCTTGCTTAGTGCTGGACGTTCATATGGAGCCACCGCTTCCTTCGAAATGATAGCCAACTCTCCTGGTTCCACACCAAGTTTCGCAAACTCCCTTGCAGCATATCCAGCTGCGACACCGCCGCCGAGGATCACGTACTTGAAGTGCTTCTCCGCCATGGAACGATCTCGATCGAAGAAAACCTAATCCCCGCTAAAGAGAGAAGATGAGACGGCTGCTTC
>c10283.graph_c0
c10283.graph_c0_seq1	443	ATCAGCTGTTCCACAACCTCCCTGCCACAAGAAACAGAATATGATCATAGACAAAATAAGAATAACTAGTGAGAAAAATTTGGACATGCATCTGCAATGAAACTTTTTTTTTTAAATCTCCCCAAGAATTTTCAGGTGTTAATGATTTCAAACTGCACATGAAATATTGTTCCTGGTTTTGCTTCAAAAAGTGAATTGCATCCTACAAAAAAGGCAATATGCTGCTACTGCATTTGGTACTTGTTTGTTTAGGGTTTAAAGACCGCCAGACTTGATAATCTACCCCAGACTTTATAATATACTCTACTAATCCCAAGTTCATATGTACCTGCTTCAAAATCTGTTAACAATAACATCCAAACCCGGCTTTCAGATGCCCACACAATAGAATAATGGAGT…
>c10286.graph_c0
c10286.graph_c0_seq1	213	AGCCACTTGCCGTTGTTCAGGTACCAAATTAAGCTTATACGATATACATATTATATATGTGTATACAATATTTTGTCCAACATTCACTATAACTTTCATGAATTGATTTACTTAAAAGTGATATGTATACACATGATCTAAGTACCCGCACTTGAATTTATACTGAAAACAGGATATCCTAAAGTTTTATAAAGCAATAGTTTACTTAAAATA
>c10286.graph_c1
c10286.graph_c1_seq1	422	TAGTTTACTTAAAATACATAGCCCAAATAAAAGAGTACTAAGTTTTATGAAAGGCCATTTGGTGAATTTTCCATAGGTTACTCGAACTTAGAAGTTAGAAGTAATCACGACTTGGACGAGTGAGCTCCTCCTTCATGGCCTAACAAATTCCACCTGGCGCACGTCGTTTATTTTATTGTGGGAAAATAGAAACAGAATTTGTCATTATATTTTCAAAATTTTCAAGTAGATTGACTACGGCATTTAGTGCTATTTCATAACTTTTATTTGAAAAAGAAAATTGTTGACCGTGCAATTAATATATATACCTCACGAAATTTCTGTATTGAGTAAAATAACTACACAAACGGAATTACTAGATAGTAACCGGACGATTGCTTGTCAAGTATGTTTGTCATC…
>c10288.graph_c0
c10288.graph_c0_seq1	636	CATTCTTTCTCATAAACTCGGTCAAATGCTAGTCATATTAAGATAAAGAAGAAGATTAAATCCGAAGAAGAGCAGAGTAATTAAGAAAAACTAAATCTTGTAGCCTCCATTATCACCTTCCTCCACTCATTGTTCCCTGCAACAATAGTAGAGCTGATATTCTTATTAACATCTGAACCACCCTGTTCTTCCTCGTCGAGAACATATGGACTGCACTGATTGAAGAAGCTTTTCCAAGTACTTGTCCCAGTAGGTTTCACCAGTTAATAGACCAAGTTTTGACAGAATAGACAAATATTCTGATACAATGCCAGTAGTGCTTCATGGCGTTTCCGCTTTAACTCCACCATTCCCTACGACAACAGAGGATCTAGGCTGCTGTTGTTGCCACATGAAGGT…
>c10289.graph_c0
c10289.graph_c0_seq1	260	TTTCTATGAGGACTACCAATCAAGATCCCGCAACACCTACTCATTTTGCGCATTAGATGATTTGAGGAAAACGGAACACATATTACAAAAGGCTAAGAGTGGGTAGACTGTGTGCCAGTTTGTGACTCAATCATTAACAGGTCCAAAGCTGGTTTGCTCTTGCCGTTAGTGAGACCCAAGGAAAGATGGGTTTCCAGCAGCCTATTGATTGACGATATCCTAGTTATTTCTACCTAAACACCTTCTCCTGTGGCCTTGGG
>c1029.graph_c0
c1029.graph_c0_seq1	1152	TAAACCTACTTTTCTGCAATCCATTATCTGCTCTTCTTTTGGATGAAGACCTTAAGTTCTTCATTACCATATTCAAGTAGTTCTTCTTCAATCCGAGCAGCAGACTCATTGGTCTCATTCTCACAAGAGATTACCTCAATCCTTTGCAATGTTGGAACATTTCCTAATTCACTCGGAATCTCCAGTTTGTCACGACACCTATTCAACACCAACCGCTGAAGCTTGGGGAAATGTTCACTCTCGGTGAGCCATCGCTTTAGTGTAAAGAGATCAAGTTTCAAGAACGTCAACTCTGGGAATTCACCGTCTCTCGTTTTCCATTCTTCTCCCGCAAAGGCATCCTTGAGTAACTTCAGAACTTGAAGGTTTGGCAATTTCCCTAATATTTACAGCTTTCCC…
>c10292.graph_c0
c10292.graph_c0_seq1	281	GAATTCTTCTAGCAATGTATACAGCCTTTGTCGCAGATAATTTGACGGAAAGGACAAACAGAACTAACTAATCTTGTCCTGGCGCTTCACTAGAAAGAAAAGGACAAAAAGGACCACCATTCAGAGTCGTCACTAGAACTGAAAATGAGGTCGAAAATACATCCATCCTACCACAATTTACTTTGGCATCAGCTGAATACGTCATCCGCAATTCATTAGCCAATATTTTGAACTTTTCATGCACAAAGGATGAATCTTTATTGAACAAAGTAACAAAAGAT
>c103.graph_c0
c103.graph_c0_seq1	712	TCGGCTTAGGCTAGGGATGGAATATTAGTTCTTCTATCATTTCATTTGTATTTCAGTCTTTCCTATTATTCTTATTTCGATAATTCTAGAAAATATCATTTTGCTACCCAGCAATTGGTCCGACCTGCCATAGTTCCATGCCCTCTACAGGGCCCTAGCTGGAAAATACAATGGAGATCGTAGTAAAAACTCTGCATATGGCACCAGCCGACGCCAACTCTAACAATAGCAAAGTAGACTCCACGAATGTCCACATTTCTACTTATAAATCAGGCAACAGAGATAAAGTGGCTTCTTCGTGACATCCACCGTGTGCTTTTAGCCATCATCTTCACTTTCACCCTCAACACATAACTCAATTAATCTTGACTCCGTCGCAATGGTGCCGTTGGCACTGTG…
>c1030.graph_c0
c1030.graph_c0_seq1	338	TGTCTTGACATTTTCAAGCTTTATGGCAACCTCCTTATTCGTCTCAATATCGGTACCTAAATAGATGTCTGAAAATGAGCCGCTGCCAATTTTCCGTCCCAATCGATACCTATTATGAACAAGCGGCTCCATCCACCAATTACCAAAAGCCTAATCCTTTTAACCCCTTTACTTGATTATGTATATCTTGTATTGCTAAAAGGTAGAATGCTTTTGATAGTAGCACAAATAAATGGTCAAGATGGAAGTGGCCGGCCCCTCACTTAGAATAAACATCCTTAGTACATTGGAGTAGAAAGAAGACTAAGATTTTGCAACATGTTGGAGATTGTGTTAAG
>c10300.graph_c0
c10300.graph_c0_seq1	365	GCCAGGTAAAATAGGTCTGAGTGTTGCAAATTACCACATCAAACAGAGGAGACGAACATACTTAATTAACAAGACATTTGGTGCTTGTAACATGTCAATTTCTCAAGGAGACCTGGAGTACTGAAAGTTGAGGGTTTCTGCTTTTAACTGCTTATGCGAGACATAGCTGGATTGATGATGGCTCAAGATACTCTTTGTGTGGTATTATAACATTTGTGGTTCTGGAGGGAATTGCAGTGCTGAGGGCTATTCAACAATGTTGTTGCACATTGACTAGCTTATAAACATAGAAACATACCGAACCCTGATATAGCTTGTCTCAAAATTAAACAAGTAAAAAGACCCCAACTCTCAGTGTTGCAAAT
>c10303.graph_c0
c10303.graph_c0_seq1	253	GTGATGTTTAATACCTTACCTTTTTTCATCTTTGTAAGCTGAAATTTCATCAATGTGTCAGTTTTTTGATAAGTCCCTACAACAGCTAAGCCCTTAACTAAGATGTGAATCACGTTTAATATGATGAGCTGTCTTTCTCCACTCTCAGTTAAGCAGAATGTTTTTGAGTCCTTTGCAACCATATGTTACTATCCAAGTTTAACTCAGTCTACCTTTCACTCTTTCAGGTATAGTTGTGGACTGTTTCTCAAGG
>c10304.graph_c0
c10304.graph_c0_seq1	249	GCAGCCGAAATGATAAAATTACATTTTAAAAGCGTCATTCTGCTTGGCTAAGCCTTCAAGAGCATTCTAACTATCCCCACGGGAACCATTTCACTATATTATTTCATAGTACATGATTAAGTAACTTTCTGTAGTGACCAATTATCACAATAGTATTAAGCAAAGTAGCTGTTTGACTATACCCACACAAAGAAGTCGTGAGCAGTATTTACTCAAGTCAGACAGGTAGCTGATTCTAGAACACAATTG
>c10305.graph_c0
c10305.graph_c0_seq1	351	TACTGAAAATGGAAGTTAAGGATTTGGGTTTGGAGATCTACCAAAGTCTCAAAGGACAGAGATACCTTATTATCATTGATGATATTTGGCATTCAGATATGTGGAATGATTTGAGGAGATATTTCCCGAATGATACAAATGGAAGTATAATTATGTTAACCAGTCGTATTAAAGATACGGCTCCTGAAAGTACCATTTATCACACAATTCCTCTTCTGTCAGACATTCAGTGTTGGGATCTGTTAGCGAAGAAGGTGTTTTACAAAGAACCTTGTCCACCACAATTAATAGATATTGGAAAGTGTATATCAGCAAAATGCAATGGATTGCCGCTAGCGGTGATAGTTATCG
>c10306.graph_c0
c10306.graph_c0_seq1	289	CAATAAAGCATTCGCCATCATCACAATATTCTTCGATAACATGTTTTGTTCGTTTATAGGTACAAGTGGCTAATCGAATATAGTTTGCTGGAACTAATTACTTAAAGCAGCTTTTAAAACACATATAGAAGAATCTATTCGTTCTCTTCCAAAAACGCACGAAAATCCGGGAGAAACAAGCATAAGGAGGCCAAAAAATTCAGATATATCACAAAATCAGCTCAGTTCATTACTCCTAAGTCCTAAACTCCACACGAAACAACTCACACTGGTACACCACAAGATTCAG
>c10308.graph_c0
c10308.graph_c0_seq1	356	GTTTGATTTTGACGTATCATACCTAAAAATATCAAAATTTCACTACCATTAGAAAAAAATGTTCCACTTAATGAGAAAGCTCTTGAAGCTGGCTCAAACTCCCCCACTTTCATTTGGGCGCGAGAGTTTTTACCATCTCGAAGATGACATGGTCTTCCCATACCATCCATCTGATCAAGAGCTTTACGAGATTAGTCAAAAACATAATAAATGGTGTGCAATCACATAATATTTTGTCAAACAAGAGTATAAATGTTGAATATTGGAGTAAAATCACAGATACATTTGTAGTATCTCAAAAATGGCGTCAGTGGAGTTTGCACTGATTTCAGTACCTGAAGTTGATGTAGCAACAA
>c10309.graph_c0
c10309.graph_c0_seq1	202	TTTTAGGGAAAATTTGAAATGTCTGTTTGATGAGAGATGTTGACTGTGTGGATTAATGATATTCGATTGTTGATTCTTTATTGATGGTATTTGGGTCAAGGATGCGGATGAAATGTAGAATGGATATTATAACTGTTCAGATGATATTTGACGAGTATTTCTATTTCTGGAAAGTCGCTAATAATCTCTGGATATGGTGAAG
>c1031.graph_c0
c1031.graph_c0_seq1	738	TTCAACTTCAGTTTTTGGACTTTGCATGAATTGGTTCTTGTGTGTGTGTGTGTTCAATTATTGGGAGTAGTTGGATTTTAGGGTTCTTGTCTAGCTGTTCTTGATTAGGTGTTGAAATGATTGTGATGTGTGAAAAAGATCAAAGTTATTGACTTTGTTGTTTTAAGTGTTTTTCTTTTTCTGCAATTGAATCTAGGGAATATCGCCGCTTGGATTTTGATTAGTAGTGCAGAGATGAAGATATGATCATGTGTGTTTTAGTGTGTGTAGTTTGTTGTTTGCATTGTTGTCTTTGATAGGTAAAAGAAGAAGTAATTGTAGCTCTGAGTTTTATATGTTTATCATGTAACTTGGATTGTTTCTAATCTGATGTTGTAGTTGATTTTTGGGTGAACTCTG…
c1031.graph_c0_seq2	559	TTCAACTTCAGTTTTTGGACTTTGCATGAATTGGTTCTTGTGTGTGTGTGTGTTCAATTATTGGGAGTAGTTGGATTTTAGGGTTCTTGTCTAGCTGTTCTTGATTAGGTGTTGAAATGATTGTGATGTGTGAAAAAGATCAAAGTTATTGACTTTGTTGTTTTAAGTGTTTTTCTTTTTCTGCAATTGAATCTAGGGAATATCGCCGCTTGGATTTTGATTAGTAGTGCAGAGATGAAGATATGATCATGTGTGTTTTAGTGTGTGTAGTTTGTTGTTTGCATTGTTGTCTTTGATAGGTAAAAGAAGAAGTAATTGTAGCTCTGAGTTTTATATGTTTATCATGTAACTTGGATTGTTTCTAATCTGATGTTGTAGTTGATTTTTGGGTGAACTCTG…
>c10310.graph_c0
c10310.graph_c0_seq1	495	GAGATATTAGACGTGATGTTTATATATAAGTGCGTGAATTAGAAGTATGTGCAGTGGTATTTTGATTGTGGCTAATAATTGACTATGTGATTGAAGTGATGTAAAGTTGTGATGGTATATGTACATAATCTGTGTTTGGGTTGGATGGAGACTCCTTACATTTCAGTTGAGAAGCAATATAAAACTATGTCTGAGTTAGAGAATGGAGCGAGATAGGCACTATCACAGAAGCGAACAAATTGTATGTTTCACGACTCATCATTCTCTATATGGCAAACTACTTTACTCTAAGGCTTTGTTGATTTCCCAAGGATTTGGAAATATGTTATTGGGATAGAAAATGTTAGGATGAGAAGATGCAGATTATTTTGTTCGCCGTTTGGTTATCTAGATATAGGA…
>c10318.graph_c0
c10318.graph_c0_seq1	316	GCAAAACCTCGTATTGACGTATATGAGAGGAATAAATATATATTTCGTCCTCTAAATTATGGCATTAACTCTTCACTTTTGAGAGAAGTATGGCTCATTTAAGGGATTGAGGAAAAATAAATAATTTCAAGATAAATATTTTTTGCGCAGATCAAATCAAACTCAACTTAAGCATTTTAATTGCTGATATATTGGTTTAGTTATGTCCAAGCTAAAGGCTAAAGCTAAAAACTTATTTTTGCAAAACAAGATCAAGGCAAATATGTAATCAGCAGGTGTAAGAGGTCCTAACATTGTTGGTCCCCCACTGTCGGCA
>c10319.graph_c0
c10319.graph_c0_seq1	269	GTTGTTCTTCCACAATTAAACAAGGCAAGTCCTTTTGTTGAACAAGTATTTAATGTGCCATTGGTTTTCCACCTCAGAACTTATCATTTATAGACTATGTATTGTTTTTGGTCTACTATATGTATCCTCAATAGATTTTCCTTTCCTCTCTCTGCTCTCTCTTTCTCTCTCACAGACACACACATCTGTATTATGTAAGTTCTTTTCTCCTGAGACCAGTTAAAACACAAAACTCTGCTATAGTCTGATGTGATTATTTCTTTTCTTTG
>c1032.graph_c0
c1032.graph_c0_seq1	338	TAACACTTGAATCACTTAGTAGATAAGATAGTTTGACCTGATAACATGTCACTGATGAGTACAAGACCCGTACCATGTAAGTAGAATATGCATTAGAAACATTTTGGAAATATCATACAATTACGTTATGATTCCTATGACAACATTTCTGCCACTCGAAAATCCTAATATACCATTAACCTGAAATTAATGAGAAAACGCATTATTTTACCACAAAAAGCTCATCTTAAGACCATTTACACTTCTGCACACCATCCCTAAAAGACAGTTGAGTATAGGAACTTGAATATTTCATTAATTCATTATTTGATCATATTTGATCCTTTTCTATTATTATA
>c1032.graph_c1
c1032.graph_c1_seq1	299	GTTTTTTATTTTTATTTTTTTAATACCCTTTTCAGTTGTCCTGCTTAGTTGGGCACTTGGCGAGACATGTTCAATTTAGACCATTTTCATGTTTTCCATGTAAATTATCTATCAGCTCTTTGTTTACCCCATATTAGATCTGAATCACGTGTAATTCCTGCTAAAGCCATGGGAGCCAAAAACCCCCTACACAGTATTTTGATGTATTACTCAATAATCTAGCAGTATGACAAACTCTTCAGCTTTTTCTCCAGTTATCCACCCGTTTTTTAGTCAGGATGGTTATAATAATAGAAAAG
>c10320.graph_c0
c10320.graph_c0_seq1	412	ACCCAAAAGCCCCAAAGCAAAAGCTGCACACAACTTTTATCAAATATTCACCCAAAGATGCAGAGAAATATCAGACTAGAAAAAGAGATAAGAGAGTGACGGCACAAGTAACAGAGGCTTTTACAAAAACATAACAACAAAACCCAAAACCTGAAAAAGTGAGGTCCATGAAAATAAAAATTCACAGAGGGAATCAAAGGACCACCAAAAAAGGAAATCAAACTGACAAATTCATCAGTTTTTATGATGGCATGCAATTATTTTTAGCATCACAAAGTCAATTCACTTGAAAAAAAATTCGCAGAAAAATCAGATCTTGTTCATAAACCCACGATTAAGAGGCAAATCCCACCACAGATCCATAATCAATTGACAAGAATCTTGACTCAAAACCAGTAA…
>c10327.graph_c0
c10327.graph_c0_seq1	451	GCAGAGCCGAAGTGAGAAGAAGAGCCCCAAGGCAATGCTAAAACTTGGAATGAAGCCTATCCCAGGAGTCAGGCCGAGTCACCATTAAGAAGAGCAAGAACATGCTGTTTATCATATCGAAGCCAGATGTTTTTAAGACCCCAAATTCAGATACTAGGCAATTTTTGGCGAGGTGAAAAGATTGAGGATTTGAGCTCATAATTGCAAACTCAAGCTGCAGAGCAGTTCAAGACCCCTAATCTTAATAATATTGAGCCAAAACTGAGCCAGCTGCCTTACCTCAGGATGATGAAGATGTAGACAATACTGGTGTTGACCCAAAGGACACAGAGCTGGTGATGGCGCAAGCTGGAGTTTTAAGAGCTAAGGTCGTCAAAGGTGACCCGGATGGAGATATTG…
>c10329.graph_c0
c10329.graph_c0_seq1	233	AAATTGCATATTCAACAACTTCATTGACTTAACTAGTAATGAAATGGCAGTATATCTGATTCTGTTTCATTTGTTCATTCAACAAATTCCATGGTGAAACCTGATAATGAATTAAATCAACAAAATTGAATCTTATTGGAGCTCCGAAATTGTTAGTAATTGTTGGTCCAGCTCATGGTTGACAAGAACCTTCAGTCTGCCATTTTAGTGGACGCCCATGATTCTGCTCTTAG
>c1033.graph_c0
c1033.graph_c0_seq1	911	TCTTCCAAGATATTGCATTTACCACCAGTGTCCTCTCCGCCTTCAACGTCGAAAAGCTCTGTGAACTCTGATCCTGCCACCATAGATGCTGATCAAGAACTGGAGCTCATGTCCAAAACTCTGTCTTCTACTTTACACAAGTTGTATCTGTGGGAGAAGAAACTGTATGAAGAGGTCAAGGTTGAAGAGAAAATTAGAGTTCTCCACGAGCGAAAGTCTAGAAAGCTGAAGCTTATGGATGAAGAGGGTGTCGAGCCTCACAAAGTTGACGCAACCAGAAATTTGGTCCGGACTTTGGAAACAAAGATTAGAATTGCAATTCAGGTGGTTGATAAAATCTCAGTGAAGATCAATAGCTTGAGAGATGGTGAATTATGGCCACTGCTAGCAGAATTTATT…
>c1033.graph_c1
c1033.graph_c1_seq1	460	AAATGCAATATCTTGGAAGAAACGTGATGATTAACATGTTTTTGTTTGTATGGAACTTTCCCAACCTCAAGAAACTTTAAGAGGTCGGTTTGAGAGTGGGAAGCTTGGTGAAATTGAAGTTGAATCTCTCTTACAACCTCGGCATCATCCTTGAACCCACGAGCAGCAGGAGGCTTGATTGCAGCGGCATTAATGTCCTGATCTTTAGGCCTTATTTCATCAGTAGCCTTGTTATCCAGCATCTCATGATTAGTCTGTAAGTGGGGTTCATCCCCTGCAGCTACTCTTTGATCATCCTCTTCTTCTTCCGATACACCACCGGGCTTTGAGTGAGTGCTGGTTCTTCCACTTTCCACCACTTCCTTCACAACCTCATCATCATCATCATTATCAATATCA…
>c10340.graph_c0
c10340.graph_c0_seq1	231	CTGTGATACTCGATTAATATGAATTTCCTTTGAGTTCATGTTATTTTTTTGGTTTACAGTTATAAACTTCGACGTTATCCTCAATTTTATTCATTTCTTCTAGATAGTTCAAAGTACTTATCCACTGGAACAAACCCATCATAACTCCAAAGTTAAGCATGTTTGTGCAAGTAGTACTAGGATGAGTGACCCCTTTGGTAGTCCTCAATGCTTCTCTCCTTTTTTCCCAAG
>c10344.graph_c0
c10344.graph_c0_seq1	283	AAAAGAATCCATTTTTTTCTCTTTTTAGGTTGAAGACTATAGCACAAAACTCCAAATTTCATAACTATAACCGGAATATCGAAGGGACACGAACTTAGGGCCTATTATATATGCTGTTTGTATTGATCAACAATAAGAACAATTAATTATAACTACTGTACAGTTTTCTCAAATTAATGGACTGACTAATGAAACATAAGCACGAGTAATCGAATCTTCGCAAAAAAATAGCATAATACAAACACGAAATACGAAAGTTCAATACAAAAATGTAACAAAATAG
>c1035.graph_c0
c1035.graph_c0_seq1	619	GGTTTGATGCTTTTATCCCTATTTAATAAGGCTGCTTATTTTTCGCTTGCGAGTGTGCATATATGCATTTTGAAGTATGCTGGTACTATAAGTTGCTTTAGGCTCATTTTCTGGCATTGGAGCGCTTAGAAATGCTTAGAAATGCAGTAGGGTTGTGTTTGTTTAAAATAACCTTTTTTGGTACTGAAACTGGTCACCAGATATATGGATAAAGTCTTATATGTCGTTACTTTATTATTAAAGCTAATTTTTCTCGAGGTTTTAGTGATTTCTGCATTCTGAAAACGGTAGATCTCATGAGAATGCTAACTATTTTGCTGGTGTATGGTTAAATGCCCTCAACTACATGCTTGTGCTTCGATGGAGACTTTGCCTGACATTATATTTTGGTGCTCAAGC…
>c10350.graph_c0
c10350.graph_c0_seq1	224	AGAAATTAAATGAAGTAAAAAGACTAGTAATACAAATAAACTGATAATAAACTTAATCCAGAGTTACAGATACTGCAGTATTACTCTTCCCTATATGAAACTATCGTAACCCAACTAATAGTCCCATATTAGAAAAGATACAAAACAATAGGAGTTTTAAGGAAAACAATGTGTGAGCCAAAACAGTAAATAGATGCTTACCACATAAAGGAGTCCTCTATATG
>c10351.graph_c1
c10351.graph_c1_seq1	263	GGATCCCGATAAACTTTGCTAGCCTTGTTCGCAACAGAACATAGCACGTATTGATCAAGCAATGTTGTTTCCCTAGTCGCTTGCACAAATACTAACAGTTCAGTGAACTTCCAACTTGCTCTCGCGAGTCGAATGTTTCAACAAAATGATCTGATTAAGTTTGTGATCAAGAGATCACATCAAGTTGTCACTTAATGGTATTGACGTGTAACTCACTGTACACTATTGATCACCTGGTAGTTGTGTACTGACATGGATCCATG
>c10353.graph_c0
c10353.graph_c0_seq1	586	GGGATCCATCTCAAATCAACTAATCTGGTCATTTATATCTGATAAGTAACGGTAATTCTTAAACACATTCTGAAGTTATTTTGAGAAGCTTTTATTTTACCAGCAAAGAATAGCCTACTAAAGTCAACCATTTGTTTAAGAATTAGTTGAAAAGACCCCCTCGTTTCATTCTAGAAAATTGCACTGTATCAATCCTAATCTTAATGCAAATCGTCATAGTTTCCTCCTACTCCAAAGTTTGTAGCGTCAGATGGCACTCATCACACGTGAAAAGCACAAATTAGTTCAACAAAGTTTCTACATTTGGATTAAGCTCTCATAAGAAGTCATAACACTTTGAATGTAATATAAAGGCATCTATCTACTTGAAGATGAATTTCCTGAAAAACCAGTACGTTT…
>c10358.graph_c0
c10358.graph_c0_seq1	515	CATACACACACATAGGAGGGTTTGGGGGCGGGGGCGACCACCCTACATGCCCCCACTGTGGTTCTGACACTGCATAAATCAATATCTTAAGAATAAAATACATATTGTAACATATAATAGCACTTGCATTCTTTACCAATGAGGGTAATTAAATCGTACAATTCAAATCACACACTAGAAGAGCAAAACATATAACATTCAAATACTGCCAACTTCCAAGCTTTAGTAATGCCAGGATCCCACAAAAAGCTAATATATGAAGTCGGAGGATTTCTGCTAATATTACTTCAACAGAACACCATAACAGAATCTAGATCTCAAATATAACATAAACCACAGAAAACATGATCAGAGCTAACATACCAAAAAGAAATGAAGCTATGAAGGACTTCCTGAGAT…
>c10362.graph_c0
c10362.graph_c0_seq1	561	AAAAAAAATCATGTTTGGAAATGGAGGCTTTTAAAGCCTTTTATGCTTGTATCTCTGCCCTCCAGCCATTTTCATTTTGCAATTTTTGAGTTGATAGCAAGATACTTAGGCTGGGTGCCTAGTAACTGGTGTCTTGATGACTCATTTTGTCTTTTGTTGATTGTTTGTGGTAATGGACTCATTGCTGAATCACTTCGCTAGCGCTTACATAATATTGAAGATTAAAGTTGGGTTGGGATTTTGGTGGTTTGACGACTTGTTCTTTCATTTTTTGTTTCTGTTAAAAGGATACTGTGGTCCGGGTTGGTGTACTGAGTTTTGGGTTTCTTTAAGGTTTTATGAGGCTTGGAGATTTGTGATGGTTTCTACCCACTCTACACTCCAATCATGTTTATTCGT…
>c10364.graph_c0
c10364.graph_c0_seq1	215	AAATGACAACACGCTATACAAAAATGACGAATTTAATCCGCATTCGCGAATATGAGTAAATAGGTAATATTCATCCATCTGATAGTATGCCACGATACCCACAAAAAGAAATAAAAAATATTGCATACAAATGCTTTATTGGCTATAGGGAAATATCTGAAGCCATTTTTATAAAACAAAATGAAAAACCTGTGGAAAAAGTGCTCAACAAAATT
>c10365.graph_c0
c10365.graph_c0_seq1	201	AAAAGATCCAATTACAAATGAATCAGGAAAAACTTCCACTCAGGATGTTTCTGGATCACAAAAAGCACAACTACCCTGGGACCATTTTGCAAGCATAAGAGTTTCATAGTAACACTGCACAAAAATTGCACTAACCAAATTGAAAACAGGCTAAGATAATGATTACAGATGCAGAGCTTGAGTATAGTGAATGCATGTTAT
>c10366.graph_c0
c10366.graph_c0_seq1	297	GATTCACATTCTGGTATCTCGGCTACGGAGCAATAAAAAGATGATTACTGTTAGCAACATTAGAAAGAGTTTCTTGCTTCAAGCAAATTCCACCACAAGTAGTAACTTAGGTCGTAAACATGATACCAAAAGTGTAACCCCGTCTATAACACTTTCCAAATTCGTCATGATTCAGTAGATTATAATTAGTTCCTTTTTCTAGCATTATCGTCCGAAACCAAACTCTAACTGTTAAAGGGAGGGAATAAATTGCCATGAAGGAGAGAAACAGACCAGAGAGAGAGCTGCCACAAGGCG
>c10367.graph_c0
c10367.graph_c0_seq1	281	GGTTTGTAGAATATCTGCCCTATATATACTTCCTTTTCTTTGTGCTTTACATAGTTACATGTTAGAGCAAATGTTGTGCCTTCCATCATCTAGTAATTTTGATAAAGTGCTTCTTGAATTTTATTGATCGTGTAGGCTTCTTCTCTTAATAACATAATCTAATATGTTTTTGGATTATGAAGAAATAGACAAGGATTAAATCAATATTGTGCATGTAGGGTCTCCTAGACAGTCTGTACAACTAGAGTACTACAATACAAAAGAGAAAAGTGGATCCAAAA
>c10369.graph_c0
c10369.graph_c0_seq1	356	AGGATTAGAAGGATCCCCACTATCTTGCAAAATACGTTGATTGTGTTCGCTAGCTCAAGTAGGACCTGCAGCTGATGGAAAAATTCAAGCCCAACAACCTCTTTGGAGCTACGCATGTTGACACATAATCGTCTTGGTATCAACGACGTATGTTTGCTACAGTCTCCTTAAAAATTTGGAGTCACTATTAGAGATGAACATGAAACTTGACATCAGTTTCATAATTGATACTGTTTATGTGATTATTTTTTTTCACGAGGTTTGTATGCATAAATTGAGCTGCGAAGATAGCAAAGCCATAGCAGTCCAGAATTATCAGATGAAGTAGTTTTCATTGTCATGTGACCCATGTTTGT
>c1037.graph_c0
c1037.graph_c0_seq1	384	ATTACTTTTTGTTCAATTGATAGGGATTTTCATTTATAAGCTTTTGACTTTGTGTCGAGTTAGTTGGTTTTATGCAATGAATTTGGAATGAAGAGAAATTGCTTTGCTTGGAGATAGTGTGGGAGATTGTATAAACTTACATGTGCAGTTGATAATCATGTTTTTTTTGTTCTTTTCATTTTATGAATCCTTATTGCATCATCTTCTTTGGTATTGTCATTGATATGTAATCGTGTTTAATAACCCGCCCTCCCACCCAAAAAGGAAAAGAACTTATTGGTAAATCGAACTCTGTTTACTTGATATGCGTTACGTGACGAGTAGCTCTCTCCTCAGCACTAAGTGTTCTAGCTAGCTTTCTTGGTTGATGTCACAGAGTGATAA
c1037.graph_c0_seq2	525	ATTACTTTTTGTTCAATTGATAGGGATTTTCATTTATAAGCTTTTGACTTTGTGTCGAGTTAGTTGGTTTTATGCAATGAATTTGGAATGAAGAGAAATTGCTTTGCTTGGAGATAGTGTGGGAGATTGTATAAACTTACATGTGCAGTTGATAATCATGTTTTTTTTGTTCTTTTCATTTTATGAATCCTTATTGCATCATCTTCTTTGGTATTGTCATTGATATGTAATCGTGTTTAATAACCCGCCCTCCCACCCAAAAAGGAAAAGAACTTATTGGTAAATCGAACTCTGTTTACTTGATATGCGTTACGTGACGAGTAGCTCTCTCCCTCCTCAGCACTAAGTGTTCTTGGTTGATGTCAGAGTGATAATAGGCGAACTATGTTGTGCTTGTGC…
>c10373.graph_c0
c10373.graph_c0_seq1	224	TGGATGTACCGGTATGACATGCTGTAACTCTTGATATAGGGCAAAAAATATAGAGCACTAATAAAACAGAAGAAAATATGGATGAAGGTTATACGAAATAAAATGACCATAATAAGACTAAGTGATGGCATTTTACTCAACTCAAATGACCGAAGAAAGAATGTTCATGTGTTCGACTCAACTAGATTCTCATTCGGTTCATATAAAGTACCCAATTACTTGAG
>c10375.graph_c0
c10375.graph_c0_seq1	251	GAATTACTTAATTCGACTGGTGTGACCTTATATTGATACTCTGCAGTTCATGTATAGTTTTAATCATACGGTACGTATATCTGCATGTTCTTTGATTTCAGATGATGATACTTATTTCTTCTCGGTATTTTTACACCAAAAAACAGGCACTACAGACTCACGCGGTTCAGGAAGACCATAAGTTTAGTCTAGACCTAATAGCAAAATACTCTAGTTTGCTTGATAAGAAAAGCAACCCCTTGTGAAAAAAA
>c1038.graph_c0
c1038.graph_c0_seq1	203	AATGGCGCCTGAAGCAACAAAGAGCAAATCACAAGAAAAAAGACATAAAGTGCTGCTGAACGAATATTTGATTTAAGTAAAAGAGTAAGAGCTATCTTTTTTACCATATACTAACATTAATTGATCATTAACTTTTGCAATCTACCTATTATTGCTACATAAAAGAAAACTTTTACGGCAGATATGCAGTTGTGACTGGGGCT
c1038.graph_c0_seq2	316	AGTATTCAAGAGAGTAATTTTTGAATTTTTTTCTTTCAAGTTTATCAGGTGACTCTCTTTTTTATTCCTAAAAGGACTTGCACGTGTTACTTCCCGTTTATATAAATTTCTTGTGCCATTTTTTATTATTATTTCAGCAAATCACAAGAAAAAAGACATAAAGTGCTGCTGAACGAATATTTGATTTAAGTAAAAGAGTAAGAGCTATCTTTTTTACCATATACTAACATTAATTGATCATTAACTTTTGCAATCTACCTATTATTGCTACATAAAAGAAAACTTTTACGGCAGATATGCAGTTGTGACTGGGGCT
>c10381.graph_c0
c10381.graph_c0_seq1	372	GTGATGCCTGTCACTCTAGCTCAGGTATATCTCAATTATACTTTAGCCAAAGTTACAACCATGTAAATTGAGCAACAGTTTTAAAAATTAAGCACAGGCCCTCTTCTAAATCTTCCTATCCATGGTTTGTCCTGCAATGTGAAATTTCAAAACTGAATCGACAACCTTGTCTAGTTTGTAGAATTGTTTTACTTATTGCAGTATCGTCACATTCTGAACTGTTTCTCGATTATAATTGGTAATTCGATGTTCTGACCAATATCTTTACATATTGAGGATATAATTTGATGTTCTGGTGATATCTTTATTTATTGAGGATATAGTTTGATGTTCTGGTGATATCTCTATATATTGAGGAGAAAAGGCTTGATA
>c10386.graph_c0
c10386.graph_c0_seq1	634	AGTTATAATACATCCGCCGGAAGTTAGTTCTTCTCCTTCGATCTATTTTGTTGTGATGCAATTGAATTCAACCTCACATCTCTTTTGTGAAATACCGTGGAAGATTTTTAGCTTTAGAGTTGGCCACTGGTTGTGGGACTGCAAGGGAGCAAATTTTGATTTACTACGTCGAAGAGATCTTTCTGCTGTCGATACAATTGTCGATACTCCTAGTTTTTTGGGATAGTTTGTCTTTTATATGTGGGTTATTCATTCTTTCCCTACTAGAAAATCTTCTCCCCGATAGCTTTCTTCTGCGAAAAGACCCTTTTATACCCCCAAAAAAAAAAGGCTATAACTTTCTTGCCGTCTTGCTGTATAATGTCACTATTTCCGGTAACAGGGCCATGAATGGGAGAA…
>c1039.graph_c0
c1039.graph_c0_seq1	382	AGCAAATAGAAGTGGTAAACCTTGCAACTTTCCTGTAGTTATCTAAAGAGAGAAAGAGATGGTAAACCTTGTAACTTTACTGTTAGATAGGTAATGAAATAGAAATGGTTAAACTTGCAGTTTTCCCATGGTATCTGAGATAGAAAACCTCAATTTATTACATCATGGTGAACCTTGCAATTTTCCTGTAGAGAGAGAGAGAGAGAGATTGTAATCCTGTGGTTTAGGGTTTAGGTTTCCTTGCAATTTTTGAGTAATGTCCATTTAAAGCCCTATCTATTCTAAAATGGAGGTGCTTCTGCACTCCTTCCTATTCGGGAGACTCCTAGGGTTGCAAATTCAATGCATCATTTATGCTCAAATTTTTTTTATATTTATTTAA
>c10391.graph_c0
c10391.graph_c0_seq1	204	GTATCAATTGATCTCACAATCCCTGGTTCATGAAAGGACAAGAATCTGAGTTTTTGCAAGACCATTCTTGAAAACATTAGGCCTCAGTAGAAGAAGAAAATCATCACAGCGCACATCAGTTAACTTCTTTAGCAGAACGAGTCTTTACAGTTTCACCATTTACCATTAGTAGATCAACGTATGACGAGAAAAAGAAGAATGCAG
>c10392.graph_c0
c10392.graph_c0_seq1	279	GATTTCTGCTCGGTTGGTACTTGTTGAAGCCCCAACTGATGTCACGAAATTGCAAACTGCACATTTAACAGAAGGTGCGCCGAATTGGTACATTAGCAACATCCGGCAATTCCCGCAGTTGACGTGTGCCACTTGATTTGCTTGGAGAGCTAGATTGATGGTTTGGCAACAAGAACACTGAACGCTTGTAGCACCACGGACGTACATCAGTAACGTGTGGCAACCTCCACAAACCAATTGAGCCATCTCGGTCCCTGGAGGAGGTACGGCAGTGACAGC
>c10393.graph_c0
c10393.graph_c0_seq1	339	GAAAAACTGCCATAATTCAGGTCTCACGAATTTCCCTTTTTTAAAGCCCAAACTATATATCTGTCAGCTTTACCAAAGGATGTTTTAGTTTCGGAAAGTTCTTTTAAACATCAAAAACTCTGTTCATAACAAAAACCTCTTCATAACTGACTTGATGTTTGATCGGATTAGCATTGTATAGTAGACAATCAGTACCGTGTGTGTTATTTTTCAGGTCTGCCATCAAACTAGTAAAAAGACCTCATACATCTACAGTTGTCAAATACCAAGTGACATTTATATAATTAACAATTACTGAATAAAGCTTCTGTATTTAGGTCGTCATAGATGGATATTCAG
>c10394.graph_c0
c10394.graph_c0_seq1	221	TAGCCCTAAATCATACCACCATCATTGATAGGGAGCAAATACTAATCATCATCAAGTAACAGGACCTGCTATTCTTAGTCAATTTCAACCATGTACTGGTTGGAGCCTATGTGAAACACTAGGAAATCTTCGTTTCAAAGCTGCTGCTCAAATAAGAAGAACCATGTCTATATCATATCTCATAAACTACAAGTTGTAATACAGTTATCACAAATCCTTCG
>c10395.graph_c0
c10395.graph_c0_seq1	288	GTTGGATAGAAAATCGTGTTTTAATTTTCAATATTGAAGAATTCATAATTGAGTCATTTGATCCAAGACCAACTAATTCCAGTTAATCCATGCATATATGACAAATCTAAGTCCAACCAATTCTAGTAGATCCGTCATCCAACTTGGTTTTGTTATATTATGATTAGACGGATTTAATCCGGCAGGTCTGAGACATATCTAAATCAAATTTATATTGATCGACATATGTATTTGTTCATATTGTCACTCCTAAGTTTAATGGTTAATTCTTAAAAAAAAAAAAGTTTA
>c10397.graph_c0
c10397.graph_c0_seq1	1536	TTGACGTGGGAACAGATGTTGAGAAGTGTCTAACAGATTGGGGTTTGGACAAAGTCTCTACAATTACGGTTGATAATGCTTCGTCCAATGACACAGCCGTGGATTACTTGGCAGAGAGGTTTAGTGGGAGAAGAAATGGAAGCATACTAGCGAAGGAGAATATGCATATGAGGTGCATGGCTCATATTCTAAATCTTGTGGTGCAAGATGGTTTGAAAGATAAGAATGAGGCTGGTTGTGTGGCTCGTATTAGAGGTGCCGTAAGATTTATTAGAAGTTCACCAGCTAGGTACAATAAGTTTAAAGCATGTGTTGCGCGGGAGGGTCTTCAAACTACAAAACTGTTGTGCCTAGACGTTCCAACTCGATGGAACTCGACGTATTTGATGTTGGAGGCAG…
>c10398.graph_c0
c10398.graph_c0_seq1	210	AAAAAAGTTTGCCCTCATGTATGTATTCTGTTAGTAATGAATCGGAATCCTTGTGAGAAGACCATAAAGCTAAAAGCCTTTCTTTGAACATTTTATTAGTTTTCACCGATTCAGTTGCATAACAATGTTTAGTAAACAAAAAGCTGTGCTTATCTTTAAATCTTTTGAGATGCTGCATAGGCTATAGCCTATAGGGACTCTTAATGTGGT
>c104.graph_c0
c104.graph_c0_seq1	340	GACATCGCTCGCCATGGGTAGAAGTAAGTTTCTTTTCTACGTAAATCAATTCTGTATTATGCGATTAATTATTTGTCGGCGAAAATATGAGGTTTGAGATGCATGTTTCTGTTTTAGATGCATGCTGTAGAGCTTAGATATGAAAATGATTTGGTTATTTACTTTTTGTGTCTTATGTTTATGATGGTTGAATGAGAGAGCTTCATACATAGGATATGGATTGTCTAAATAGATACGCCCCTGTCTTTAAATATTCTGCAAATTTGATATTTTTGGCTTTACGATTAACTTTAATTCGCAAGTATTTTAGAGAATCCTGTTTCTGTATTGGAATAATTTA
>c1040.graph_c0
c1040.graph_c0_seq1	224	TTTCGAATGGCGCACGCTTTTTCCTGCAAAGTTCAAAACAATATATTGCAACAAGAGAAAAGGTTAGCTGCTCCAGTTGAGTAAGTAAAAATCTAGGTTGCACGGATACGGATACGGGATACAGATACGACACGGACACGAGGACACAGATTTTTTGAAAATTACAGGATACGTAGAATATTTTATATTAATAATTTAATTTATATAACAACATAATAACAAAA
c1040.graph_c0_seq2	233	TTTCGAATGGCGCACGCTTTTTCCTGCAAAGTTCAAAACAATATATTGCAACAAGAGAAAAGGTTAGCTGCTCCAGTTGAGTAAGTAAAAATCTAGGTTGCACGGATACGGATACGGGATACAGATACAATACGATATGGATACGGGGATACGAATTTTTAAAAAATCTTAGGATACGATACGACATGGATACATCTATATACTAATATAATTGTATTATTTTTAAGTAATAA
c1040.graph_c0_seq3	895	AAAATATTATTTTCTATATCAAGAAGAAAGGAAGAGCAGCACAAGATATTTTCAAGTGTATTCTTGAAATTATATTATACAAAAAATTGTTACAATTGTACAATTTTTCTCTCGTCCCTAATGATATGTACATAGCCTTCTCATTAGCAAGACTCTCTACCTCTCACCAATTACAAGTAAACTAAATAGAAGCCAGTTGCTCTCGAAATGATGCAATCTCTAAATCACGTGCCTCAATTTACAGGCAAACTTTAGGGAACACAAAACTATCATCATCGAGGGTTAATTGTAGCAAACCTCCCAACTATGGAGTCAGTTGCAATGTGCCCATTAACCTATCAAAATGGGTAAAATGTTCCCTAACATATTGAAAAATGTGCGACTCCCTAAGTCCTTGAT…
>c10401.graph_c0
c10401.graph_c0_seq1	253	ATCACATGCCACGATTTTTTGAGATGTAGATATCAATAATTTACAATTTCTTTGTAACACTAACTAAATAAGATGGCCACATTTGAGAAACTGTGCTTTTGTGGTAATCTACACATGCTCCCTCCAAACCCTTATGGCAGTTAGTGTAATTTTTAAGGGAATTGCAGCTCTTCCTATCTGCTGAGGTAGAATTCAGATTGATTTATTTTGTCATAGACTTTATGAGTGATAGACAGATGCCTGTCTCTTCTTG
>c10405.graph_c0
c10405.graph_c0_seq1	215	TGAGTTACCAATCATGATATAGTTTCCCTTCGAATTTGTAACTTCATATCTGATCTTGAACCTTTCATAAAATTAGAGAAAGACAAACCTAGTTCCAAGCTTTTACATCATTTAAGGAAAATGGATTTAAAAAAAGGAAAAGTAGACTTTAATGCCATCCCTGGGTAACCACAACCCAAATGCCATTTAGTATTTTACAACAAATTAGCCCAAGG
>c10407.graph_c0
c10407.graph_c0_seq1	302	AAACAACAGAAGGCGTTCTAAGAATACCTAAGGAAGAATAATTACGTAGTCAACCTAACTGCACTAATTTATTTTAGAAATTTAACATGTTAGGAGTTTCTCGTGTATCGTTTTATTGGCGAGGTATAAAGCAATATAATATGATCATTTTATCTTGAGATTCTACCAACATTATGCGTGTTAAATCCGTTAAGAATATAAGTTTGTAAGTCAGATCGAACCAAAAAAACTTTTAATGGACAGAAAACCTCTTATATAGAACAAGTAGAAACGTTTTACCGCATCCTCTCCATAAAGATAAG
>c10409.graph_c0
c10409.graph_c0_seq1	223	GCCAAGTGTAACAAAATCTTTCTATATACTTCAATTATTGAGAGTCACACAAAATTAATCGACCAAAATTTGGTCCTTCGAATAAAAATTGTCCGACTCGACCAAAATTTCGTCCTTTCCAATTCGTTGCTAACATACCTTCAAACCAATTTTAAGTTATGATAAATTGAAATCGTACGTGACCCCTTAATTTTGCAAATTTTGTGATTTACTCTTTTTTTTT
>c1041.graph_c0
c1041.graph_c0_seq1	534	AAAAACTTAAAGACAAAAAAGTTGACGTAGTCAGTTTACTTGAGGTGTATCGTGGTTACGTCTCATATTGTGAAAGAGAAGCTAGATTAGAAGCTGAAAAAGAGACTGCTGCTGCAGATCCTCCATCGAAACGCAGCCGAGTAGAAGAAACGCCTACGTCGTGGGCTCAACACAGATGTGTTCTCACCGAGAATCAATTCGATGAGTCAGAGAAAGAAACTGAGGCCACGATGACAAAAGATGAAACTGAGTATGCTATTGATGAAATGCCTGATCCAGCTGAGAGAACGGCTGAGCTTACCAAGCAATTCGATGAGTTAAAGGAAGATATTGAGGTCATGCTGCTTCGGATAAAATATGAAAGCGGTTTTAGTGAATGGTAAGGATTTTCATGACATG…
>c10412.graph_c0
c10412.graph_c0_seq1	318	TTAAGAAAGATAACAGTTGTAATTAGATGCTCAATCTCTATTGAATTGAACCTGTTCTCTCCCAAACAGATCATGACCTTATGGTTATTGTTGTATTACCACTAATAGTCGAACCGAACCGTTTTACATGTTTGATTTATTTAACTGCAATAGTGGAGTGATTAGTAGTAGTAGGTAATGTGGTACTTAGTATTACATCTACACCTTTAGTTAGAAAAATTGCAGACGCTTTACTGTCCATGGGATTCTTCATAGCCTATTATGCGTAATGATTTTTATTACTTTTTATCTTATAGGGATGGTTTGAGTTAGCCAGTG
>c10413.graph_c0
c10413.graph_c0_seq1	326	GAGGAGCGCCCCTACAAAAAAAGTTGCCGCCGCCAGAACAATCGTGTATCGTCTCCCAATCCAATCGGAAGTCTTACCAGACGCAAAAGATCCGATCAAAGAGCACACATTCAACGAACCTACCAAAATCTCCTCCTGAACCGACGAGATTTTGAATTTCTCCTTGATAAAAAGCACAGCTCCACTCATCACACCAATATCGTAACCTAACAGAATCGAGTTTGTTGAAGCTAATAGGGCACAAGCGAGTGCGTATTTGTTCAATCGAGGCGTGATTTGCTTCCGTTGAGACTCCATTCCGATTCCAAACGGCGTCGTTTCAGCTG
>c10414.graph_c0
c10414.graph_c0_seq1	510	TAACACTCTCCATTTGAAGCATCACACACATTTATGAACATGGCGTAACCATAAAACAGTATGCTCAAAAACTTCCCTGACTCTGAAAGTATTCAGGTGAGATTTTACGCCATCAATTTCACGCCACTGACACGGATACACCATAGCATACACAAGGTTTAATGTATCTTCTACGTAAATTAATGTTGTTCTTGTGTTGAAGGATAGAGTGCATGACCACCCGCTTCATTTAGTTTCCGTATGTCCTGAATGTACGATAACTAGAGTCTAACATTACCACACAGTAGCATTGCATGGAGCATGCATGTCACTTTTATCAATCTTGTGTGATCACTCTTGACACACTGGCTACAGTAGAAAGATTACACAGGAAAGCCTCTTCTACAGGATGTTGCTCTT…
>c10417.graph_c0
c10417.graph_c0_seq1	239	ATTGATTACGTATTTACTTCTTTTTTCTTGCTTATAATTGAAGATATTGAAGTTCATTTCCGATTTACTTGTGTTCATCTACGTCTGAATATTGATTTTGCTTTATTTGTTACTAAATCCTTCCATTATCCAGCAGATTTTGTTCTTCATGTTTGTAATTGTGTCACTAGAGTGTTCTGAACATTTACAAGCAAAATCTCATGTTTTCTTTCACATTTTTACAGGTTCTCTTGTAAAAA
>c10419.graph_c0
c10419.graph_c0_seq1	275	ATGATGTAGCTTCCACCACAATGGTTCCCAGAGTCCTTAATGGGATTGTTAGAACTTGTACAGCCAATTGAAAAGCGTTTTTCTTAAAGGGAAATCGGGTTTAGTGGAGCCAATTTCGCGGTAGAGAAGCACAGGTTATTCGATGATCATACCCATTTACTTGTACAAGAAGTAAAAAGTGGCGGCCTAGCGCTGAAGTAATTTGGTAAGCAAGAAGCCAATCTCACTCGAAGGTAAAGTAATATTTCAAACTGAATTACCAAATTACCTGGCCA
>c1042.graph_c0
c1042.graph_c0_seq1	612	CCCAACATTGGCATCTCTGGACTGCAGATAAGCATTGAAGATCAAGTCATCAAGCATTTACTCTGTAACACTAATAATTATTCCTTAAATCTGGCAAAGCACAGCATAATGCCCCAAAATCAATACTACCAACACAAGATTTAAAACAGCATACAACCCTATAATAGTGAAAAGTTGATGCTCCCAAAATTTTCATCTTATCATCACGTACTTCATAAGTTCATATTATCAAAACATGCTGAAATAGTACTACTGAAGGAAAATGCAGAACTAGTACTACTCAATGATATAGGTCAAAAAATCAACTAGCCATACATGATACAACAGCTTATTCTCCATGAACCAATAAATTCAAGTGAATTGAACAATCTCCAGTGCCTAAATAAAGACCTTGAATTA…
>c10425.graph_c0
c10425.graph_c0_seq1	326	TTTTATTTCTTTTTAGTTATTCTTCCTCAGTTTCTGCTAAACAATTCAAATAGTCAAATCAAGAAGTTACAAGTGGTCTAATTTAAGGAAATAAATGGATTAAATGCTAGCCTCCTTTGAACTTTACCATTCCAATTAAAAGTCGAATTAAGCCTATTTTTCCCTGAGTTTCACACGTTATTATTCTTATCTAAGACTTGTAACATTCGATGATGTCATGTGAATTGCTAGAACAATGTTACGTGTAGGCTAACTCAATAACAGAAGTTTCATAAGGGACTGGGGAATGGGCTACCATGAAATAAAAGATCTTCTTTCTAAAGAGA
>c1043.graph_c0
c1043.graph_c0_seq1	415	CTCAGTCATATACGCAGCTAGGCTGTAGACAGAAAGAATTTAGTGAACACCCAAGTAGAGAAATTCTAGACTAAAAATCCAGTCGAGAAGGTGACATCCTAAAATGGTTTCTGAAGACCAGGCAATGGAATTTGGTTCAAGGAGGTGAAATTTATGATATTCTATCAAACACGAAGAAATCTTTAGTTCAATAAAAGGCAATTTATCGTCATTCTTACTCTTACAAAAGGTCCAGAAGTGTCATAAAGCTCAATATCAGACAAGGACACAGTGTAACACTTTCCAGACATTCTTCATATATTCTACTGGTGCTAACACACAGAAAATCATAATTCAAGAGATACAAATTGTAATTAAAGTATGAGGTTCAAAGTCAATGTCCACTGAGTACCATTCAGC…
>c10433.graph_c0
c10433.graph_c0_seq1	254	ATTTTAGTAAATCCAAGGATTGATGTGATGGAGAAGTTGATCATCACACATTTCATCGACAAAATCGGCAAGGAATCTGTGTTCTTATCGGTCGATGAAGCGATTATGGCCTGTAGATTTTCATTGAAAAGTTCGAAGGATGAAGAAGGGGTAGAAGAAGTTTGATAGTTGAGCTAGTGTATGTTCAAAAGAGTGAATTTGACCCCATCAATTGAAACACTCTCCTTGTATAGATTTTTTTTTTTAGACATATG
>c10435.graph_c0
c10435.graph_c0_seq1	244	GGATGGATCTTTCACAAAGGAAGGTCTAACAACAGATACGTTTACATTAGGCTCTACGTCGGGTAACATAGCGTCAATCCCTAATGTCATGTTTGCGTGTGGATTTAAAAAGTTTCTGATGGTGAATCTGTCATCGTTGGGCTTGGAAGTGGAAGATCATCACTTGTTTGATAATTGGGACCTTCCATTCAAGCGAAATTCTCTAACTGCTCGGTGTCGTATTTATCATCCCCACAAAGTCGAG
>c10438.graph_c0
c10438.graph_c0_seq1	667	GGGATTAATTAATAACTCACTAACCTATGTTACTTAATAGAAATTTATAGCTAAAATTTATATAGCTTACTTGAATTGAAAGGAGAAGCTAGCTAAACGGAACGTGGCTCAAATTGTTTCTTAAATTCACATGTGGCTACTATTATTGGCTAATTACTCAGTAACTCATGGAGTTCATAGGGATTTAAAGCAAATTTTATTGCTACCTTAAGTTGAAAGGAGTAGCTAAATGGAACGTGGCTCAAATTGTTTCATTACTTCATGAGTGGCCACTATTAGTTTGCGTTACTAACTTACTATAGGCCATAAACCCCTTTCTAGGTATTAGGCAAGATTCTAGGTTTTAGACAAGATTTAATACTATTTTAAAATATAGACTTTTATTATAAGTTCTACTCT…
>c1044.graph_c0
c1044.graph_c0_seq1	331	GGCAAAAGGCAGCATCTTTTCTGGTGGCATGTTTGCACAAAGAGCAAAAAGAACTGCTCCAATGAATGAGTCACCGGCACCAGTAGTATCAACGATTTCTGAGGATGGAATCTTTTCAGCTGTTCCCAAAAGCAGCCTTCCGCACACAGTTCCAATTCCCTTGGCGCACAACTTTGACTCACTCGATGGTATGCATATCGGCATGGTTGTGTCACTGTCCTTTTTCTGCTTCATTACCTCGAATAAATCATCAACATCCACTTCACCAGACTGAACAGTTTCTCTCACAGATCTTTCCAGCATCGCACAACCATCTTCACCTAATGTGACT
>c1044.graph_c1
c1044.graph_c1_seq1	247	GCTGCCTTTTGCCTCTCAAGTGGCAGGTATTGGCTGCAGAGTGTTGGGAGCAAGAGGCGGTCTTCCTCACCGTGCAGATCCTCGCCTGACTCCTTTTTCCTTGTAGAGATCCCACATGGTGCAATACTAATATACATGGTGCAATACTTGCTGTAAATTTTATCAATCTTATTTCACAATCAATCCCTTTTCTGTTAGTAGAGTAAACAATGTAGGGCTGTTTCCATAAGCAAGATGTATAGATATT
>c10440.graph_c0
c10440.graph_c0_seq1	245	CAAACAGCGACACTCAAAACTCAACTCTCCACTGCAATGTCTATGCATATGTCTTCTCAAAGTCCTCTGTTAACTTATGACAATTCCCTCGTCTCTGGTACGATGTTGTTCAATCCTCTAGCAACAGACTCATCTTACAAGGAATCGGGAGATATGTATACGTATTGCATGTTTGATTTTCCGTCTCTGTAACCACACGAAACTCCAACCTCAATGTTCAAGCTCTTCCCCCTCCTTATTTATAG
>c10441.graph_c0
c10441.graph_c0_seq1	279	TTTTCCGCAAGTTAGAACTTCTGCCAAGTGTTGCGTATTTGACTGCGGGACCCTTTTAGCCGTTTCTTTAAAGTTTTATGTGAATCATTAGTATCAGTAATCACTGAATGGGCAAGTTGATTATAGCGATTCCCTATATTGCATGCACTTTGTTTTGAGCATTTATGTTCTGTGAAAAGGACAATCAGTTTTGCTACTCATTTATCTAAAGAGTTTGGATATCCTATCTAATTGTTGCGCTATATTCTATCACTGTTTGGCTAGTCACCTTGAGTTTTG
>c10442.graph_c0
c10442.graph_c0_seq1	246	CATAAGACGTTTTACTCTACTCATTATAGCTCATGTAGTAAAACCCATTACATTGCAGAATTCTGGTTTACATTTTTCTTCGCTAACTAGGTAGTCTGCCACAAGTATGTCACTATTGCATTGAGAAAACAAGAAGAGAAGGCAATCTCATCTACTCTAGGCAACCATTAATGATCAGGTATGTTACACCAACTATCTGTAGCTAGCACTACAAAGACCTTACTTATTGCTTTTTGTTGATAAGTG
>c10443.graph_c0
c10443.graph_c0_seq1	205	AGCCTTTCTCAACCCAGCCCAAGTAATGCTTATGTTATCAACTTTTCCTGGTAACTTCTTCAACAGTTGGGACCAAAATTACTACGTAATTTCTATAACAGCTACACTTGCATTCACTTTATTTACCTAGAATCCCAAGCTCAAGCATAATTACGACAATAATCTGATTCCAAGTCCTTTTGCAGGGGGTCTATCGATGTCAATT
>c10445.graph_c0
c10445.graph_c0_seq1	228	TACGACATCCGTACCCCTGAAATGTAAGAGACTTATTTGTGTTTTTCCCTTTATTATTAATGTCTCTTCACATATCGTTTTGAGCTCCATAGTCATTCGCCGTTTTTGTCATTTTCTGAGTTTTACATCTATGCCCTAGCACACTTGTCTCTCTTACAAAGCTGAAGGAAAATCATGGCAAATGATTATTCATATGGGGTGATCTAACTTTTAGATAAAGCCTTGAAG
>c10447.graph_c0
c10447.graph_c0_seq1	367	GATATGTTTCCGCCTCACGGGAGGTAGTTATGTTAGATTTTGTCTTCCTATTTGTTCCTATCTTTTGTACCCGTTTTACGAAAGTTAAGCTGTGTTTTGTAACTCTTTTAAAGTTGTAATGTTTTTAATAGATCAAGTATATTAAAATAAGCCTTCTATTATAAGACTCATGAGCCTCCGACTATAAGTTTATTTTGGGTGTTTTATAGCGGACTTGTAATTATCAAGGGCTTATCAATGTGTTACAAGAGTTACAATGCTTCCAAATATAGTACTAAATTTTTTATAAGCCCTATTATGATTTACGAAGCGCAGCCTTACAGTATCTTTTCTTGCATGTGAGAAGGAGCTACGTGGGACAATCAAA
>c10450.graph_c0
c10450.graph_c0_seq1	248	TGCTTATGTGAATCAAATATCGATTACAAGTTCGTTCTTTTGCCATGAGATAAGTTTTCATACTTGATACCTGACTCAGACCAATATGGAAAAATGGTTGAAGATGGATTTCTGATCTCCTAGTCAACTATTACTTTCACTTGCAATAAAATGTTTATCAGCTATATTAGAATTCTAAAGATGGCCAACAATATCGTGTCAGAATACTGATGGTAAGATAAGCACAGGGTTAAGTCACTATTTTGCAA
>c10451.graph_c0
c10451.graph_c0_seq1	218	GCAAATTTTGTTTTTTGTTTTTTGCATGCATCAATTGCTATTCAATATTGAAAGCAAGTTTTTTGCAATTTTTTGCTCAAAATTTGTTTCTGAAACTACATTTGGTCATTGTTGTTGCATTTGTATAGTGTGGCTGATCAGGTTTGTCATTTTTCTTCAGTTAATTTGATTTCTTGAATGAAATTATGAATTGCTACTTTCCTGTTAAAGATTTAATT
>c10453.graph_c0
c10453.graph_c0_seq1	563	AATAAAAATTTACTCTTTTTCTTTTTTGCTTGCTCATTACTCCCCATGCAGTATGAAATGAAAGAAATACAGAAGATATTAGAGTATAAAGAAGACGAGAGAGATGAGTTGAGAGGAAGAAAACGTAAGAGAATTTAATGCTATTCATAATCCGTACATTCCTCTACTATATAAAGCAGAATTTGGCTGCAAAGTGATAAACAAAAAGCAATGCAATGAACGGAATAATAATATATGCAGCACAAAACAGAACGGAATTGCAAGTGCCCGTCACCGCTAAGCGTCTTCAACCAGGATTCCATAATTAGCCACTCCAACCACATGTGATTGTCTGTTAACATAGTTTGCTGAACAGCTCATAATTTGCAAGTACCATGTCAAAGCTTGAATTTCATTCTC…
c10453.graph_c0_seq2	535	TGATGAGTTTTATTATCTCTCTGTATGAAATGAAAGAAATACAGAAGATATTAGAGTATAAAGAAGACGAGAGAGATGAGTTGAGAGGAAGAAAACGTAAGAGAATTTAATGCTATTCATAATCCGTACATTCCTCTACTATATAAAGCAGAATTTGGCTGCAAAGTGATAAACAAAAAGCAATGCAATGAACGGAATAATAATATATGCAGCACAAAACAGAACGGAATTGCAAGTGCCCGTCACCGCTAAGCGTCTTCAACCAGGATTCCATAATTAGCCACTCCAACCACATGTGATTGTCTGTTAACATAGTTTGCTGAACAGCTCATAATTTGCAAGTACCATGTCAAAGCTTGAATTTCATTCTCTCCAAAGAAGATGCCATATCGTGACATT…
>c10454.graph_c0
c10454.graph_c0_seq1	477	GAGAACACCTTTAGGGGTAGCTCCTGAAATACAGTAATTAAACATCAGAAGTATAATTAGCTTCTTCTTTTTTTTTATGGGTAGAAATATAATTAGGTTAGTGACGGCAAGAATGAAGACTATTGTATGAAATTGCAGAATCGTGGGCAATGGGAAAGATTTTGAACCTTCTCTATCCTAAACATTGGCAAAAGCATGATATCAACCACGTAAAAGCTATTAACTTCAGGCACAATACTAAGTGCAAGAAAGGGTCCTTTCCAAATTGAGAAAATCAACATACTTGTACAGATTATTCACGTCTCTAAATATATAAGATAGGGATATTTTGATCTTTCACTTTTCTAGTGGGTTATATCTACCATGTGCTCCAAAATAGAACCCCAAAACAGAAAATGT…
>c10456.graph_c0
c10456.graph_c0_seq1	379	GTGAGAATGATGTCTTACTAATGTCTGAGTCTGAAGTGTTAGTCTGAGTGATTCAATTCATGCTTCATAGATTCTCTTTTCACAAAAGGACATGATTCGTGTGTCTATGATTTAAACTTACATTATTTGTTGATATTGAATCTATAGGCAGTGTTAGAACAGAGTCCATAAAAGCCTGAATCCTTCTTCGTTTCTATATCAAAGATATGTTTTGCATAATACCCAAAATGGAGGGTTACATTTTATGATAGACTTTAGACCAACCATGAAAGATGATTTGATACTTGAAGAAAAAAGGGTACCGACTCGTTCCTTATAGAACTTCCGCTATATAGACTATGTTTGTTTGTTTGAGGAAATTTCTTAACTAGTATTTGGT
>c10458.graph_c0
c10458.graph_c0_seq1	293	ATTACGTTTTTTTTTTTGTAATTTAAGCTGTTATTGCTAAAACTTCGTCCGTAAATTGACCACCTTGAGATTTACATCCTATGATAACTCGAACTCCAATTAACATCTTTTTATCCCTGGTGAAAAAGTATTAAAATTCTCAAGTATCAAAACGTTTTCATTTTCGCAAAAACGATTTTGCGAAAGGGGAGCCCGACAAAACTGAATCGCAACTTTGATTCATGATTAAACGAAAGGAAAATTGTTTCAAAGAATATAGAAATTTTAGTACCTTCATAATGGCTAACGGAACG
>c10462.graph_c0
c10462.graph_c0_seq1	287	GCTTTGAGGTTATACTTGTGTTACATTTATACTATTAGGTACATAAAATAATTGTGAAAGGGTATTTTCATGCAAGAATTTGATATATATTTGAAGCAGAAATTTGATGCAAAGTTCCTAGAGCATAGATATCTGTGCCAGTTGGAGCAATTAATACCATTAGAAAAGCATTGAACTACGTGCCTAATAAAACACATGAGGTTTTTCTGGATTTATATATACATACATATCACGTACCATACTGTATATATATTTGGATAGTTAATTAATTATGTACCATATTGTCT
>c10463.graph_c0
c10463.graph_c0_seq1	513	AAAACATGGAAACAACTGAATGCTCAAACTCTCGACAAGTTTAAGCTTTTAGAGGAGATAACCAATTCAATACGTCTATGTGCAATATAATGAACCTCATATCTGTCAAAATACTTAATTAGTGCCAAATACTAGTGACAATCTTTTGTGGAAAGATATGTGGTGTATTGTGCATTGGTCAATTTGGTTCATGAGAAACAAAGTGATATTTGAAGTCAAAGAAGTAAGTTTGTACAAGAAGGTGGAACTCATCAAGGTCAGATCGTGGTCTTGGATTAAGGGGAAGAAGAAAAGTTTCTTTTTTTATTTATCGACTGGTGTAATTGTCCACGAATTTGTTTATCTGGTTTGAAAAATGAGGTTGTTTAATATGTGAGACTGTCTTTCTGCTTCCAGTTA…
>c10465.graph_c0
c10465.graph_c0_seq1	267	GACGATAAATGCATGTGTAATTCACTTATTTTGCAAATTAGGAATTGGAAAAATTACTACCTTTTTAAGCTGCTCAAGAACTGTACATTTTCTTCCATTTGTTTGAGATTCTTAGTGCACAGAAAGTTAGTAAGTTTTAGTCCAGATGAGTAAATGTTTCTTGGGATTGTTTGTTCATTTTACACTTTTTCACTATTTGGCTATATTAGTCAGAGTTAGTAGACACTGTTCAATAATTTGTTCAAAGTGCTAATGACTGAAGTTTTT
>c10466.graph_c0
c10466.graph_c0_seq1	398	TGCCTCTCTACAATAGGTTGGGCCCAAAAGAACATATATAGGAAATCATGGTATGCTTCCATAATTTTGTGAAGCTTCAACTTTACAAGACTTAGGTATCAAAATTGGTATAACAGACAAGAAAAATACAAAAATGTTTCCTTTTTGTTCTATTTTCCATTTTTAACAGACTTCACCAAACCATGAGATGAGCCTCCAGTTCAAAACTTATATACTAAACACTGAGAAGATTGCTCTATATCAAGTCGTAAGAGGCCCAACCCAAACTTCAGTATCAACCTAAACGTGTTTTTCACTGTTCACCTGCTATTAACCATCAGGGCTACTCAAAAAGGAAAACTTAATTTTTACATCACATAAAGACAGTTTGATTTCTAAAGTTTGAATCTTTTTTAGAA
>c10468.graph_c0
c10468.graph_c0_seq1	201	ATAAGCCATATACCTAATTTTCAACAAAAAGATAAGTAGGAAACGAAACAACCAAAGCTAAGGCACATTTCATTTCAGGAGAACTAATTATGTTTAACATGTTTTTTATAAAAATAAATACCCAACCAACAAATATTGAAAAAGCAGCATGAAAATGAGCTCATAATTTCTACCAAAGCAAGATCCACCGGACTTGCATGA
>c1047.graph_c0
c1047.graph_c0_seq1	388	GGCTCTTACATCGCTTTTAAAATCTTACATCTTTCTTGTATTTTGCAACCCTAGCTCTCACTACTCCTTAGTGCTCTTGTCTCTTTTCCTCTATTTCCTCCTCAGTTCTTTTATTTTCTCCATTTCATTCCAAAAGAATTATTGCCAAAAAAGACTCTAGCTTGGGAAGTATTTGGGTGAAAATTCTCGATCCGTGAAATATTGGTGGAAAAAAATCATGGGATCAGATAATTCTCCTGCTCAATATATCCACATGGTACAACACTTGATAGAAGAGTGTCTCTTATTCAACATGAGCAGAGATGAATGCGTTGAAGCTCTCTCCAAACATGCAAATATCAACCCAATTATAACTTCGACAGTATGGAAGGAGCTAGAGAAAGAGAAC
>c10474.graph_c0
c10474.graph_c0_seq1	415	AGTTTCTATATGGAGTGTAATTGTGCCCCTCGACGATTTTGGTGCTTGTTTATTTTAAATCCTCTGCTTAAATCGCTAAATTTTAAGTTGACCCCACGTGGAAGGCGCAAACCAGCTGGGCCTTGTGACAGAATTTACTACTGAGTCAGGGCTTGCAATGAACCGCAACTACTTTTCGGAACTTAACTACTACGATCATTCAACTATGCAAAAACTTTCTAAGTTGTCTCCTAAAGTTCCGCCAACTGAGGAGGTGCCATTCAATAAGGCGTGCGGGAGGGCTGACTTGCATCGGTTATCAAGTCAATCTTGTTGTTCATGTCCCTTTGTGGTGGAAGCTTCTTCATAGTTTACTTAGCATCATAATGGAACTTTTCGTCTTTTGCCTTCGGTATAGTC…
>c10475.graph_c0
c10475.graph_c0_seq1	250	TAAATTTTACAGAACCTGGAAAGGAAACGCTTTTTGTTTCTAATGCACTGGGAGTATTTAGCATAAAGTGTTTTTTCTTATGTAAACATATCAAATCGAAATGTCCACTTTCTCCAACCATGTGATAATAAGGCAACCGCTTAAACAAGTCCAAGAAAGAAAGATGACGGAAGAATATTTATGATTGCACAAAATTGTTCGACAGTATCTTATCATCCCAGACGGTCACAAATTGCAAAGAGATCATTAA
>c10476.graph_c0
c10476.graph_c0_seq1	428	TGGCAATCTTAACATAAACAGGCGACAATAGATTTCAGTGTGATACTTGCCAAAGAATATTGCGTCGAGATATACAAATGAGAAATGAATTAAGAAGTATTTCTTTATGAATCTAAGGTACAATGTTTAAGGAACAATATTACAGAGTGATATGCCACAATGATCATATGCTGAAACAGTAGACCAACCAATAACCAACCAATATTGTTCACAGATTCAAAACTATCTTCGCATGGTCCATTGTTTAAGCTAGGGGCCGATGCATCTTCTTATTAAACTCCCAAGGGAAACTATTAAACCCAATATACATTAGTAAATGGTTTTTTCATGGATCATAAAAGTGTAATCTAGATTTAACAGCGCCATGTGTATAATTTTTGACCCAGAAAAGTAAGTACT…
>c10478.graph_c0
c10478.graph_c0_seq1	225	GTAGGCTGTTGCAACCTTAGATTCTTGGTTTGTGGCACCTCCTATGAACTAATCTACTATTAGCTGATGTGGAAATTGTTAGAAATTGGTGGTTGTTTCAAAGGAAATAAATAATAAATTGAGGGAAAACTTGAATTTCTGTGTAAACTTGTGAATCGAAAGAAAGTTCCTGCCTACAGAGATGTTTTATTCTGTCTAGGGATCTATAGGTATTTCTCAGGCTTA
>c1048.graph_c0
c1048.graph_c0_seq1	516	TCACCTTGTTCAGCTCCATAACCACTGTAACCCTCTATAGTTGACAGCGCATATGATCTCTTTGACATGGAAGAAGTAATAACTTCTGGAATAGGCTCGGTTGTGTCACCAATCCCAAGGCTGATGACTTTGGCATCTGGATATTTCAACACGTGGGCAGCTCTTCGCCTTGCGACCTCTGGAAAAAGGTAGCCAGCTTGAAGTTTAGCCATGTTTTCATTCCGCGACACCTTTGTCGTGTAAGCTGTCGTATTCTCCGAAGATGACGCAACACATTTTACAACCCCATGGGACTTTACTGGAATCAAAACATTCAACAACTTTGTGTTCTTGAGATCGATTTGTCCAAGAAATGTGGAGGTTGATGAAGAGATAGAATTGGAAATACTCTGAGGAATT…
>c10480.graph_c0
c10480.graph_c0_seq1	219	AAGGAGGAAAAGAAAGAAAGGAAGGTACAAAAGAACTTATTTGATCACAACCTCCTCGATGAGTACAATAATATATACTTTCTTAACGCTGTTGAGTATTGGACCTTTTCAGTTGTCCTCATCAATTTCTGCATGATTGCCTTTTTTATTTCTCTATGTTTAGTGCAAGTCTCGTTACTATGAAATATTATTTTGCAGTCTGCTGTGAAATCGGAACGA
>c10481.graph_c0
c10481.graph_c0_seq1	664	AAAACATACAAATATGGAAGCAGTGCTTTTCCGAACCAGTTCCGGTTCTATTCCCGTTCTCGATCGTTCCTTACCCGGTTCACCTTGCCGCCTCTCTGTAACATTGCATAACTCCGAGCAGAAAACGGCGTCATCCTCCCTGCATATGATGCGCCGTAGTAGTATTCGTCGATGCTCGTCGGAGCCGAATATCATAAAGTCGGAATCCAGGGCTCTATCTAAGCTAGGATCTAGATCTTTTACTGCGCTCCGAATTCCGGAGGAAGAGGATACGATGGGCCGAGGAGTCAACAACAACGGTAGTGGCTCTGGCGGCGGAGGTGGCGGCGAATATTGCAACGATGGGTGTAAGATGGGAGATTACTATAAACAATTGCCAACCAACTCTTTGTTGTTGAT…
>c10485.graph_c0
c10485.graph_c0_seq1	342	AGAGAAATTTGGGGAGCTGAACTGTAAGTTCTTGATTTTTTTGCACCATGAATGCCCTGTTCTCTAATTATGCTCTGTTTTGCTCTGTTCTTTAATAAAGATTTGATCTTGCTTGTGTTTGAGTTACAAATTAACTACTTGAAATCACTATTGGATCTGTGTGGATGTTGTTGCAAGTCTGTGATCTGGGTTTAGTGATATATGTTGTCCGAACACCTAAATTGATTTTGTTTTATACCTAATGTTTTCTGTTCATATGAATGTATTGTGTGATAAATGTTTATACAAAGGTCTGAAATTTCTGGTTTTGGTAATTTGTTTGGTCGATTGATCTTTTCCATA
>c10487.graph_c0
c10487.graph_c0_seq1	307	TTTGTACGTGTATAGCTATTCGCTGCTTTTTCTGTTATCCTCGCACTAGATTTATCTTCATCGTCATTTATTGGGTAACACCAACTATTAAATCCATGATGTTTCACATGAAAAATAAAGCTTTTGATAGTTCGAAGATCTTGAGACCCCGCTATTTTTATATTTGTTTTTCTCGGGCCCTCTTTGCAAATTTTTTCCTCATATTTTAGCTTACTTGCAAGTTGCAACACTACTTGAACAAATTTTTAACTCCAGACATGTGAGACATCTCAAACCTGAAGAAAAAAAAAATGATACCATACATCTG
>c1049.graph_c0
c1049.graph_c0_seq1	413	TTTCTTGACAACTTGTATGCCACTGAAATAAAAATCAGAAATTACACCAAGTTCATTCATACAGCGAGATGTCAATTAAATGATGAAATATATGTAAGGTCATTGTAGCAGAAATTATGTCAAGTATTAGATGAAAACTTGGGAGCATACAAATTTGGCGGAGAACAATAAGTCAAATCCTTTCTAGATCAATCAAATAACTTACCTAAAAAGTGCTCCTACATAATGACCAGTTCTTTTGACAACATAGGTCTAATTGAAAGAATATATTTAAATAAAATGCAGAACATAGCATCAAAGCAATATAGCTGTCCTTGAAAAGCACAAAACATCACTGAAATAGATGTGCCAGCATGTATGTCTCAATATTATCCATAATTAAGACCATACCATTTGGAA…
>c10491.graph_c0
c10491.graph_c0_seq1	354	TGGAAACAACAGCATATAAGGCCCAAGACAAAAGGACCAATCACTAATTCAATCACCAAATCAAACAAACAGGCCCAAGTCAATATAATCTGGCCCAAAATCATCAAGGCCCAAATAACTAAAAAAGCCCTATACTTTCGATGAGGCGGCGCCGCTATTGGAGAAGCTTCCCAGCGATATGCTGCCGCCACCGCGCGTAAGCAGCAAATGGTCGTGCACGTTAGGACCCTCGCCATCGCGACTTACGCGCGACAACGACGCAGCGGATTGGCCTGATTTGTGTGGTGAATAAGAAGGAATAGAGAGGCTTGAGAGAATCGATGGTGGTTCTAGTTCTCTTTTACAACAAATAAA
c10491.graph_c0_seq2	393	TGGAAACAACAGCATATAAGGCCCAAGACAAAAGGACCAATCACTAATTCAATCACCAAATCAAACAAACAGGCCCAAGTCAATATAATCTGGCCCAAAATCATCAAGGCCCAAATAACTAAAAAAGCCCTATACTTTCGATGAGGCGGCGCCGCTATTGGAGAAGCTTCCCAGCGATATGCTGCCGCCACCGCGCGTAAGCAGCAAATGGTCGTGCACGTTAGGACCCTCGCCATCGCGACTTACGCGCAGCGGATTGGCCCGCGTGCTTTATTGCGCTTCCTCCGGCGGCAATGGTGCTTCGTGGTGGCCCGATTTGTGTGGTGAATAAGAAGGAATAGAGAGGCTTGAGAGAATCGATGGTGGTTCTAGTTCTCTTTTACAACAAATAAA
>c10492.graph_c0
c10492.graph_c0_seq1	204	AAGAAACCCCAACATTCACCTATTTGGTTCATATTTGAAACTTGATATTTGAATTATGTACTGTAAGTCTGTAACCGTAACTCTGTGCGTTTCCATGCAAAACTTAGTTAGTTTACATTAAAAACTCAATAGTTCAACCCAAGAACCTTTGCGTTAGTCAAAATGATAGCATTAAAAGAACTGTCTAGTTCAAGGCTATTTAAA
>c10498.graph_c0
c10498.graph_c0_seq1	513	GAAGTATAGCGGTATTAGCGAGAATGTTTATAAGCCTCCAAGAGTTAGTACCATTTCTCTCTTCCCTTAACTTTATCGTAAGAACCTCCATCATCGTCTGTTTCTATGCCTCTTATATTACGGAAGCTCGCTGGAGTTTTTGGTTAAGCGTAGTAGTGGTTGGCCATTATTCATGTTTCCCACCCTTGTAACTATTCGATCCTGTACTTCCTTCCACCATTCGCTCTATCCGATAAGAAATATCCGCCGAGCAAGGCCAAGGAACTATAAGTTTCCGAATCATACTGAACAATGACATTTTTCAAGTTTTGCTTAGAAGTAAAACATAGAAATTCTTGAGCTTATGTGTGACTTATAGCCTCTCTCATTTTGTTATTCTGGCTTACAGTGTCCTACTAA…
>c10499.graph_c0
c10499.graph_c0_seq1	298	TTGATGATGTTTGTGTGATACTATGATAAAGGTCGAGTCTTGATCCTGTGGAGTGTGAATATTAAACAGAATCATTTAGATTTGCCAATAGAATCTTCTAAACTTTTTATCAGGAAGAACAAGAATTTGGAATCTCCTTTGATTTAGTACTATGATGAAGAATTTAAAGAGACAAAAGATACCCTTTCCTCTTCTAAAATTTGTTTGTAGTCATCAAATTCAAAACCATAAATAGGTGAGATAGTAAAACAATTTATATTGAATTGTAGCAAAACTAACATAAAAGCTTGAATATTGG
>c105.graph_c0
c105.graph_c0_seq1	453	GTAGTAATTAGTTATTGTGCTTGATCTAATTTCAGGATGATTGAATAGTATTTATATTTCGTCAAAGTTATGATGACCTATGTCAATGCTGATTAGTACTTGGTATTGCTGCGCATGTTCTATATGTTTCTCTCTGCAATTGTTGATGATGTTTTTTGTGATCAATAAATTTGAATTTCAAATACATTAATTCAAACAGCTGCTTCTGGATAATTGAATAGTTCCTTCGTGAAAACCTTACTCGTCTGCACGTATGAATAAATATGCGTGTGCACGCTTTTCTCTATAAATGCTGATGATGTTAATAGTGCCTCAGAGTTTCGAAATTTTGACAAACATTTCTTCACAACGTTGCTCTGGTTTATTTATTCCCAGATTGATTGATATTCAGTGAAAAAC…
>c10502.graph_c0
c10502.graph_c0_seq1	531	GTGTTTAGCTGTACTAAGGGAGTGTATTATATCTAGGCTGATAATATAAAGAATTGTTTAGGCAACAAAGAAGATAAAAAAGCTCAAACTTTCAGTTTGAATTTGCTAAAATAAAGTCTATGTAACATAGCGATGGAAAACATAGTGAGATTCATTTCTTTTCGGACAAGATATAAAGGACCACCCTGCTCTTAAATCAACCCAGAAGACCACCCCTTATGGAATATTAGAATTCAGAAGCTTTAGTCTTATGCATCTTTATTTTATCTTTCTGTGCCGTTTATTTCCAATAGATATGGTGATATCAAGTAAATATGATGAGATTTAGAAAACGATATCTATTGTTGTGTATACGATCATATACTGTGAGAATCGTCGTTATGGACTGTGTGTGTGAGG…
>c10506.graph_c0
c10506.graph_c0_seq1	218	TATAGTATAATTGGTTGATAAATTTGGATGTATCCATAGCATGCATACTTTATTTAGAGCAAGTTGTTGAGCTTTTTTGTCATGTTCTGGTTACTACCCCGTGAACGGCATAGACTGTCTCAATCCTGGATTCCCTCTTTCTCTGTCTAATTAAACATTTTCCTCTTGTCAACAACGGATGCACAAACTAAATGCCCCACATCATTCGAAGAAGAAGA
>c10508.graph_c0
c10508.graph_c0_seq1	596	GCGAGTCTTTATCAAATGAGAGGAGAGATGTTATTTCAAAATACACAATCAGACTGAGAATCTAAGAGGATTCAAAATTTGATGGATCTTGCATGGATAATTCAAACAAGCAACGTATTGTCTCACTCCGTTACTGGGCCAAATGGTGGACTGGAACCAAATACAAATACCATCAAGACCAAAGAGGCTAAGAGACAAGAACCAAATGCTAGGAGCAAAACTTAAGGGAGTGTCAAAATTTTGTGTCGAATAATAACACCGCGAACAGCACTACCCCACCCCCAAAATTTCCCCATCCACCCTCGAAGTAGTCCTAAAATCTTACAAGAGGCATCAGTGACAAGAAACTTCTCATATAAAGACATCACATTGTGAAAACATTTGCAGCATATTTTTTAA…
>c10509.graph_c0
c10509.graph_c0_seq1	676	ATTACACGTGGCATTCTTGATAGATCGGTGGCGATAGGGATTGAACATAAAAGACTTCCTATTAGCTTGAAGCTAATACCTTATTCATTGACCACGTCCTCGAAAAGGTTAAACTTGTAGAAAGGAGTCTTATTTAGTATTTATATTCTCTCTAACAGACTGGATCTTTGGGTCTTTTAGGCATTCAGTAACACTAGAGTAGTTGTAAAAGTCATGATAGCGGAAATGAATTGTTTGCGGAACTGAGGTTATCTTGGTCGAAGTTGAACGGAAGCTCTTGTGTAATAAGAGGATGATCCCTGATTGAATCTGTTCAACAATTTTGAGATATGTCAAAGTTTTTCTATCAAATATTTGTTCTCAAGCTCATATACCAGTATTTTTATCTCCCATAGCCGT…
>c1051.graph_c0
c1051.graph_c0_seq1	516	GTTAATTGAACATAACCAATGACTACAAATAACATATGAGATGGATTTCATACACTAACAAGTCCACAATATGAATTGAAAACCAAATGAAAGTTTCCAAGCAATTCTAGCAATAAAACTTTCAGAAAAGCTGCATAAACACAGTTCCATTTCTTGTTCTAATTTGACATTACAGACATACTCAAAAACAATTATACCACAAAATCAAACATGTCAGCCATACTAAAAGCAAGGATTCATTAAAACACAAGCAACTGATCCAAATCCTCAACAATCTATTCCAACAATCACATAATATCACTTTATCACGAATAAAACTATGTTTCACATTGGACCTTTATCAGTAGTATGCATAATAGATTTACGAACAATCACATAATATCACTTTAGTGCTACTAC…
>c10510.graph_c0
c10510.graph_c0_seq1	703	GCTAAATTCACTTCACTGATTCAACTATTCATTCATTGCCCATAAATCTCTTCCAAACAGGATGCTTTTTCCAAACCCTCTCAGCCATAGCGTCAATCGGCACTCCCTTTGTCTCCGGCATCAGAAACAACACAAATAACCCCATCACCACAATCCAAGCCGCAAAGAAGAAGAAGATAAACGCACGCATGTTGCACAACATAGACAAGAATGCCTGAGCTATGATGAAAGTGCATAGCATGTTCATGCTGACTGCAAATGCGTATCCTTCGGTTCTTGTTTCTAGTGGAAAGATTTCACTAGGTACTAACCAACTCATTGGACCCCATGACCATGCAAAGGACATCACAAATAAACACACTAGAACTACCACTACCATACCAAGTCCTTTGTCAAGGG…
>c10512.graph_c0
c10512.graph_c0_seq1	683	TTCAGAATTTTAAGACGATTGACTTAAAAGTGAGCAATAAAATAGAATCATCTCTAGTTTCAATTTATTACTATAAGAAAATTAGAACGTCACAGGAAGTCATCAAACATTTCCCAAGACTTTATGATTGAAACCAATTTTGCAACCGTTCATCACACAGTTTCTATCACATATGAAAATTAAGCCAGACAAATAGGACACAAGAAGGAACCCCATAATGGTGCAACAAAATGTAAAGTTAAAAGCCATTCAACAGAGCTCAAGATGAATTCAACTTATGACTGGTCTGCTAAAACACCCGTACTTGGACCTGAATGATGTTGTATTTGTACCATCCTTCACAAATCAGTGGGTGATTTTCATGATAGCAAGTGAAGCAAAGAGTTCTAGAATAAAAAC…
>c10514.graph_c0
c10514.graph_c0_seq1	367	AGTTCCAACTGGCTTAAAGCAAAAAACCGGTTATATACTTCCTTCTGGACCGGCCAAGCCACCGGTCAGCGGTTGGAACGGTCGGTCCGGCCCGGTTTTTAAAACTGTGCTTCATGGTGTCATATATTTTGCACAAAATCCATTTTTGATATTTATATAACAAATCACCCTCTAGTTTATAATCTCATCCTATGATAGTGATTTAAAACATGAAAATGATAATAGGAACGGGGTAGTTCTTAATGATTATTACCAAGATGCATATCAAATGCATATATAGGTAGTATAAAGTAGAAATACCGGTAATTATTAGGGACAGGTAAAAGCAAAAAGATTTTTTTTACCAAGAGTTAAGTCAAATCCACGG
>c10516.graph_c0
c10516.graph_c0_seq1	376	TAAAATTTCCATTTTCAGCTAGAATGAGACATCACAACCTCAGGGAGACATTCAGATGCACAGACAAAATATATTGTGGGAAATATCAAACCGATTACGCACAACATTAAGCATTTGCTTAATCTTCAAAACAGGGAGACATAACACATTCCTTTGTCTCATGAAGCACAGGAAGACAATGCTTAGGCAATAGTTAACAAATAAAAAAGTAGAAACAAGCAAAAATAAATAAAATAACTATGAGACCGTAACGTGAGAACAGAAGTACAACCAAATGAAGCTCCCAGGTAACTAGTAGTTCCATGAAAGCGATACCAAACTGTAAAAGGTACTTTTTGAAGAACGAAGTCCAACTTACGTATTCTTGATAGTCAGG
>c1052.graph_c0
c1052.graph_c0_seq1	922	GGGGGGGGGGGATAAGTGAAATAAAACGACCCTTCACAGAAACAAATTGAACATAATACATTTATGTGAAGGCACAAGGAGTCAAAGACACCAAGTTACAAAAGCGGAAAACATAATAAGGGCTGTTTAGACAGCCGTGGGCAGTATGAAACGAAGATTCGGTAAGCTTGAGGCCTGTTAGCATATGGTTGAGATTATCTAGACTAAAAGATCTGAGCGCTCTTCTACAATTAATCCCAAGTTTCTGAATACAATTATTACTTCTTTGATTTGACATGTACATAATTTACATAAATAATGGTCATATGTGTACTTCACAATGCTCATACCTTCGCCATTCAGAAGCATTAATTATAATGTTCAATACATATTACCTTTACATTGATTAAGTCCATATGC…
>c10520.graph_c0
c10520.graph_c0_seq1	469	AAGGGAAGTTTTAGTACAAAATATTTGATAAGCCCAACTTATGCATACACCTTGAGGAAACTCTTCCAACTCAAAGAGCAAAATATTTTGAGGCTTCAGAGCAGTTCAGAATACAACACAGAGAGAATATTAACTCGTAAAATTCTATAAATCTGGAAGAAAAACTCCTCACTGAACAGGCAATATGTGTTGCATTAACAGTTTGAATATGAAATAAGAGTACAGTGTCCAGGTAGAAGATGATTGAGATGATGGCATAATTTTGTTTCTCCAACTTTTTGAATTTGATAAGGTCAACTTACGCTCTTGTTATAATTTCAAACTTGGAACATATACCGCAGCGATATTTATTTTTTCACAGAGCTCAACCTCTTAAGAATTGATTACCAGACTATTTAT…
c10520.graph_c0_seq2	484	AAGGGAAGTTTTAGTACAAAATATTTGATAAGCCCAACTTATGCATACACCTTGAGGAAACTCTTCCAACTCAAAGAGCAAAATATTTTGAGGCTTCAGAGCAGTTCAGAATACAACACAGAGAGAATATTAACTCGTAAAATTCTATAAATCTGGAAGAAAAACTCCTCACTGAACAGGCAATATGTGTTGCATTAACAGTTTGAATATGAAATAAGAGTACAGTGTCGATAACCAGGAATTCCAGGTAGAAGATGATTGAGATGATGGCATAATTTTGTTTCTCCAACTTTTTGAATTTGATAAGGTCAACTTACGCTCTTGTTATAATTTCAAACTTGGAACATATACCGCAGCGATATTTATTTTTTCACAGAGCTCAACCTCTTAAGAATTGAT…
>c10521.graph_c0
c10521.graph_c0_seq1	276	GATAGCACAGTGTGCATGCATCTATTGGCAATGATGTCGCATGACATTATTGACATCTATTAATACTTGTATCTTGTAAGACGGCTTCGTATATCACTGAGTGTTTACACTATACATCAAACATCCTTCACGCATACAACTTGAATTTTTAAACGAGAAGCATTCTCTCTCTCCAACCAACATTTGAGGTGCTTACATATTCATCATCAGTGTTCATCAAGAGCTAAAATTGTTCTAGGATTGCTCAATGTAAAAAGAAGAAATGATGCTTCTTAA
>c10522.graph_c0
c10522.graph_c0_seq1	228	CTAGAAAATATTGGCCTGTACATTTTGTCTTTTATGCAAGAGATTTTTGTTGTGAGAAAATGGGAGTTAAAAGTGGGGAGGGTAGAGAACTGAAATATTAAAATGGATGTTGAATGGACTGTTTTGCCTCAAGGGACCTGGCGAGACTTCACTTGAAACACCTACTGTGTCAATGCAAGACAATTGAAGTGTGCATTAGTGCTAAAAACACTAGATTCTGTATTTGGG
>c10525.graph_c0
c10525.graph_c0_seq1	386	ACACTTTGTGGCTTGGGGTTGGTATATGTAACTGAATCAGAATGAGTACGGAAAAAAGCTCCTTCACTCATTGAGTAAGAAATACTGAAGTAAGGATGACAGAAAAATGTCGGTATTAGGTATTAATTTTAACTTCATCATATCAAGCTACCAACAAATTGAAAGTTATAAAAAGTAGTAAGGAATTCCACCTAAACATATGCATCCTTGTTACCATACAAATAGGTGTTTGGCTGATGAAGCATATGGTTAAACCTAATCTGACCTCATATGGAATACTAGTTTCTTAAATGTGATAGTACGGAGTAGACGAGACTTTTGATTTGAGTTGCTGAATTTAGATCACGTTAATCTTCAATTGCAGGAATGTCTTCTGCGGCAGAAAA
>c10527.graph_c0
c10527.graph_c0_seq1	367	GTATGCATCATCTTAAGAATTCTACAAGAAAATGAATTGACAGTGATATGAGATTAAGAAATATTTATGATTTATGAAACATAAGGTAAATCGCGTCCATGACTGATTTCAAAAGATTCCTTTCACATTCCGCTGCACAACTTTTAGCATTCTGCAGACACTAATAGCAAATAAACAAAATAGTCTCATCAATCAGCAACTTCATACAATATGTCAAGAAAGAATAAGATAGAAAGACCAATTTGAAACATAGGGAATCCACAAGTAAAAAGCAGAATGGTTCTTCATTTAGTATCCCCACAACTGGAAGGAGCCTATTTGTTACTGGATTTTGAAGCATTAACTGTTTTGTTTGAAGGCCTCAATA
>c10529.graph_c0
c10529.graph_c0_seq1	379	GCTTCAGGAGTAACATTAGCAACTACGATACGATGGGGTAGATTAAGTTGCTTATTTGTGCTTTGATTCTTAAGTGGGAATTATATCATCTAATATCAAAAGCATTTGTATTTTGTTGCCCAACTGCCTTTCTCATCATTCTTTCATGATAGGCACGCTTTCAGTTTCGTTTGACTGTTGTACATATTTACCACTTTATACTTATCTCCAGTACTCCTGGATCCAATGATCTTAGAATGTGACTTAGATGTATCAGTATGGCATATTTCACAGTAGAAGATGCTTGTCAGATTGATTGAAAATCCCTAGTATTTTTACTTGCAATATATCAGAAGAGGTCTGCTAGTTAAGTATGAAGACCAGATCTCTTTGATTATAA
>c1053.graph_c0
c1053.graph_c0_seq1	566	AAAAAAAAAAAAAACCTTGAGTATTGCCAACTGCCCAGGAACATGTCTCAAGGTTCCCCCATAATCAACCTCTAATAATTGATATAACATGCACAATTTGGCCCTAACCCACCAAAAAATGCATTCCAACAGATCCATCCTGTGGTACCACTATGACAGGATAAAACAAGAGGAAGAGCTCATGCTTCAACTCCATAACAGACTTCGCCTGAAAAGGCTAACGAATTCTACTTGCACAAAAAGATTGCAAGTGTTCGATTGAAATAAAGATGCATGGAAGCAAAGAAGTTTTCAAAGAGGGTTTTAAGTTTTAAACCAATGACCTCAACCAATTTAAAAGATTCTGGTATTTCCTGGTTATGATTCATTGAAATGTGACGTAAATTTAGATAAATTTGA…
>c1053.graph_c1
c1053.graph_c1_seq1	709	GACAGAGTCAATGTGCACATTCCCTTCACGAAATTAGAGAAAGGCAACAATGCATTTATTAGATAATATGAAGTAACAAAAGGGATATGTGTGTTTTTATAGTATTAGAGACAAAGAACATACTAAACTCTAGCCAACATAAGGGGTAACTCATAAGGTATAATTATGGAATAAATTGTGCAGAAATTTTGAACCAGGCAGGATAAATTGAAATAATTCAGCAACTATGAACAGGAACCAGCGTTGCAAGTTCCTTTCAAAATGTTTTACAACAATCCAAATCAGTTCTGAATGCCAGTGTTACCATTGCTGAAACAACACTGAATCTGGAAGTTTTCAGGCAATTTGAACAGAAAGAATATTTACTGAATCAAAATTCATTCAGGAAAATACTTCCTC…
>c10534.graph_c0
c10534.graph_c0_seq1	207	ACAACAATACATTTCACATCCACTAGTTTTTGTGGTAGGTTTAGTGTGGGTAACACGACAATGAGTTCAATTACATAAAAACTATTTTCAAAGAATGGTTTAGGCTCTCAGGTCCACTTCTGAGCACGACGAATAGAACCCGAAGCTAATAGTTCTGTGATTAATAGGTACCATGGTTTGACTATTTAGTTTCGTTCATCTAAGTAA
>c10536.graph_c0
c10536.graph_c0_seq1	296	GAAAACTTGGAGGCTCAGATCATCTGTATATCGAGGCAAAGAGGAATTGACGACGCCATGGCTGCAAACCCATCCGGGTCCCCCCGCCAAAATACGGGTCAAATTTTTCCCCATTAGCTCAAACACCACAAAAGTACAATCATCGCGGCCTTGGGTACAACATTCCAATAAAGTCACAATCCATCCACCCCCACTCCAGCACCCATCCAATGCCGCGAAACAGCAGATCGCGCGAGTACTAGAATTACATATACATAACATATATTAATTCTAGTATACATGTGAGAGTTTCAGTT
>c1054.graph_c0
c1054.graph_c0_seq1	224	AATTTGCTTGCACGAACTTCACTACATATCTGCATGATGAATGCTGAATTGTCATTTTTTTCTGAACTGTATTGATTCGAAGAATGTTTATTACCTTTTACTAGAAACATCAAAATTGGTGGTGATATGTAGTGGAAATACTGTTTAGAAAAGATAAGGTTCAGCAAGTTATTTAACGTAGGTAAGAGCCACAAGTGTCATGCAACCTCTCTTCGTTCTAAGCA
>c10542.graph_c0
c10542.graph_c0_seq1	211	TTCCCCATCCCCACACGAACTTTCCTTATCCATCCGTCGTAGCATCCCGCATACAGAACCCCTTCCTTCTCATCGTAAGCCAAATCCTCCGGTCCCAACAGCCCTTCACCGACTCGCTCGCTCACGCCAAGCACAGAGTTATGCTGTTCGGAGGCGGCGTCGCTCGAACGGAAGCCATAGCTCACCGGAAGTGGCGACGGGTCGAAGTCAG
>c10547.graph_c0
c10547.graph_c0_seq1	1213	TGAAGAGCTAGTTATGGATCACAACGCTAGTGTAGAGGCGGCTTTAGCATAAACAGTTTTGGGCAGGAGAGACGGCATGAGAGCCGCTCATCGCTCGATTGGCGGCGAGGATGAATAGGGCAAGAAGAAGAGAAAGAAGAAGAAGAAGTAGGGAGAGCCGTTCTTTGCTGTTGTTGACATTCTTGATTCTTCGCCAAGCCTCCTTGTGCTGAAGAAACCCATCCTAATGCTACTGCTTTCGGATCTGTGCAAGCTAAGACTGCTACTGATAACTCCCAGGCTTCTGCCCCTCATTCTACGGGATTTTTAGATGGTCTAGTTTCTCCCGCTCATACTGCTCATGTAGTAGAGGGGCCTATTTCCAACATTGATTAGGCCACCCTTTCTCCCTTCCGGTGT…
>c10548.graph_c0
c10548.graph_c0_seq1	207	GTTTTTACCATCTCCAGTCGATTTCCTAAGCGTTCGTTCAAACCATTCCCTGCTTGAATCTGAGGGATAAAGAGTCTTCAAGTCTCTCCACCAAATCGAGTGAGATCTTGAGGTCTCAACATCAGCCAGATTGCCATATTTTGCCAGAAGAACATTTCTCCAAAGACTTCCTTCTTCATGGAGCAGACGCCATTTCCATTTGCTTAA
>c1055.graph_c0
c1055.graph_c0_seq1	751	TTAGTGCATTTGGTAAGTCTATTGTAGACTCGGGCCGAGCTTCCACAATATAATATGTAGCTCCATGTCTAAGCCTTTCTTGGCTATAAAAACTGCCTCATAGGACATGAATTAGAATTTTATTCATAAGTAAATAGTTTGGAGGTGAGATTGTATCACCTTCCAAATTTTATATAAAGCCAAGTTTTTTACTCTGTCGAAATTTCTTTTACTTTTCGTCGAGATCAAGGGGCTTGATTTGATCTTACCTAAAGATTAAGGCGCAGACCGAGAATACCATGAGTTTAATTGTATTTGCATTGTCTACTTGTGCTTTCCAATAGGAAGAACTGAGTGCAAAACAGGGGCTTTGAACCCACTGTTTTACTTCTCTTGGACTTGGGGTTAATCAAAACTAGT…
>c10552.graph_c0
c10552.graph_c0_seq1	536	GTATATATCCTCCAGTAAAAAATGAATGAAATAATAGTAATGATTTACATTCTAAACATCAACTACTGGGAATATTCTCCCACTTAATTATATGAATTTTTAGCTTTGTGATTCTTTATTACTTCTTAATGGTACTGCTGCAGAAAATTGAACCACCACTTCAGGAAACGCTGCCGGTGCAGCCGCCGTCATATGGCCGGAGAAGTCCCCTTCATTTGTCGCCAAAGCACACCTTCCACGGCTTTTTCCGCCCGGTATGTACGTGCACGGGCTGCCCCGGGAAGCGGGGACCGAGCCTCTTGGGAGAGATTGAATTATCAGATTTTTGTTCAGCCATTTCTCTCCCATTAGAAGCCTAGTTGCTGAAACTTCTTGACACCTTAAGGAAAATAATATGAA…
>c10553.graph_c0
c10553.graph_c0_seq1	1201	GGACTTTGATCTAGCTCCAGACGTTAACCTTAATGAGATTGATGGCTTCTTCAATACAAATATGCTCTCATTTGAAAGAAACTTTGTTTCTCAATGACCAAATCACCCACACACCGAAAAACCAAACAAATCTCCATTCCTTCCGCCATTTAGCTTGCGGGAGTAAGTTCCTAAAGTGAAGAAAATGCATAGTCAGATAACCCGAGTATAGCTGATTGGACGCCGAACCAATTGAAGAAAATATGATCAACCGATTCCAAATCTTTTTCGCGGAGAGGGCAGTTCTCATGCTACGCAGATTATCTCTCATTGGTATTCTATTTTTCAACACCCTCCAAGAAAAAGTCGCCATTTTAAGTGGACCATCAGATTTCCAAAAACTTTTTAGTAAATCACTGA…
c10553.graph_c0_seq2	1117	GGACTTTGATCTAGCTCCAGACGTTAACCTTAATGAGATTGATGGCTTCTTCAATACAAATATGCTCTCATTTGAAAGAAACTTTGTTTCTCAATGACCAAATCACCCACACACCGAAAAACCAAACAAATCTCCATTCCTTCCGCCATTTAGCTTGCGGGAGTAAGTTCCTAAAGTGAAGAAAATGCATAGTCAGATAACCCGAGTATAGCTGATTGGACGCCGAACCAATTGAAGAAAATATGATCAACCGATTCCAAATCTTTTTCGCGGAGAGGGCAGTTCTCATGCTACGCAGATTATCTCTCATTGGTATTCTATTTTTCAACACCCTCCAAGAAAAAGTCGCCATTTTAAGTGGACCATCAGATTTCCAAAAACTTTTTAGTAAATCACTGA…
>c10554.graph_c0
c10554.graph_c0_seq1	300	AAGCAATGTTACATTAGCAGAAGATGTAACGAGGCCAGATAATTTAGAGTTTATTTGTAAGTATACATCTTTAACGTGCAGGGTTTTGTGGTGAAGCCAGTTTTAGAGTAGGAATTGTTTTGACTATTGCCTTACTGGACCAGTGTTTTGAAGGAAAAAGGCTAACAATCTGAGGTTCTAATTTACAGTTGCCTTTGCAAAAACTATAAAGTATATGAGTTTCAAAACGAACATTAAAGTGAAGAATCTCTTGATGGTTAACTAATGAGCTCCCAGTGAATTAGCAGTGGCAGCTTTGGG
>c10555.graph_c0
c10555.graph_c0_seq1	369	ATCACCAAATTAGAATGAGGAAGGAAGACATACCAAAAACTGCCTTTGTTACAGTTTCAGGGTTGTATGAGTTTAAAGTGATGCATTTTGGACTCACTAATGCACCAGCCACTTTCCAAGCTTTGATGAACAAGGTGTTCAAGGATTATTTGAGAAAAATGGTGGTGGTGTTCTTCGATGATATACTAGTCTACAGTTAGGGGATAGGTGAACATCTGGTGCACCTAAGGATGGTTTTTGACAAACTTAGGGAGGCTAAACTATTTGCTAAGGCTTCTAAATGCACCTTTGGACAGAAGGAAGTGGAGTACCTGGGGCACATTATTGGAAATGGACAGGTTACTGTTGATCCTAACAAGATTAAGGGTA
>c10558.graph_c0
c10558.graph_c0_seq1	229	GAAACCTTCATTATATCTGGCCTTAGCCTAGGATATCTTTGGTACCCTTATGATGAGAAATTTAGGACCCTTTGCATGTGAAAGATCATAGATATAGTACCATCTCGGTTACATCCTATTGGGCCAGTGGGGTGTATTAGGTATTAAGTTGCACTGCTAGGTCAAGAGCATTCCATCTCTTAGTTTATCTGCTGACCCTTCTCTATTTGGTGCATTAACAACTGCTCTA
>c1056.graph_c0
c1056.graph_c0_seq1	231	TGTCTTGTCATTGAAGATTCTATGTGAGTATCTTTTGACGATGATTTTTGCTTTTTTCAACAAAACTTTTCCGCGCAATAAGTTTGTTAAGAATCTTCTTTTTGGTGTAATACATCTGAACATTCATTTTGTTTTTTCACTATAGCACATTTAAAACATGCTTTAGCATGTGTAAACGACAACTGCCAGGCAAGCATGCTTTAGGGGCTCCTAGATTAAGTTGAAATGAGA
>c10561.graph_c0
c10561.graph_c0_seq1	364	AGTTACTAGCTACTGAGATTTCCTTTACAAAAAAAGTAGGCTCATTATCCCCTCCGAGCTAAGTCAAGTAAAAATGGCCTAATTCTTAGGTATTTGAGATAAGAATTTCATATCTTGGTGGCTAGGCTATAGACCAAGATGGTGATAGGCATCACATATGGTAGAAGAGAAATCTGACTTGCTACCAAGAATCGGTGTGTGCTAATACCTCTCTCATTGCGAATATCTTGATTTCTCGTTTCATATTTTCTCATCTTACCACATAGCAGTCTTGTAAATCTTTCCTTGAGAAAACATTCAAAATTGATCACAAGTTCATTTAGAATTTTTGGAGTTGAGAATTAGTCATTGTACGTAGTGAAAA
>c10563.graph_c0
c10563.graph_c0_seq1	281	AACAACCACCACCTGATCAGCCCAGAACTATATCTGGACCCTTCATCTCCAAACTCCTCTTCAATATCTCCACCGTTGAGCCCGATGGAGCCACGTGTCTTCTCATGCAACTACTGCAGAAGGAAATTTTACAGCTCTCAAGCTCTTGGGGGTCACCAAAACGCTCATAAACTTGAGAGAACCTTAGCCAAGAAGAGCAGAGAGTTGAGCTCATCTGTTAGGCCCCACTCGGGCTCAAACGACAGGGCCGGGTCGAGCTACGGGATCCCGGGCCGGGTTAG
>c10565.graph_c0
c10565.graph_c0_seq1	218	CGTGCCAAAGGAGGAAGTAGTGAAGAAACCCGAGGTTAAAGCCATTGACATCTCCGGTTAAGCGCTGATGATTGGCCAACAATTTTCAACTGCGATTTCGTTTGTTATGTGAAAGTTGTGATAAGATTGAACGACAGTACGTGTTTGTGTTCTTATGTGTGTTTGTGAATAGGTGTGACGGGTCGGGTACCCGCGGGTTCGGGTATTTCCCGACGGGT
>c10566.graph_c0
c10566.graph_c0_seq1	401	AGTACTTCAGTCTCTATTACGTTGTGTCGATTGACTGCTGAACATCTTACAGGCTGTTGTTTGCATATTTGTGCATATATTTATGTGTTTGTCAATGTTTGAGACTGGAGTCCTTGCTCGCAACTTTTATAGTTTGGTGCTGTTGCACAAATTTACTCGGCTCTCAATCACGACCACTATAAATTGGAAAAAGGAAAACGGAAACACAAAAACATAGGTGTTATCATCATATCCCACCATTTTTTTCTCAATATTTTATATTCATTTATGACAAATTATTGGATAGACCATAATAACTTGAAGACCAACTGCAATTTTCCTGCATTGTTCCTGTCAACAACTGACATCATCTCTCACCTTTATTTTTTCGGCTTCAGTCATTCAACCTGAGACCAATCG…
>c10569.graph_c0
c10569.graph_c0_seq1	267	GAGAAGCATCCCTGTCACTTTGGCAGCATGGTCGCGCTCCAGCTGCTCGACGAGCGGGTATAAGCTTTCGCCCAGCATCGTTCTCTGCTGCTCGGGTGGAGCATTTGCGAGAGCGGAAGCCAATGTACCGATGGGAATAGGCTGCGACAATGTGGCGTCTCTGATGGGCATGCCACCCATGTCGTATGGAACGGAAAGCATTCCTCCGGGAATGCCAGGCATTGGAACATCGGGCATGCTACGGCCCGAATGGTAGCGATAGACACG
>c10574.graph_c0
c10574.graph_c0_seq1	337	TATGTTCTTTAAGATCTCACACAAAGAGTGGAGGCGCTCCACACAAGAAAGTTGTTATTGGAAAGATGACTGTTACACCAACAATAACTGAAATTTATACTTTAGTCAAAAATGACTTTCTCTCAGTTATGTCATCAGTGCTCTACATGTTCTCTACCCAAATACCCTAAGATTTAATGTTATTCATTCAGAAAGACGTAAACAGTTTTGATACCCCAGACTCCATATAAGACAAACAAAAAGATCAGACATTTTCTGAACATCATAACAAGCAAATTCTGAAATACTGATCAATGGAACATACTGCTGAAGTACAAAAAACATTTCCCTCTACCAG
>c10577.graph_c0
c10577.graph_c0_seq1	859	AAGGTCGAGAAGAATAGCTTCCTCTTTTGGCTAGCAATGCCATGTCATCTCTTCCTGCTTCAAGGGAAATTTGTCATTGATGAAAACCATCAATTTACAGCCTTTTGTATCTGAAAATATTCTGTACAAGTCCCAGACATTCACCTCTACTGCTTTCAAGTTAGGCTCAAGTCTGCTTTAGTCACCCTTACATCACCAGATACGTCTCTCAACTTCGTATCCACCATAACCCTTCAACCCAACCCAACCCAACCCAAACCCGAACCCCACCACACATAAAACATGGACAATGCAATCTACAAAATTCATGGAAAGTACAGAGTAAACAGATTTAGTCCACAGAAGTCACAATTGCAAAGAGACAATCCAACCATAAGTCTGTTCTCTAGCAAGAAGTTC…
c10577.graph_c0_seq2	1151	AATTTGCAATGTAAAACATTAAACCTTTGTACTAATTTGCCTCATAAAGTGGTAGGTATATAGAAAGTAGGTGCAAACTCAAAAAGAAAAAATCACCTCCCTTTGTAATTGAAATCTACCACATTAGATATTTTTATATTGACTTAAAAACAAGTATGCACGTATTATATGCGCAACCCTACTTGAATAGTCATGGACATAGCAGCAGCGGCGTGGAAAAGCCATTAGCCACATTAGGCTGATCATATTACACCAATTCGGAACCATCTAAAGTTAATAAAATTTTGCAGCAATATTTTATCTACGGTACAACCTCTTTTGGCTAGCAATGCCATGTCATCTCTTCCTGCTTCAAGGGAAATTTGTCATTGATGAAAACCATCAATTTACAGCCTTTTG…
>c1058.graph_c0
c1058.graph_c0_seq1	254	AAAGAAGTTGGAACCGGACAGGTGACATTTACCTTACTAATTAGTACTTATGTCTTATGTGGTGCATAACAATAATTTCTGATACATTTATTGATCGTTACATGCAAATGAAATTCGATGTGTTTTAAGTTTGTATTTGGCACTTGCATCAACTGCTGTATGTGTTGTTTTGCTTGTTTATCATCTTTCTCGAAGAAACTTGCGTGTTTTTGTGGGTGCAGGTGGCTGTCCGAGTTAGAGATAACAATGATGCA
>c10582.graph_c0
c10582.graph_c0_seq1	231	GGCATTGGTAGTGACACTCAGATCTTGTGTTAACTAAAGTTTTGACATTTGTTACTTGAGATTCCTGTAGAATTTTTAACTCTGGTAAGGTTGCAAACACCGTTGAAGTTACTGAGAGGATCTTTATTAAAAGAAATTGAATGTTTTATGCAAGGTTTCAGCATGTGATTTTCAGTAAATAGAGGAAAAATCTGCCCTTTTGCACTTGCATTCCTACAATATTCTCCATTT
>c10584.graph_c0
c10584.graph_c0_seq1	322	TTTTTGAATTGGAGTATGTAAAAGAGTGCAGGACACCTCAAAATTGTTCTCCATTTGGTGAGGGTGATGGATTACTGCCTCGTTTTGTGTCCCTTTATCCAATCCATTGTTCTTGGGATGAAAGAAAGGTACGGTACTTGGTAACATTTGGGAATGTAAGTTATGCCTCATCTTATCAAGCTTTTGGTTTGAATTCGACGTTTATTGGTGAGGGGTCATGGGACGATAATAACAATCGCATTTTAGTTGTTGGTTGTCGAATCCTAAATCCAGGTGTTGATTCAGCGAGTGTTGTAGGGGACTGTGCATTAAGGTTGAGTGA
>c10585.graph_c0
c10585.graph_c0_seq1	203	GCCAAAATGAAAAAATGAGAATACATTTAAGGTTATGGTCCCTTATGGTACTGAAACTGATAACTGGTGCATGCAAAAACCTCATGTTTTGGTTAATAGCGAATAAAATGTGTCTCACCTGACAAATTATTAGTGCTTCTTTAGACCGCTACTTTTGTTGAAATTAAAAATTATAATGAATAAATTACATAATAATTAAAACT
>c10586.graph_c0
c10586.graph_c0_seq1	342	AGCGATAGCATTTGGACGAACCTGAAACAATTAGATAATTTGGATTCAACTGGTGAAACTACACTTACAAACACACACAAAAAGTATATTGCAAAACACACAGATAGAATATGGTAGGGGCTGGGCGAATGCCTAGCCCCTCTTCCACATACAACATCGCAGGCTCAACCACTTAAGCTTAAGTAGGTGCCGCGCCCAAGTGCAGTGATAATCAATTAGGCATGAGCCTTCTTGATCACCTATTGACCCCACTTAGTTAAGTGAGAAATTAAATATTAGAGATGATTATATCTACAATCATTGAAGATTGGTTTGATTACAAAAATCTCTTTTAAATATTGA
>c10587.graph_c0
c10587.graph_c0_seq1	420	TCATTACGTTACTAACAGGTCAGAAATGCTCAGCTACATAACATTACAGAGTCTGATATGGGCTCAAACTTTGTTTTTGACACAATGTTCTAAAAAGTGTTACATAACACAACAGCAAGTGATACTAGTATCTCTAAGATAAAGCGCTGAACTATCAGTGTATATAAGAAATTGCTGAATATCTAGTCGATGCATCAGGCCCAGGGCCTATGGGATTAAATAAGTTACAGAAGACTCAACATAAATAAGTTGAAGGTCTCCAGATATGTATGTAATTTTGTAATTTAGAAACATACTATCAGTACATTTCGATCCGTGTTATAAAGGCACACTCTTGGCCTTGCCAGAGGCAAAATTGCACAAAAATGCTCTGTAGACGCACTTTATGTCGGGAGTTCA…
>c1059.graph_c0
c1059.graph_c0_seq1	250	TTAAATATTTAGAAAAATAATAATATAGTATATCTAAATACTGTAAATTTAACATGAATCATGAGAAAAATAACTTAGCTCCGAAATCAGGGCAGCCATGAAACTTTTCCCCGAAACTCTATTCAATAAAGGCAGTTTGAAAAGCCGCCGGTTTTTGACAAAAATAATTGTACTTCTTGAAGCAATAATACCCAAATGATACAGACATTGACGATCTATTTTGAGCTAGTGATGTTGGTTTTATGATTGA
>c10590.graph_c0
c10590.graph_c0_seq1	211	GACCAGGTTCAGTACTTAATATCTGTGACAACAAAATGGAAAGTTTCTTGATATACTAGCGTAAGATAGCAGACAAAATATATAGAAGTAAGAGTCAGAAGAAAGCATCTGCAACCCAGATGTGATGCTTAATAAATCACAGTATATTTTGAGCAAACAAGGGTGGTTATAATGCATATACAAGTGAATGATGAATTATCTTTCGCATCCG
>c10591.graph_c0
c10591.graph_c0_seq1	525	ATAACTAATCATTTGTCCCTATCATCATTAACATTTTGAGTGACCGAGGTAGTTTGAGAGAGAGTCTGGTTAAGCCTTGCAGCCGCAGCTATAGAAGCCGCTACGCCTCCGGGGCGGGTGCAAAGGTTAGGGTCGTTTCTCAGCTCGGCACCTATCACTCCCTCCGCGTCTCGACGTGTCACTGACTTGTCCGCAGGCAACTTTGAACTCGCATCCGAAAGAATTTGGTGGAGCTTAGTCTTATCTTCATCTTTAGTAGCTCGAGCATTGCGAGTTGCGGCAGATTGAGCAGCAGCGGCTACACCGCCTGGAATGATACTGGTACGTCCGCTGGCCCTGACCTCCGCGGCCTGTATGGCCGCCGCATCGCTGTAGTCGACCGGCCTATGGCCCGACGTG…
>c106.graph_c0
c106.graph_c0_seq1	481	ATCAGCGCCCACATGCCCAGATAAATATCCAACTTATGCTATTCTGGATTGCTGATGGAACTTCAGACTGCCAGAAGTTGCCTCTTGAAAAGTCGGTTACAGATAACGAGTTCCCACCCCATATAACCTGATGCTATAGATAAGGAAGGTTTTCGTTTGCTACTATGATCCATTCATCCATAGTTGCACTCTTATTCCTCAGATTTGTTCTTTGTGTGCCATCCTTTTGTTCTACCTGAACCAGAAGGTTGTGAGCAATTTAGAAATGGAGATGTACATATATGACTGTGATATAAATATGTGAACCATTTACGAAGATGAGACATGCCAACATGGTAGTAGTTTTGACCCTAATACTTCATAGGTTGTTGGGTCATTATTTCCGACAATGGGATGTGA…
>c1060.graph_c0
c1060.graph_c0_seq1	393	GATTTACATTGAAAATATGTGGAAATCACAACATTGCAGACATTGTTTGGCTTTTGATTTCGGTCCACCTAAATCTGTACTTCTAAATGTGGGGAATCTTTTGTTATCTACTTAAAAATAAGGGATCAACATTAGACATTTTTAGTATTTAATGATTCCACTTGTGTCCAGTTATAGTGTTTCTCTTAAAATCAGTGTAAAGGTCACAAAGCGAAGTCGTCAAGAATCTGCTAACATTTTACAGACAGAGACCCCATAACAGTTGAATTGTTTGCAATCTATGAAGTCTTTATAGTGCTTAAAGAAATTTTTGGTCAGATTCGCTTATATATGTTCCTATTCTGAACAAAATGTCATCTCTATAATGTGCAGGCTACTTAATGTGTATTTTTG
>c10601.graph_c0
c10601.graph_c0_seq1	266	GGAAAAAAAGAACCAAATAAGAACAGCCGAAAGCAAGAGGGAGAAACAACCCACACCACATTGTAGGATTCTTATTAAGAATGTACTGTTATATGATAATGAATGTTGTATTTTTAAAAGACAACACATTCAAAACATGATTGTAGTTGAGATGCAGATGAAATTTTTAGATGTAGGGAGACATTAGAAGATATGAAGTTGTTCTAGCTGAGGTAGACGACCCTGTAAAAGAATAAATGCCAAAAACTAGTTTGTGACGGTGAAGC
>c10604.graph_c0
c10604.graph_c0_seq1	331	CTCATTGTATTTATATGTCATTTTACTAAGAATTGAACTTGAGGATTCTTCCTTACATTCTATCTAAAAAAAAATATTCAAATGGGTTCATGAAATGAAAGATTGCAACTAGAATTTTGCGCGTTAGTGACCTTCTATTAGAAATAAAATAAAGTTCTATGCGATTGCAACAAGACATGCCTTATTACGTGGTTCAGAATATCAACCTCTTAAACGGTATCACGCTAAAAAAAGGAGTGTAGCTGAAATGCCAATGTTGTGTTGTGTTGTAACAACATAAAAGATAAGGTAATAAGCACCAAAGCCCCCAACCTATTGTCAGATTGCAACA
>c10608.graph_c0
c10608.graph_c0_seq1	302	ATACAGAATACTGGAGTAATGAACTATATAAACCTCAGCTTGGTGTTAAAATAAGGTACTACAAATTATAAAATCATGGTAATAGAAGTGCCAAATGATTAAACTTAGCTCACAATGCAATGTTTACTGCAACAAAATCAGTATTGGAAAAAGTAGTAACAATCAAGCCAAGTAATTTCTCTGGATTCATTTCAATAGCTTGGGTTAAATTTTTCAATCTCAAAGTGCATTTCAAGCTGAGGCCCTAGGCCAATAAAGCCGTAAGATAAAGATGGACACCAGCCCTCTATGCGCCTTCAAAT
>c1061.graph_c0
c1061.graph_c0_seq1	1140	ATTTCTTGTCAATATACGTGCCTGGACAACAAAGAAAAAAAACATTAAATTTTTAGAAAAATAAAAAAGATGATCAGATACGATGTAAAAATAAAAATGAGAGAGGGATTGATGAGGTACAAATAAAGGGAAAAGTAAACAGAGGCAACTTTAGCATGGAAAACTCTACGTGGTACTACAAATTGGAATGCCAAACAGATAAAGTTCAGAAAGAAAGAACCAGGCAAGCCTTAGAGTAAACTCAGTAAAGTGAAACAGGTATGAAAATACTTGATGAATAGTACACTCTGCTTCAGATATTTACAGTAGGACCAAGAATTACCATTCCTCTACAGAACCCTCATGTTTTCTAACATTCAGTTCTAAATTGAATTAAATCCACAGTTGCAAATTTCGAAG…
>c10610.graph_c0
c10610.graph_c0_seq1	209	GACTGGAAAAGGATAAAGACAATGGCAGGTGCTGCAAACAAGGATAAAAAGACAAGAAAAGGCCAATTTTACGGTCAGCTCGTGCCAGTCTCTAATTTCTTTTGGGTAGAATTCATCGCCACGTTGAGAAGTAACGACCGTGCCAGAGTGGGAGTAACAAAAGGTATTTACACTACAACACTACTCGAGTACCTGACTGCAGAAGTGCT
>c10612.graph_c0
c10612.graph_c0_seq1	342	GCACAGGACAAGCCCAAAATGTTAAAACATTTCCCATTGTACACTAAATATATGTCCTAAGCAAGTAAGCTAAATTGATATAATTGCAAGTTAAGTGTTTGAAAAAGGGAGATAACCAACAGTTTACACTACTTATTAGAATCTAAAGTTTATTGTTGGCAAAAAAGTTACAAAAAGCATCAATATTATGTTATGCATTTATGAACTAGTTTGGTATTAGAATATACAGAATAAAGGCTGGGGCTTCTGGGACCTCGCCTATCCCCACCTCTGACAAACTCCCTTGAAAAATGAGAATGAAGGTGAAAAAGGTATATTAAAGGTTTGCCCTTTGGAAGATGG
>c10613.graph_c0
c10613.graph_c0_seq1	474	GTCCCATTGCTTTAGCGGGAAGGTTGGTCTTGAACTTAGCTCGTACAGATCCAGTGGCACCATGAGGACGAGTCACTTTACCCCAGATAGCACGGACCTTAGACTTCTTCTTTGGGCGTCCAGGAACGGACACTAATCGCTTAGCCCTGTAGACATAAGCGACACGTTTTCCGACGTAAAACCAAGAGTCAGCCTTCGAATCACATCCGTCAACTTTGAGTAAGGCGGTGTTTTCGTGTTGGTTGCGGAGTCCACGACGGAAACCTGTGAACACTGCCCGGGAGTACAAACGTCCGTAAGGCCTCTTCTGGCGCCTTTTCTGTTTCACTACTTTCTTCTCTTTGTCGGCAGATTCGACAACTTTTTCAGTTTTGACCTTTGCGGCCGATTTACTGGCTT…
>c10614.graph_c0
c10614.graph_c0_seq1	256	AGCTAAAAGGGAATAACCATATATATAGAAGGTTAAAAACGAATGTTGAAAGAAAAGAGCATAACAGGCTTTATTTACATAGTACTACTGTTCAGTAGCACTGCATGATGGTAATAATTATTCCAGTATATATTCCCTTGGTCAATATACAGTCCTTTTGTTCTTACAGTTAACACACTTTCGTTGTGCCCTTAAATCATAGTGAGAAATGATGTGTTTCTGTGAGTGTACAATTTTTACATACATTCTAATAATA
>c10615.graph_c0
c10615.graph_c0_seq1	456	ATAATTTAAAAAAATTACTTTGTTGGAAAACCAAGCATTTTCTGCCATCTGTTGGCTACAAAATTACCTAGCTGTTGCCCTATAAACCAAACAGTCTGTTGAGAATAATTTTTTATGTTTTCTCGAGTCTGAGGCCACACTCACGGTGTAACTAATTTGCCCTCGTTTTAGCTGCTATACAAAATGAGGAGTGGTTTCAGTTGGATGTAAAATCCTTTGGCCAAGGCATACTATAGACTGATAACTTACTTATGATAAAATCAAAGATGCAAAGCTGAAGTTAAATAGAGTGAACTTGAGGAAAGAAATACCCTGAAAAGAACCCTAGCTTTGTGCAAGTGATGACGTCTGGAAGAATTTCTTTGTTTGAAGCATTTTGTTGGTTAATTCTTATTTTTC…
>c10616.graph_c0
c10616.graph_c0_seq1	449	GTTGGGTGGAGATGAAGAATCTATACTTTTGCTTCCTCTCGAATTTGGAACTTGACTTTTATGATTTTGAATTGTGCTTAATTAGTAATGGAGGATGTTTTTTCATGTCGTGGTATTTGTTTTTTCATTATTGTTGGTATATTGGTAGTTGGAATTTCTTCTTTACAGTTGGGGGTGGTTGTGATTTGGTGTTAACCAGGGTAGATATTAAGTCAAGGTTGCAAGCATGTTGATATAAATCAATGGTATCTGCTCTGAGTAATAATTATCAGTTTCTCTACTATTAACATAGCAATTACAATATTAAATGACATATAACATCATGATACATACCATTGACGTTCTCTGTTTTTTTTTTATTTGTCCCATTGAAGGTATTTGCTAATCTAGAAATGCATT…
>c10619.graph_c0
c10619.graph_c0_seq1	395	ATAAAGTCACATTACACGTAACAGCAGCCATCAAAAACTTCAGTACTGCAATTGGAAACTTTTGTCCACAAAACCTTCACAGGGTCCAAAAAAGGTTAGAAACTCTGCAAATAACCCTCTCCAACCAAAAAGATGGAAAAACACCCGACATGACGAATAGAAAGACAACAGAAACATCCAAATTTACCCTCCAAAGGCACAAATTTTCAACACTCAACTACAGATACAAAACCTATAGAGTTAACTGAAGAGAGAAATAAGGTAATAAATCATGCCCCATCACAAGAAAACGGTCAAATTTTCAACTATCATCCAAAAAATCAAGTCTAGCACACAGGGTACATTAAGCAACAGAAAAATTCTCCATTTTCAAAAGATTACCTTCCTAACTAACA
>c10623.graph_c0
c10623.graph_c0_seq1	1421	GATTAAGATTTTTAAGATCCTGAGATACATCATGATGATAAGAGTTCAAAAAGATGAGTACCACCATTAATTATTCATCAATTACCAAAATAATATGAAGGTGAACATACTAAAAGAAACCAGTTAACTGTCTGTAAGCGTAATAACTAGTAGCAATCCCTTGACGATAAAAAGCAGCTAGTTATTGATGCATCTTTATACAGGAGAAGTGAGTTTTAGTCCATATCAGCATAAAAGCTTGATGAAATTTGGAATAAGTATGGTAGTGATGATGGATAAATAATACAAAAGCACAAGCGGGAAGATTAGGAGGACGATCAACAAAATAGGTATACCAACTATGGTCCAGAGGTTAAATCATGATGACCGCTATTGAGTTCGTTCTGGTCAGGCTCTTTT…
>c10624.graph_c0
c10624.graph_c0_seq1	737	TAGCGTGCATGAAATCATTGGTTGCCACATCATATATGGAACAGTCAATAGAGTGTGAGTTCAATTTTAAACCCTTTTAGTATATCAATATTTGATGTGAACAGACGTGAGAACCCACAAGATAGTATGTTATTCAGATGAGATATTAAAAACTCCTTTTAAGTAAAAAATGGATAATTGCAGCATCTTACGAAAGTCCTGTTTAATTTAAATGCATGGTCAAATTACTGAAATCTTCAAGCATAGTCACGAATTAAGCACTTTAGGCTTTTCAATTGCAAAGATAATACTACACAAGTCTAATTTACTGAATTTTGTCGACCATCATCTGGATACTTCTTTAGTATCAAATAATTAGAGCGTCCCCAGAGTCTTTCAACATATACCTATAGGTCCACA…
>c10627.graph_c0
c10627.graph_c0_seq1	263	ATAAGTCAATAAGTGTCTCAACCTTCTCCCCATGCTCTATGCCATCCTCATTTTCCTCAGTACCATCATCTAGTATTTCAGATGAATGTTGCATATGTCTAAATGAATACTCGTGCTCGTGCTCATGTACATGTTCGACCATATGTGAATTCCCAAACCCATATTCTGTGTCTGAATTCGACACCCCATTCCCATCCAGATGACTCAATGAGTCAGCAGAAGAACAGTGAGATAAAGTACCGGACGCAACTGTAATAATCTCG
>c10629.graph_c0
c10629.graph_c0_seq1	277	ATATGCCCTAAACTTTTTGGCCCGTGTGATTTTAATCTCTTACTGGAATCCATAAACATTTTTGTGCTTGAGGTCCTAAAATCCAGTACACTGCGCCTGAGGGCAAACATTGTGAACTTCATCCCAAAATCTTGGATTGATGTGTGGGACTGGCATACTGTTATGGGCTAGAGTTTATCTCGGTTCATGATTAAAACTGTGGAGGATCAGTTCCTTCATAGTAGTGTGTGTATAAACTTAGACAAGCCACTAAGCATGCAGGAAGGTCAGAGTCCTA
>c10635.graph_c0
c10635.graph_c0_seq1	224	TACTCACAAACTTATGGAACTATAATAGATTTCATACACTAAAGATAAGTGAACTGAAAAACTAGTAGGAACTGCATGAATCAATGAAAAATCTGGTTCCTGGAAAAGGTTATATTAAATTAAATGTTCTTGAGAACTGAGACAAGGAAATCTGAGCATTATTAAGACAAGACAATGGAATGAATAGAAGAAGTGGATCCCGAGAATCAGTTCTTGATGCCCAG
>c1064.graph_c0
c1064.graph_c0_seq1	442	GAAGAACCCGAACATGGAGAACATGGCGAGCCTGCCGTTCTTCAGCTCCTTCACCTTAAGCTCAGCAAAGGCCTCTGGATCTTCAGCCAGGCCTAATGGATCGAAGCTGCCACCTGGGTATAAGGGGTCGGTGATTTCACCGAGCGGCCCGCCCGCAACCCGATATCCCTCTACGGCGCCCATGAGGACGACTTGTACGGCCCATATGGCGAGGATGCTCTGGGCATGGATGAGGCTCGGGTTGCCCAAATAGTCCAGTCCACCCTCACTGAAGATTTGCGCCCCGGCCTTGAACCAGACGGCTTCGCCGAACTTGACACCGTTTCGGGCCAAAAGTTCTGGGAAGACGCAGCCCAAAGCTCCCAGCATGGCCCATCGGGAGTGAATCACCTCCAGCTC…
>c10644.graph_c0
c10644.graph_c0_seq1	238	TGGAATTTCCTGGACCGCTTCAAACTGCAATAGACAGAGCACAACTAAATTACTACTGGTTAAAGTTCAATAAGAAAACAAAAGAAAAGTACCATGTACATGTAAATGGCTACAAAAATTTAAACACACACATGACAAGATCAAGAACAATGACACCCCGCATAACAAATACGTTAAATCACGAAAACGAAAAAACGGAGGTAAAAAGAAATACATTACAGTGTAGTGCTCTTGGAGG
>c10648.graph_c0
c10648.graph_c0_seq1	354	TAGATGGGAGTGTCCGGTCGGGACAAAATACCGGATCGGTTGGCGGGGTGATGAGAGATGATAATGGTGTTTGGCAATGGGGCTTTGTGTATAGACTACCTCAACCGACTATTCTTGAAGCGGAGGTGGAAGCTATCCGTGTTGGATTAGATTTGGCTTGGGCAAAGCGTATACGAAGAATCGAGGTGGAAACGGATTCAAAAGAAGCTTTTTCACTTATTATGGAGGGGTGCCGAGATGATCACCCCCTGAGGGCGAAGATTGATGAGTGCCGTCAACTGTTGCACAAACCATGGGATCATAAATTCTGCTGGATTAATAGATCGAAGAACTTGCTTGCGGATGCAGTGGCTA
>c1065.graph_c0
c1065.graph_c0_seq1	989	AGATGAACGTCGTGAAAAGGAGGTGAAGTGATTCCGCATCTTATTTGATGTAAAAGTTAGGTCATATTATGTCTACTCCTTCATAGTTTAGGTGGTCAAGTCTCCATCTGAAAAGCAGAATTCCTTCGATAATATTTATAGAACTAGGAGACCCTGTTAATTGAGTGGAACTGCATAGGCTGTAATTTGACGAAAGAAATTATAACTAATCTAATGAGGTAAGCAGGAGGTTGTGAAGTTCTGGACCCTTAACCTAGTAACGTTTTGTAAACCTGTCTCTTGTATCATGCTGAGTCCTGTACCGAGTGACAAAATGCTGACAATGCTGACTTTAATACTTTATGAGTTCTTAAGTTCAAGAAAATAATCGAATAACAATTTTCTATACCATTTTCATGA…
>c10653.graph_c0
c10653.graph_c0_seq1	327	GCTAACTTGAGAGAAGATGCAAAATATTCTTGCTGGAAAAGGCTCGTTTTTCTGAAACCGTTTATAAAGTCTCATGTCCACCACTTTTTGAAGCAATAAAGTTGAAAAAGAAAATTGTAGCAAATAACATAACTTGAACCATCATGGTAAGACTCTGCATAAATGCAGGAGACGTAGCATGTAGTAGTCATCTGTCCTATAAGTTCAGAATTAGTGGTGTCCGTGTCCTAGCTCTACACTGGGTGTTTCATCCTGTCCATGTCAATAAATTCATACCTTGGCGATGAAATGTTTGCTGCAACAATAGTTTTCTAGTTTGTTTCTCAG
>c1066.graph_c0
c1066.graph_c0_seq1	839	CTTGTTTCCAGGTAGTAATAACCATTATTCATCCGGAGTGAGGTGGTGGATAACTAAATCTGTCAATTACTTTAGCTCAATCCATGAGTGGTGAATTTACTCGTCTGTACCCATTTTTACCCATGTAATTCCGTTAACACCCTCCTGAATTACGGCATTTTAAATCCTCCAATTTAGAGTACTACTCAAACAAAAAAGTGTATTGTGCAGCTAGTTTGTTTATTCCCATTCCCATTCTCATCCTCGAGGACACTCTTCAGCTACATACATCAGCTTTGTTTCATTGTTTATTTGCATTCAAACCTAAATTGAAGCCTGATTTCGTTGTATGTGACGGCCTTGAGGGGAAACTTCTCTGTTTTATTTAATTGTGCTCTAGCATTCAAACCCGACTTCGAT…
c1066.graph_c0_seq2	248	AGCGTGCTTAGACTTGCATGATGGCCACAATCTTGGACCGAATCCAACATTACCAAACATAATGTGCAACCGAATCCGTGCATGCTATATGTGATCTGCAACCTATTCCAGTCTGGGCAACATTGAGGCCTAGTCCCATATAGGATATCAAACAGGCCCTCAATTGCAAAACCTGAAGTGTTGTTTCTTTGTATGTGATTTAGGTGGTGGTTGTTACTTTTTAATTCTTTACTAAAAGTTGAAGCTCA
>c10663.graph_c0
c10663.graph_c0_seq1	1734	ACAATGTTTTGCTCGTGGAGGCTACAGAAGACATGCAAAAATGCTGAGATCAGATATTCTCAATTGGAGCATAATCGAGAAAATCTAAAGATCGTATACCTTCAAAAGTTAGGAGTATCTTAGCATACAATAAATTTCAATAACTAATTAACTCTTGAAACAACTAGGAAAAATATTCAAGATCCCTCATATTTACAACCAGAAGTAGTGCTTTTGCTCATCCCGTCATTGTAAAATAAGGTTACCGGGTATGTTAAAGAGTGCAAGATGGATTCAACTGGCAACAAACATAATTAGTTCAATTTTTCATTCTAAGCCAGAGGCATTTCCTGACTTGCAAAATTGAAGGTTTCTTTGTGCTTTAATTTGACAGTAATTATAAGTCGTTTCCTCAAAATG…
>c10667.graph_c0
c10667.graph_c0_seq1	228	CCCGTGTTGGCATTAGCACTAACTAGTTGACCATATTTAATTATGTTGCGTGACAATATTCGTTTGGGATGACGGAATGTTATGCACATGTTACATAACTGACTTGCCATAAGAATATCAGCAGATTGTTTAGTTATGCGTTAGATTATGTATTTGAATTATACTTATAGATTGTGAGATAAGATTTGTTGCTTAGATATGATAAAGTCTGTATAGATAAGATCAGAT
>c1067.graph_c0
c1067.graph_c0_seq1	1034	AATCCCCCAACGCTGTCCCGCCCCTCCACTCCCCGTACCATTACCAACAGCAACACCACCCTTATCATCATCATCACCATCATCAAACAGCTGATAAATGTACGCTTCAGCCACCCCTTCTTTCCTCAACGGCGTCCCCAACCCGGACCTCAAATGCGCCATCAGCCCCTTCAAATACATCTCCGCGTAGTTCCCCGCAGCCTGCGCCTCCGAATCACTCGGCCACCCCGTCTTGGCCACGATCACCGGCACGTTCTCCTGCCACGCCACCGCCATGGCCGCAATCACGGCGTCCACCATCATGTCAAACAGATTCCTATACCTAACACCAGTAATCACATCGTCCCTAAAATTGAACGGATTGTCCTCAAACAGAGCAAATCCGACCGGAATCTCGGA…
>c1067.graph_c1
c1067.graph_c1_seq1	305	GGGGGATTATGTATCGTAATATGACTGCTAAGTACAAGCTCGATTTCTCTGGTTCGGGTGAAAAGAAGCTGATGGGGTGTGGTTTTCGAGTGCTTTCAGTGTCTCTGGTGAGTGTTTTGATCATAATTGTCTAGATTGCTTAAATGCTGAATTGGGATCACAAAGGAGTGTATTGTTTGCGTACAGTGGGGTTGTTGTCTGTTGAAAATTTGATGTTTACTGTTAGTAACTGATGTTTGGAGTAGGATAGATCTAATGAATCCCTTGATGGGAAGGTAAATGTAGAAACTGTTATGACTGATTTG
>c10672.graph_c0
c10672.graph_c0_seq1	214	AAGATGATATGCTTGTACTGCAGGTCAGATTGGTAACTGAAATGGCCTTCATATCATATTCTGAGGCATCTGTGTTTGTTATAGTCTTACATACTATCAAGAAACACGATTATTCTTCTATATATAATTTCTTAACAGTGCTACACAGTTCAATGACGAAGAAGACTTGGAATAACTTAATAATCTTGTATTTATTTTGAAAGACAGACTAAAT
>c10679.graph_c0
c10679.graph_c0_seq1	292	CTTTAGCGTGGGTACGTCTTCTTTTTCAAAGATGAACGGGGGTGCGTACGTTTCGTCCCCTAGCCCGGACTTGAGATAGATGGTGTGCATGAAATCGAGGGCCTCGGGTGCGAAGTGCACGTTGCGGCGCACGAAAGACTCGGCCACTTTGAAAGAGCATTTGCGGTGTGGTGGAGGCTTGTAGCACGAGTAGTTGAGGAGGTATATTGGGTTGGGGCGTGTGATGAAGTGGTGTAGGATAAGGAGGAGGGAGACGGCGGCGCACGGTAGAGTGACGCGGAGGTTGGACGAG
>c1068.graph_c0
c1068.graph_c0_seq1	400	TGGGCCTCGTATTGTGCATCCGAAGTAAGTAAAGTTAAAGTTAAAATGTGTGCTGTTAGATTCAAAGTTGGGCATTAGAGGTCACATAATGTAATCCGTGAGCCCTCCCAATGGTATTACTACTCTATATCTTTCTTACTTATACTTGTTTTCCTATTCTCATGATCTTTGGGTGTTCCCTTTTGTTTCTAGTTGCCCTGGACAATCTACTTTCACTTATTCCAGTTTTTGAGGTTTATGAACTTTGCTCAGTAATACAGTCAAATCTTGTTGAGTCAATAAGTTGACAAATTTATCAGATAATTCATACCGTATGGTCAATTTTTATATTCTTTGTTTTAACTGATAATGTTCTGCTTTTTCTTATTTTATTGGAGAAAATTGCTGAGCAAGATGGTGG
>c10680.graph_c0
c10680.graph_c0_seq1	233	CAGTATATTAAATAATTTACAGACAAGTTTTGACGTGCATGTTGTTTGCGATGGTAAATTTACTAGGAAAAACAAGACCTTTGGGAGAAAGGTTCAAATACACAACTAGTATTCACATCAAGGCATTAACAACGAATGCAGCAAGTACATTTAGCATGACAATCTGGACACTTGATGGTAACTGACATACAATAAACATGCTAAGTCAAACTTGTTTTGAGTGCAACACTCAG
>c10683.graph_c0
c10683.graph_c0_seq1	511	AAAAAACATTAAACATCAAAGTAAATAATACGGGGATTCTATAATAAAGGACGAAAAAAGAACAAAAATCTTTTTATGTGGCCTTAAAGAACATTATTTCATGGCATCATTGGGGCCAGTAAGCTGCAACTTCCTTCGATTTCTATACTGATTCTGCTAGTTGGTTAAAAAGAACAAATGAAGATACTTCTCAACAGTAAGCTGCAACTAAGGTACTGCTTTCTTAAGATTATTGTGGCCGAAGAAACATCTTTCAAAGCCCATTTTGCCTATGAAGATAGTGAATAACTTAATATGGCTCCATTGTAAGTCAAGTATGACTGATATGGTTAGAATTTGCTCCCAGTTTATCAATTTCAAGAATCATATAAGCATGGCAGAAAAAACATCATGGTTATT…
>c10690.graph_c0
c10690.graph_c0_seq1	243	AAATAATATTAACAGGAGAATAATAGAAATACATCCAGAAACTAATACTACTCAATAAGCTAAGTCAATAATACAAGAGATAATATGTTTGATAGAACAAAACTAATATGCGGTTCGCATTTGTTCTTATGTTCACTTTTGCTCCATTTAAAAGTTTCATTTCTATTTTAGCTCAGAAGTTTATTTCCCAACCCAGAAAATTAGAGCCACAGCAGTATAAAGAGCACTAAAGAAATAACTCTG
>c10692.graph_c0
c10692.graph_c0_seq1	270	AATTATATTTACAATATCCATGGCGTCATGTATTTTAAGAAAGGAGTAAATCCAAATCACTTCTAATCGTGAAAGTTAGCAATTTAGAAAGGCCAGAGTTTGAAATGTAACAATATGCCCAAAAGGTAAAGCTAAGCCAGTGTGCACCAAGTTCGATTCCAGATAAGTGCAACCCCAGTGCAATTAACACAAGGATGGGAATCGGTAGATCACAGCAAAAAATATCTTTTCCAAAAGAATATACCATCTTTTCTAAGATGTATACTGAAG
>c10699.graph_c0
c10699.graph_c0_seq1	333	AACAGCCATGAAAAACGATTCTTAGGCGAAACTTACCCGACCATATTCTATGAGAAAAGATATATGGAATAGTTTTTTCAATACCCATAGACATAGCAAACGAAGTAAATATTAGATAGGTTAGAATCATAGAATAGAATATGACCAGTGAAAATTCCTCATCTAAAAAGAGAATGAGAAACTCCTTTAAATAATACAATCAGCATAGATACAAAAGCTATTTCATCACTGGAAGCTGTTGTACTCTGGAAGGAGGAAATTTCAGCAACCGTTTTAGCAGCCAAAATACTCAAAAAAACTGAAGGGGGTGCCTCTAGCCCTCTTTAAAACACA
>c1070.graph_c0
c1070.graph_c0_seq1	793	GGTGGTGTTTGCAAATGCTTATGAGATAGGCGTATTGGCTTTTGGGCTCACAAGAGCAATTTTTATGCATTAGTTGCTTTGGTTTATGGTGCTTCTCAAACTGCTTTGAAAATATGGAATATTAGGAAATTTTAAAAGGAAAAAGCTGGTTCTCATTAATTATGCTAGACACTTAGTTAATGCGTTACGTATCTTGTCAAAAAACAAGAAGTATGATTCTAAAAGCCAGCGTATTTGATTCATTCGTATAGGTTCTTAGAATTTTGATGGCCGGAAGACATTGCAAACGCTCCCAAATTTTAGTCAAAAGTAACTTTTAGTAACTTTAAGCAAAAGTAGTGAAGAAAACCGCTTCTATAAACTATTGCAAACTGCCCCAGTAAGCAATTGAAACACCAC…
>c10707.graph_c0
c10707.graph_c0_seq1	442	ATATAGATACAAAAACCTGTATCTATACAAAGCGGAGAAGACGAAGATGCTGACATGCATGGCACGTGCGAAGCCCGATCACCACAAATCCGACTCCAACAGCACCAAAACCCTCTCCACTCAGATCAAGGGCATTGCGTCGAAGGCACGGAACTGCGCGCCGTGCAGCAGCGACGTCGACAAGTTCGCGTGGTCGTTCCGGCGGACGGCGAGCTCGAAGTCGGGGTCCTTATCGGAGAGGTTGAAGGGGATATCGAACGGCGAGGTGTCGTCGGGGTCGGCGAGCTTGCGTCGAGTCGACTCGGTGGTGTTCGTCGAGGAGGGCGAGGCGAAGGAGTGGGTGGCGCAGGTGGAGCCGGGGGTGTTGATCACGTTCGTGTCGTCGCTGCGTGGGAGCAA…
>c10708.graph_c0
c10708.graph_c0_seq1	468	TAAGGCTTCTAATTTCATCCAGAATGTTAGGAGCTGATATAACTTTGTCGAAACTGCAGAAGAAGGGCATGAACCAATTGAACCAGTTACATTATGCTGAATAGGGTTGGCCCAACTCATAAGACACTGGGTTGGCCCGTGGGTCAATGGGTGGGTAATATTTGAATCCGGGTTGGAAGAAATATATCAAGTCCATTCTCCTCCAAGGAACTGAAAATCTCCTGTCCGAATTCTGGCAAAACTTAGCTGGCTTTCTTGAAGGCCTCCCTGTGGCCCAAAAAAAAATCCAAAAAATGTATATTGGAATCTTTGTATTCGTGGTCTTTATTTTCACACTTTTGTGCACATTAAGTGGGATTGTTTTCTATGTTTAGTTTCTTGTTTGAAAATCATTGGGCC…
>c10711.graph_c0
c10711.graph_c0_seq1	308	GATCACTGATGTCCTCTAGAGATGGTAAACATATTTGTTTTGCTATTCTACGTTATTTACTCTGCTTCCTCTCTCAACCCTTTCCTCACAGCAACTCATATTTTGAAATTCGGCAATAATTTTCATATACTATTTCATATTCTCTGCTCCTATCTTTTTGCTACAAGTGGCCAGCTTTTCTTTGGCTTTTGGTGTTTGCATATGCTTTTCTTAAGAATAAGCGTCGTACATAACCCGAAAATGCTTTACTTTAATGTTATTTTCTCTGAATATGTGTATTTTTCAGAGAAGATGCTTCAACCTGGGTG
>c10712.graph_c0
c10712.graph_c0_seq1	432	TGTCCAAAGAATCAGAACAATGGTAACAGATCAAAACAGACAGGGAGAATTTAATATATTATGGGAAGTTATACTAGAAACTTGAAGATAATGCGAACTACTATTTGAAGGAGGACTGATTCCTATTTGTATCTGATTTTCCACTCTTTCAGACAAAGATTATGTACTTACTTCAGACATGTCTGGTAAACATTATCAATGTCATGGATGTCTCTTGAAATGTTATGGAACGCAAGAGATGGAATATAGAAATCGATCGATTAGATTTCTTAAGCTATCAAGAAATTCAGAAAGAACAACATATCTCAGTATTAGGTTGCACAAAATATTTCTCTTCGCATAAGAACAACTGCACATTTCAAACGAGTAAATGTACTACAGTTAAAGCAGTTGTGGCAA…
>c10716.graph_c0
c10716.graph_c0_seq1	392	GTTGTTATCAGATGTGTTATCTGATCTTTACCCCTATATTACAACAAATTGTCAAGCACATTTATTTGTACCGCCATCTCCTATGTGGATATTTGTTTTTCTTTTGAAACATTAAAGCGCAGGATGCTGGTTTGAACTCAGCAAATCGTAATACTGTTCAATCTTTCAGAATATATTCAAAATCCCCCAACACAATGACTAGCCAAATCTTCAGCCTTTCGGAATTAGACTAGGATATGTGTACCAAAATGAGAGTCACGTCCACTTGTCCACATGAATTCATATCCTCCTCTTTTGCCAAGTATAGGCAGTATCATATTATATCAGGGCTCAGTTACGTGGATTCACGATTGATTAAATTCTAATTTAGGCGAATTAGTCTAGTTAATCCA
>c10719.graph_c0
c10719.graph_c0_seq1	451	CCCCATCATAAAATATGTTATGCAATCAATCAAGCTTTTCTGCCATACTTCAATCAAACTTAACTTTCCAGCATATATTGTAACAACATGCGTATATGATAAGGACATTATCTCCACATCTCGTAAAAATCTTAAATCCATATCACTCAATCCCACATGAATAATTTTGAGGTCAAATGTGAATAACAAGTGCAGTTTCCATTCATTCACACTATAGCCACCGGGGTCAAACAGGTCTTTAGCAATACATTCATCACGTGCATAGGCTAAAGAGAGTATACCTTCATTGTTATGACTTCCCGTTTTTTCTCAAAATCATCAGCAATAAAGTTGACAAATGAGTTGTCTCTATCCATTTCCTCAATAGCAACTTTGTCGGGTAATTTGAATGCCACTGCA…
>c1072.graph_c0
c1072.graph_c0_seq1	852	TTCCTGCCTGTGGTCTCCTCAAGGCTGTAACAGAAAAACAAATGATTCCAATTCAACAAAATTGCAACTAACTAAGAATTGAATTCGAAGATTATTCGAATAGAAAACAATAAGTGAATGATCAAGTTCTCCAAGGCGCCATCTTGATAGAGCTTCAAGAAGCCCCAAAAGTTAAGCTCATTATCTCCGCTTAAACTCAAGCTTCGACATAACCGAGGCTGTGAAGTTATAGCTTCAACTACTAATATTTGAGTTGGGAATGCCAAAGACAATGAATAAGGTGATACTTCTTTAGTTCTTTTACATAGGAACCAATTTTTGTAGGTGTAACTGTAATAATACTTAGAGTGTCCAACTTACTGAAACCTAACAGCTAAACTCGATACCTAAAGTAAGAAA…
>c10722.graph_c0
c10722.graph_c0_seq1	321	GAGGGATTAGTATGGTCATGTTCAAGGTTATTATGGGTTATGTTATGTGAAATGCCGAATTCTGGTTAAAGTTATACAAGAATGCATCCAGTGGGTCTTTTTGGAAGATGGAACAACAGATTCAAAAGAGGTCTTTATAAGGTTTTCTTGAATTTCATTCTGGTATATAGCAATATGAAACTAAGGTTGGAATTCAGTTTCTGTAGGTGCAAACAGAAACTATTAACACACTTAGAGATGAGAACACTTTACCTTATGTGCATTCAGTTATCATTAGTTGCTTGAATTATGTTTTTCCTGGTATGAATTTCGTAGGAGGTT
>c10729.graph_c0
c10729.graph_c0_seq1	243	GCCGCTGAGTTATACGTCCTTCTCAACTGCACTGAGGTCGAACCGTGGCTAAGGTTGTTTGAGCATGAGATGTGTGCCGGTGTGCCGGATCATGTGACACAGGAAAGGCGCAACACTTATTTCGTGAATTGGTTCAAAGAGACTGTGAAGTCCTGTCGTTACACGGTTGACCAACGCCTTCACGCTCTAGTACACAGCCCATTATTTAGAGTAAAAACATTCAAGGCGTTTAAGATTAACGGT
>c1073.graph_c0
c1073.graph_c0_seq1	249	GGCAAGACAATCTAGATAAACTAAAATATCACATGCCTTTCTACTAGTATCTAGAAATGTAACGTGACGCAGAAAAGGTGTGTCTCTACTGCCTAACAAAATGGAAAAGCTGCACTTGTCAACTATTCCGTAACATGAATTTATAACCACTTTTTTTTTCTTTGACAGTGGCACGCATAAAACTTAGATATCTCCGCTAAGAACCCTAGTTCTTAAGTAGCGTCGAGAGGAGGACCAAAGAATCATTTT
>c10731.graph_c0
c10731.graph_c0_seq1	380	GGCCATTCTCTCTAACAAGAAACGTGATCCGATGGCTAATCCTAATGATGCTGCCACCAACGTCGCTGGTGACTCCCTCACAATCCCTTCCTCGTCGTCCTCACGACCTCCGATCGTCACACCACCACTCGGCCCGAGCGAGGATCCCTTGATCCCTATCAACGCTCACCACCACCTTCCACTACATCTCACGGATAGTAACTTTGCCTCGTGGCGTTCTCAGGTCTGCCACCTCTTCCGCGGACTCGGTCTATTTGGATTCTTGGATGGCACTGCACCATGCCCTCATCGTGGCTCCATGCAGAAATCTATCGCCGCTTACATCCATTGGACTCGACAAGATTCCCTTATTTTGTCTGCTTTATTTGGCTCCGTGTCGG
>c10732.graph_c0
c10732.graph_c0_seq1	342	GAATTTTATATTGTTTTAGCTTATATTTGATTTTGTTTGCCACTATTTGATACATGATAAAAAAAAGGCTATATAGTTATTGATTCTTTGGGAACTGAATCAGAAATAGGTATTAATTTTTACAGTTCTTTGAATTTATTCCTTTACATTTCATAAATGTAATATTATTTGAAAATGTTCCGAAACAATTCGAAACGTTTCCATAACCGTTCGATACGTTTCTAATTTTTAACTATGCGAAACTAGTCGTTGAAACGAAACTTTGATCCATGAGCACAGCTATAACGGTCTCTTATCTGATTTAATTTCTCATTTTGCAGGTCCGAAATTTATTACTTACTG
>c10737.graph_c0
c10737.graph_c0_seq1	202	GAATTTCGGTGCACCTTCTGGCTGCAATAATCAGCGTGGCGGCTCCCAACAAAACTCGGGAAACTCCCGAAATTCAAACTCTGGTCGCAATCGTTCTCACAATGGACGCGGAAATCCCAACGGTGGGGGGCAGCAGCGATTTTTCAACAACCAACCGAATAATCAGCAGCGTTCTAACTCCCGTTCGAATGGAAACTCGAAC
>c10742.graph_c0
c10742.graph_c0_seq1	217	TGCTAATCGGCTTTAATTATCATATTGGTATATTTAAAGGTCTTAGTATCGCATGGTCGAACCATAGGATACGATTTTCTTCCACGAGTGCTAAACAATTTTCAAGGCAAAAACTCTGATTTCTTGCTTTATATCTACTAGTGCGATCAAACCATGTAATCATGAGGATCTCATCTGCACTCTCTTAGTATAATATCTTTTCCGAGCTTCATGTTGA
>c10742.graph_c1
c10742.graph_c1_seq1	227	AAAACAACGTCGTCCCAATATATAATCCCAATTGAGTATGTTAGTCTATAAGAACCAAAATGAAAATAACATATTGTCGCGCATATAAATTCTCCTACATAACTCATTCCGATTGAGCAGAGCGTGATTATTTAAGTCTTTTAACAATCATGTCCTTTCTGTATCAGATCTATCAATTTCGTAGTCCCTTCATTTTTTTGCAATTTTCCTTTGCTAATCGGCTTTAA
>c10743.graph_c0
c10743.graph_c0_seq1	353	GGAACTTTCTACTACTAATTTCGATATAATTTATATGGTCTAATGATAATACCTAGGTTGTCACGTAAGAAAAAATTCGCAACATTTTCAAGAGTAACAAAGACATTATATTAAAAGAGTTAACTTAAATTTGGGATTGATCATTGAGCTATTATTAGCAAACACTACCCGTGTTATTTCTAATTGGCAAAAAAATCATTTGTTATTATAATTGGTAACTTCTTTTTTTTTATTCGATTGGCACACTACCCCATTTTAGTTTTAGGTTTTGACCTTAGGTAAATACGCCATTATGTCCCTTTAAGCTTATTTCACCAAAACTTACTATATTAATACATCATATTGCAGAAAAT
>c10749.graph_c0
c10749.graph_c0_seq1	210	ATTGTGGGTTTTAAATTCCATGATTAATTTACAGATAGAAGACATTTGGAAAGACCAAAAGGAGAAGGAAGAAAACAACAATTACATAATTAAACGACACATTGCCATTTCACCACGCATAAAACATATTACATAGTTCATTCAACTAGTCGGTAACGGAAAGCAAAATCATAATTCCAAGCCATACCGAATTAAGGACGAACTCACAGT
>c1075.graph_c0
c1075.graph_c0_seq1	419	ATAAAAGTATCTAGTCAAATCTACAAATTGACACGTTTTAGACTCACTTTTCCGCCTCTATTCCATAACACAGGAGTACTTTAAAACTCAAATGGACAAAGGATGAAAAATTGTAAAAACCAATAAGTTTCAGTAATAATGTTCAACAACGAACACTCCATATTTCTCCAATTTACTTCACAATGGCACACATTCACCATCTCCTTCGATAGAACCCTTTCAACAAAGCATGTGGCAAAAAGAGGCATCCAAATAATACTGGTCGACAATTTCTAGTCGAGAAACAGAGGACCAGACTGGATGAAACAAGTCCTTCTACTCCTAGTCAAATTTCCCAAGGCCACATTTAAACATCAACAGAATATTAACACCTCAACACTCACAATGAGTCCAATGTAA…
>c1075.graph_c1
c1075.graph_c1_seq1	213	AGCTCTTGCAGAAATTGAAGGCGAATTATGCGTTTGGATAGTTTTCCTCCGCAGTTTGTCTGGTTTTCGGTTTTAGTTTCGTAAATAAAATGCTAGACAATAGGACTAGAAAGACTCGATGTGTGTCAGATAACTGGTTAAGTGGTGGAATATTATTAGAGAATGAGTTATCGTTTCTCACTCTCTCTTTCTCACTCTGGGTCATTATATATG
>c10750.graph_c0
c10750.graph_c0_seq1	337	AGGTAAGAGTTCATATATTTAGAACAAAAACCCTGTTTTCAGATAGCACCTTTGAGACAAAACGTGCTAATTTGCTCAAACTTTTCTCGGTTGGCTCTAAATTAGACCCTACTCATAAAAACATAATTTGTAACAGGGTGCAACTTCAGCTTTGCATGCTAGGATGTTTTCTTCACCCCAAATGATATGAATAATTTGTTAGTCACTTAATTCAGGCCCTTTTTACACCTTTTGGTTGAAAAGAACAATTAGTGAGCAAAAGGAACTGTCATTGATACTGGGGAAAAGAAACTGTGTTACAATGATGATCCACAAATAGCATACTACTAGAGAGATT
>c10756.graph_c0
c10756.graph_c0_seq1	207	TAAATGTCAATCTTAGCTCTACCTTGTAGATGAGACGACAGTTAAATAATACCGGTCAGCCAAAATACCATTTTGTTGAAATAGATAGAAAAGTTCTGCTCCTAACAACCAAAAATCTCCTTCAAATAATACTTTAACCCATCAAAAAAAGAAATGCAACACAAATAGCAAAATAAAAGGTACCCATTTTCCAATCCAGTAGGCAAA
>c10757.graph_c0
c10757.graph_c0_seq1	265	ATAGATCAATGGGGTCAGAAAAATTTGTAACAAAGTTTTGTTAGTATAGGCCTTGTTGGTATAAAGTTATGTCAGCAATGGTGACAGAATAATTTTTCACCATATTTGGGGTCAGAATATATTGTTACCACATGGCAACAAATTTATTTTACCCCACAGGTGGGGAAAAGGTAATCTGTGGCCACATAGGATCAAAATAATCTGTGGTCATGGGGTGGAGTCAGATAAATTTGTAGCCATGCATTATTATGTCAGAGTATTAAAA
>c1076.graph_c0
c1076.graph_c0_seq1	255	GAAGATATTGCACCAATAACCATCTACATTTGAGAAAAAAGAAATAAATTTTCAAAGGGATATATGGCTTGCATAACAACGACGTGGCTTTAAATTTTCTGCGACAATTTGCATAGCACCTGAATACAATTGTGACGCGTTTATAGCAAAGTTGAAGCTTCCCATTTACATAGAAGATGATTTTGGAAGCAAATGATTCAGCTTCATGGCAAATTTGCGCAATTTCCAAATCATCATTGAACGTGCGGCATAAGG
>c10763.graph_c0
c10763.graph_c0_seq1	371	AGTAGGGACAGCAAGTCAGCAACCAACTAAAACTGAGGATCCCAATTAGCCAACAGAATCAACCAGGCCATAATCCAAACCCAATCGCTTTGATTACTCATCAAGCACTTGTGAACTACAAGCTATTATTATATATCTCTTGAGCAACAATTTTCTTCATTAATGATCAAGTTCCCCGAAACTGGGTCATCTAGCTCGTAGATTACAAAAGCAACTATCCTGCCAATACATGAAGTTTTCCCAGGGCAAGTGCATAGCAAGATTACCGCATGTTATTTTCCCTGAATTTCAGAATCTTTTGACAAATCTGACAAAAGATATCTACCTTATAAGCTTGTAAAGTATTAGTATTTTGGCTCAGTAGGTATTAG
>c10764.graph_c0
c10764.graph_c0_seq1	210	ACCCGAAACTTTAGGCCACGGCTCAGCAATCGCGAGATAGGCGTATTGTGTTTTTCTTCCGAGCTTGTTTCGGTTAACCATACCAGCCTCCAAGTTCACCTGATCTTTCTCAGACATTATGGGAGTTCTTGTAGATTCCCCTGTCTTCAAATTGAGTCTAATCTCGGATAGAACGCTCTTTAGTCCCTCGTCGCATTCGTTGAAAATCGA
>c10765.graph_c0
c10765.graph_c0_seq1	240	TGCCCTTGAAAGCGTCTTCAACAGGTACTTTTCTATGTGCACAAAAGGATGTAAACTGATCTAGTCACCGACTAATGGAAGGATTGAATTGTGTGGTCAATTTCCTCAAATTGGGGCAAAACATTTCTATGACAAATGGATTAGTCCTCGTTGATATATGATACATTTTTGCTGAAAGTTTCTGAGAGGAAAACATGTCCTTATGCTATTGTATAATAGTAGACACATCTAGAAGTTTTA
>c10766.graph_c0
c10766.graph_c0_seq1	488	GTTGAGGCATGGTGAAAAATCCTGGTAAACAGACTCATCAGAATCAAGAGAGCTAGACAATCAACTCATTGAAGCAAATAATTGGTGGAAAAATATCCACTAAAAATGTGCAAGGTAAAATTGAGCTTCTCGTCACATGATACACAGTGGTAACTCAAAGAGGAGAAAAGGAAGCTATTTTATCTGGCAAAAGAACCGTAAGTGAAAGTAGAACAGTCGAATGAATTCAGGTTGAATGCCAAATTTTTGCTGTGGCACTTCCAACATAGATAAAACTATTTGCATAAAAAATCAAATAGCAGGGAGGAGCTGGATTAACAGACGCCAACACAAATTAGCTATGTTGCTACATGACTAGTTGGAAAGCAAAAAGAAGAAAGAACGAAAATAGGGCATGCA…
>c10767.graph_c0
c10767.graph_c0_seq1	567	AGAACATCCGAAATTATCATCCTTCCCACTGATTCCCTTAGAATGCGCTTTACTATACTGCAGCAAACAACATCAAACTAAAGTAGTCCTCTTTGCAGTGTGCTGATGGTTATCGAGACACTGAAGAACTAAGGAAACTATGCAAGTGAAAGGCTCCTTAAGAAATCAGTTCATGGAGCTATACAGAAACTCAAGTATCAATTTTAGCACTCAGAGAAATCACATTCTAAGCTACAGTTCATAAATTGGAGACCAATCAACAATACATCAATCAATAATTCCGCAATCCCTCGAAAAGAAAGATACATCAAAATTTCTTTATAACAGATAAGCACAAAAAAAGAATCAAGAAACTTACTACTCTGCATACAACAGAATAGAATCAATATCCTCCATAAA…
>c10769.graph_c0
c10769.graph_c0_seq1	298	CTTCCAGTTAGTTATTCTGTTTACTAGTTAGATAGGCACAGTTTAGCAGTTAGCGTTTATTCCTTCTTCGTATATAAGTGTGTTTTATACGCACAGATTTCAGTTGAGTTGGAATAATATTTTCATTTCTCATATTTGAGCCCTCAGCTTCTACGAAATCCCCACATCACTGATTACATTCCGTGTAAAGTGACTGCTCCAATCTCAACTGAACAAGGACCCACGACACTGGATAAAGAAAGTACCAAGAATTTGTGTGGAAGATCACTCTTCCAATTAATCCACGGATCCAGTAAGG
>c1078.graph_c0
c1078.graph_c0_seq1	238	GGATATCCAAAAGATGCATCACTGCAATATAGATTCACGAGGGCCAATTACAATCTATGTGAAAAAAGGAAACATTAAAGAATTAAATGGAGCAGAATTATAAAGTAGGTCACCGTGATACAATTAACTCAAACACACGAGAGAGGTTAAATAAGTGACTTATGGTGAACACACCTGATAAGAACCAAGTGTTATAAAGAACCAAATGCCAAACCTGAAACTTATGATAGGTGTTCCA
>c10786.graph_c0
c10786.graph_c0_seq1	293	TGACCACACTCTTCCAGACCATGGCCACCGGAGCCGCTAGGACGCTCTCCGTTCTGCTCATCCTCTTCTTCGCCGCCGCCGTCACCGCGGCTTTCAACGTCCATTCAATCAAAGCAAGCGACGATGACGATACCTGCGTTTACACCATCTACGTCAGGACGGGAACCATCTGGAAAGGCGGAACGGACTCGAAGATCAGCGTGGCGCTCGCTGGATCGGACGGCTGGGGCGTGCAGATCACCGATATCGAGAATTGGGGCGGCTTGATGGGCGAAGAGTACAACTACTTCGAG
>c10788.graph_c0
c10788.graph_c0_seq1	343	AATAATAACTATTATGTTCATGTGATCATTTCAAATTTATGATTGGGTCTGGAGTAACTATGCGACTGGAGATGCATGTATATTACTTGACCTGTTTTTTTCTAGTTCATGGACCTTTTGTCATTGAAGTCTGGATTCCTATGTTGACCATTTTGGTCGTCATTTTATTCGTGCATTTCCGTACTAGTTTCCTAGGTTACTTGTACTTTGGTTGGTCTTCAAAGGAACAAAAGGAAAAGAATCAATATGTAATATTATCTTTTTGTTCTGTCACAGCTGCTTCATGCCATATGTTTAGTTGACGAGCTTTTGTTATTGCCAGGTAAACAATGAAGCAGCAGTG
>c10789.graph_c0
c10789.graph_c0_seq1	290	GAGGTGATCAGATCATGAAAGGTATATATACTAGTATGCACGGATTTTGCATAATCTAAACCACTTATTTAGTGGGAACGGATTTCGGGGTTCCCACGTGTGGAAACATAACAATCCGTTCCCACAATTTTATGTGTGCCCACAAGTTATTCTTTTCCCATGTATTGCCATGGGAACAGATTTATTTCTTTCTAAGGAGTTTTTAAGCGCATATGAATTGATTTATTTCTTCCCATTGCTATAAATATGTGGCAACAAATTATTCTCTTCCTATAGATGAATATTCTCTT
>c1079.graph_c0
c1079.graph_c0_seq1	389	TCCATAGCCGCTGAATAAGCTGCATAGAAAAAGGTACTGTTTTTTTAAACTACAAATGGCATTTACAAAGCAGCCACACTTATGAATAAATCCAAAATTCCAGTTAAAAGCAACACCATATTCTCATCTAAATCTAATCAGTGGTTCATCCCTTCACATAATCGATCCCAGAAGAAGGAAAGTTTTTCCATTGCGTTACTTATTACAAAGTAGATAACATGGAACAATAACCATAACATAATTAGTCTTCAATTTTTATATATAGCTTCCTAAGTTTAAAATATTCAAACCATCAGATGCCTTCCGTTGATAACAGAATTCATTCAGTAAGCATTCAGAAGAGCAATTAAAAGAAAAATCTCTGATACCTGTCCATAGCCGCTGAATAA
c1079.graph_c0_seq2	1167	TAAAAGGCCTGATAAGGCTCTTATCCAGATATTGGCACGCAATTTTTGACTGTTTATTTTTGGTAAATGACCGTGAAGCTTGTTGGTTGAGTTCTTTCTTATTTTTGGTAAATTAGTAATTGCTCCAGGGAGCATGGAAGATTGGAAAGTTTATATCAAAGTCTAGTTAAATGGAGGAAGAGTACGCTGCAACTCGTCTGCTTATTGTCATTTGGAGATTTTGGAGGATATATAAACCGACACAACTTTACAAGTACCGAGCTTGATGAATACTTAGTTGTTCCTTTGGATAAACTGTGATGGGTGGCCGTCCAACATTTCATATTTAAAACACAATAGCAACATAATGGTCTCTACAGAAGTGAAGCACATAGTCTTATGGAAAAGTTCGGTGATTAC…
>c10791.graph_c0
c10791.graph_c0_seq1	204	AGAAGCCTCACCCCACCATCTAACATAATTTCCTCACCAACATGTCTCATCCACACGGCCAGCCAGCCTGTGTTCAACCATCTTGTTGCCGGCGTCCTGATCCACACCAGTGACGCCACCACTTCCCTCAATTGTGCAGTACTCGTGCTCGAGCTTGCTCCTCCTTGATCTGAAAAAGTAACAAAGAAGTCGCGTGCCTTGCTA
>c108.graph_c0
c108.graph_c0_seq1	422	GGGCAATAGGTCCAAAAAATGGATTCATTAGTGATAAAAGCCAGGAAAGAAGTGAAGATAGTATCAAAAATTACATAGCCAACATTAAACATGATAATAACAAATCAGCCTGAAGCTAGTTTATTTATGCAGACAAATAAATAGAAAAGTGATCAATAGAGTAACCAAAAGTCCATTCAAGATGATATACAATAGAAACACGCTGTTATAACTAATAAGATGATGGAAAGAGAATGATACGAACCCTATAGCTTGTAGGTTTTAGATAATGCACAATTGTCAAATATAGAACTAATGCTGATTCCTTGAACCAAGAAAAGAGCCAGCACCATGTTCTTTTTCTTTTCTCTTTTCTTGGTAATGTAATCAGTGCTCCAATCACCCACTCTAACACTAACC…
>c1080.graph_c0
c1080.graph_c0_seq1	1186	TGAGGGGCTGCTGAACCATGAACAAACCACCACTGCATTGGATCCATCTCCAATCTATCTCTTATTGAATCTTCATCACCAAAATCACGAAGGCATCCAAAATAATTTGCTAGTTCCATGTTGACTTCCCTTCGTGTATCCTCATTGGGGAAAAGACGCTTCAAGCATATATTTCTCGTCCTATAAACTTCTGCATCCCTTTGAGGTGGAGTGAGGTGTGGATGTTCATTTTCCCATTCTTTTGTAGTGCACCTTGGATTCAAAGAATAAGCTAAGCAATGTAAAGGATTACTGCTTTTACTCCACCTATCTTCCAAAATCGTGCGTACAACATTCCAGAAAGCTGATTCTTCAGACTCAATTTTCTTCTCATGTTTATATATGCTCTTTTTCACTTGC…
>c1080.graph_c1
c1080.graph_c1_seq1	472	TCAAAAGCAACCAATAAAAACAACTTAACTACAAATAGTCCTAAATGATTTAAAGTCAATACAATAAATAGTTTTCAAGTCATCAACTTCCAAATTCAAATTAAACATCATCACTCGCCAACCGCCATTGGTTCTTCAGTAGCTTCATCAACAAACAAAACAGATTCAAATTCTGGTTCATCAAGAGATAAATTTGCAATGCCTAGAATTCCAACATCCTCTAAGGACTCATAGGCATCCCCAGCCACATCCCACATCCTTGTACGTCCCTGTATATACTGTGGAGTTTTTCTTGACAAAAGACGAAGATTACTATGTACATATACCAAATCTTCAGCTCTTTGTGGGGTAATCTTATTCCTCTTCGTTGAGTGAATGAAAGCATAAGTACTCCAGTTT…
>c10800.graph_c0
c10800.graph_c0_seq1	326	GCAAGAATGGGTTCCATTGACGGGTCTTATCTGATAACCTTGCTTGCAAACCCAACATGGACTGCATATGACGGGTTAGGATTATCAGGATGTTGTCTTCTTTTTCATGGGAGAACGATGATCAGGGTATTGTTTTCTATATCATGGGATATTGGGCCCTTCTAGAGTGATCTCTGAAGCATCATTTGGCCTCCACGTGTTTGCTATGAGCAATTAGTTTGGCCCTTTATGATTTTTACCTCTAATGCTCATGGATCTGTCTGTGTACAGATTTTGTAGAACAAACAGAGAATTGTTGTTAGTTTGTTGCGTCTGCATTTTCATAT
c10800.graph_c0_seq2	358	GCAAGAATGGGTTCCATTGACGGGTCTTATCTGATAACCTTGCTTGCAAACCCAACATGGACTGCATATGACGGGTTAGGATTATCAGGATGTTGTCTTCTTTTTCATGGGAGAACGATGATCAGGGTATTGTTTTCTATATCATGGGATATTGGGCCCTTCTAGAGTGATCTCTGAAGCATCATTTGGCCTCCACGTGTTTGCTATGAGCAATTAGTTTGGCCCTTTATGATTTTTACCTCTAATGCTCATGGATCTGTCTGTGTACAGATTTTGTAGAACAAACAGAGAATTGTTGTTAGGTAATTATGCTACTTCCGATAATAATTTCTGGCTATGAAATTGCTTCAGCTTACTT
>c10807.graph_c0
c10807.graph_c0_seq1	1166	AGGGGCAAAGTGTCTTACTTGTTATTCTATGTGCAACTCGCCAAACTTAGGTAAATTTGGTGTGTAGAAAATGATTCAGTTGTATATTTTTATTGGAATACTTTTGTCATGTCCTGCCTCTTATTGTCGGAACTCTGAGTTGTATATTCCATTGATAGAACAGGTTTATACGTTTTTAACTATAATGAAACAATTAAGTGTGAGGAAAGGGAGGGAGCTTGAGAGAAAGAGAGAAACAACAAATAGTTCAGAGAAATGTTAATTCATTCATCACCCTTCCATTCATAAATCATTAAACTAATATAGCTAAATTGGTTATGAAAAATGACATAGAAAATAAAATAAGTGAAAGTGATAAAACGTTAGCAACATGGAAGAAACAGGTTTTTGAAATATGTT…
>c10807.graph_c1
c10807.graph_c1_seq1	201	GTAAGACACTTTGCCCCTTGATGTAAAACAATTTTACCTACTTAGTTTCGAAGTAGATTTACATTATATTCATCACACATATACAACCAACTTCCTCTTACATCAATCGATGTACATCATATAATATATCTAAACAACGCATTCAACCTAAATAGCCATTCATTAACTTGTTGAATATATAAAGAATGGGCTTTCAGCTTG
>c10808.graph_c0
c10808.graph_c0_seq1	310	AAGTTATGCTCTTATGTAGTTGCAGATAGTAGGAATTCAATGTAGATTGTGAAGGTAACTAATCTAAGACCATGGAGGGAAAACTGAACAGGAGCATGCACGTAAGTTGCCATACCAAGTCTTTGTATAGGAGAGACTGAGTTATAAATCAAGACAAGAGTTATAGGATTCTAGTCTATCTTCCTCGAAGAACAAATACAAATAGTAAAGCAGCCCAAGAAAATGCAAAAGCACAGAGTTAATATAAATGCTATAATGTGTTGATTGTGGAAGAAGAAGGATTGAGTAGAATAACAACAGCAAAACGATA
>c10808.graph_c1
c10808.graph_c1_seq1	229	ATCAATAAAAAACAATTTTAATAAATAATAGCTTTAGAATCCTAATTAACTTGAAAATAATCCTTATTAGCATATTTCTTCATAACTATCCTTGATTTCCATCCCTACAAGTTTGACAATTTGACCTAAAAGATGAGCTTATGTGCTTTAATGGACATGATTTGTAATGTTTGGTCTTCAATCTCTACAATTTTATCTTCTGATCTTATAAGAAAGTTATGCTCTTATG
>c1081.graph_c0
c1081.graph_c0_seq1	204	GAAGCGGCCCTTTAGTGTCTGAGGTTTGTTCTATAAAATTACTATTGCATGTGCTTTTTGTTAATTGTTTAATTATTTTCTTTGTGTATCTTTTATTAGTTTTATACTTTGGGAAATTTAAAGATATGAAATACCCTACTCCTTATAACTAGTTGTTCCAGATTTTGATAGGAAAATTGATTTTTAGTATAGTTATAATTTAAG
>c10810.graph_c0
c10810.graph_c0_seq1	400	TTTTAGTTCATGTGGTAGAAGATATATATATGATTTATGTGCAGTTATACGATTTTTGTCTTGCTGAGTATGAAAAGTAACAAATGTTTGTTGCATTTGCGGCAATATTTTTTAGAATAATGTCCAGAACTAGGTGAGTAGAATCTGACCAATAGAACCAGCAATAGGAGCCACATTCAATTGAGATGAACAGCGACTTCATCAAGATACCACATTAGGTGGAGTTAATCTCTTGAAGATCAGAATATCTGAACCTTATTCCAAATTGCAATTGTCGATTAATTTTAGATTAGAAACTATTATTTGTTATCTTTCTATCCACCAAGTTTTTTATATTCTGCAACTTAAGGTAGCATGTAAAAAGATGTGATTAGTAATAAGCAACCAAATCTTAGTTGTG
>c10816.graph_c0
c10816.graph_c0_seq1	326	AATCTGGAACCTTTACAGTTAAAAGTTCTTACCTCTCAGTTATCAAGAGCCGCAGACCTTCTTCTCTCTCAAGGATCTGGAATATCATTTGGAAAACAAAGATCCATAATCGACACAAGTTGTTCTGGTGGAAATGCAACGCTCTTCCTACAAGAGCTAAATTATGCTCAATGTTCAAAATAGATGATAGATCATGCCCTCTCTGTCACATGGAAACAGAATCAATGGATCGCCTATTATCTGGTTCTCCTCCAGATGGGCAATTAGACTTTGTCACTTTAAGAATCTCAATCTCACTAATTTTCTTCTTGCTATTGTAGATGATG
>c10819.graph_c0
c10819.graph_c0_seq1	238	AGTGCAGTATTAGGTGCAGTCCAGGTACTATTGATTTTCCCCTGTTTTTGAATGATGTTTGTTGTTTTGTTCTGTTTAATTTGTTTTATTGTTCGATTTTGTGCCGTTTTTTGGATAATATTGCTAGTTTTTATTGACATTGATGAGTGATAAACTGTGGGAGTAAGTATCCTGATTAGACTCGGGGTTAGTGTAATTGGACTGCAGTTGAAAAATATATTTAAAAATATAAGTCTTT
>c1082.graph_c0
c1082.graph_c0_seq1	533	GCTGGAATGGCTGATATGTTAACTGTATGTTTATGCCTTTTTACGCATGCTGTCAATTTTATATCTTACTTTATTTTCCCTACGTTTCTTTGTCTTCATCGATATTGTTACTTGAAGATAAATATGTTACAGAAGAGAATGCTTATCATATCCTTTTTCTCGTCTTCTCAATCGGAGCTTGCCGCACATCTGAGAAATTACTCTTTTGTCTCGCATAAACTTTTCGATCAGTTGAGGAAATCGTGTTGCTCGTGTTCCAACATGTGATGTCTGTCCTACATGTTAGCTCTCTGTTATATGACCTTATACGCGTCTTCCAGAAACCACTTTGTAATTTTTGAGCTTTATTGTTTAATCACGAGCAGGCAACACCAATCTTTCTGCTAATTTGTGAGAAAA…
>c10822.graph_c0
c10822.graph_c0_seq1	298	TGTTGTTGCTTTAGGGGTTTTGAATTTTGTGATGTTCTGCATATGGGATATTTTTGTTTTAACTTCCATCAAAGTGCATACATGTTCATAATAAAATGTATAAGGGTGTGCTGAGATTTTACTAGTTGTTGTTGTTGGAGTTCTGGATTTTCTGTTGTTGTGTGCACTTCAGTAAAACAAAAACAAAAATGGTTAGAATTTAGGGGGTTGATTTCATTTCTGTGTTTCTATGCCTGATATGAGTTTTTTGCTTATATGATTTTGTTGGGTTCTTAGTTGTTTTAGATAAGTCGAGTAA
>c10824.graph_c0
c10824.graph_c0_seq1	307	GGAGAATACAACTGACCGTATCCTGCCAATACTTTGACACCTTAAGAGTGAATTCAGTTCTGACCAGCTGTTGGAACTGCTTAAGATTCATATATGGAGATCTTATTTTTCTCTGTTTTAAGTCATAACACAATTTCAAGCCCTTTATCCTTTGATGCTAGTCTGTGGCTTCTTTGCTTGTATAGTCCACACCATGTATGTTTGTTGGATTATCAGAACCTACTCATAAGGTCTTTGACCTGTAATCTTTACTCATTAGCTTCAGAAGATGATCCTATTGAAGGAATTAACTTTATTATTATGGAGT
>c10828.graph_c0
c10828.graph_c0_seq1	260	AGGAAATCCGCTTTGCAGTGTGGAAATAGTAATTCGAGTAGAGGGAACGAGGACGGGTTTTTGAGAAATTCAGACATGGGATTACCGGCTTATCCAAAAACACATCCTGCTCAAAATGCACGGGGGTGTGCCTCGGCTTGTCTACAGAATTGTTCTTCCGTAGCTTATGCGTTTAATGAGAGTGGATGCTTGATATGGGATGGTAGCTTAATTGATTTACGATTCTCAGACAATGACAGCAACGTATTGTACCTTAAACT
>c1083.graph_c0
c1083.graph_c0_seq1	264	CTCGGCTTGGATTAACCCAATGAGGTACCATATTATAAACGCAGTTAAAGATTTTCCCCTCCCATTAGGTGATATTTAGGGCGGATTACAACGACACACTTCAATATTCGGTTTAGAGCTAATAGTTTCTCATTTTACCTACAGATGTGTGACCAGTAGAAAAACCCAATTTACCGTAGCTTTATAAACTCATTACATGAGCCACTCTTTCTTCTAATATGGAGATTTTGGTGTTCTTTCAGTGGTGCCCTTCTTTTGGGTGGG
>c10832.graph_c0
c10832.graph_c0_seq1	408	ATTGTGTTAACAACAAAGTCCATCCCTGCCGTTATCTTATCCGTAGAATTCATCATTCAACAAGGATTTCTTCAAATGCCAAAACAGTGTCGATTTCTGACCAACCACATTTCTTGTAAACAGCCACCCTCTTCTCCCAGGCCGTTTTTCTCACTACCAGAATTGCAGATCACGGGATGAGTCCCATTATCTCCATAGCATTACATATCCTATATATTTGAACAAATTTTCAGAGGATTACTGGAATTGGAAATGTGTGTTTCACAAACTAAATTTTTGGTATGGAGAAATTAATTGATGGAATCTCTTGCAGAACATCACAAGTCAAATCAAACTGCCAAGTGGAGTTAATGAAGGCAAATACCGAATTCTTAAATGGAGTTCCAGCTGAGAAACAAA…
>c10833.graph_c0
c10833.graph_c0_seq1	233	AGAACAGCCAAAAAGCAAAAGCTACTTGCAAGATTTGCAATTAGTACAGCTGATCCTTGTAATTGACACAGGTGTATTAGTTATCATAAGTTGCTTTCAAGGGGCCTGTGCTGTACCTGCCAAACTTGCTGCTACTGCGTCTGCTTTTGACCCTAGACAAACATTCGCTATTTCCATCAATTAACAAGGCATTTAGGTTACACGTAATTACCTTTTTTGGTTTCAGATTAGTT
>c10834.graph_c0
c10834.graph_c0_seq1	510	AGTGCTTTTCCTAGCAAGATACCGAACTTTTCGACATGCTTATTTGATTTCAGTACAACATGTAGTGTGTCTAGACCATATATTAGAACCTGATTCTGTATTATTGGATAATTTTGCTATTAGCATGTCTTGCACTATTCTGTCAGGATACTGACAGCACCTGTTTCCTTAAGTTCTAATAAGCATAGTAAGAAATGAATTGCCATATCACATTCTTATTCAAATTGTGCCCAAGTGTAGTAATGCGCATGTAGAATATCTAAATTTGCAATCTGTGCATTTTATGTGGCTTATGTTTTTTGTCATTAATATAGGATTTTTATCTCAGTAACCATATTTTGAATATATTTTTCACTCGGTAATGTTGGATCTGTAGATATTAACTTGTTACAAATTGGT…
>c1084.graph_c0
c1084.graph_c0_seq1	449	AAAAAAAAGCAAATAGTAAAAAGAGTAGAATAGAGAAAAATGTTTAAAAAAATATTAACAACTTCTAGAGAGAGAAGACGTGGTGAATAGGTATTGAAGTTTGGAACTTCTAGAGTTCGTTTGGATGGCTTATCACCTCAAAATTAATAGAAATGAATAAAAAAAAATGAATAACAAAAAAAACTAACTATAAGCACCGCACTTGAGAGCGACATGCCTCAAACAAAAAGAGCATAGAGTGTAAAAGGACACTCTCTTGATCCAAATTATTAAACCAATCATAGTAGGGCACAACTTGTGCATTTTAGGGTATGCACATTTGACAACTATGACTACATTTGAAAGATGTCCTATTTACTTGTATCACTATACATAATGAATAAGTGGTATGGAGGCAAA…
>c10842.graph_c0
c10842.graph_c0_seq1	1023	TAGAATGTGATACTGCAGCTTTTTATTTAGACAGTAGACTTATAGCCTAATGATTGAACAAACTTCTTACAACATATGTTGCACCAAATAACTAACTTCCATTGTCTGACTTTAAGATTGATGATAATCCAACAACGTTAGCCCCTGCAAAATCTTTAACCGTAAAACCAACTTTCTCAAACCTACCTTTTTCATTACTCTGCCTGAACTTCAAGTAATCCAGGCAAACAAACGGGTCGTAAACCCTTTTATTCTCTGGTCCCACCACATCTTCAGGTGCAAATATCACTTTTTCGTCCTCAAAACACCAAAAGAAAGCCAAAGAAAAACGATCCAACGTCTTCTTCTTTAACACCACCCTGTGTTGGGAAGATCTGAGCCGTTCGTTGCTCCACGCCT…
>c10845.graph_c0
c10845.graph_c0_seq1	637	TAAGTTGGATTTTGCTAGTCCAGGTATAGATTCTGACTAGTTGTAACAGTGTTATGTTGTTAGCATATTGTATGGGAATTTGAGATTTAGGGTGTTAAGTTATGTGGGATTATGATATTGTGGTGTCTGTGGTTGTTACAAGTGTTGAGAACTTAGATCTGATGTTCTGCTTTTACTTTCATGTGGTGCTCTTTTTCTGTGTGCTTTGTGTTTTCTGTGGTCATCTTAAAAATAGCATCTTTGAAGTATCCAATTTGGAATTGGGACCCATGTCAGATATAGCTCTTCGGGTTGAATTGAGGCAGTTTGAGATTCTCTGAGATGTGGAGAATCACCCTTGTTTATTGGAATGTCTTTTGACCTGATGTGACAAAATGCAAGATCTGTCTTTTACTCAAT…
>c10847.graph_c0
c10847.graph_c0_seq1	224	CATATTTTCTTTTTCCATTTTTTCAAGCTTTAGGGTGTAAAGGGTTTCTCTGTTATTATTCTAGACCAAACTTAGATGTAGTTAGATCAAAACAATTCAATACATTTCTGCCTTCTTATCAAGTATGTGTAGTATATATTTTATCGCACATGTATTTTAGGGGACACAGAATTTTACAACCTTAAATTCCCATGTTTTGCAGGAGCATAAGAGTTTATCAAAAA
>c10848.graph_c0
c10848.graph_c0_seq1	425	TCATATGAAGGCCTGACAACTGCCAAAAGAGTTTATCTCCCTCAGGGTGCTGATCCTATCAACATACTTTATAAATATCCAATTGGCATAGGACTCACCCATCTATTACTGTCTGATATCCTTAAGCTAGCATAAAAAGCTTCAAACCCTCTCACCTTTGCTCTGTTTCTAATGTAACCCCCTCACCTTTCATGCTGAGCACTACACCCTCTGATCATCCTTAAAAACTCGGCAAACCCCTTCGCTCAAAATCTATTGGAATTTGAAGGAATATTCAGCTGGATACTCTTTCTCGTGACCCTCACGTGAGCATAATGATGGTAAATTATGACCATCGACCCACTCCAAACTCGGTTAGAAGACCAACTTTTCTTCCCAAAACTATTTCTGTGCTCAATA…
>c10851.graph_c0
c10851.graph_c0_seq1	261	TAATACCACTCCCTAATACTTGCATATAAAATGGGTACTTTGTAACACACACAAAACCAGAGTAATTTACAAATTCCATTCTTGATAGAATAAGTTGCAATTCTATCAAGAACACATGGAGGTAATTGGCCTGTTTTTCTTACTTTTATAGAGGGTAAATTGATAATCCACCACTAACAAACACATGGGCATTTGCCAAAAGCCCTAAATGATTCTTTATTCATTTAAAATTAAACAATACGAGATAAAAGATACAGATAG
>c10854.graph_c0
c10854.graph_c0_seq1	361	TTTGTCAGACAACTCGAACCCGATTGGCATATATATAGACTCAAGTACTGAAATTATTACTAAGTTAGCGAGATTTTTCAAGTATCATCTTCAAATCTCGTCTGCCAAGCTTGAAGGACCTGCATCCAGTGTTTACACTGCGACATCCTTGGAGCGGTTCTTTGGAGGTGTCTAATGTATCATGCACTAGTGTGGAAAATTATTTTGTGCTCGTTACTTTTTGAGCCTTTATTTTGTACACTGCGACATCCTTCGAGAGGTTCTTTGGAGGTGTCTAATGTATCATGCACTAGTGTGGAAAATTATTTTGTGCTCGTTACTTTTTGAGCCTTTATTTTGTACACTGCGACATCCTTCGAGA
>c10855.graph_c0
c10855.graph_c0_seq1	224	CATGTACTTTATGGGGTACAAACCCATTGATTTTGTGGATGACTGTTATAAGAAGTCTACTTACTTGAAAACCTACAAATACTGCATTAACATCTTGTATTGTCCAAATGACTGGCCATATTCAAACAAGCCAAAGTGCTTGCCACCTATTCCTGAAAGGATGCCTGGCAGGCCTAAAAAGAATGGAAGGAAGAAGTCACCTCAAGAAATAGAGGAGTTGAAAG
>c10857.graph_c0
c10857.graph_c0_seq1	579	GGTTAAAGTACAATATCACAATAATACCCCGTACGAAGATTCAAATTTCATAGCATCGCCACTCGACTCCTTCAGAGAAAAAACCACGAAAGTCTACCACGTCCTTAACTTAAAAAACTACCATGCCGGCGTAGCAGTTAATTACGCAAGGCCGCCGTCACCGAGCTAGGCCCGAGCTTTAGTGAGAGAAGTAAACGTAATCTGCGAGCCGATCAAGGACTGGCTCACATCAACCGTGAAGGAGTCGTAGCTGAGAAAGAGCTCGGCGATGAAGAGGCGGGCGACCAGGATGACGAAGTTCTTCCCCGCGCACTGCTTGTCGTTGACGGTGGGGCTTTCGGTCTCGGGGCCGTTGGACCACCACACGTACTTCAGCAGCTTGGCGCCCTCGGAGCCGAC…
>c10858.graph_c0
c10858.graph_c0_seq1	308	AATAACAAAGCGCTTCTTTTCATTCTCCCCAACATAAACTTCAAAATGGCCTTTTGGGACGTTCCTCTTGTTGAAATTGATCTTTGTCCAGCTGATAATGACCCTCTCCGGATTTGGTGAATGGTCATTGTTCGCTTAGCATACATTGTTGAAAACAGAACGTGAAATGGAGAGAAAAGGAAACTTGCTGCTGGTTGCATGCCAAGAAATGTGTTGTGTATATATAGGTAAACATGGAACTATGAGTTCCTTTTTAATTTCAGATTGTGGGAATAAAGAAATGGATATGCGGTGGCTGGTGAAACTTG
>c10859.graph_c0
c10859.graph_c0_seq1	284	AAAAAAAAAGGGAAGCTGGTAGGTGATCTACCCCAATTCACCCACTCCCATCCCCTACTACTCTTCCAGCGCACAGCTGCGCGACCAAACCTTGTTGTGTGGCCGCGAACATCTATAACTGGTTGTTGGTTGGTCAATTGTTCCACCACCTGTAGTTTGTTGCACCGTCAAGCGACAGCACCTGTCGATCACAAAGTCCATGTTGTTGCAATGACCCGTCAACAGGTTGGGGGCTGCAGTGGGAGTGGATTTTTCAATTATTTGCTATTTAAATTTCTTTTGGG
>c1086.graph_c0
c1086.graph_c0_seq1	262	CAACAAAGCCTGCGATCTCAGTTCAATCTCCGTCCTTCCTCCTCAATCTAGGAGATCGAGTGGATTAGATTCTTCTTCGATCTACGGGAGAAGCCAAACGGCGGCGTCACAGTTGAGATCACAGCAGCCGCAACAATCGCAGCAGTCGTTTTCGCAGGGAATCTCATCTCAGCATGGATTATTTTCTCAATTCTCGCAGAATTCTCAAGATGAGGTCCTAACTAACGAGAAATTTGGATCTCAAGAAAGAGAAAATTCAGTG
>c10867.graph_c0
c10867.graph_c0_seq1	328	TTTTTCTGTAAGCTTCTCAAATACTGGAAAGACAAATCTGCTGGGCTGAATGTGTCTTTTAATCTGTTTGCATCTAATATATTATTATTGATGCTAATAGTGACATGTGAAGTTCTAATGCAGAATTTTGAAATGATATCGGAAGATGGATATTTCTTCTTTTCGTGAGAGTACTTAAAAATTTCTTAGCCTACGTAGGCAATATAAGCCTGTCCATTAAAGTTTTATGTTAGCATGTAAGTCTAGCTATGGCTGGAATGTTGATTACATAGTCTGTGACGTCTTTTTTATTTTATTTTTTTATTTATTTTTATAAGAAATGATTAAG
>c10869.graph_c0
c10869.graph_c0_seq1	276	AGCGAATAGTGTACCTACCTGAGGGATCCCCCCACCATTTCCAACCAACTTGATTCGCAAGATTAGGACTGAATCCTTGTAACTCACAAAGCAGCTCGTCGAGGAGGTGCTCTTCCCAAACAAAGAGTCCTCTCCTCCAATTCCAGGTCCATCTCCATGAGTTATCAAGCCAACTCCCTTGTTTCAGCAATAGAAACGTCTTTATCAATTGCAACATTATAAAGCCTAGGAAACCTTGAACTGAGAGCCTCGCAACCAATCCAAATCGAGTTCCAG
>c10870.graph_c0
c10870.graph_c0_seq1	455	GCAACAAGTTGATCGTAGGCTTCGCCCCATGCGTTCTTCATCTCCGGGCACCAAATATCTGGTACTGCCTCTTTGATCGTCTCCAGGAGTGAAAACCTGACCACCTCGAAATGTTCATCAACTACGCCATGTTTGAAGTGAGATGCACCCAACTTCTTCAGCGTGGACTCCCTCACTGTAACTTCTCCAGCCTTGCGCAGTTGTACAGCAGATTCGCATGTCATAACAAAGACAGCCATGGCGTGGGCTTTGAGCTTGGGGTTCTTGTCGAGAGGCACATCGGAGTCCCTGAGGAATGAGAAGAGGCGTCGAGCAGATGGTGCTATCTCGAAGATCCTCAAGAACAACTTGAGTCCCAGAGCTGCAGCATCCTTCTTCATCACATCCCATGACTTGACC…
>c10872.graph_c0
c10872.graph_c0_seq1	317	GGGCTATCATTCTACGTTAATGCGGTTTAATTGTGATGGAACTTACCTACTAGTTACTAACAGCAACCGAGTCCACGGAGGTGGCCCGGAAACTCGGTTGCGTGGTAGCCATTGCCCTGAATACAATGTTTAGAGTTGAAGGAGACGAAAGTACGTAAAACTGCAGAGGTATAGGAATGGTAGCATTCCACTTTGTTGTAGTGTTTTAATTTGAATAAAATGGGAAGATATGAGTTTCCGGGTTTGAAGAATTGCTAAGTGAGCAAGGTAGATGGCCTTCTGTCAAGATATTGCTGCTGGAACTGTATTTAAGACTT
>c10873.graph_c0
c10873.graph_c0_seq1	222	AGGCTCGTTTTGCCGTGCTAATATGCATTCTGAATTTTTTTTAATCTCAATATCAAAGCAAACCATAATATGGTACAAACATACCAAATTATATACCTAACAACTCTAATATGTGTATATATACATATCTGTACATATACATACACATCTATTCCATACACAATCCACATGCCCAAAGTTAATTAAAAAAAATTAAATTAAATATTTCAAAAAGAATCTAGG
>c1088.graph_c0
c1088.graph_c0_seq1	738	AAAGCTTTCCAAGCTGAAGGGACAGCAAGAAAGATATGAAGAAATTTGGCAAGCTTGTGCTGCAAATGCATGCAGAGCATAGGTCAATCCTAAGGAAAGAACTCTCACTTTGATACTTCATGTTCTAAATGGAGGTCCAACCACCAAGTTTGCAGGGAGAAATCTTGTTCAGTTGAGAGCAAAGCCTTTTGCCATAAAGTCAATTAAGAATAATATAGTGTGGCTGCAGATGTAAACTTTTGAACCATGATCAAATGAGCAGTGAGAAAAATAATATAACATAATTTAGCATCAGCAGTCGTACATTCTAGTGTGCCTAAAGCCCGCAATGTCAGTTAAGCGCCATAACCTACTACTAACTATGCATAAACAAGATGCAAAAGAATATCAGATAGAACG…
>c10882.graph_c0
c10882.graph_c0_seq1	256	AAGAGGGTGGAGAAGTTGCTCCAGAAAAATGGAGACTGTGTGCTAGGATGCCTATTCATGATTGGAGGGGAACAAGGTGAGAATCACACAGAAGAGGATCCTGAGATAGTGAAGTTGCGGGAGGAGTATAGTGACATCTTTCAGACACCAGACCAGCTACCTCCTAACAGGGATTTGGATCATAATATCAATCTAATTCCTGGGGCTCAACCCTTTAAGGCACATCCCTACAGGTATCCTTATCTCCAAAGAACTG
>c10885.graph_c0
c10885.graph_c0_seq1	238	TGATGAATTAATTCCCCTTTCTCATGTTCGGAGTATTGTATCAATCCGGCGAGCGCAACTGTATTTTATGGAGTCATTATCAAGCTATCGGAACATTTGAATCACTACTCTCATGCTAATCGATTATCGATCGAGCCCTAACTGACTAGGTGTCTATACTATTTAACAACTTAAGGTTTTGTAAAATGCTGTAATTCAATATGTTATCTGTAATGAGAATATTTTTGGTTGGTGTTGG
>c10885.graph_c1
c10885.graph_c1_seq1	344	AAGAAGTTTAGCTAAGCCATATTTATAACGGCTTGATACTAAGTTAACCATGAACAGGCACCAAATGCACTGCAAAGCAGACAAGAAACCTCACAAATTTACAACTAATCAGTTGTAGAGAGAGGACGATAGGGCAATAAATATACAAATTCCAATTTTCCGTAAAACCAACTAAATTCAGCATTGAATTTACACTTCCTTCTTGAGAAACCATACATATTTTCCGGGTGAAAACTAATTAACTCAGCTTGAGTCTCAATATCACAAGTTGTCAAAAGGTGATAATTTTGCTTGAGCCTTGAGCCATTGTCCTTATTATTATTACCAACACCAACCAAAAATAT
>c1089.graph_c0
c1089.graph_c0_seq1	1074	GTTCATTTTTAATCTCAGAAACCCCATGTAATGTGCAGATCAATGTGGATCCATTTGAGTTTACCTGTATTCGAGGTTCGCCTGGTTTAGGAGGATTTCTGAAGAGCTCTTTGCGGAAGCAAAAAAGTCAGGTCCAGATACCCTCAAACTTTCATAGAAAGGTGAGGCAATAAAATGAGGAGTATAGGCATTTGTGGTAGATGAGGGACCAGCTTTGTGTTTCACCTCGGAAGGAAGACCAAAAATCTCATTCGACAAAGATCGTAATTTATTGTATAAATCTTTGGAAACTCCATGGTTGGTTATGTGAAAGAAGCCCCATTCTCTGCAGGCTAGAGAAAGGGAAGATAGAGAGGAAGAACTAAAGGGCTGTAAAATGTCAAATACAGGAAGTTCTAC…
c1089.graph_c0_seq2	1803	GGAAAAAAAGGGAAAAGAAAAAGAATATACCATCACACCTCAGTTCCTGCAAAATGTTTTACAGTGAAACCAACTTTCTCAAACTTCCCTTTCTCACTATTCTCTCTGAATCTTACATAATCTGCACAAATAAAAGGCTTATATAGCCTAACATTCCCTTCTCCTACCACCTCTTCAGGGGCGACTATGACCTTCTCATCTTCAAAGCACCAGAAGAAAGCAACTGAAAATCGTCCCACATTGCGTCTTAAGATAACACGGTGTTCAGATGACCTGAATTTCCCATTGCTCCAAGCTTGCATCAAATCTCCAATATTGACGACGAGTGTATTTTCACATGGATTTATATCCATCCATTCCCCTTCCTTTGACCGCACTTGAAGTCCGCCAATGTCATCT…
>c10903.graph_c0
c10903.graph_c0_seq1	291	AATTAAAACTATGTCATGCCTGAGGAAAAGGAATGAATCATAGGGAAGAAAATGGTTGAAAACCAATAATTGATTTTTTTCCTTTAATCTTTCTCTGGTGTATACCATTCAGTGAGTAGGTTTCTACTTCTAGCTTGTTGTTCGTTTCTTTTTGATAACTTTGTTGTTATTATCCATGCGTCTCTCTGTTACCCGCGTGCCTGAGTGCGGGAATTCTTTTTGTTGCGACATGTTCTTTCCTTTTCATGCGAGTATTTATCAGTTTTTGCATATAAATAAACTGAAGTGCCA
>c10904.graph_c0
c10904.graph_c0_seq1	500	GGAAGCATGTTTCCCTTCCAAGGTTTGGTTTTATATATGATACTAATTTTATTTTTTCTCTCTTTCTTTCTATGAGGCGTCGGAGATGTTTTCTTGGGTGATTGCAGTTTCCAATATATCTCCTATCTTTACCTATATTTGAACATATGTAGTTGATTTTGCTAACATGCTTCTTGAATGCAAAATAACATAATGCCTGTTGAACTGTAACATTCAAATGGAATAGAATTAAGTCCTAAGAACACTTTGAGGTCACCTCATTCTATGTGCAGTCATATAATGTTTAATGGCACTGGGAGCTGCGGTAATCTGGAAACTGTAGACTCTCCTGCTGCTTCAGAAAATAGTTTATTTGTGTATTTGTACAAACCTCTATAGTCTTTAGTCTTTACATTGCTG…
>c10905.graph_c0
c10905.graph_c0_seq1	282	GCCACCATTTCCATATTCAATAACACATATGACATTGATTACACCCATACTATAAATCTCCATTTGCAGCTTTCACATCTCTACTAAAATATGCTTTTTTGCCATCTCCAGGAATGTTTCATATAGCTCTATTATTGCTTTGATTTTTCAAACTCTTAATTCTCTCTCCCAAGTCTTACCTCGTACTTAAAGGACTCTTAGGGAGAGGATTTATGTCCTCTTTCCTACACAAAATTTGGATAATTCTTTGTCTAGTCATTATGTTGAGTTGGGGTACGAGTA
>c1091.graph_c0
c1091.graph_c0_seq1	571	GATGCTCTTTTGTTGCGTGCTCAGATTTTCCTAAATATGGAAGGAGTTACGTGTGGAGGGCTGGGAAGCTAGATAAATGGGCCCAAAGCAGAAGAAGCTGCAATCTCCAAAACCTAGTAAACCAATAAAGAAAATTATAAGGAGGTTTAAGAACCTCAGCACATCTATAATAGTGCGATCCATGTGTACTTACTGGCGAAGCTGTTAGTCAATGGCCACAGCCGAAGATCCATTGCAAAAGGCAGAAAAAATAGGACTTAACAACTTTACTGGAAATTGGGCTTGAGAATATAGTTGCCAGTCACCATGTTCAACCAAGTAATAGGGCTCAGATTTGCGGGTCTGGTCCATAAAGTCTCCCATGTGCAAAAGTCAAAAATCAGTCTTTTGAAGACCTCG…
c1091.graph_c0_seq2	741	TGCTCTTTTGTTGCGTGCTCAGGTCTGTTTCATGATTAGAAAATCTAATTGGGTTCTGGTGAATGTAATAGCTTGTGGAAGTACTTTTTCTGTGGTAAAGGAAGTACTTCAGAAGTGGAGATTTTCTCCCTAATCAACATCATTTGTTTCTTTTTTGTTTTCTTTGTTTTATTTTATTTATCAAATGGAGCCAGATTTTCCTAAATATGGAAGGAGTTACGTGTGGAGGGCTGGGAAGCTAGATAAATGGGCCCAAAGCAGAAGAAGCTGCAATCTCCAAAACCTAGTAAACCAATAAAGAAAATTATAAGGAGGTTTAAGAACCTCAGCACATCTATAATAGTGCGATCCATGTGTACTTACTGGCGAAGCTGTTAGTCAATGGCCACAGCCGAAGAT…
>c10912.graph_c0
c10912.graph_c0_seq1	284	TTGAGGATGTTGATATTGATCTAGGTCTGAGCATTACTGAACCATAAATGATTTATTCTTTTATGATTCTGACGTTCTTTGAGAAAATGCTTCCTGCTTTTCATTCAATTTGAGTGATCGATTAAAATGTGGAACACGTATGACAGACAGCTGCCGTGATTGAGGGTTGGGGCATATAAAGTTCTTAGACAAATATTAATAACAACTGATATGACTATACTATGCTCATTTTCTGCTGTTCACATTTCTAGTCAATATAATTTCATTATCTGCCTTTCGTGGAA
>c10913.graph_c0
c10913.graph_c0_seq1	544	GGTTCATGTGATGACTTGAGCACGTAATGTTAACTATATTTACTTCTTCGTGAACCATGATAATTTCCCACTATGTGTGTGATCTTTACGACATTCTTATGAATATTAAACTTTACATTCTTAGTAAGATGAAACAATTCTTGATTCTCTTTTAGTTTACCTGCAGACAAAATTCCAAAATCTTCTCCCTGTCTAACATGAACAGAGTCACACTTTGGCAAGAGGGAAAAGCAATAGTGTTCCTTTTGATTATTCAGACGCAAATTTTAACTACAAAAGCAAATTGATAAAATCTCGCACTATAACTGAATTCTTACGAAAACTGTATTAACTTTGATGCATTATCATACTTGATTATACTCCATTGTCACATAGTTGGCTATACTACACATAATGTCA…
>c10914.graph_c0
c10914.graph_c0_seq1	215	TAATATTGTTCTTTATTCTGAAAAGTTTCCTTAATCCCATTGATTGCCCTCGACATGCCCTCAAACACATATCCCAATGAAGGTTTCTCATCAGAGTCACATATACGAAGCAATTTCATAATAGGACTCATTACTTTCACATGGACTAGACAATTATTCCAAAAATCTTCATCAAGCACAATTTTCTTAACATCTCTACCCTTTTTCTCTCTCAA
>c10916.graph_c0
c10916.graph_c0_seq1	232	AAAAATTATCTTTATTGCCTATGTCATCAACAAACAATTGGCACCTTCAAAAGGAGAGGAAGGAAACAGTTTCCTTATCACCATATTCACGAGGTAACTATACGACATTTGTTACATTTAAGTGCAATAAATTCAGTTACCCCATCAGACCACCCATCACACATGCTTCCCAATAAAATTTTCTTAAGACTAAACGTACAAAAAACAAGCTTCAAAACGAATAAAGCAACAA
>c10916.graph_c1
c10916.graph_c1_seq1	201	AAGGGAGCATTTTGACATAAGATGAATCAATAAATCTAGGAGGAGCAACCAAGGAACTTCACTAGATGTGATACTTGTAGGTTGTTACAGAGAGGGAATAGAGGGGGAAAACTTGTCCTTAAAATGACACTTTGCATTTCGATTTGGATATATAGTCTCTTTTGGGCTTCTCAAACTAATAAATTTTACTGTAGGTGTATT
>c1092.graph_c0
c1092.graph_c0_seq1	458	TTCCCCCTCCATTTCTCCAAGAAGTTCACCCCATTAAATCTTGGTAGGTTGCATGAGAAAGGCTGCCATCTATACTTGAGGTAATTTGTGTCAGGTCTCTTATGTTTTAGACAGTTGAATCCATCCTCTATGAAAGGACAAGTTGAGTAATCATAGAGAGGATATGAGGCATCAAAAACCCATTTGCCTTGGAAAATATTGCAGCTTCCGGCCAGCTTTCGGGCGGCGGCGGAGGTGGTGGCATTGAGGTAGAGCTCCTCCTCCTGCACCGCCCAAGTTTGGTGTGAAAACAAAAAAGCCCATGTTGAAAATAAGATTAAAAGGGCTTTTGACAAAAAGCCCATGTTGTTTTTAGCTCTGAATTTTGAGCAAACTAATTTGTTAACTCAGAATATTGTG…
>c10920.graph_c0
c10920.graph_c0_seq1	255	TTACGATCAATTCCAGTTACCTCATAATCGCTCATCCATGTTGGCCTTCTCCTAACACGTTGGGGTTGAGGTTGAGAGCGTTGAAGCTGAGAACTAACTACTGTATCAGTTTGTGCTTCTGTTGGTGAGGCTTCAACAACTGGAGAACTTCTATTTGCTGGACTTTCAGAACTTGGACTTGGTTCCTGCATGGATTGTTGTCTTCCTCATTCATTCTCATCATCAAAATTTGCTGGAATTTGTCCCGTGGTACTG
>c10923.graph_c0
c10923.graph_c0_seq1	289	AGATATAACTGATATGTTCTTTAAGTTTCTATTTAGTATTGTCCAGATATGTAATGGATAAATCTGTTGTAATTTGATGTCAGAAGGCTTCAGATATTGATACTGAGAAAGAGAATGATGACCTGAAAGTAGGAGCTCAAAATTCAGAAGAAGCGTGGCAGCAGACTCTCGCTTCTTTTAAAGAGCAGGCCTTAAAAATGCAGAGTCTATCAAAAGAAGCATATGAGTTATATTCAGAAAAAAGGCTATCATCATTCTAAAGGAGAATTTGAAAATTCATGCAGAAAAA
>c10926.graph_c0
c10926.graph_c0_seq1	215	ATTTGAGAGCTTTGTCTCTTCTAACCTTCATTGTCAACTTTTCTGAAATTTGTACATGGGAACAAAATTGTCTTAATAGGGGCATCTAATAAGTTGTAACCTCCCATTCTTTATCTTTTCCAACAAAAGAAATGAGTATTTTCACTCTTCTTCCTTTACTTCCCTCTTTTATAACTTCAATCTCTTTCAACCAGATACGGGCTTAAGTGTGTTCA
>c10927.graph_c0
c10927.graph_c0_seq1	212	TAAAAGGTGAGTTATAGGTTGACCCCCTCTACTAATCTTGATACCCTGGATAAGATTATCAGATTCAGCTTTAATGAGAATTCTAGAAAGGATATCAATAAATATGATGAACAAGAAAGGTGAAAGAGGGTCCCCTTGGCGAATACCCCTTAAAAGAGTGAAAAAACGGACTGGAGATCCATTTATGAGGGTAGAAATAGACGCAGATGTGA
>c10928.graph_c0
c10928.graph_c0_seq1	385	GGAAAATCACGTAAGCAGACTAGGTGGCTTTTGGCTTAATGATAACCCATTTTATGATCAGACCTGTTTTCCATAGTTCAAATTCACATTTCCTTATATAGGCGTCCATCTTTCCAACCATACCGGAAGCCTTGAATGCTACTGTTCGAATTTCTATCCATTCTTCTCTTGGCTTTTTCTCCAAGCTTTCTTGACGAACTTGTGTAGTTCTGTTGGGTAAATTGAGTTTAACGTCCAAGGGACCTTCCCAACCAGATGCACTATGAGTTAGCTTAACAACAAATACAACTTCATAATTAATTCCTGGTGAAAGGTAAGACATCTCAAGTATTGCATCAATTCCAAACCAGCAAAAACTCAGTAGTTCAGCAATTTCAAAAGATTC
>c10929.graph_c0
c10929.graph_c0_seq1	1010	GTCAAGGGCTCCACCAAGGTACCTAATCGTAATAAGCACGATTCCAAACATGAAAATGTGCATTTAAGGATGTGACAAGGATAAAAACTAGACAAATATCCAGCTGGGCGTTCTAAATTTGAAGAGCAGCTGGATTGTTCTGTAAATATTTTAAATTACACTAGACATCACCATAGCCAAGCGCACTGGGTTGACGTGGGTGAAACGGTCTTGATTACTTACAGAAATACAGTTTGGCAGGACACAGTTTGATAATTATATAAACGTGTTAACCTTGCAGGACAATAATAAATTAGCACAAAAAACTTCTGTTAAAACACAATAAAATATGGAGCCATTCTGTATGTTAAGGTTTTCTTGGTAGTGTGTCTGGACCACGGCCCAAATAACGCAGAGAAC…
>c1093.graph_c0
c1093.graph_c0_seq1	541	GGTGCTCTCACAATATACACCTTTACACAATGAAAGAAAAAGCTGTCAAGAACCTTAACTATGAAACTGAAAAGATAGAAAAGGTAACAACCTTCCAGGCCCAAAATTGATAACAACGAAAAGAAAAGAACTGGAATTCTGCAACTATCTCAGCAGAGGCAGATTTTCAGGGAGTGAACTCACTGATCACACCCAAATACATCCGAATTTTCTGTTAAACAATAAGCACTAAATTGTTTACTAAAGCAAGACGTCAGAAACCGGAACTTCACGAATCGGAATGGGATCACACTTCATAATATTATAAGTAAAATCCAGACCCCGTTCATGTGTGGATGCTGTATTCCAACTATTACAATTGTTTGATTTGCTTCACAATCTAAGAGGGTTTTACTAAGA…
>c1093.graph_c1
c1093.graph_c1_seq1	397	TCACTCTCATCGCCAAATTGATCTGCAAAACAGGGATAGCATAACAGCCCTTGAAATTTAAAATGACATTATGTAGAAGTTCGCCTAAGGTTTCAATCATTAAAAGACACCCATTGAAGTTTGAGAAAATATTACATATAGACTCCCCTTTTTTCACGTTCTTAAAGCTCAACCTGTCACCGTAACTATTCAAACATTAAGGGAGGTTTTAATATTTAGACCAAAGTTGAGGGTATTCTTGTAATTATCCTTATAACTGTATTCAGTCACAAGAGAGTTATACATTTGCTCGTAATTCTCTATTTTTCTTCATATATCATTTTGGAGAGGTCATCAAATGATCAAAACAAAACTACACAGTAGCCTGACATACCAGTATGAATAGGCTTGGCGCGAG
>c10930.graph_c0
c10930.graph_c0_seq1	327	CAAGAAACAGTATCAATTCAATGCCCTTTGTTGGCTAGATTTGAAATTAAAATCGCACAAGAAAATCAAATGCATATCAGTGAAAACTTCATGTTATTTCAGCATCTTAGAAGTTTTCTAATTACTGAAACAAAATATCTGTTTAAAAGAGTAAAGATCAGAGAATAAGGTGATATGTGATGGAACTTCCAGAAGTTTGAAATTAGTAAATAAAGAAAGCCAGATGAAAGTAATAAATTTTCTGCAAATGACACAGAAAAAAAAGGTTCTTATTACCGATTAACATGTGCTTAGTTAAATAAACAAAGGTCGGCATAGAACTCAAAG
>c10936.graph_c0
c10936.graph_c0_seq1	211	AAAAAATCCCACAATCGCAGCTACCGTTGGTGGTGCCAGTAACTCATGTAAAATCTGCTTAACAAATGCTACTACTTTTCGGCTGAATGGTACGTCTGATTCATCGGCTACTATAGCTTCTTGGTTTCTAGAACCATTTGATGAAACTACTATAGAACCCTGCTCTTCATCTTCTCCCTTGAGAAGGGGAGTTTCCCCCTCAGCGTCTAAA
>c10937.graph_c0
c10937.graph_c0_seq1	395	ATAATTTAAAATTACACATGAGATGGCTATTTAAATGAGGAACGCAACACTAATTTAATTTTACGTAGACTCCAAAAATATACCCCCAAAATTGTAGTCGGGTCGTGCATGTCCTTGAATAATTTTCAATATTTCAAGCTCCACAACTGTACTATGTTTCTGATGAGACTCGTGCCTTTGTGTAATGATTTGCAGTACTTTAGGCTCCACAATCCAACATTAAGTATGTTATCTTCACTTAAGAACGAGTTGCAACTGACAAGTCTCCCTCATAATTTTTTTGGTATTTTTTGCTTGCAATTGTAAAGACAAAAGCACTCATATAAGAGTAAACAATTGTTAATTTTATTAACACATTATTAATGTGCATGATATGCATAACATGTGAGCGTAAT
>c10938.graph_c0
c10938.graph_c0_seq1	251	TTTGGGTTTAAATCATAAATGCTTACCAAAACAGTCCCTAGAGTGATCAGGTTGGAAATAGAATGAATCTGCATATGATGGGAATATCTCGTGACACTTTATTGCCATCAAGCTTTTCTTTTCGCCTTCCTGTTTGACTAGTATTCATGTTTAAAATCTGGTGAAATTTGTCTTTTTGAGGGAATGGTTCAGGGAAAAATTCCTTGAGTTTCCTTCGATACTTTTCGTTGATGTTCTATGGGCACTACACG
>c1094.graph_c0
c1094.graph_c0_seq1	3232	TAAGAGTATAAGAAATACTCCTCACAACACAACGAAACATCATGCTTCTTTTCTCACCACCACAAACACACAATTACAGCAAACACACTAAAAGCTGGGAATGCCAATCAACGAAAGAGAAAGAGAAATCACTGTAATTTGCTTTTAACCACCTCCAAGATCTGATATTTATGAACTCACAAGTGTTCTCAATATCAACTTCTTCACCTCTAAAGCAGACATCGTTTCTCAGCCTCCAGATTTCCTCAATGATGAAAAACCACACCTGAATCCATTTCTCGTGACCATTCTAAAACGGCCACAACCCACTGAATTGTTCGAATTGCCATCTAGGATTACAATGTAAAACAGAATAAATCCCTCCCCATTTTAACATTCTACTCCAGATTTGATAAACCA…
>c10940.graph_c0
c10940.graph_c0_seq1	368	ATGTGAAATTGTTGCCTTCTTGTGGCTCGATGTTAATTTCTTCTTACACTCAAGTATCTTATAGCTATTATGCACACTACATACCCCATTTTTAACTGAAACACATTGCCTAACAACCTTTAAGCCTCTTTGGTCGCTTGACCTGAACAAGTGGAATCAGTGAGGATAATTTTCTGTCTTCCATGTGAAAAGTCAAATTGCGCAAAATTAATTCGGTAAAATCAGGCAAATTGTATATGACCAATGATGATTAACGTAAATATTAAGATGCAGAGTCATGAAAGTCTGGTGGCTTGCACCCTCTTTCACATTAGCTGCTGGATTCTGCATGTAGGTCAAAGGTTCATGTCATTTTCATGAAAACATCG
>c10944.graph_c0
c10944.graph_c0_seq1	625	GGTAAGGAAATTAGCTGCAGTAGTCTTTGACTTCTGTATATGATATAACCCAATGAAAGCAGAACTCCTCAGTTGGTTTGTGAAAAATAATGAGACTGAAGTATATTTTAAATCATCGCTCAAACGATGGAGTCATAACATAAAGAAAGTGAGGTCAATGTATCACCAATCATCAACCCTATGTGTTAGGCTTAGACCTAGTACATAGTTCATCAGATGCACAAATTTACGAAATATTGCAATTCATATTACCAAATCCGAACAAATTAATGACATTTCCTCTAATAATTCCCAATTTCTTACAGTTTAATTGTGATAATCTTCATTCTAGGCAATGTTATCATCATCACGTTCAGATTCTAATTTATATGGTTGACATGCGCAATTGCCCCGAAATCA…
>c10950.graph_c0
c10950.graph_c0_seq1	386	GAAGGCCATATACAACAAGACATCAAAGAGATTATACATGTCTTTATATTGCGGAGAGAGGAGTCATGGAATGATAAAAATAAAAAGGGATTGTTAGGTACGGGAGTGTTAGATAAGAGAATGTTACCTGCAGGAGTTCTTGGTTGTTAGGTATAATCATAATTTATACGTGCATAAATAAGATAATGTTTGGTGAAGGAACTTTAGGTTGTTAGGCAAAGAATGTTAGGCAGGAAATTGTTAGGTGTCATCATAATTCCTACATGTATACAAACAGAAAGCTCATTGCAAAGGAAAGAATCACATTTTTCTCTTCTTCAAACTTGAGCAAGTATTAACAAAAGCATATTTGTCATTGTAACAACAAACAACTACTTATACTGTTA
>c10956.graph_c0
c10956.graph_c0_seq1	235	GGGCTTTTGATGAATGGAGTTGCAATGGAGAGAAAAGTTTGTGGATGTCTAAATTTTAGTCACCATTGTAATCAACTATGTAAAAGTGGTCTAAATCGAAAATAGTCATGCTGGCATACATCAACATTGTATGAATGAAAGATTGACATTAGTATCTTGCATCAAGAACATTGATGATGTGTATGCTTGTGTTAGTTTTCCATATCTTATTACTAGTTTTACACGGTTATTAATG
>c10958.graph_c0
c10958.graph_c0_seq1	423	TAATTCCGCTTGAGACGAAACAAGTTGAGTTATCACATTCTCTGGCACATTTTGTCTTTCATCTAATTCTTGTTTTTCTCGGGCAATAGACAAGACACTTGGATTAAAGACGATCCAAATTGAAATATTAGTTTCTACAGGGAAAAGATTATGGGTCACAATTATAGATGATGAGAAAGGATTGTAAATGCGGGCATATGCAATAAATCTTTTTCCCGATTTAATGTCAGCTACTTTTTTACTTTTAGGCTCACGTCACGTAGAAAGATGAATATTTTATCAGCTTAAGTTTGTCTGAATGATGTGTGTACCCCCAATATTATCTGCACACTTATGATAAACAAAGCTTTATACTCTGGTGATTTATATATCCAGGCTAATTAATGATATGTCTGTCAG…
>c1096.graph_c0
c1096.graph_c0_seq1	231	TACTGAACCTAATGATCAAGTATATACCAATTACCAACATTGAAACCAACAACAGTACACACGCTGTTAAAAACAAACAGATATGATCTAATACTTCAAAATCACTTCAAAAACTCAAAATCACAGAGAATCTCCATCAGTGTACAGAGCCTAACAAACACAAAATCATCACTAAGTCACAAACGCAAATACACGCACTGTACGCCAAAAATTAAAAGAATAGTGTAAAAA
>c10960.graph_c0
c10960.graph_c0_seq1	775	GGGACCATCGAACGTGGTTCGCACAGCTCGATGCATGTTTGGGTAGGACAGGAAAATAGCACCCGAGAAGACATGGGCAACTTCTACTCCGCAGGTTGTGAGCCGCTTTTTTTCAGCCATCACGCGAATATTGATCGGCTATGGTCGGTATGGCGCGGCTTGAGGGGCACGAAAGCAAAAGATTTCTCTGACGGGGATTGGTTGAACGCCACATTCCTGTTTTACGATGAGAACGCGAAGCTCGTGCGCGTGAAGGTTAGCGATACTTTAGACCACGAGAGAATGGGTTACACTTTCCAGAAAGTGGACGTTCCCTGGTTGAACAACAGGCCAAAGGCGCGAGTTAGGAAATCCAGGGTCGCAACCACAGTCGGCGCACTATTAGAGAAGACCATTTTC…
>c10964.graph_c0
c10964.graph_c0_seq1	251	GGAATTGACGACGGCTTGATGAGATTGAGAAATCAGCTCGAGATTGGAAAATCATCAGAGCTGAAAGTTGTTGCTGTGGTAGGGATGATAGGCATCGGTAAAACCACTCTTGTCAATGAAGTTTATGATAATCCATCTGCCAGACATGTTTACGCTCATCGAGCTTGGGCTATATTAGGTCCAACATGTACCGTGAGAGAAAGCCTGCTGGGACTTCTACAATCGATGGACCTCGATGTTTTTCAAGAGAG
>c10967.graph_c0
c10967.graph_c0_seq1	454	ATTGGATGCCCCGGAGTCAACAAACCAAGGATGAGAAACGATATTACCTTGCCCTTGAAGTCCTAATGCCGAGAATGCCGAGAGAATCATTTGTTGAACAAGTTCAGGAGTAAGAGCAGGCTGGCTAGTACTAGCTACGGGGTTTTGATTCGGAGCAGGTGCACCAGCTTGAAAAGCTTGAGCGCGCCGATGTGCAGGACGAGTAGGACACTCCTGGATGATGTGACCATTTTTCTTACAATAATTACAGAATTTCTTTTTGCAGTTCCGAGAAATATGTCCAACCTCCTTACAACTATAACATTGTCTGGTTTCCTTTTCTTTGTTTCTCCCTTGCGCAGCATAGGAAACATGAACCACCTCAGATGTCTCGTGAGAAGTTGTCATACCTGCATGAGT…
>c10968.graph_c0
c10968.graph_c0_seq1	564	CAGATATCAATTGCAGGGGTATACTGCAAAAGAAACGAATTATAGGAAAGCCTCCACATAAATCCTATATGGCCAACTGTCTATCAAAGAACGAAAGTACATGGATCTCACTTTTCCAGATTGAGAATAGATTATATAAAAGCTCATAATTTTTTTAGTTTTCACCGTTCCGAAGAGGTCCAAACGTGTAGCAAGCCAACTAAAGATATTATTTTGAAAATTAGAACATCTTACGAATCAACTAGAAGAGAAAATTTACTCGCATAACACTGCCAAAAGCAGGGTCAAATATGATATGGTGAATAAAACAAAATGAATAGAACATGTGTCCATGACATATAACAACCCCCTGCTAATGATTCTCAGAGAACACCAACACTATAATTTCTTATTGTTAGA…
>c10969.graph_c0
c10969.graph_c0_seq1	598	ATTAGACATGCTTGCATCAAAATGAGACTATATCAACCAATTTTGTCGGAGTTTCCATTAATAAAAGTAGGAGCACAAAATTGTGGCTTCCAAAGTTGTTGGTTTGAATAATTTTCTTGGTCAGAGTACTCTCCTTATTTTTTAAAATAAGAAAGCTTATGTTGCATTTACTATTGATATATTTAGAAGTTGAATGCGAGTGAGTGATGTGGTTAGATATCATTTGTATTTGTGATGCATTGTCGGCTGTCCAACTTTACCATATAACAATGTTGTCAATTGATGGTTATATAATTATTATTCGTCATGTCATTAAACTGATCAATGCACAAACTTTAGAAGAATGGGTTGTAGCTCAAAGCAATAATTGAAAGTATTCAGTGGCTTAGTTTGCAAGCA…
>c1097.graph_c0
c1097.graph_c0_seq1	799	ATGTCGAAATAATTTATAAACTGAAAATTTCATCTTTGAACTTAAAGCTTAAAAATTAAATCACTAAACTTCTGTATGTTGTTGATTAAGACTAAAACGCCAAACTCTTTTCATGGGCTCAGTAACATGTACTCAAATTGTGTTATACTATCCCAGTTGACATCTTTGTGCCCATTGCTTGATGTACCTTTACTCTTCTTGTGAGAAAATTTACCGCTTTCGTATCTTAATAGACACGCATTTTGTTAGTGGATGCTTTGAGTTAGTTGACATGGCATTTTGAACTTATTAGACTAAGTTAGAGGAAGTTATGAAAAGGCTTATGCCCATGTTTTTGGTGCATGTGTGAATTCAGTTAATCCAGTATTTGGATGCAAACCACAAGTTTGTTTCTATATT…
>c10972.graph_c0
c10972.graph_c0_seq1	494	GTATGTGTGTAATAATATGGGGGACAAATGTAAACATAACAACTCAATCGAGAGAACTAAATCATTTCAAGTATGTGATATAACTTTAATACAGAACAAAAAGAGATACTCTATTATAAGTAGAAATTGCAATCGGTGCTGTTTCAGGATAAAACATGTTAAGACTGAGAAATACATAGTTAAAATTGTCTTCGCCGAAGCATAACCATTACATTACTATCTCCAGTCCCAGCCCTTAGAACTCATAAGAAACTCGAGTAAGATTTTGGGGAGAAATGATTAACAAGAGAGATAAGAAGCGGTTTGTTGAAAGTACATCAGTTTCTTTTCAGCAAACAGGAGGAGCGGCAGTTTTATATGAGTTAGGTTATTCACCAGTTGAGATAGTCTTGGTTTATT…
>c10974.graph_c0
c10974.graph_c0_seq1	363	ACCTATGGAGAACTTCATTCAGGTTCCAATCTGGCATTTCTGATTTATATAAAATTGGCAGGAACAATAAAGTATTCCAATTTTTACCAAAAACGGGACATCAAAATATTCACTCTCCCAAAGGAAAATTGAGGAATGGGATCTTTCAACATACACAGAGTATCTAACTTGAGAGGAATGTGTTCGAGTTAACTATATATCCAGCTCAGAGATAAGATGAAGAAAGTGCCGGCGAGATTTCTATTGAGAAATCTTATGTTAAGAGAAAAAAACACTCAAAATCACAAACCAGTAACCTCTCACATAAGTAATATATAGGCCATTGTTAGGTCTGCATATATTCTTTCCTTGCATCTAGGAGAA
>c10976.graph_c0
c10976.graph_c0_seq1	325	GGCCAATAAACGTCGACGAGTGCGTCGTGTCAATAGTTATTTTGACGTCTTTGGTAAAGGAAACAAAGCCCGGCGATGGCTTCTAACTCCTCCGGAGTCAGAGCTGCGCTAAAACCACTCATCGCTGTGGTGTATGCATATAAGAGTTTTGAAGAAGCTGCATCATTTGTTATGGAGGAGAGGGTATGTGAATACCAATCACTATTGGTTCGAAAAGCTTTTGGCTTGTGTGAAGGGTTCATGTGAATAAGGTAAATATTATTGTGGGCTAAGGTGGAGAGGGTATAATGAAAACAGAGAAAAGATAGAAACAGGTATTTAGTTG
>c10977.graph_c0
c10977.graph_c0_seq1	776	CTAACTTCTTCGCAATTTATGCTGTTGTGTCTACTTGTAATTCATCTATGTATGAAGCTTGCTTTCTTATAATGGTAATAATTAATACTGTAATAATTAGTGTAAGTATTCTTTGTTAGAACCGGCAAATGTTCCAACATTCTTCGGTTTATGCTAACTTATTTAGTATGTGCTGTGTTTTGTGTGTTGCATGATAGAACAAGTTAACTTTAAAACGTTCTGTCTGTGATAATTAGCTTTTATTTATTAGTATTTAATGGTTGGAGATGGTTAATGTGTTGGATCATCTACTTTTTTGGTATTTTGTTGTCAGAACTATGGAAATTAGCTTTGATTTTATGATGGCTATTGTAGAGGATTTGTTTTTACTTATTTATAGTTGAGTCATTAAATGAGATG…
>c10978.graph_c0
c10978.graph_c0_seq1	296	ACAAAAACTCTTCACCAATCCTCGACGTAGTAAAAATGCTTAAAGAAGCAGAGGTCCTTGGTTTCTCCGTCCTGAAATCAGTATTGACACTAATAACCAAGGAAAAGGGAAGATCCAACCAAAGAAGTTGGTCTTTGGTTTCCAAGTTCACGCAGACGACTCGAGTACATTCTGAAGAAAAGCAACAAAATGGTGCTGAAGACTTTTCATTGAACATCAACAAGTCAAGAAAAAGCATGGACCTGCAAAAACAGTTAAAACAATCAGAAATGAGCATCCATGAGCTTGAAGAAGAA
>c1098.graph_c0
c1098.graph_c0_seq1	617	TCCCACTTCACTTCATCTCTTCAACCCCGTAACTTCCTCTTTCTTCATATATCTCCTCAAAATCACACTGGTTACTCACCCCCTTTCGTTTTGATTTACTTTAAAACTTGAGAAAAATTATTGATTGTGGAAGGTTTGAGCAGGGACTAACATGCTTAAGCAGGCTTCGAATTACATTTCCTCTATTTAGAATCAAGAAGCACGAGGACCAAAGTCTAATGGATTCTCCATTGCATCAAAGAAGAGCCGCCAATTTGCTAAGCCTGGTCCTCAAAAATCGAGCATTGGGTGATGCAGTTTCAGGCCATAGCTTCTTAATGACTACGATTTCAGGTGTTGCAACTTCAATGGTCGACTCAGGGAAGGAGTAGTTCAGTTAATGGAATGAGTGGCTCGGTG…
c1098.graph_c0_seq2	581	TCCCACTTCACTTCATCTCTTCAACCCCGTAACTTCCTCTTTCTTCATATATCTCCTCAAAATCACACTGGTTACTCACCCCCTTTCGTTTTGATTTACTTTAAAACTTGAGAAAAATTATTGATTGTGGAAGGTTTGAGCAGGGACTAACATGCTTAAGCAGGCTTCGAATTACATTTCCTCTATTTAGAATCAAGAAGCACGAGGACCAAAGTCTAATGGATTCTCCATTGCATCAAAGAAGAGCCGCCAATTTGCTAAGCCTGGTCCTCAAAAATCGAGCATTGGGTGATGCAGGTGTTGCAACTTCAATGGTCGACTCAGGGAAGGAGTAGTTCAGTTAATGGAATGAGTGGCTCGGTGGGGAAACCAAAGAACGCTTAGAAATACTATGCATCA…
>c10980.graph_c0
c10980.graph_c0_seq1	420	GCAAATGTCAGAGTAGAAGTAACCTGCAGTAGAATAGATATGAATCTTTGCAAGTGAACAAACGAGTAGAGGTGCAACTAATCACAAGAACATACAAATATGTGTTGTGAGAAGCTTACGCAACTCCATCTTTGACTGGTAAATAATACTATGTGAAGATAATCAAACACAACCTTTAGTACTAACATGTGGCGTGTGCGTAGAACTACTGCAAAAGAAGCAGCTACGCGACAAAGTGGCTAAACTACGTGTTTTGAGAACAAGCATTAAAAACTAATCAAATACAACAAAATTTCCCAAAGACAATATACTGCAATCAAAGGTTAACAACCCACAGTGCTGAAGTATAGTGTCATTTTATTAACATAAAGTACCTGTTACAAGCTATAAAAGTGATGC…
>c10982.graph_c0
c10982.graph_c0_seq1	208	TAAGAACATCAAGGTGAAACAAGTCAACGGCGCTAAAAAATCAGGATGAGGTTGCTTGTGAACCCTACACCATCCTATGGCTCTCGTGCCTGCAGGAAGTCTGCAAACTACTGTTGAGTATAAACATCACAATTTCATGTTAAATCATTCCAAGGATAGATCAAATTCATTTTGCGCATAATAAATCAATCAATCATGTACTGTCTAG
>c10985.graph_c0
c10985.graph_c0_seq1	314	AGATGTTATGGTAAATTGCCATATGCTTACATCTCAGTGGGCCTTCTGGTTGTGTCACTTTCTTTTTTGGTGATACTGTGATAAGAAATAGAAAGGTGCCTCTATGTTGCATGTGATTCAATCAATAAAATCATTAGATGTTATACTTTGTAGTTAAATTAAATTTTCTAGTTTTCTAAGTCAAATTTGAATCTTTAAAAGGCTCTCCAACCTCCTTTCCAAAGACAAACATTTTTCATACTCTGACTCCAAGCATATGCTCGCATTACTCCATGACTTTGTTATGTAGCTCTTAAATGTACTCAATTCAGTCT
>c10987.graph_c0
c10987.graph_c0_seq1	238	GACAGAGGATTTTATGAGAATTTAAGGAGGATATGAAAACATGGGACATGATAGATTTGCAGGTGTAGGAAAATGCTACAGAGAACATGAAGTTGTAGGCTTCAAAACCGTGCTGAAATAAGGATCATTGATTAAAACCTTAATGAAAGTTAGTAGAACTTGGAAGTGCGAGGTTCACGCATTTCTTGAACATGACTAACGGCTGTATCACAACTGTTGAAAAGGGACATTTGGCTTA
>c10988.graph_c0
c10988.graph_c0_seq1	612	TATTCCTTGAGTTGAGAGACTACTGCTTAGATTAGATGGTTAGCTTAGTAGATATGGTAGCTCTCCCATTTCAAAAGGCGTTCTTGAGTGAGTTTTTTGTCTTGTAGCTACTACCGATATGCTATGCAAGTGGTAGAAGTGATGCTATTAATTCAGTGCTAAGCACTCTGCGCGCTCAGGGCTTGGAAGACTCTTCGCTAGCGAGGCAGCTATTACAGAGGAAGAAGAAGAGGGAGGGGTGGGAATAGGGTCTAGTATAAGTTTCCTTATCAAACCAGTAGCTGCCTCTTCCATTTCTAGAATAGCAAGGTAAGAAAGGGATCTAATTTAAGTGCCAGTGAGTAAGGAAGCGGGTGAGCTCTCAGGTCTGGGAGTGAAGGGCTAGCAGTACTACCTGTA…
>c1099.graph_c0
c1099.graph_c0_seq1	265	AATCTAACCCATCATCCAAACAGGCATTGGTTCTGTCCCAATGTTCCATTGACATGGAAGCACTTCCTTACCCTACTCTCTCAACAAGAAAGCTATAATAAACAAAGTCATCTCACATGCAAATATTTCAACTACTTTTACACTGTGAGGTAGATGATTAATTGAATAGAGCGTAACTCAAATTCGGTTAAGAGGTATTACTGGATTTGCACTAAACCTTTGATACAGATTGATGCTGTATACAGGATGACACACGTTCTACCTT
c1099.graph_c0_seq2	987	GGATGACTCATATGTTAAAGATAAAAATAGGATTGCCCTTTGCTGTGTTCATATTGCTCACTGTGACAGGGATGCATATGCTTGGTAAGAAGCCATCTCCTTCTTGGTAGCAATTAAATCCTTCAGAACATTTAACAAGTTTTGCTAGTATGGTAATTGTGAATCAACTGTAACCTACGACTGCTTCCATTGAATCTTAAGAGGAATGGGAACTAGTGAGTGCTGGTGTGAGAATCCCTTGGCAGGCTGCTACTTGTACGAGGTGGATGTATTATTTTAAGTTTATACGAGCAATAGAGCTATAGTTTTAATGGATATTTCAAATCTACCTAAAATGGGCTTCTGGCACAAGAATATTCAATGGTAGATAGAATTATGATTTATGATACTGATCATATA…
>c10992.graph_c0
c10992.graph_c0_seq1	598	CAACTAAAAATCTTATTTCAAAACCTGCATATGCTTCAGTTTATCTTTCAATTGTCAGTCATCATCACGCACTCGTATCATTGAGTTATTATTGGGATTACATGCTTGATTGTTGTTGTATCGACTGATACGTTTATGAGCAAGAATGAATAACCTCATAAGCTATTATTAAGATGATGATAGTAAAATTGAAAAATAACATCATTTCACCTAGTCATTAGGCAAATTTGAATTGAAAAAGTCAAGGTGGACAAAGCAATATGAAATATATTAATCATTATAAACACATGATGCATAATGCCCTAGAGGGGAATTACAGTGACACTTAGCCTTATTTTACTAAAAGTAAAGTCAAAGAGATACCTCTACCCCACTAAAATGCTTGAACATGCTTGGATC…
>c10998.graph_c0
c10998.graph_c0_seq1	279	AGTACATCCTCTAACCTTTCTGGCCTTAGTTGGCACGTATTCTACGGAAAAGTGAAAAAGCATATAATAACCTAAAAAGAACATAATTGTCAATTCGATAGAGGTGTTTCTGTAGCTAGGCTTAATACTTGAGTTTTGGTTTCCAAGTGACATTTAGACACCAAATTGAGTAGAAAATTATCAAATTAAGGTGTCTATCGGTGTTGTTTCAATCAGTGTTTTCAAATATAATATACTATCGGTTCTTAAGCCATTAATATTTGGGGTTTTAACTTCTGT
>c11.graph_c0
c11.graph_c0_seq1	243	GTGAATTAATCATGCACTTCTGCCGCGCCAAAGTCTTTAATTGCATATAAACCACAACAACCACGTTGTGAGTTGAAATTAATTGGGGTCACTTAATAGGGAATGTCCGATGACATTTTTATCACGGTTCATATTGTAAGATGTGCCGAAGTCTTATATTTGCTGCCTTACAACTTGTGCAGCCTTCCTACTTTACCCTGACTTGGGTCCGACGTTTAAAAGTTAAATCATTGGATGAGTATA
>c1100.graph_c0
c1100.graph_c0_seq1	306	GTTGGAATTTGTGAACAAACTGCTGCAAGCAATAAAAATGTCATACGACAATTAAATAGGGCTGCCACCTCAAAGGGACCTTAAAGCCAGCCTAACAAGTCAACAAACTTTGATTTGTTTTATCATTCCAATCGTGATAAAATTGCTTGTTAGCGATTCTTTAAAACTGATACGAAGAAAATATCATAAATCGTAAATTTTTTATCACACAAAATATCAAAAATCAAGAATACCAGAAATCTTGCAGCTCTTTTATGAGAATATGGCAAAAAGTAGACTTACCTTCCTTGGTCATCACCCAACCTG
>c11000.graph_c0
c11000.graph_c0_seq1	243	AGTCAATATGCTTCATCCTAGGTTAGTGGTGACTACGTATTATTAAGCTGTGAAATGTCTGAATACTTTTTTCCCATCTTGTCATGAAACATGAAGTAAATTCAACATATAACACAATATTGCATTTTTCCAGCACATTGGTCTCAAATACTCATACATTCTTTCTTCTTCTTTTACAATTACCACAGCAGGATTATGTTTCTCAAGAACATCAACAAGTATCAGATGAATAACAGGATACTA
>c11002.graph_c0
c11002.graph_c0_seq1	217	TTTCAACACAGTGGGTCTATGGGAGTATCATTTCTATTCAGCACGACAGGCATGTGGACACATGTCAAATTGGGGCCTTATAGTTACTGGTCGATAGGCCTTGATGGAAACGAATGGAGTACCTGCATCATAGCGTGGAGTAGTTTGATATAGAGCTCAAAATTTAACTGCTATTATAACTTGACTAGCAGGTGAGCATACTTTATGCGGCGTGGTG
>c11002.graph_c1
c11002.graph_c1_seq1	235	ATAGACCCACTGTGTTGAAAAACTTTAAAGGGGAGTTCAGGTTTTCTCAACAACTTCCCTTCAAGCGTTTGCAAAAACATAAGGGCCAATGTGAGGTAAATTGTGTCATGGTTGAATGTCGAAAAGGGCACAAGAAAAAAATGCTAAACTCTATGTAGCGACAAAAGCATTACATGCTTGCTACAAAATCATCAATCTAATAAAATAAAAGCTGATTATCAATATAGGCATAAAA
>c11004.graph_c0
c11004.graph_c0_seq1	205	AGTGGGGATGTTGTTGTTAAGGTCTGGTTCTTTTTACATCTGGTTCAGTAAATAATTATGCAGTTGCTCATATTTGAAAATTGTTGCGCAACTTCTTTTACCTTTAACATTCTCCTTTCGTGGATGAAATTGTTAGTTAAGATTTTTCCATTATGTTCCCCACAGTTTTCTCTCTGTTTGTGAATATAGAGTATTGGTATTCGAT
>c11005.graph_c0
c11005.graph_c0_seq1	237	ATTTAACTAGGCATTAGATTCTTACGTTATTTTAAATGCTTATTGTTTTATTTGTTATAAAGCCTGGATTTGTGTAACAGCGCGTATTAGTATAACTATCAAGAGAACCAGTGTCAAACTAGTGTCGTGAATCACATCAAGAGGTCTTGGTGGACCTTTACATTTTACTATATTTTCTAACTTTCTTGAGATCTTGAATATCATTTGTATTACCTTCCATTGCATTTCACCGGTCTA
>c11008.graph_c0
c11008.graph_c0_seq1	219	GCTCAAGTGCTTATTCTCAACGGTAAGCATTGGTTTAGATGGAAAAGAAATGGTCATTTTGATACCATGTATGGTGTGGCTTATTTGCATGCTAATGCTGGATCACATTTGTTATCCTACTGTAAATATGGTGCCTCTTAACTGCTTTTGATACTACTGATGACTTTAAAGAGATTAACTGCTGATTTTGTCATTCATAATGTGATTTCTATGTTTTAG
>c1101.graph_c0
c1101.graph_c0_seq1	348	GAGTTTCCTTGCAAATAGAGTTCCTATGCATAATATGATAACATTTAATTGGCTGTGAGTCTAGACATTGAATTTTAGTCAGCCAAATTGAAGAGAATATATATGCAAGGGATCTTCTTCAATATAAGGTATCTCTAAGAGAACATATCTCAAGACGTGAATATAAGCAACACTTATCATCACAACGCTCTTATATCATTACCATAGTGCACAAACCTTCATATTCATAGGTCATGGTAGGTGGACACCATACGTAGCACAATATGCTAAATAAAACAGGTCAATCAAACAAAATATTAAACAAGGTAAATGGTCAGACGAATACCCTCAAGGATTTGTTCCCCTCCA
>c11010.graph_c0
c11010.graph_c0_seq1	424	GTTAACTCACACTTAGCTCATGAAAAAGCTCAGTGCAGAGTACTTATAGAAAATAATACCACGCAATTTTAGTCAAGATAAGTTGTCCATAACATATCAACTTCATCCTTTCAATCTTTAAATGTAATATATAGCAACTGCAGATTTGTGCATCTGGAGTTGGAAAAGCATCTAAAACCAAATGCACAATGGGCAACACCGCACAATATGAATTACGTCATGATACTTTTGTTAGTTGGCTTGTTGGAATAGCATTAGACAAATAGTGTAGACAAAAAAAATGCATAACTCTAACAAGAAAATTACATACTGTTCAAGAGCATAATCATAACTTGTATGAATTAAAGTTCACAGACAAGTTAAAGAAAAGAATACTTTAGGTTTGCAGATGCTATATAT…
>c11013.graph_c0
c11013.graph_c0_seq1	218	GGTACATTTGACCTTCTGAAAACCATTTTCAAAGGTTTATACGAATTCTCCACTTACTTCTCCTGTAATCCTTTTAAAATTTCTAACTTCTTAAACTTAACCTACTCAACAGCTTTTACTTCATGGCAAGATAGAAATTCTATCAACAGCTTGTTATACTGCTGTTACTGTCTAATAATGTTTTCTTTCTCATACAGGAAAGGGCAAAATCACTAAAT
>c11020.graph_c0
c11020.graph_c0_seq1	226	TATTAGTAATGAAAGAGATCCAACTGGAGGGATACTTCTCGCTGAAACATCAGTTATAACAGTTGAAGCTCTGCTGCCACGACACATGCCACACAATTTCTAAAACTAGGAAATGTGTTGAAGGAATTTTTTTTGGTGATTAACATTCTTAAAACCAAATGTTTCTGCAATTATCTTATGTGGATGAACATCGTCATTTGGCAGGAACTTTCAGAGCATCAAAAGA
>c11024.graph_c0
c11024.graph_c0_seq1	362	TGCATGTTATTATGTAGGCTAGGTCAACCATCATCACACGGTTATAAAACTGAACTTCCTTGAGTATGTTACGCAATTCTTATTTCTTACACTAGGTCAAACAGTTTAATATATGGTCAAATAGTTTTGTTTGGGTTTCATACTTTTCACAATCTTTGAGGGCTTTCTTGGACAGAATTCGAGTTCAAATTTTATCTATTCAATGTGGCTCTTGTGGACGTTTTAACCATGTTCCTCACATGACTTGACCTATTCACAGTCTCTCTTTTAGCATTTGATGTGGAAGTTATCACGATGAGTCATCTAATCATAACAGTCTCTAGATCTTCGATGCGCCTTTCTTCATGCTGCAGTATATGAAA
>c11024.graph_c1
c11024.graph_c1_seq1	231	TGTGCCTATTTTCTTTCAAAATCTTAACTGTTAGTAAATACTACCTTTGTTGTCTTAGCAATTTCATTGATGATGCGACTCTGTCACAAATTTGTTTAAATAGATACATGCTTTATTTAAGGAACTCTTCTACAACTTCATGTTGCGTTTCCTGCTTCATTAGAACCTTAGGTAATTGTTTCAAATATTGCTCGACTTATTAATTGAATTGGTTGCATGTTATTATGTAGG
>c11029.graph_c0
c11029.graph_c0_seq1	260	AATTCCGTCAATTCGATTTCTCAATCTTTCCAAGTGGAAAACGGTCCCCTCCGACCCACAAGCGCACGTTAACAACGATGCGCCGGTAGGGTTAACTGTTGAATCGATACAAAACAAATTTATCAAAAAAGTTTCAGATCTGAATCTAAGTAACAAATTCCACCTGATACATTCACAATACACAGAAGAAAAAAACAAAACAAATAAGTTTTAATTAGGGTGAGGAGTGTATATACCATCCTTCCATAAAACCAGGACTA
>c11030.graph_c0
c11030.graph_c0_seq1	427	AAATCTTGCCATATCTGACACCTACATCATTGACCACAAAATCCCTAAGTGTTTAAAAGCACAGAAAGTTCATGTATCCCATACATATGTCCATAAAAGAATAATAACCAAATGTTCAATGATGAACTGTGATGAAATTCCCAACGTTTGGTTATATTATAAGCTCCCTAGATGTTGCAAAAATTATGGAAACACCCACTCTCAGGAACGGAGATCAAATAAAAGTAATGGATATAGTTTAGTTCTATAGATTTAGAAAAGTTGAATGAACTGTTTAAAAACATATGAAAACACAATGAAATTTTTACCGAGATTTTCTTTTTTGGCATAAAATAATCCTACTGTTCTTTATTATATTGTCAGTTAGCAGCAGTATACTCATAGCATTAATCCAAACAA…
>c11031.graph_c0
c11031.graph_c0_seq1	222	TGATAAATTATACATCCAATAAATTTACTTCTTTTAGCTGATGCATGAACTAGTCTACTACACGTTCTGTCATTTGCAGTGCAATCTTATTGTGGCAGCATATTGAACTTCTACATTCAAATTACGTTAGAGATCAGAAAATGCCAACTCTTATGCTAGTACTCTTAATACAGAGGGCAGAGGATTCTCTACATCGCGACAATCACGTCAATTATCAAGATA
>c11033.graph_c0
c11033.graph_c0_seq1	487	GCGCCTTTGAAAGATTGCATTACAGAAGTTCATTGGCAAATCATATCGTAACTAAAGTAATAAATATCCGAGCGAATTGACTCCAAATCACACAATGTAACTTGTTTCCCTCACTTAAGGCAAATGAACAAACATAAAAACAAATAGAAGATGATTGCGAACTCGGTGTACATTCCTAAAACTTAAATTTAATACCTTAGACCCAACAAAACAAAACATTTTACAACATCATTTCTTGACCCTAAAGGAATTAAGTTAACTGTTCTCCGTTCAACTCATTAGAACCACAAATTCCGACGGAACATAAGAGCAAAACATGAAAAAGCTTGGCAGCCACAATAATGAATAAACCATCACAACACCATTCACCCAAAGCTAAGCATACAACAAGATTCTTTT…
>c11034.graph_c0
c11034.graph_c0_seq1	455	CAAATATGTATTTGCAAAAACTACCGTGGAATGTGCCCCTTTGGTTCTACCCAAGTACACATCTCCAATCCCATAAACTTTGCCTTTCACAAATACGAAGCCACTGTTTTCACTATTGTTGTTCCTGTGATGCGCTGTGATAGATCCCCTGATCTCGTCCCTCCAATTTGTCACCACAAATACCTCGCAGTCATGAAACATGGCTTGTCCATGTCCGAAAATGAAATCAACAGATCCCTGAATGTAGCAGCTGTCGTAGTAGTGCCTGCCTTTATAGTCGAATAGTGTGTTATGGTTGCTGAAGAATCCACAGTGGTAAAACGCCGCCTTGTCTCCTCCCACGATAACTGCTACTGACTTAGTACTCTCTGAACTGTGAGAAACCAGGGTAGGAGCTGT…
>c11038.graph_c0
c11038.graph_c0_seq1	205	AAGCTAGAAAATCTGGAAATTTAACATTAATATACTGGAAAAGACTTATAAGTCTTTACATTTCGTCCCTGTGTGATAATATTATGGCTAACTAGCAATCAACATTGGTTTACTGAGTCTGAAGTGTATTGTTTTCGTTGATCTTCCTTCAATATACCCTATAGTGAGACCAACTGATCCTCCCCAAAGGCCAGAGCAAGAAGAT
>c11039.graph_c0
c11039.graph_c0_seq1	271	AGTTAGGCAAAGTTGATGATGATGAACAAGAAATAACAATTAGGTAATTGGCCTTGTAGTCAAAATCGTTGATGTAAGTACAACATTTTAAGCCAAATTCAGTTACTAATGCAGCCAAAAATTGGTGTAGGTTTGGGCCTCGCGCTCCAATCTGATTTAAGTCAAATTTTCCGGGCCCAATGAAAGTGTTGTGTCTAAACGTAATTAGACCACAAATGTGAGGGTGTAAATGTAAATATCCTAATAAATTTGTACCCCGTATAAAGTTTTG
>c1104.graph_c0
c1104.graph_c0_seq1	283	GGTGCTAATAACCACCATGACCCTACCCCACCTGGAAGCTTTTAATTTGCTGTTTTGCATCATAAATTAATACCTACATTTTCATACGTCGAACCAATAAGAATAAATGCATGGACTGGGCTTGGTACTTGCATATGCTAGAAAATTTTAAACTAAATACAAAATGGTTACATTGTAATCGTTTGTTTATCTAATGGTGTTGAAAGATTTGAATTCGTTGCATCACGTTATATGTAATTGCAATACGTACGATGCACCAATTGTCATGTAGTGTAACTATTTG
>c1104.graph_c1
c1104.graph_c1_seq1	279	GTTATTAGCACCAGTTCCTGAGTAGTCGGTTAATTCCATATTCATTCTTCCTTTCCCCTGAAACTCATCGTAGAGATTTTTGTTCACTACAGCCTCAACAACTGACCTGATCGATCTTGAAGAAGGAACTGCCGTCGTGGGAGGAACAGAAACGAAAGCAGATAACAGCATCAACAGCACAACAACGCCCTCCTTTTTCATTTTACTTTTCATGTAACAGAAAGATTGAAGAAGAGTTGTGTTTGGCGGCAAACTTTAATATTCACAAGTAACTTAATA
>c11041.graph_c0
c11041.graph_c0_seq1	289	AATGCCTTGGTGTGCCTCGTAAAGTTTTTGTTTGAAGCTAGGTGTGCATCAAGTCACTTTATTTGTGTAATGACTTGGTGTGAATTTTGGTCATTTAAAGAGTCACATTACATGTGACAATGTCGGAATTTTGTTTCTAGACTTCATTTCATTGCTCAATTGGAATAACACCTTCTGGGGCCATGTATGATCTGCCATTGCTGGCCACTATGCTCCGGCCTAACTACACTCTAGGAGGTTGATCAAGCTCTATGCAGCTCTGATGAGATCATACTAAAATTGAATGAGA
>c1105.graph_c0
c1105.graph_c0_seq1	290	TTTTTTTTTTTTTTTTTAATTCTAACTGAAATTCAGCTTGATTGTTGTGTTTCTCTGCGCGCTTGTGCCTCTTTTATGCTGTTGCAACTGTTAAGTTAATTTGTTGGTGGACAGAGTGACGATCTTTTGTTAGGTGCTTCAGATTGTAATTTTTAATTCCTATCGCAGGTTTTATTAGATTTTCTAATTTCTTCGTGGATCTGTTATTCTGCTAATTATTTGCAAATTCTGATGATTTATATGCTACAATGAGAACTCTTAGCAAGTCTCTTTTTCTTTTCTTTTTTTTA
>c11050.graph_c0
c11050.graph_c0_seq1	240	GATTTTAACCGCTTTATGGCAACAATCTCTCCCCCCCATTATCAATCAGGCCTTTGAGCTCTTGCTGAAACTTTTGGTGGCTAATTGCATCTCAGCCAGTGAAAATCGGCGGCAGAGTCGTTGAGCTCTTGATGACGGCTTTTTCTCCTCAGTTGTATGTATGGTCAGCTTCCGAAATTTTCCCCAACTTATGTACAATTATGCTTACCAGAGTAATTATGGTTACTGCACCAGTTGCTA
>c11051.graph_c0
c11051.graph_c0_seq1	338	GGTCCTTGGGGTCCTCTAGTTCTGTAAGTACAATTTATATTTGCTTCTGTTAACAAAGCATTTATGATGTGCCTAAAGACATAAGCATTGACTTTGTTTCTTGTTTAAGACATCAGATGACATGCATGAATTATAATTAGCAGTAGCACCAGTTTTTACTGTGAGTAGGGTAAAATGAGAGGACTTGAAAAAGATCTCTATTCTTCACTCATCTCTCTCGTGTTCTTTAGAATTGGTAGATTTGCAGCAATAAATAAATCACCTTTTTGCAATCAGACACATTCTTATGTAGTGTATGTATGCATAAACCTGTCAGCATATGTAAAATGCATAACTCT
>c11055.graph_c0
c11055.graph_c0_seq1	212	AAACACTTCCTCCTCTTCTCCTCCACCACACCACCACCAACCCCACTTCATCGAACACCATCTCCACCAATCACCTGCAATACATATCCTAACCAAACACACTCAGGTCCTCACGTAAAGCTAAGTTTTTTGAATTGAATATTAAGAAACGAGGGAAATAAAGCTGAGTGTCCAACCTCATTACCCATAAGAAATGCAGTACTCTTCTTGAA
>c11059.graph_c0
c11059.graph_c0_seq1	373	ATATTGCATTCCGGCACCTGAGTTCTTCCTTTTTCTTTCGTTGTATAGGTAATTGGAGTCTTTGATTAAAGTTTGAGCTCAAATGCGATGTTGCTTGCCTTACGTCGATTGAATGGCTACACAAACATTTCAGTAATTTCAAAATACAAACAACGCGGTTTGGCAGCTTATTGCCATGGATAACTGTGGAAATTATATCTTTACAGTTGAATATGTAATACAAGGACAATGGAAATATCACTCAAATTTACTATTATACCTCTAGAATAAGGAGAATAATAGAGGCCTCTAATCATCGATGTCAGTTGCAAGAATGTTAGATATACACGTTCTTCGTGGGGAAAATTTATTTCTGCTTTTGAATATAATTCTG
c11059.graph_c0_seq2	345	AACAACAATGGCTTCATCAGGTAATTGGAGTCTTTGATTAAAGTTTGAGCTCAAATGCGATGTTGCTTGCCTTACGTCGATTGAATGGCTACACAAACATTTCAGTAATTTCAAAATACAAACAACGCGGTTTGGCAGCTTATTGCCATGGATAACTGTGGAAATTATATCTTTACAGTTGAATATGTAATACAAGGACAATGGAAATATCACTCAAATTTACTATTATACCTCTAGAATAAGGAGAATAATAGAGGCCTCTAATCATCGATGTCAGTTGCAAGAATGTTAGATATACACGTTCTTCGTGGGGAAAATTTATTTCTGCTTTTGAATATAATTCTG
>c1106.graph_c0
c1106.graph_c0_seq1	360	GGATCTCTCGTCTCTGGTGTTCAGGTAATCTCTAGAAGATGTTGTACTGCCATTTTCTTAAGGGGTTATTATATTTACAACGCCTGATATTTGGTCTTATTATAGAAATCTTTCTAACTGTTTGAATAATTGTGGAAGCAACAGAGATTGGCTCCCCCTAATATTTGAAAATTAATAGAGATGCCCTGAATTTTGAAAAACATAAATATGTGCACCTCATTTTTTCATGGGAAGATTTTTGTAATTAGACCAAAATTTTAGGGCCGCGGATGTAGTTATCCTTTTTCTACTTGAACATGTTAATCTTGAAATTACATTATCCGCATTTATGTTATGCAGATCGCCATCTCTGCTTCCAAC
>c11060.graph_c0
c11060.graph_c0_seq1	376	TTGGTAATGTTTAGAAACTCATTCTTAGAGCATTTAGATGAAGTTAGTATTAGTATACTTCTTTCTTTATGAAATACAACTTGATGATCGGTGGAACTAAATGGACTTACCAAGAACCATGTCACTTATAATAGTCTCATAAGTACTATCGGTGTGAAACCATAATATTTGTTTTTAATATTGCAGTATCTTATTTTGTCAGATGGTCTCACCTGCATGTTCTAGTTCTTTTTATACCACACCTAATTTGTTGATACACAATACACCGTTGTAATTGCATTCACATGGTATTTGGTGAAGAACATGAGGGAAAGCATGGCCTAATTATTTCAATCGCTCCATTGGTTTTGCTATTTAGGGTACCTACTCTAGGAGG
>c11061.graph_c0
c11061.graph_c0_seq1	297	TTTTGCTCTGTTCAAGCCTCTTTTGTTCAAAACTTAGCTTCACGATAATTGTTTCATGGTACTATCAATCTTTAACTTCTTGAATATCTACTATTTTACCCTATATCTCAACCCACTTCGGCCTTGCCTGACTAAAGGCCCATCTAAGAATATTTCAGTTAAAAAGTTGTAAATTAATGCGTCATTGTGGACGAAACGCTCGACAGGTACTGGTTTTGGTTTGCCAAAGAGTGCATTTCCATTTTTTTGTTGCATTATCACAGTGCTATTCTCTAATGATGGTGATATAACACAATG
>c11063.graph_c0
c11063.graph_c0_seq1	333	GAAACGAAGTATATGCTCAGGTTAGAATTACAGTCTTTTTCCTTTTATTGCTCATGAATTTAGTTCTCTAACTTACCTTCTAATCTAGAGAAAAACCCTTAGTATCTCTCTAGCTCTCTGAAATTGTGTATCTCGCCTGTTTTGATCTAATGTACTGATGCATTATCAATATTTGAGTCTTGAATTTTGTTGATCGGTTTCATTATGTGACGTCCTGTCATAAAGGTTTCTTCTCTATATGCATTTTCCTTTGGTTTGTTTACTGTGTGATGTTTTAATTGTTCCTTTTTGGTGGTTTAACTGCATTTACACATGAAATATGCTCTAGGCTTG
>c1107.graph_c0
c1107.graph_c0_seq1	1081	TTGCCTTGTGTAATAATATTCAGGTGAGATCCATTTCATTATTGAATTTTGAGTCCAAGCTTCTCTTTATTGGCATGTGCTGTTATTCTATTTAAATCTTTTATCAAAATGAAATGTGCCGGAAGTGAATTGATTTTATTTACTAAATTGCATTATGTATTACTAAGTTCTCCCTGGGGAATCTTACTTTTTTGGAATAAGATTTAGTTTCAAGTATGCCCAATTCCCTTACTTCTCTGTAGTCATACATCTCTGTAATCTCTTTAGTACAAATACATCAGCAAGAGGGTTTTATGGTGATTAAGTTTCAGAAATAGAGTAGGCAATTGTTGTTGCATTAAATTGGGAAAAGCAAACAATTCACATTGTAGGACAAGGGTCATCTGTTGAACCTGGGTA…
>c11072.graph_c0
c11072.graph_c0_seq1	235	ATAAAAAAGCTACAAAATTAATTATAATTTAAAATGTTCAAAATCTTTAAAAAGAAAATTATAGAAGGTAAAAACGCGCATTGAAGACAAAACGCGTTGATAATAGCTTAATAGCGGCGCATTATAAGTTAACCGACACAGTAACCCTTATATCAGTATCTCAGTAAGTCCGCTTACGCTATACGCCACTAATCCCGTCATAATACATCAGACAATTTTCAGGTATAATCTTCTG
>c11074.graph_c0
c11074.graph_c0_seq1	302	GAAGCCCACTCTCAATTAGAATATAGATTCATAATCAGTGTCACAGTGATCTTTCCAGAACTAACACAATTATTGAAATCCAGGCCTCTGTAAACACCACAACTCACTAGGCCTCGACATTGGGTTTATGCTTTATTCAAAAGCGTGTTAGACTTCATAAAGGATGTGATGACTGTCACAGACTTGCTCTTGGTAGCTTTCTCCTTGATTCTATATCATAATTAAAGTAACGACATTTCTAGATGAATTTCAAATAAACGATCAAGCACGTTCAGAATTGTTTTTCAAAAAAATGAAAAAAA
>c11076.graph_c0
c11076.graph_c0_seq1	553	GTTGCTATACACTGTCCGTCTGCACAGAGTTAGAAAAACATAAAACTGAGATGCATACCATTCAAAAAAAAAGGGATTTGCAACATTTCGTAAGTCACTTGACGAGAAGATAAATGTTTGCCCACTGATAATTAATAAGGTTACAACAGAGAAACAAGTGATGTGATACAACTAGCTCCAAAAACGCCTGCTTGAGTCAAATATGCTGCAAAGAGTCTAGATTTTATATCCTTGATAAATAGCATTTTCTTTCCATAGTTTAGGTGAATTCCTAATATACCCCTAGTTTCTCCTTCAATAGGATTGAGCTTCACCTACTAAAATTCCTAAGGCTCCCTTCGACAGAAACTATAGCAAATAAGCAGAAGTACACAGGATATATGTTTTTTTCTTCCATAT…
>c11077.graph_c0
c11077.graph_c0_seq1	233	TAACAAGCAAACAATGGTATCTGGGAGCTTTAATAGCATTGTTTTAGCTGCAGCTTGAGCTAGGATGAAAATAGTGCCCCTTCTGGGGTTCTTTAATTGAGTGAAAGGACATCGTGTTGTTTATGAGCTCCACGCTGCATTTCTAATCGTACTCTTAGCTTAGCTTATATCCTTTACATGGATATGATAAGCAATGCTGCTCTCTGAAAACATGATTTAGAAATCAATCGTTG
>c11079.graph_c0
c11079.graph_c0_seq1	405	GCCTTTGTGCTCTGCTCCATTTTCTGAAGAAAAAAAAAAATCTAATTTTACTTAAAAAGATTGTCCAAAGTAGTCTAGCAAGTAAAGTAATAAAACCACAATTGCCAAGGTGTAAAATTGAAAAGATGGGGAATATTGATAACAGTAGAAGTCAAAATTGCATTTTCAGCTAACTACAATATAATGACTTTAATCACCATAACCTATGAGAAGTAGATACGCAGTGTTGAGCGGTACACCTTCAATTATATCTCAAATCAAGTGAAGAGGTTCATACTATAGACAAGCCAAGAGTACTATAATATTAGGATTACATTGCAGGTGGAGCATTATGAAGAAGGTATGTAGAAAGGATAACTGCAAGATGTATATGTGCTTTACCCGGAAAGAATTCCTGTC…
c11079.graph_c0_seq2	300	GCCTTTGTGCTCTGCTCCATTTTCTGAAGAAAAAAAAAAATCTAATTTTACTTAAAAAGATTGTCCAAAGTAGTCTAGCAAGTAAAGTAATAAAACCACAATTGCCAAGGTGTAAAATTGAAAAGATGGGGAATATTGATAACAGTAGAAGTCAAAATTGCATTTTCAGCTAACTACAATATAATGACTTTAATCACCATAACCTATGAGAAGTAGATACGCAGTGTTGAGCGGTACACCTTCAATTATATCTCAAATCAAGTGAAGAGGTTCATACCGGAAAGAATTCCTGTCATCAGA
>c1108.graph_c0
c1108.graph_c0_seq1	260	AAAGCGTTTCCTTTCCGTGACCAGGTAAACCAGCTTGCACTCAAACTAATTAATCATCTTATTTGGCGATTTTGGTGTTTGATGCAAACATTTCGATGAACAATTTACATCAAAATCTGCTAATCAAATCATTGAGCCGTTGTAGATTGTTGTTATTCACGTGCAATGCAAGATAATACAGAATTGTGTTACTTGATGTTTTGCAACTAAACTCTTGTGTTTCTTGTGATGAACCACAGCATTTCTTTGCATCAGTCGAA
>c11083.graph_c0
c11083.graph_c0_seq1	213	GTTGGATTGTGGTGTGATTTGATTGATTTGGCTTCTGGTGTTGAGAATTTAGTTGTTTGCCTAAATTTGAAGGTGCTCACTGTTTGAAATCAAAATTGGTGGAAGCATTGTTTGTGATTTTAGTTTGATCTAATCTAGTCGTTAGTGTTTTTGAATATTCAAGTTTGGATCCGGTGCTTGTTTTCTGTGGTAGTGATAGCAATTACTTTCGGA
>c11085.graph_c0
c11085.graph_c0_seq1	204	TTTCATTTACTTTCAGTATGTGTTTGAGATACTTTTTGTGCTATTTTTTCAAGCTGAAAATTCTGGTCAGTAATGTATCACTAAACAATAGCAGTGTGCAAGAATAGGAAATAATCAAGTTACCCACTTGCAAATTCTTTCTGAACGTAGTTGAAGGAAAGAAAAATTACGTGCCAGGTGAAAGAAACCCATTTGGAGTCCTGA
>c11086.graph_c0
c11086.graph_c0_seq1	317	GAAAAAGGAATTGGATTACTTTGATACATTTTTCTCTGTTAATAAACTAACAACTGTCATGGTACTTCTTTCTATTGGATATGGACAACTCTTTCCTTAATGGAGATCTAACCGAGGAAATCTACATGACACCACCACTATGACTGTTATCCTAATGACACAATGGTATATTTGTTGAAAAAGAGTCTCTATGGACTCTAACAGGCATCCCGCCAATGGTACACCAAACTCACCACATATCTTATCCCTTATGCTATATTCAAACAATATCTGATTCTTTGTTTGTTAAGAAGATTGGTCACTCATTTACAACTTTA
>c11087.graph_c0
c11087.graph_c0_seq1	227	TGGAAGAATTTTGAGATCTTGAACCTTGAACCCAGCTGTGCTCTCTTCCCTAATGTGAACTTGAGAATGGTTTGAGTTTCTCAATTTTTGTAGGATAAGTTTGATACTTGTAGCACTTCTCATTATGGGTTTAGATATCTTAAAGGGTTTAAACAAAGAAACTGTGGTAAATCAAAGGTCTGGGTTTTTGCCCCAAGAAATCGATTATTATTACGTGAAATGTGGTG
>c1109.graph_c0
c1109.graph_c0_seq1	1309	CAAACACCAATGCACACAATCATTCTGCACACGTGGCGCAACCCCGTTGGCGAACGGAAACGGATTCATATATGGCCCAGGATGCCCATCTGGCCTCAACAATGCCAACTTACTAATATCCAAAGCTTCAAATCTCACACCATTACCAAATTCCTCAGCCCCTAACTTAATCTTTTCCACTTCTTCCACTCCAATTCTACTCATTTCAGCGTCCATCCCATCCAAATTTACCTCACTACCCTTCAAAGGTTGAGTCTTGGAACATGCCCCAAATTTATCCCACTCCCCTTCAAAATGTGCAGGTGAAAATGTGGTCAAAAACACATTAAATCCACTCCCACTACTAGACCCCAAATTTCTTTGTACTATTGTCTCAAATGTAGTCTTTATTGCCTTTCT…
>c11090.graph_c0
c11090.graph_c0_seq1	201	AATGCAGTGGGAAAGGCCTTGGAGCCTATACTTGAAACCCAGTTTATCAGGTCTAGGAAAAAGTTTGCACAGCATGGAACTGCCAATGAGAGGAATAGAATACTCCCTGGGTTCTTCTCCTGCCTTTCCAGTTAAAGTAGTTGATCAAGAACGACTCTCCAATGTCTTAGATGGCATATCAGTTCAGCTTCAACAAAAAAT
>c11097.graph_c0
c11097.graph_c0_seq1	295	GAGATCAGCTTGGATACATAGACATTAAAGAACCAAATGTTCTTGCACAAGGAATAAATGAAGGGAAGGTCGGTGTAGCCATTATCCAGCCAAAGAAGCCAACAGTATTTAGTGCAATAAATTACAAAAACTACAAAATTTTAGAACTAAAAAGAGAATTATGTGACATGCAGATTACCATGCTTCAGAAGAAAAGCATAATGATTATCACGTTCTAACATAAATGGCAAGCTTAAGAACAGCCACCAAACATTTTCAATTGAAGTTTCTTATCATCAACATAAATAGGTTCGAA
>c11099.graph_c0
c11099.graph_c0_seq1	249	TGGTAAGATAACTGCTTTTTAATGTGAATACCACGACACCCTGACATGCTTCCTGAAGCCAAATATTTCAGATTTTCGTGACATTTAGGCATCTTTTACCTTCCAATTTAAGCTTTCTGTATAGTTGCGATTTCATTTTCATTTTTTAAGCCCAATTTACTGCGTAAGGGCATTATTTGGGCTTCCTTTTTCTTAAGGGTTTTTATCTTGTTTTGTTGAGCTCGTACCAATAGTTATTCTGGAGGTAAG
>c111.graph_c0
c111.graph_c0_seq1	655	AGTGATGAAATGTGTTCGTGATCAGAATGGTAACCACGTAATCCAGAAATGCATAGAGTGCATTCCTCAAAATCAAATTCAGTCCATAATATTATCATTCTTGGGACAAATTGTGACTCTATCTATGCATCCTTATGGCTGTCGTGTTGTCCAGAGGGTTCTTGAGCACTGTGACGATCCCAAAACTCAACAAATCATAATGGATGAAATAATGAGCTCTGTTTATAAACTAGCACAAGATCGATATGGCAACTATGTCATCCAGCATGTGCTGCAGCATGGTAAGCCTCATGAAAGGACTGCAATTATTAGCAGGCTTGCTGGACAAATTGTGAAGATGAGCCAGCAAAAGTTTGCTTCTAACGTTGTTGAGAAGTGCTTGACCTTTGGTGGTCCTGA…
>c111.graph_c1
c111.graph_c1_seq1	298	AAGTCTGAGGAAGAGATTATACATATATATGTACATAAGAGGTAGAGTGGCTGAGTACATGACGGTCACACCTTGTTTTTGGATGAAGGTTTATCGACTCTCGAGGTAGTGCTAACGTAGTTTTTGCTGGAATAAAGTAGGCGTCTTTTACTCAAATAACGATAAGAATTCCGCTCGTTGATTGTTGATACTCTGATGGAGTGTTATGTTACATGCGCTTGGGGTTCATAATCTGTAAAGAGCTAAGGGTGTATAGTTGCACATATATTATGTCAAACAAATAAAGCACAGGTGGGAG
>c11102.graph_c0
c11102.graph_c0_seq1	793	AAGGAGAGGAGGGTTGGCGGACTTGGTAGACTGGGAAGTAGACCATTGGTAGAGACCGTGTTTAGTTTTTTCTTGGAACATGATTCCTCCAGTATGCGGATCTTTGACAAGAAAAGAGGAGGGCGAGAATTCAATAACGGTGTTATTGTTTTTGCAAAATTGAGAGACAGAGATAAGGTTATGACGAGCGGACGGGACACAGAGAAGTTGATTAAGAGTAAAGGAACGAGAAGGAGAAGAAAGAATACCAGAACCAATCTGAGTTATAGGCATGCTAGAGCCATTGCCGACAATAACCTCATCTGACTCAGAATACGGAGCATGAAGAGAAAGATTCTGAAGATCCGGAGTAACGTGATGACTGGCACCGCTATCCATAATCCAATTCCCTAATTCAGG…
>c11103.graph_c0
c11103.graph_c0_seq1	347	GCAGGGGTGAACTCGGCGGGGAGGTGAGCGGCCAGAGTCACCAGCAGGCAGTGGCTCAGGAGCTTGAAGTTGACCGGGTCCACCCGAAGCTTGTGCGCGTGCAGGTCGCTCAGCGCGGACAGCGCGTGGGGCATGTCGTCCACGTGCCCCACGGCGAGGGTCAGCGCGTCGGCCACCTTCTTGCCGTGGCCCTTAACCTGGGCAGAGCCGTGGCTCAGGTCGAAGTGGGGGAAGTAGGTCTTGGTGGTGGGGAAGGACAGGAACATCCTCTCCAGGGCCTCCGCACCATACTCGCCAGCGTGCCCGCCGACCTTACCCCAGGCGGCCTTGACGTTGGTCTTGTCGGC
>c11105.graph_c0
c11105.graph_c0_seq1	399	GAACAAAACAAAAGAAAAAGTAAAACAAGAATTTGTCTTTTATCAAGAGCATTTTAGTCAATGCAACAAAAATTCTATTTGTTTGGGTAGGTCAAAGCCTGAAACTGAAAATAAAGCTAGTGGAATTTAGTCTTGATGTATGGTTGTTCAGGAAATTTACACTTGAACGATATCAACTATTAACAGGATAGTTTGTCTTATAGTTAAAATAGATCTCACTTCATACTCTAGATAAGGAAAAGATATAGAAAGAGGGAGACATTTAGGCCAAGAACAAAGAGAAAGGGCAATGTTATCCTGAAAATCTTGTCAAATAGTTTACTGCTAAACTTGGTTGCATAATTTGTTCCCGCAAGACCCCAAACAAGGAGACGACTAGTTAAAACCTCCAGGCTCTTT
>c11107.graph_c0
c11107.graph_c0_seq1	546	TGTTGATCCACTCAATCACCTGAATATTTTTTTATATCAAATGGTTTATCTTTTCCGAGATCTTTGGATTAGGTCATATTATGACTAAATTATCCCTGAACTCTTATTAATTCTTTTTTAGCAATTTACTGTGGCAACTTTTTAAAGGAATCTATTAAAGTTTTGAGGGAGCATAATCTCAAACTTATGTTTTTGGTTATCTACCTTTCACTTGCATCTTATATGGGGTGTGGTTTTGAGAGATGGCAAACTGTAAATTTACCATACTGTTCGTGCCATAGAAGATTTACTCAAGCCTGTAGGGGTTATCAAAAAAGTGGCATTCATCATTTATTTCTTACCTAGGGTGAATTGATTCAATCGGAAAAAAACATTTTTTCTTTTACTAAGCTAAAAGAA…
>c11112.graph_c0
c11112.graph_c0_seq1	395	CGTGGCAAATCTAAGATAGTTGATTATATGACAAAGTTACAATGACAGATTGAAAAATAAAAAATGTAATTTAGTGGCAATTTGGGGCAGTGGGTGTTTCCGTAATTCGTATGTACTATTTCTTTTTTTGAAGAATGCAATTTTTTTGGCTGCATATGAATATATTTGTTATGTATTCAGTTCAGAAAATGAAAATCATTTTTTGTTGTTTCATTTAGTCGTATAACCGTCAGAACTGAGAAAACTATGTTCAAGCTAGATTGTATTGTTGCTGACACTGCTTTTATCTCAAAATATTGATGAGATATCTTGTTAGTAATATGGTATAACATGAACAAGATATTATTTTAAAGCATACACAAAGTTGATTTTCTGCTACTGAAAATGTGTCAAGG
>c11113.graph_c0
c11113.graph_c0_seq1	404	ATATCAGGTGGTTCAAGTCACCAACTGTTAAAACATTAAAAGCAATAGTTAGCACACATATTTTCCACCAATTATGTTATGACATGTAACAGCAATGCAAGCGTGCATAGCTATGAAAAGAAATGTATCAGAATTTATGTTTTGGAGGGGGGGATGGGGGGGTGAAAATGTGTAGGGTTTAAAACCCTCATTTGCAGATTTGGACAGAGGCTCCTACACATAAATGAAACTCTGTAAATTAACTTAAGACCTATGCAAGTTGTCATAAAGTTTGGTGATATTCCAACAACATCCCATCACTTAAGGTTATGTATATAAAACAATAACACAAGAATGACAGAGATCAAAACGACATTGATTATGAATGCAATTCTTCAACAAATTAGCAAATCTCAATAT…
>c11114.graph_c0
c11114.graph_c0_seq1	204	AAAAGACAGGTGGCATAGCGATCCCTACCAATACGACTGGACACCGCATCTCGTCCTCAACTCATTCCGACACTGTGAGATCCCTATGGTCACGCCTTAGTCCGAAAGGCTATAGGGCTTTTGGGCATTATTAAGAAATTGGACTCTCCACCCTATTTCATTCTGTGTTTACTGTATTTAGTATATAACATAAGACTTTGCTTG
>c11114.graph_c1
c11114.graph_c1_seq1	580	AAGAAATCAATCTTTGCCTGTTTTATCTTAATAGCTTCAACGGAAGCGGCAGTAGCAGTTAATGGTAAGCGATAGGAGAGGTAAGGCTAGAAGAAAGGAGTAATCCGTCTCATATGCGGAATAGGCTAGTGCATATCAAGCATCTGTAGCAGGCAGAATTGGTCTTCGATCGCAGAGAGGCAGGCTGGCATTTAAAGCTGCCTTTTTTTCCTCCGGGGGTACAAAACAAAAAAGCCCGATTATGCTTTGCTGAACCCCTATTTTCAAATCTAAGGATCTTTTGATGGTAATTCAAAGTTACCGCCTAGGTGGCCTCGGGGAAAGCAGCTGATCATTGACTTTCATTCTCTTATTTCCATGCCTTTCACCCCTCCTCGCATCCAAAGGAATTGAACCTTA…
>c11116.graph_c0
c11116.graph_c0_seq1	640	AGGGTGAGATAGAGTTAGGAAATGAGCATACTTAATGGACTTGTCTACCATCACCCAGATGGTGTCCTTTCCCCAGATTTTGGCAATTGTTCAGTGAAGTCCTTATTGATATGTTGCCAAGCCTGCTTCGGTGCCTATAGGGGTTGTAACAAACTAGGATATTTAGTATTCTCTTGTTTTCACAATTAGCAAATGGTGCACTGAGACACCATATCATTCACTAGTATCTTCATGCCAGGCCACAAAAGGGTGGTTTGAAGTTTCTGATATGTCCCCTGGATACCTAAGTGCCATCGCATACTACTAGCATGCATCTATGTTATTAACTTCCTCCGTAATTTAGTGTTACTCCCCCACATGGAGTCTTCCCTTGTACCTCAGTAGGGCCTGATTATAGGA…
>c11119.graph_c0
c11119.graph_c0_seq1	236	AAAACATGCATGGCTTTGTTTTGTTGGAGTTTCAGACTCGATGAAAGTAGTTCTTGTTTGAGAAAGATTAATGGAAGATCCAACAGTTCATCGGTGGAGTCGGAGTTGGCAGCTTCCGATATTGCAAGAATCACTCATGCTTATGAACGGCTTTCGCAATCCATGCGAGTCGTGACCATACCCAAGTTAAACTGCGAAAATGATCAGTGTCGCACAAGGAAAAGAGCCTGGACAAG
>c11122.graph_c0
c11122.graph_c0_seq1	334	AATGTGGGATCCAAATAGGTTTGGTTTTTACTTATTGTTTCTTTAAGTTGCAAGATTTATAAGGTTCTAATGCAGAGTTGTTTCTTGGTTTGGACTGTAGGCTATGAAAAAGTGAAACCAAGGAAAAGATCTTTATTGCTTCTTGTGGTGTCAAAAGTATCCAAAAGCATCTTATATTGTTGTTTAGAATTGAATAAATGGCATTTCCTTAAGATTTCATTTGGTCTTGGTACTTTTTTCCCTGAAGTTTCTATATTATTTATTAATTCCGTGTTTGCTTTAAGACTTGGGTCTGGATTTTGGCTGCATCGGCATCTAAAAACTGTTACCAGCA
>c1113.graph_c0
c1113.graph_c0_seq1	1274	GGGTTGCTCAAATTGCTGAGAGTAAGTTCCTGATTTTATCGTTGGTTGATATGCTGTTGATTAGTTAGAGGTTCTTCTGACCTCTTTTTAATGGATGCCATGAAGTTATTCTATTCACCTCTGGTTGTGTCTTAACTTTTAATCGATTATGTCATAAGACTCATAACTTCAGAATGTGATATCACTTTCTGGAAAGTTTACTACCAAATAAGTCTAGCAATCTCAACTTGTTTTTGCGTTTGGGTTTTATTTGTAAAGGCCTGATTTTTCCTGACTTGACTGCCAAATGTTTGAGAATTTGCTAGTAAATTGACAACTATGTTGAAAGTCGTCCCCTTCTCAAGGGCAATAGTGCAGTTGGCTCGTCAGAAGCAAGCACACAAAGAAGGTTCACCTCAG…
>c11131.graph_c0
c11131.graph_c0_seq1	263	GACGATCTTAACCTGACAGCAAACACTTACAAACTGAGATGAATCTGTGCAGTATATCTAACAGCCCCTCAAATAAAATAAAAAAACTAAATAAAGAGGTAAACTTAGAAAAACAAAGAAAAAAAACAGACACCTTTTCTTTCATGTTTTTGCTCTAATTGTACATGATTTACACATGAAGTCTATGTTGCATTAGTATGCAATGTCCTCAGACAAATCCACCTTCCCTTGAACGAACAATTGAAGTAAACCGGTTATTTTTT
>c11138.graph_c0
c11138.graph_c0_seq1	488	TAATCCTGCTCAATGTATTTAATGACTTGTAGAACATTAACATTAGTAAAGTATCATAAAACTATCAAAAAGAGAAAGAAGTATCATAAACTTTTTGGATATGTATGTATTGTGTGGTTTTGATTCTATAGAATGTGTTTTAGCTAGATCATAGATCCCGTAATTTTTGTCAGGGTTTGATTTTTTCTACAACGTCAATTTCATATGATCCGACAAGAAAGCAAAAGAGAGTTGGGGGAACAACTGTAATGCAAAATGTATTTTAAAATTCAGTCTTTACAACTTTTGGTTTTCCTATATAATTTTAGGAATATGTTATAACTAGGAGGTAGAACGTTACATTTTTCAGTTTATTTGAGCAAAATGCATAAAACCACCTTGTGTTTTGTAAAATCTGCA…
>c1114.graph_c0
c1114.graph_c0_seq1	294	GTCTCAACACCCCCAACGTAACCGTCACCGCCGCCAGTCGTCTCCGATCCTTAATCCGGTGGCTCTAATCTTAGCCGTCCCAATTATTTTTTTACTTATCCTATTTTTCGTAGTTCCTCCAATAATATCGCACGTTAATGAAGTTATCCGGCCTAGTTCAGTTAAGAAGAGTTGGGATTCCATAAACATCGTTTTGGTCTTGTTTGCTGTTTTTTGTGGCGTTTTCGTTAGAAGAAACGATGAAACTTTATCATCTGATGATGTTGGTGTTGCTCAAAATCAAAATCAAAATCA
>c1114.graph_c1
c1114.graph_c1_seq1	997	GGTGGCGGTGGAGGTGGTGGTGGTATAGCGTTACTAACGTTTTTAAAACGTTGGCTTTTGGTTCCGTTCTTGAATATGGAATTGAATATCGATGAAGGCGGGGGTGGAGGTGGTGGTGGTGGCGCATTTGCGGAAATTGAATGTATTCTTTTGCTTTTGCTGCTCTTTTTGAAGAGATTTTGCAACACCTTAGACGGCGGAGGAGGTGGCGGAGGAGGAGGAGGAATTGGAGTTGATTGCGGCGGTGGTGGAGAATGTTGTTGGGCAGTTTCATCAATATTATCTAATATGATTCTCACCTTTTTCTTCTTCTTTCTTCTTTGACCTTTATACAATGAAGCTATGGCTGTTGCAATTTCTTTTGTGTTGCTCATATTCCTTTGAAGCTTTTTCCTTATT…
>c11143.graph_c0
c11143.graph_c0_seq1	221	ATGCTGGGGTCTTGATAGTGCATTGGTCTAGCACTGTAGATATCAACAATTTGAAGAGTAATGGAAACGAAGGTAGATCTATTGAAGCTTGACAAAGGCCTCAGAAAACTGCATTAGTAACAAGTTTGGCTTGAAAACCTTAAAGCCTAATATTCACCAAAGACACAACAGACTCAACAAATTTCACAATGAGTAGCAATTGCTCTTTTACTATATGGGAG
>c11146.graph_c0
c11146.graph_c0_seq1	268	AGCAGCTCCTTGAAGGATAAGGCTGGCTGCTTCACTCGAGTCGGTTTCAAAAACAACATGATTGTGGCTAGAGAGTTGTAGAGCTAAACAAGCTGACTTTATCCGCTGCGGTGGCGTTGGTACAGGGATGAGAAGTTGCAAAAGCCTTAAGAATACCTCCACAATGGTTCCTTATGATGAAAGCCACAACAGCAATATTCCCATCAAAAGCTGCATCTGTATTGACCTTTAACCACTTCACCGGTGGGGGCAGCCATGAGTAGGATAG
>c11147.graph_c0
c11147.graph_c0_seq1	436	ATTATTTTATGCTATATCTGTAAATAACCTATACGCTGGTTTCTATTTTGTTATTAAGTCCACATGTATTCCAGTTCCACTAATATATGTGTAGCGTTTTGAAGTTATAAGGGATTTTCTTTAATTGGTGCCATGGAAAAAATGAAAAAATAGTGTATGGTTGACATCTTTGGTGTATGATGAAACTGATGATACAGGCATTGTTAATTTTGTTTCAGCTAAATTTGGTTATGCATCGCCCGGAGCCGCTCCCATAAGATAGAGAATAGTAGTCTTTGGTGAAAGGGCTCTCCTTCTATGAAGTAAATAAATAGCTTGATTATGGATCAAATGGGCAATGAATGGTTAATTGAAATTATAGTCATGTCCTTAGGCTTGTTTGTATATATTGTATCCTAA…
>c1115.graph_c0
c1115.graph_c0_seq1	263	GCCTTCAATCCTCCTCTAGCTTTCTGCAACAAAAAACAACATTAATAATTGTCATATTCATTGATGAAAGTTTCGATTTTGATATATGTTTCAGTATGTCGTAAATATTACCAAAAACTTTTCTCGTAACAATAGCTTTCGAAATGTTTCCCAAAAACCACAAAAATAGTTGTTATATGAAGTTGGAAAATACTTTAAATTTCATTTTTTACAAAAGTCAAAAACAGAAATATTTTCATATTTTTTTTAGCAAAATGTTAAAA
>c11150.graph_c0
c11150.graph_c0_seq1	235	GAGTCCAGTTGATCAAGAATGGGAAAAAAATTGCTGCATTTGTTCCTAATGATGGTTGCTTAAACTACATTGAGGAAAATGATGAGGTGTTGATTGCTGGATTTGGCCGTAAAGGGCATGCAGTGGGAGATATTCCTGGTGTTAGGTTTAAGGTGGTGAAGGTCTCTGGCGTGTCTCTGTTGGCACTTTTTAAGGAGAAGAAAGAGAAGCCCAGATCTTAGAAAAGACCAAGTCT
>c11152.graph_c0
c11152.graph_c0_seq1	338	TGCAATTTGACAAGAAATTACAAAGTTATGGGGCAAGTTGCCTATTGTTGTAATCTAGGGGTGCAATTCGCCAAAATAAGACAATCTACGATGCAATCTGCGAAATTGAGATAATTTAAGGGTGCACTTTGCCATTATCTCTTAGTTTTATTATTCTTTTACAACTAAAAAAATACAAAATATGAATTTCAAGAAAGATGGGGAAAATGATATAATAAGTCACAAAGAAATATCTGTAAGTGTAAATCGTCATATTATTTAAGAAGTTGGTATAATAAGTCACTGATAAATATCTATAAGTGAAATTAATCATATTAGTAAAATGAGGAATAGAACGA
>c1116.graph_c0
c1116.graph_c0_seq1	294	AAGCGATCCTAAAACACATGAAGGAATGGATTTGAAAAAAGTGACAACAAAAGAGCTCATCTCAAAATATGGTCTTGATGACAACACTATGGACTTTGTTGGTCATGCTATAGCTCTCCACAGAGACGACCGTTACTTAGATGAACCAGCTTTGGACACGGTGAAAAGGATGAAGCTTTATGCGGAATCTGTAGCACGTTTTGCTGGAGGATCACCATACATATATCCTTTGTATGGCCTAGGAGAGCTTCCACAGGCATTTGCTCGTTTAAGTGCTGTATATGGTGGGACCTA
>c1116.graph_c1
c1116.graph_c1_seq1	246	ATGATTCCAAAGTATATTATGGCAAATGGTGCCCTTGTGAGGGTTCTCATTCACACCGATGTCACAAAATATTTGTCTTTTAAAGCTGTTGACGGTAGCTACGTATACAAAAAGGGGAAGATTCACAAGGTGCCTGCTACGGACATGGAAGCCCTCAAATCACCTCTCATGGGCATCTTTGAAAAGCGTCGTGCCGGAAAATTCTTCATTTATGTCCAAAATTACAATGAAAGCGATCCTAAAACA
>c11162.graph_c0
c11162.graph_c0_seq1	569	AAGAAAGTATGTACAGTAGTACCCTAGAAAAGGAAAAGTCCGCGCACCAACCTTCTTTAACTACGTACTTTATTGAAAAACCAATCGTCGTCTTCTCAATCTCATCCATCAAAACATGTAGTGATCGAAATTCCGATTCTCATTCGATCCCGGAGGCGCGCGGGAAGAGACGCCAGCAGCTTGGCCGCCATGCATGTTATCTATCACGAACATCTGCCCTTGTTGTTGTTGTTGCATTAATATTGCTTGGTTGGGATCGTAGTGCACGCGAAACCCACTCGCCACCGGACCCGCCGGCGCGAAATTGAAGTCGCGAGACATGGAAGAAGGGCCTCCGGTGAAGTGTTGAACCATGGCGCGGAAGTTGGCGGCGTCCGTGTTGAGTAGGGTGGTCGGGGT…
>c11165.graph_c0
c11165.graph_c0_seq1	397	TTGTAGACATAAGTAAGGCCACAATGTAGTGGTACCTCTCATAATGGTTGGCCATGAAAGATTCACCACTACACTTAGCATTAGGGCACTTCTTCAGCCACTGCATCTTCCCAAATCTCCCACCTTATTAGCTGGAGCAAACTTCTACGTCTTTTACTTGATCTTCTTAGGCTTTTTCGCTTCTTCACACTACCACGAAGATGGAAAACAAGATCCTTCAAGATGTTGAGTTTCACGAGGATGAGCCAATCTTTAAGCTGCTTAGTTGAGCCGATGATAGTCTTGATCTTCTCCTTCATTTTCTTAGCTGTATCTGAGGACTCCACCTTTAGGTTCACCGTCTTTCTTTAGTTTTTGAGTTATTGGGCTATATTTGTGGATTAAATGCTCAAAAAGG
>c1117.graph_c0
c1117.graph_c0_seq1	225	ATAACTTTTGTCTTTCTTAGAAAGGTCTGTAACTCATTATCTGACTGAAAAAATTGGACATATCTCTTAGCGACAATATTTCCCATACACAATAAACATAGTAGAGAAACATCAGAAACACCAAATCATTTGTTCTGGCATTTAACTGTCATTACAAAAGTCACCAGCTTCAAACAATAGGAAATGTTTCAAAGGGCAATACCATTAGACATTGTTGGTTTTGCA
>c11170.graph_c0
c11170.graph_c0_seq1	219	AAAGAACCTAATGTTATTAGATGTATACAGGAGTACCGGGTTTTAAAACACTTGGCTGTGATTTCGTGTGAGATCATTGAATCTAGATAAAAACAACAGCGAAAAATTGCATTGTATTCTTGAAGAAGGTGAAATTACGAACTTAGAAAAGTGAAGTGTAATTCCCTCTTCATCTTTAGCTAAAGAATGGAAACCGTAGCCTTCATACCACAAACTTTG
>c11171.graph_c0
c11171.graph_c0_seq1	218	GTTCATCAATTTCCTTCCCTATCTGTTTCAGAAAAAATATCTGTTCGATCAAAGACATGAAAGATTGATCCAAACTAGGAAGCTCCATATCGTTGGATACAGTATCAATGCATACCCAAAAGAATAGGATTAAGTAATGACTTCCAGAGTGCAAATATCACCTGTGAGAGAATGGAAATGACAAGCATAAATACCTTGTTGAAATGTTCATACTGGCG
>c11172.graph_c0
c11172.graph_c0_seq1	317	TTTTGCAGAAGAAACCACTGAAGAGATCAAATATGCCCCGGAAAAGAATCAAACACACGCAAATTCTCTTTGAGAAAGAGAGAAAATCAACTCTCAATAGAAGAGTGAATAGTCTGTTCAAAAAAGCACAGGAACTCTCTATTCTGTGCGGGACAGCAATCTCCATCATCATTCACGATCCCATTGAGGGAAATTCGACCATGTGGCCAGCAGAAGACGAGGTTTCGAAAGGACTCACGAAGTTCTTGAACATTGAGGAACATGAAAGGAGCAAGAAAATGGTTCTGCGAGAAGAATTCTATATGAGCAGATTGAAG
>c11172.graph_c1
c11172.graph_c1_seq1	436	TCAACCAGCCTTATTAGTTATTACCATATGACAATATTTGATGTTCAGATGTCAAGATTGTTTTAACATACATGTCGCATTATCATTAATCCTAGTTAAAATTTAAACAACCCTCCTCATCCGCGACAGATGGCCAGCTACTTCGAATCCTAATATGGAGTTTGCTCTTAAATGCTCAATATTTGGGCAATCGTCATGCAACATTCATTTAATTTATTGCATCATCAGGAGTCGTGACCATATTCAAATGTAAATATTCAAAGTTCTACTATCTATATACAAAAGTCTTGAAGTATCTAATCCAAGATTTCGGTACCCTTGAAATGAAGCCTTTTTGACCACTTAATATAGAAATTCTCTATCATTATCATAAATGGAATTCTCCCTGTCTGCTCCTAT…
>c1118.graph_c0
c1118.graph_c0_seq1	542	GAAAGATGGCCCCAACAATACTGTGGAAGTGAAGGATCCATGTGTACAAGCCTAATTACTTTTGATGAGGCTTTGTTGCAAATGAGTAGATCTAAAGAAAACAAATCCAGTCTCTATTATTGTCAATTTTTGTGTTAACTCTTCTACTATCATTGTGCTCCCTATTCCATTATATGTATCACAACCCCGTTTTATTTATGGTTAGCATGATAACTGTTATATCTTTGTTCCAAACTTTTGTGAAGCAACCTCCATGAATTTTCTCTCAGTTTTTAATTGGATTGCTGTCTTAAGATAAGCATCAATATTTTACTTTACTGTTTTAGGGGCTGTGGTGTTCTAGAATTTTGCTTCAGACGTATTCAATTATTCCCACTCCTTACAGTTTTGTCTTGAATC…
>c1118.graph_c1
c1118.graph_c1_seq1	836	ACATTCGATGATTATTTGCACAAGTAAAACCTATTATCCTTCTTATATCAACATTGTTCTTCAGTTTCTTGTTGTATTTGATCCATACATTTTTTCGTGTGAACTATCCTCTTCATGCTCTTATACGCAAATTTTGTTTGATCAATGTTATAAAAAAAAGGGAAGAAACAAGAAGAGAACTGAGTCCTTGATTGCAGATGTTGAGTGTCTTTGGTTTAATTATAGAACCCTGGTGTTGGCTTTTTCCTTTTTAAGGAGGCAATGTGCTATGAAGATGATTCATCTAATACTGGTATTGGAGAAATATAGATTTACAGGAATCATTTGGATATATAACGGCCGAATTGATAGAAAAGATGCTGTATAATTTCCATGCTGCATGGTTTTATGTGAATAATA…
>c11183.graph_c0
c11183.graph_c0_seq1	237	GTGGTCACCCCAATGCTTGAATCTTGCAGCTCATTCTCACTTCACTCTGAGATGTAGTTACCTTCATTTCGTTAATTTGCTTATAAGTATACTGATGAATAGATCATATACATACATTTCTTTTTCTCACTTACTTTATCTTGTTTTGACTTTCACGGCTGAAGCGTGTCAATCATATTTGTTTACTTAGCCTTCATATGGCTAACATCTCTTTCGAATCTGGCAGATAGCATGTCA
>c11188.graph_c0
c11188.graph_c0_seq1	589	GAAATAGTCCGTTACTAATAGTCGATACTTATGAATTCTTAGTTCTATCGTATAATCAATAACTCTTACCTATGATCTGGAGAAAAGCTCCCGAGTTCTTTGTCCCTATTAGACAAAGAAACTGTACCATGAGAGTCTTGTTCCACCAATAAACACTTGTGATTTTAACTGATAATTGTGTTTGTGAAAAAATGAAGTGGAGATGGTGACCCAAATCCCATTAGCAGCATTATTTTCTATTTTAGTGGAGTCCTACCTCACTGCCAACATTGGACTACTTCCATTAGCTCATTTGTTCTGAAATATCATCATCCTTTAGTTGTGTCCTTTATGCATATCACAATATGTCATAAGCATTGATTTGCCCATTAGAATTATTCGTATTCAATACTTCACTGA…
>c1119.graph_c0
c1119.graph_c0_seq1	657	GACTGAGAACTGGGATGGCTGGTAATGAGGTTCTCTATTATTGTGTGGTTTTACTGGAACAGATGATATTATTTTTAGCTCAACATGCTGTCTGAAGCTGGAAATATGTAAAGTGTCTGGCTGCTAGCTATTCATTCTGGGTTTTCATTTGACGATTTAAAATGATAATGTAAATAAGGAGTCTTTTGGTTACTGAATTTAAGTCCATACAATGGGTATGAGTTTTATTTCTCTGCACAAGGATGATATACAACATAGTTTTGATGTAAAGAGTTTTCTTCATAACGTCTTGGGTGTTGGGTTTCATGGTTGCAGTATGCTAATTATGAAAAGCCACTTTGTTTTCTCAAGCAGGATATGGCGCTCATAACATGTCTGCAAGTCTATTTCTCATTCTGT…
>c11197.graph_c0
c11197.graph_c0_seq1	208	GCCCGGAGAAGTTGTGAAGCCTAGTAAGAATTCCATCTTAACGTTTTAGCATATTGTCATTTAACCGTGTTTGGCTATTTTAGTTTTCTTATGTAAATCTTAGCATGTCCATTGTTACTTGGCCATATTTAGTTCTTTTGATTTTCTTTTGTACTTATTTGTTATTGTGCACTTTACTCATGCAGATTCTTTCAAGGCGATCAATGAT
>c112.graph_c0
c112.graph_c0_seq1	279	GATTTATTCACAAGACTAGCTAAACAAACCATGAAGAGATATAACATGTTGCCTAAGTCCCTTTGTTTGATTATCAAAAACAAAGACACTAGTAAGCAATAACTGTGCAGTACTTGAGCAGATACGAATTGCAAAAGAACAAGAAAGAACAACCACATACGATAGAGAAACATGTTGGGCTATGCATGAAGTTATCAATCCGGCTATCTTTTCCTTTTGATCCTCTGAAAAGTTGGCTTCATTGGTTGGCTTGATGCTGGGCCTTCTGCAGTCTGTATT
>c112.graph_c1
c112.graph_c1_seq1	342	AGGAAATGCCACAATTTGACTCTGAAGTTGGAGAAATTAAAACTGCTCAATACATTACAGAAGAATGGGAACAACTAGTTGTTACTGAAATGGGAGGCATGAGTTCCACCACTTGTACTCCCAGCTCAAATCCAGATCAATCGGTTAAATCACCCTCACAAGGCAATAGGGCACTGGATGAGAAAACTACCAGAATCCTCGAGAGACTGGAAACCCCGAGGCAACTGAAAAGAAAATCAGTTTCACCAATAATATCAAGCACTGTTGTTGCTGCTGACGTATGTGCACCAGTGAAGAAGCCATTGATACCATTCGGGCGAATACAGACTGCAGAAGGCCCAG
>c1120.graph_c0
c1120.graph_c0_seq1	972	GCCTCATATAACAGAACATTAATCATACAAGCACTGTTTCTCATCTTCTTTAGATGTACCAAAAATTAACCATTCTTCGTTTAAGAAGAAACGTAAAAAGCGAAAACATTTGAACCCATGAATAGTTTTTCATATGTACGGAGACTACAAGCTATCTTATGAATATCACTTGATTCCTTAGCACAAAGGAGATAAAACTATGTCTCTAGATCAGAAAATATAAACACATTGTAAGGGTGAACAGCAAACTCAATAAATAGTTCGAACTTCAAGAGATCAAGCATGAAACCCAAAGGTATCAAACAAAAGTAAATGCATAAAACAAGATTTACATTAACACTGTACGGTATGTACCAAACAAATTAGTCATTTTCACGGCAATATTTAAATATAACTCAT…
>c11202.graph_c0
c11202.graph_c0_seq1	801	GATGAAGCCCCTAAGATATGAACCGAGGCTCGCTCCTGATTCCATAAAAGCCATATCCCACCGGCAAAACCCCGAGCTTCAACTCGGGCATTACCAAGAAGTCCAATTTTACAAATAATATCATCCGCACGAGAACCACTGATACGAGTTTCCATTAAAACTAACAAAAAAGGAGTATGACAACGCATGAGTTCTTTAATATTCAGCAAGAATTTTTCATTACCGGCACCTTGCACATTCCAGAAAAGTATTTTGTGTTGTCTATCCATAAAAACAGATAATGTGAGAAGAAGATAGGGGTTAAGAGATTAAACCCCGTGGGTAGGTTCCGCACGTCCCCTGTCATAGGGGTGACTTCTATCATTCTTTTTTGCACTTTCACCAGTTGAACGACGGGAG…
>c11205.graph_c0
c11205.graph_c0_seq1	259	ACAGTACTTTGACCACTATCATTCCAATTTAAATGAAGTCATATCATGAGGATAAGAATCAGAAATACAACAGACAAGTAAAGTTTTTGTTTAGAAGTATATTGATGAGAAATACACAATTAATCTAGCTTGACGAGTTGGGCTCCATGGATATTGCATCTTCATTTTCATGGTATTGTTCAGCACAAATAATGACACAATGTTTTCCAATTATATGCATGAAAATTAATCTAACCTGACAGAACTGTACAACTTATTA
>c11206.graph_c0
c11206.graph_c0_seq1	572	AACTCCCCCAAGGTACATCTCCTGCAAGCATCCAATCACCTTCCTGATCTTGGTATGTGAGCTTGTATTGGTCAACATTTCTTTCACATTTTCCAAACATGGCAATGAGGCTTGCAGTAAGTGTTTGATAAGACATGTGACTGCTTAAGTCAACCTTTCTTGTAATACCAACACCTTCCATTTTGACTTTCACGTACTTAGAATTCGATCCACCACTGACGCCACCGTTCTCCACGGTGACGTAATTGGTGGTGCGGCAAAAATTCTTCCTCCACGACTTCACTGGCGGCCACCCCACCACTTGAGTATCATCCTCGACGTTAACAACATTCCTATTGGATGTGACAGATTTCTGTGTGACTTCTTGCTCATCTAATTCTTCATCATCCCATACCAACA…
>c11208.graph_c0
c11208.graph_c0_seq1	308	ACAAATGCATCAGAAAGGCTAAAACAAGATCCTAGAATGATGAAGAGTTTAATACTGTCACAACTCATTATTTTGATCTAACACTTTAGTAAACATTTCATCAACTGCAAAGCAAAATTCAGGGAAATGATTCAATACTTAACAAATGCATCAGAAAGGCTAAAACAAGATCCTAGAATGATGAAGAGTTTAATACTGTCACAACTCATTATTTTGATCTAACACTTTAGTAAACATTTCATCAACTGCAAAGCAAAATTCAGGGAAATGATTCAATACTTAAATACCTGAGAGTCAGTAACCTTGAA
>c11209.graph_c0
c11209.graph_c0_seq1	533	TAAGAACATCCCTATAATATTATCACCATATTTTCATCTTTTATCGGCCAACTTTTGTCATAAACCTTAACTTTTTTCAGCTTTTTCAGTTGCAGAATCCTTTTTTTTTTTTAATTCATGGAATATCAAGTAATACCGCCTGACCTCAAAAAGGTGAAACTAATTGGTGCACAATTCATGTGCTACAAGCCTAAATGCCACACAAAAACTACTCTTTCAGTTCATCTTCCTTTCCCAAATTTACTTTCTATAGATAAAGTGAGAAAAATTGCATAAAACTCCCTCGTGTCACTAAAAATTTGCATCAAACGTCCTCGTATTATATTTTCTTATAAAATATTTTTCTGTTATAAAAAAAGCTTTGAATCGAACTCCTTACGTTTATTTTAACATAGAGTG…
>c1121.graph_c0
c1121.graph_c0_seq1	322	GTTTATAAATGGACAACTATCAGGTTATGCATTAACATTTCTCTCCTTCTGCTAGTGAAATAATATTGAGTACTGAAATTGGAATTTAAATGCCATGTTGAAAAGAACTATTCTATCTTCCAACATATTTGCTTCATTTGAGAATCGCCTGCTAAATTTTTCTTTGTTTATGGTAGATTTGGCTACCGCTTACTTTCATAAACTTAAACGATAGTAAAATCTTATATGAGGAGGAAATATCAAGTTTAATCAGGAATAGATTAATATATCACGATGAAACCTTCTAACTTTCGTTATTACAGGATCAAGCTTTGGAAATCAT
>c11213.graph_c0
c11213.graph_c0_seq1	218	AGTACTGTAAGAATGTTTCTATAGACCTATCTAAAGATTTTTAACCTGTGGTTAGTATAAACACTGTAGTTATTGCCTAAACACTACAATATCTGAATATAGATCATATTTGTGAAAGGGTTACTCTGTTATAAAAGAAGTACTGAACTAAAAACTGCATTTTCTGGGATTTGCTTGGATTCTTGTAATAATTAGGACAAAGGATGTGAGGATGCTAA
>c11215.graph_c0
c11215.graph_c0_seq1	280	GGAATGATCAAATGTGTTGCACACACTCTATCTCATTGATCTGAACATGATTGGTTTGTTGGTAATGCAATGCAGCACTCTTCAAGGTAGGTACAAACCGGACAGTCAATTTGTGCTCGCTCTTTATTTTCCGAAATGAGGAATCTTATAATTTAGCCACCCACATAGATCTTGAGTTTCTTATATATCTTCCGACATGTAAACCCTATCATTCAAAAATTCAGAATTTTAAGCCAGTCATCGAATTCAAAAGTTCACTCTGGAACTTCGAATGGTGAAG
>c1122.graph_c0
c1122.graph_c0_seq1	478	GTGGCCTGAATTCCGGTTCAACCTGCACAATCAAATAAAGTTGAATCAAAACTTTTCCAAGAGTAAAACCGCAAAGTTGGAGGGGGGTTTACAGTCTTGTATAATGTGAGACGTAGAAACAAACAACAGGAACAAAAAAAGCTTCGAAAAGAATAAATTTCAAGGCATGTACTCATTGTGATTGAGCAGAGCGTCTTTCACAAACAACCAAAAAAAGATAATCCACATTTATACCCTGAGGTTTGGTCTAATTACAACAGCCTCCCATTACTGAGATTGAAGTTTGAAAAATATTATACATAGCGCCCGTATTTTTTCATGTTTCCAAAGTTTCAAAGAAAGTATCATTAATTAAAAATCACAATATCAGAAAACTATATCGACTTTTGCTCAAAGGAT…
c1122.graph_c0_seq2	323	GCACATTGTACGATAGAAACGAATTTTAGAAGTCAGCCTTTATTATTTATTTGTTTTTGGGATTACTACGTCCACACCCCCTGAGGTTTGGTCTAATTACAACAGCCTCCCATTACTGAGATTGAAGTTTGAAAAATATTATACATAGCGCCCGTATTTTTTCATGTTTCCAAAGTTTCAAAGAAAGTATCATTAATTAAAAATCACAATATCAGAAAACTATATCGACTTTTGCTCAAAGGATGGCTCAAACTAAATGAGCCTGAATATTATTAAGGATTAATTAAAAAACTCCACTCACCAAGACACAGCGAGAAATTATG
>c11221.graph_c0
c11221.graph_c0_seq1	440	AAAATGCAATGTCCACTATTAGTACTATAAGCATTTGTATACTGCTGTCACATCAAACTCATGTGCAGTTTTTTTCCCTTTTAGAGTGAACATCTTACAGCTCAAACTGTCACGTTACGTTACTAAATTCAACTCAAACTTTCCAGATTGGCTGCTCTTTGCGTATCTTAGCTTTGTCCCAAATTAAATATCTTAAAGTCCTTATATAACAAATCTATCACGTAATCGTCTTCCAATTAGTTAATTAATCAATCAATCACTATTCCTCCAAAACTAAACTTGTAAGTTTCTTAATGAGAAAACACTTGAATTTATTTGCAATCACAAACAAGAGACTGAATTTTTTTTTTCTTTCTTCATCTTTTTAAACAGAAATGTATCAAAAAATTATGAATTGAC…
>c11223.graph_c0
c11223.graph_c0_seq1	349	ACATTCTGATGGCACAACATCTGTAAGTCGATGCATTCATGTTGCATCCATTTGTAAATGTTGATGTTGTGCATTACTATTTCTTTTTGGGTGGTCCATGGGAAAATTGAACAATAGATAATCCTGTTCTTTATTGATCTCTGTTTCCAACTTTCCCCCAGCTAATCCTCCCATAAAATTCACTTCCAAAATCCCAACAAAATATTGGTCTCTCCGCTATCATCAAACAAAGAACGGTAGGTTTATGGCTTTGAAGCTACATGTCTCTCTATGTGCCATTTAAAAAAAATTTCAAAACATTTAAGTACCTGTATTTCTCGATCAGCTTGGAGGAATTACTTAATTGTCG
>c11224.graph_c0
c11224.graph_c0_seq1	440	CGCCCCCTCACTTGCAGGGTGCAATCTTTTTTGTAACGCCTAATACGTAACATATTTAGATAAATGGGTGACCGAGGGATTCAAAACCAGACCTCTTCCGATCTGGCTCCAATGCCATATGAATTATCGTCTCGTCTAGAAGCTCAAGTTGAGATTAGGCATTTATACTACTGTATATATTGCCCATCATGCATTGAAAAAATAGATAATTTTTCCAAATGTCTCACCAAACAAGGAATAATTTTGTTCTAACTCAAGCTACTTAGTAATTTAACTAATAACAACTCAATCTTCAACTAGTTGCTTCCAATCTACACCTGGAGTTAACTTACTAGAGCAAAACCAATCAAGAAAAGATTGCTTTTCTTCTCATTGCAAAGCAACATAACACATGAAAAA…
>c1123.graph_c0
c1123.graph_c0_seq1	363	GAGAAGTATAACCCTTCTTTCCCAGTGATCTTTGCCACAGAGCCTTCTGGTGCAAGATTGCCATACAATATCTGAATATGACCAGTTTCTTTGATGGGGTTCGACAATGGTCTAATTATTTGCTGATCCTCAGCCAGAGATGGATATAGCTTTGCATTCTCTGACAAAGTCTGCCCCGTAACTGTAATACAATCCCCGTCTAAAAACCCAAGCTCTAACAAATGGCGAATGATTGCAGGTGTACCACCAATCTTGTGTACATCCTCCATCACATATTGGCTTAAGATCCGCAAGAAATGGGACCTCGTCGCTGACCTTTTGGAAATCGTCAAGGGTAAGTTGCAAACCAACAGACCTTGCAAT
>c1123.graph_c1
c1123.graph_c1_seq1	214	GAAACTATGGGAATGTCCCTTCCATACAGATCCTTTGAAATTGGACGAGTGCCGCCTTGCCGGAAAATATCTGCTAGATCTAATCAAATTGGACGTGAAGCCTCGAGATATTATCACCCCAAAATCCCTTCGTAATGCTATGGTTACGGTCATGGCACTTGGTGGATCTACCAATGCTGTGCTACATTTAATTGCTATTGCAAGGTCTGTTGGT
>c11230.graph_c0
c11230.graph_c0_seq1	588	GGGGAGGGTTTTGTGGCTGTTTGTTTCTGTTTCTAAATGCTTGCTCATGGTGCTGGATGTACTGATGCTTAGTTCAACACAATCATGTCTTATTTGCAGTATCATCACACTGTTGGCCCCTTCAGTTATGAGATTGCAAGTTAGGAGTTATTGTCATATTGTATGCCATATTATTGAAATGAGGTCAGTAAAGAGGATTTGAATTGGACTTTGACAGTAGCATTTGAGTGAGAAAGAGCACCATGTTTGCCTACCCTAGATAATCAGGGCCTAACTATAAACTTCTTAACTGCTTAACGAATCAAGATTACATCATATACAACAAACCATCACTATAGAAAAAGAAACTACCGAAACAATAAACCCTTGATTTTTGGGATATTCTAATTAAATAGCAAA…
>c11234.graph_c0
c11234.graph_c0_seq1	256	AGAAGAGTCGGAGAAAAGAATCATAGATGCCGAAAAGAGGGGATTCCCTATCGCACACTACAAAATATGGACGATTTTATATTCCCCAATGGGCAATATCAATGAAAACCGTGCTTCATTCACATTTAAAACACGTGAGACACCTTTGGCTGCTTGATTTATTTCTTTTTGACAGAAATCTACTTTGATCTGCTGTCTGATGAATGCTTCTCCAATTTCAATAAACAAACGGTCAGAAGGATCCAGAAGATAAGTG
>c11239.graph_c0
c11239.graph_c0_seq1	351	TGCTTCTTGTAAAGCTTGTATGCCTGACATTAAGAGAACAGAAATACTCTGATTATTGCCAATTATTTGGAATTTATAACTGAAAGAAGTTGATTATTACAGTGTGACATGCAAGAGCAAAAGAATCTACTACTTCACAAAATATACACAGATGTAGCAGTCTTTAAATGTTGAAACTATCTTTTCTCAAGCTGCAAGCATAAGAAACAACCTTATGCACACGTCCAATATGTGGCAAGGAATAACATGATGCACCCATTGTAAAACATAACATTTTATACTGAATCCAACGTCCTGAGGATAAATGGAGAACATCCTTTTACCTGGGATAATTACATCTACTTTTCATGA
>c11243.graph_c0
c11243.graph_c0_seq1	337	TTAAACCCTACCACTCTACATATAATCTCTTAACTTCTAGAAAATCAACACCTTAAAGGATCTTACACCAGGTTTGACTCACTGCTGAGGAATAACCCAAGACTGCATTAACTTGGAATACATAAGCGAAGGTAAATGCATATGTTGCTTGAAAAATGATTCTGGTCAAAGCAAGAATTGCTTTGTAGCTGAATAAGTTTAATCCTTATAGTATCTGGATAGCTTGTTTCTGCAAACTAGTACTCACCATCTTTTGACAATTTTTTTCTCTTACTTCTGTACAAAAATTTTGTTTTGAAGCTGCAGAAGGGATAGCATTCTTTGATATATGCTTGCG
>c11255.graph_c0
c11255.graph_c0_seq1	923	GAGAGATTTGCTATAAAAGCAAGGAGAGAATATGAGGACCAGAATGAAAGAAAGATAGATTTTCTTCCTTAAATACCCCAATACTTCTAAATTCTATATTTTCTTAGTACGCTTCTGGGTACGCTAAAGACTCTTAAAAGAAATAAGCACCCTAGAACTCGTAAAAGCGTTTATACCGGCATGAGAGATCCCAGTTGGTAACTAAATCTAGCAGTACTTTTAGTAAAGATATCTACAGCATGATTGTGGTGTAGCTGAACATAGATACAACCAATCCAAAAGTTCTAATAATCTGCCACTGTTACCGATTTTGCGTTAGGTCCAGTATATTGGTAATTAATCCCGCAATCTGGTTTGGTAAAAATCTGAATAGAAAACACAGTTCTTCCATGGGTATTC…
>c11258.graph_c0
c11258.graph_c0_seq1	503	TTACGCCAGAATCAATCTTGGTGAGCTTCTTGCTCATGCTTGGACTTTTTTTTTCTTCTCTGCTCTTTATAAGACCTTAAGTGTTTACCTTTTGGTGTAATGTTCCTCTGTACTTCATTTGGTTTATTTATTGTTAGGGAAGTAATAAAAACTGCGTCTTTTTAGTAGATTGGATGAATATATTTAGTAGCATCTATTGTGAGTAGTGACCAATTTAAGCTTAATGGTTCCCAAACCAAATTTCATTTTGACCATGTTGTATAATCTCAATTGAAACTTACACCAATCAGCTTAAACGACCATGCTACATTTTTTACGCTTTTAAGTGGTCAACACTTAATACAAGAAATTACTTAACCATCCCACCATGTGGTCTCTGCCACTAATATATTCGCAAAT…
>c1126.graph_c0
c1126.graph_c0_seq1	660	GGGCATGTGGATTTCTTGCTGTTCTGCATTTAGAAAACATTGATTATAAATTAAACATAGGCAGTAAGGACTAACATTTGTCCGCAAATTCAGTTAAGGAGGAAGAAAGAAGAACCAAGGGAGGAAGTATTTCAACAAGACAAAAAAACAATCATCTATACCAAGATCATTCTTTGAATCCGTAACTGCAAATACACGTGATAATCTTGGGTTACACAAATTATGATAACATAAAATCAAATTTGCAAATGGAGGGTCGATATTCTAGTAAAGACAAAAGAAAAATTCTCAATGTTAGTTAATATGTCTTCACTTACAATGACAGGAAAAATGAGGTTGCTGCTCAGAACGAATATTGAAGGCACTTGTTAAGGATACTTACACTACCGAGATGCTAGT…
>c11260.graph_c0
c11260.graph_c0_seq1	958	TTGATGACTGGAAAATTTATAGCATTATATGGGGACAATTTATGCATGCTTATCCTCTTGTATGCCCAGTGTTGATCTTGCAAGTGTTATGCTGCTCCAAGCTTTAAGAAAGAAGAAGCATCATTCTGGCACAGATCAGAGTATCTTTATGTTATTCATCGAAAATGTAGAAATATTTCATTTTCAGTTAACAAAACTTAAAAAGTTATTCTTTGAGGTCATTGCAATAACTATTTTCATGAGTTTCTGGATACATTTCGAAAAGCTCCCAAACAATTGCAAAAAGTTTCTAATATTTAGCAGGTTGAAAGATACATCAAAATTGGAACTTAATTCATCCATTCGAATTTGTCTATAAATTACGTGTGATAATGACCAGAACACCTTTATTATATTACA…
>c11262.graph_c0
c11262.graph_c0_seq1	590	GAATTTAGTTTTTTTTTTTTTATTGTTGTTTTCAGTAATTTGTAATTTTGTCTCTTGTTATGTGTACTGTTTATCAAATTCAATTCGTGTGATTCGAGATTAGTGTATTAGATCTGATGTTCTTGGTTGATTATGACGTTGATTCTTGATTATTCTATAGATCGTGTCTCTAATGTTTGATTATTGTTCAGAATTGTGGGCTTAAATTATCATATAGTGTTATCTGCCATATGATACCCTTAATTTTGGATTTATTTTCCAGTTTCTATGTTTTTGATTGAGGTTGATTCGTGTATTTGATTAAGTTATATCGACTGTTCAAAACAGATATGGATCCAATAAATATTGGATCTTTAGTTTTGAGACAGAAGTTAAATATTACATGATGAATCCTGACAT…
>c11263.graph_c0
c11263.graph_c0_seq1	217	AAAAAAGTCAGCCACTTAGCAATCTTTGGAGACATGAGGAAGAGAAAACACTTGATGTTCACAGGCTTCAGGGATAGAACGACAGTCGACCTCAATATGTTTTGTTCGATTTGTTATAATATGGATGGCAACCGTATTATCGGCATGAAGAGGAGTGTCAGACGACTAGCAGAGAATCTAAGTTCAGATAAAAAGCCACGGAACCGGAGAATCTCGG
>c11266.graph_c0
c11266.graph_c0_seq1	411	GCTTCTCATACCATTGGCTTCCTGCATGACATACACAGCTGTCAACTACCATCAAGATTATCATTGATCATATGACAACTTACATAACAACAAAAGCAACATAAGCAGCAAGATTCTTTCAAATTCTATAAAAGATAATGTAGGGTTTCCAAGCATTATACCCAGCCGAGCACGGGAAACAAGGGCACAAGAAGATTATAAAAACTAGTTGATCTAAATTTGGCAAAGCATCACAAGCCCCTATTAACAGCCATTGAAATAAACTTAAGTGTTCAAGCGGCACTTAAATACCTGGATCTAACAAAAAATCCTGAACTACCGAGATTTTGAAAGAAACATGTTTTTCACCTGAGTTTGAAACTGAAACTCAAACAAAGATGGTAGTAAACCTAAAATTGA…
>c11267.graph_c0
c11267.graph_c0_seq1	345	GATAAACATACATAGTTGCGTATAATTAGACAAATTAATATCAATATCAGTTTGGGGTTCAAACATATTCCTTAGCCCAAACCGAGCATCTAATAATTTTATTAGGTCCGTAACAATGCCCTTTCGTCGGAACAACAAATCCAGATGTTTGAAGATTTTCTGGGTGTGTTGAAGCCTGATTGGAGATGTTCGTCAGTTCAGTAAACTCATGCTGGGAATATGCCTAAACAGATTTGCCCCGGCACAGACAAGGACACTCATTTTGCTCTGAGTAAACCGGTAGTAGCGCAACAAGTTACTGCAGAAACAACCTAGCTTCTTTGCTTGTGACTTGCTCGCAAGCTG
>c11268.graph_c0
c11268.graph_c0_seq1	250	AAAATAAGTATCCACAAGAAAAACCTCCACTAAAACATGCGTCATGTTTAAGAAGGAGCAGAAACAGTCAGCTATTCGAAGTACACAGCCACCCTTCAATTTGTGTAAAAAATGATCAACCTTATAACTATAACACAATTACTTTCTTTTGAAATCAGGTTCCTGCATAACCTTAGCCAACAGAATATCAAAATGCTATATCTAAGTCACATAAAAGTGTGGATGCGAGCAAGCGCGTGTGAGCGAGTTT
>c1127.graph_c0
c1127.graph_c0_seq1	547	GTGACCCTTGCTTTGGCATTGAAGGTAAATTTCTCTGCATTGTAAGACTCAGAACAGAACAAATAATTATATTGAGAAAATCGCAAAAACCACCCCTGTACACTTTATATTATCTTTAATTGGTAGAAAACCCCGTACCCTTTATATTGGCATTTACCATTGTATGAATTCTAGACAATTGGAAAGCACAGATAATCTCATTTTTTAATTGATTACATCAATAATTAGCAATGTTTAGAGATACATACATTGTTTCAAATGAGTAAGACTTACTGCAGCTTTTGGAGTGTTTTGAAAAACAATGAATGCATATTTTCATTTTTATTGAGCTATAACTGTAAGTATAACAATGTTGCTACCTTATATATGCACAATGAAATGCAGAAAACCGAGTGATAA…
>c11275.graph_c0
c11275.graph_c0_seq1	387	ATTCGGAGGTAAACCTTTTACCAATTGTGTTAAAACATTGAATGAATGCAACCAATTGGTTATTGATGTTGTAAGCGACGTATATCTTGAACTTAATTCAACACCGCTTATACAAGATTTTGATGCTAACACTAGAAAAATTGTTCCATGCAACCGTGTCATGATGGCGTGTTGCAATCAAAAATCAATATGATGATATTTTTGCAAATAATAGGGTATTAATTATGGTATTGCATTATAAGTAGTTAGGCAATTACACGCGGAGATGACTTGCTGTATTAGACATGCTAGGACCAATTTGTTATATTGTATTCCATATTTTGATTTGATTTGTATAATTAGGTATCAGAAATACATAACATTTCCCGTTATACCCTCTATTAGCTA
>c11279.graph_c0
c11279.graph_c0_seq1	346	AAAAATCATAAGTTTAACAGTTTCATCCAAATTGCATGGTCATGTGCTATAGCTTGGAAGTTTTGTCATTCTGACTTATTCTGAGCTCACTGTTCTAAGCACGGGCTTGCTTCAGGCCAGATAGCTTGTAGCTGTCGCATCCCAGTGACTCTGGGAAAATGTAAATTATTCAAGAACTCGAAAACATGGACATGAGCATTTTGGGATCGCTCTGTAGAGACTAACAATGTTGACAGTTTGAAGTTTAAACTTGGTCATCAAAGCAGAAGCCTACTAGAATTGTAGAATTCAAGTGCTAAGCAGGTTAAATTTTTGTATGCGATGAGGGCAGTGAGAGCCACCTCCA
>c1128.graph_c0
c1128.graph_c0_seq1	430	GACCTCGCTTTGTTCAGGCTGTTGGTATGTTTGACTGCTTCTACACTATTATTTTGTCAGATGTTTGCTCCTTGTCCATAGAGATTGTGCATCGACGCACTACAATATCTGATAAAACTTCTAGTAGCCCTAATTTTCTGCTTTTCATCTGTTTCTGAAACTTTCTCATTGGTTATATGTGATTTGTTATTTACTTTTATATTAGGTTCATTTCTGTGCTTCTTTTGCCTTGAATTCTTATCTTTTGCTAGCAGAGATTCCTTTCTTAATTTTATGTGGTAAGATAAGTACAGTCAATTGTGTGATCTTTTCTGTGCTGGAAAGTCAAATTGACTTGGGATTTGTGTTGTGTTTGATTTCTTCATGATTTCTCATTTTGAAACAACTTTAGATGCTGCA…
>c1128.graph_c1
c1128.graph_c1_seq1	392	GGGTTCTTGTTTAATCCGCGCAACTGAAAGGTTGCACATACAATTGTAAAAAGTAAATGATTTTTGGATGAAATTGTCTTGCATTGCTAAAACTAAGAGTGCCATGATTATTTTGCTGCAGTCCAATGTCAGAGTTTGTTTTACATGAAGTTGTGATAATTTCCTTATCTCATCTTATTGTTTTGGCCGACATGTTTAGGCCACCATAGTTTTTGCTTTCTGCTCTTTCAGGTGTTAGATTTTCCGAAGCGTGGTTTTATTTGTGATCCAATCGACCCCTTGTAAACACTTTGGTTCTTTTATAATAGCTTTATTGCTACTTGCTAAACCTAAATTGCATGCTGAACTCGTGAATGTTTGTAACTGAAGTATCTCAGGTGGAGCATGGGGTC
>c11282.graph_c0
c11282.graph_c0_seq1	265	ATCAAACTTTTGATTAGTGTTGGAAAATAAGAAGATTTCTCGTATTTTTCATGTATGGAGATAAATCTTATAGATGGACCTAGATAAGAAGTCTGTTTTGTTTTCGAGAAAGTTTCAAAAACCATCGGTCTGTTATTCCTAAATAGCTGTGAAATCGGAAAAATCTGCAATCCTCGTCGCAATCACATTTACTTTTTTGGTTGACTTCATCAGTAACTAATGATATTTGTTGAACTTTTGAAATATTTTGGGAGCCTTATGTATA
>c11283.graph_c0
c11283.graph_c0_seq1	286	TATGGTTCACCGCTAACAATCATTGTAAGTTTTCACCCTCTTTGTTTAAATGTAATTGTACTTTTCTGAGATAAATTGTATCTGCACCCCTGAGGTTTGGTTTAGTTACAAAACCTCGCATAGTGTTCGAATAATTGCATAGATTGATCCCCATGACTTAAAGAGTTAATAAACATGTAAAAGTAAGGTAGATTTTGGAAAAAAATTTAAGGGTTCTTTTTGCCTTTTGTCTAACCTTACATGGGTTTTTTTTGAGAATTACGGTGTGACACATGGAATTTTTGTA
>c11288.graph_c0
c11288.graph_c0_seq1	204	GCTGAAGGAACGTCGATGATTTTGGCCGCCGCTGCTACCGTTAAGAACTGAAACCTTCGATTTTAAGAAGAGACGCCTGTTCTATGAGGGTAAAGATCTGGAAATTGAGGAAAAATGCGCATATGCCACTGCTGCAAATTGAATGTCGTGAGTCGAGCCGGAGAAGGAAAGTGGCAATTGGCGTCTGGCGGTTGGCGGCGCAAG
>c11289.graph_c0
c11289.graph_c0_seq1	298	GATATATGACAGTCGCGATGATAACATATTTGAACACTTCTCAGCTGTTACTCAACGTCTCGGTGTCTATACTGCCAAGGACTGTGCCAACATCCTAGATCACTTAGTCAAGAAATGGGAAGTAGAAAATTTAACTGGATTATCAGGAGAAGGGCGTAAAGCTCAAGAATATGTATGCGGTCTGCCAGAAAGATTCAGAACTTTAGAGGAGAGAGCTCAGCGGATGTCAATGAAAGCACCCAAGATTCCATTTAGTTGGAAATATGATAGAGTGGTGTAACTCTTTGGAAAAAGAATC
>c1129.graph_c0
c1129.graph_c0_seq1	249	TTATTATTATTATTATTATTCTCCTTGATTGTGTCAACACAAGAATGCTGTGAGTCACAGCCGTCGTCATGATCATCAGGTTTATTATGTTGGTCCAGCCACCCAGAATTCTCCTCGGCTGACAAAACCTCAGTAGTTCCGGCCATCATTCAGTTCCAAACGATGTACACCACAACAATTCACGGAATAATGCAGGCAGGTAGGAATGAGCCGGCGTTGGGATGAGGAGAACAGTAGTAGTAGTTGTAT
>c1129.graph_c1
c1129.graph_c1_seq1	266	ATATATAACACAACACAACACGCTAAATGAGTAGTAATCTCTGAGGCAGAAAACAGAGCAGAGAAAAGAATAAATGAGTTTGAGTTTGAGTTTGAGAGAGAAAGAGGGTGGGAAAGATTTCGAAAAGCCCTCCCTCCTCCTCCTTGTCGACTTAAATCACAAATTAAGAAGAATTATTATATAAAAAAGGTATTTGTGTTTGTATGATTAGGGATTTTGTTTTTGTTTTTTAGAGTGAGTAATGGCGAGTGATGTGAGAGGGATGG
>c11293.graph_c0
c11293.graph_c0_seq1	222	GAAGATGTGAACATGGACTGCCGACTTTTATAGTTTTTATAGCAAGATAGAATTTGGTGTCCATAGATTTGGGTTTTGGCACAGTAGAGTTAAACTTTATTCGTTTTTAGCGTTTTACCCTCTTCGTCCTCTTATGGATGCAACTATGGTACTTCCAGTGGCTAGAAATAAAAATCCAGAGTCAAACCCTGTGATTCGTTCTATTTGTGTTTCTTCTGTCCA
>c11297.graph_c0
c11297.graph_c0_seq1	242	TAATATAAAATAACACTGGAGCAGCCTAATAGTAAGTCTTCAAAGCTGATAGTCCCTAGCCCACTTTGGAAGAACTCTCACTCGAATGGGCTTCACTTGTACCGTATCATCATTAATTTTGTTTGAATTTTGTATTGGGAATGAGATTAGTTCCGCAGCTGTTGTTCCATGTCTTTGTGGGTAAACTAATATTTCTGTCGAGGATCGAGTTGAACTGAAGGATTAAGTGTATCTCTCGTTCG
>c11299.graph_c0
c11299.graph_c0_seq1	252	CTGACCGGCAATGAAAACGCAACACCACCGACGGATCCACCTCCTTTTCGGGCTGGGGTTGGTTTCGTTCCTCGTGCTTGGGGCCGTTCGTGTCGTCCTTGATAGTTTAAGGAACAATCATCTCTGGCCAGGTTTAGTGGAAAGCAAAAGACACAAATATTTAGTGAGAGTACCAATTGAAGTGTCTGAAGATGAGGTGATTGAAGAAGGATGCAATGTGTTTGAAGGGAAATGGATATGGGACAATGCAAG
>c113.graph_c0
c113.graph_c0_seq1	332	AAAGTGCAGAATGCATTTTACATAAATCATCCGAAGTTGGGTGTAAATAGTTATTTTTGCGATCTCTTAGAGTTGCAAAATTAGAACAGTAATAATGATAGCCAAACCTGGTTAGTGATCCATTGCAGCATAATGTCCAAAAATTTGCTTCCACTAGTTATTGAAGGTGATTATCATGATTATTGAAAGCAAAAAAAAGGAAGAAGTGGACCTGAGGTTTCTGATGATATTCAAAAAATTAGGCCTATGGAACTCTCAGTAGTCTGACGATGAGTACTTTACAGGATAAGGTCAAGGGTACCTCCATTAGATGTCCTTATCTTTTTGACTTA
>c1130.graph_c0
c1130.graph_c0_seq1	401	GGAATTCCAGCTCGTCGTTTTTGTTTGACATATGTTATGGGCTCTTGGGGTTATGGGATTCTAGGGTTTGATGTTGCATGTGAAGCAAAAAGAAGTGATCTTGATTTGCTTGTTAAGGGGATTACGGTGTTTTTTCGGTTTTAAAGTTATCTGTTTGTCAACTACAAATTGGTAAAATTCACGTTATGCAAGAATTTTACGTGTATTGTGTAATTTGGCATCGTTGTTGCTAGAGCATTGCGTATAGAAGTGATGGTAGCAGAAAGGAACATTAGATTTTGGATGATTGATTTGTGGATTGCGATATATTAGTGACTTCCTCATGGATTCCCTTGTGTTCTTAGTGTTTAAACTTTATAAATGAAATTTTCTTGATACATTTTGTTTATACTGACCATT…
>c1130.graph_c1
c1130.graph_c1_seq1	313	GAATTTCAGCTCGTTGTTTGATAGTAAGAGTGATTTTTTTTCTAATTATGATTGAATTTGTGTTTTGATATGCTGTGTGGTGTCGAAAGATTGAAGCTTTATGTGGTTTTGGGTGCTTATTTGTAATTTGGGATGTGGGTTTTCGTTTTAGGTTTTGGGAATTTTGAACTGAATTAGGGGATTTTAATTTTTGTGGATTTGTGATTTTATTGAATTTTCTTGGGATTGTTTGAGTGGGTGAGAGAATCAGAGGGTGGTTTGAACTGGACATTTGTGGTGGTTAATGTTTACCCAATGTTGATGCATGTGTTAT
>c11301.graph_c0
c11301.graph_c0_seq1	352	GCCATTTTCCTAGGTCTGGAAGACGGATCTCTTTGCAGTTGACAAGAGAGAGAGAGAGAGAGCGATCAGAGAAAATTTTCCAGAGAGAACATACAATAAGAATATATTTTTCCCACATCCAGTGGAATCTCTGAGTGCAATACAGTTGAAAGCCGAAAAAACTTGAAAATAGCTTTTTTTGTGCCGTAGAAACCATGACAGAAATTTGATTTAACTTGGGGACTCAAACTGTAGAGTAATCACACTCTTTATAGAAAAACTACAAACTTATAAATAGTAAAAGAGGCAGCATTCTTTTAGCTCACACGTAATTAATTATCGGAGAATATCATGAATGGTTCAACAATGGGTT
>c11301.graph_c1
c11301.graph_c1_seq1	301	ACAAAGATATATCTATTCTGCACAGTGTGCGTGCCGCTGAAATTTCACGTGTCACAACATAACATGTCCATTTTTCCTTACACCGTATCATAGAACCAAACATAAAACTAAAATCTCTTATAAAATCTGTCTAGAATGGCAAAACATCTCAAAATGGAATCATATCGAGAAAGAACAAGTACATAAAGGGTACACATATTTTTGATTTAACTTCTAGAAATTTTTCTCTTTAGAACTTCTGTTTCCATATCTGAAACAAATATGAATCTAGCACTAACAAATTCATAAGCCATTTTCCTAG
>c11302.graph_c0
c11302.graph_c0_seq1	289	TGAGAACATTTGAGTACTAAGAGGAAGTAGAGGAAACATATTGTTGAACGACTGAACTTCCAAGAAAATCAAAAGTTGCAATCCCAGAGACCAAAAATGAAATACACAGACCAAAGTTTTACATACCAAAAACTGCAATCCCAGTTAACAAAAATTAAAATAAACAACAAACATAATATAACTTTTTTACATTCAACCACAATGCATACATCGTGAATTCTGGTTTCTTCTTAATCCATGAGCAAAATTCTATGTATCATTAGTTGAAATCTTAACTGGTTTATTTTCA
>c11304.graph_c0
c11304.graph_c0_seq1	470	AGCAAATGGAAATCAGGATCTTTGCAGCTGTTGCAATGCATCAAATCTGGAATTTTCGTAATGAACTCATACATGGTAAACAGAGTCGCGATCTGCCTAGGCTTATTGGTGATATTCAGATCCAAACTCAAGATCACCTCAAAGCCCAAATTGAAATTATCTCGGCTGGAGGTGGTAAAGGAGCACAGACTTCCTGGTGCAAACCAAAAAAAGGGTGGATCAAGATCAATTCGGATGCATCACTCACCTCAAAGGATACCTCAATTGGAGCAGTCTGGCGAGACAATTCTGGAACCATTTTTCTTGCCCATGCACATGCCTTACAATGCTTCGACATCGAGATGGCAGAGGCTAAGGCTATTTTGGCAGCCGTTCGTTTTGCTGATAATCTTAAGCAGG…
>c1131.graph_c0
c1131.graph_c0_seq1	484	TAGAAGTCAAATTAGGATATTTAATTTCTTTTTTTCCTATTCGCTTTAGAAGTATGATTGTGGAAGTAGCATAGCGTCTAAGTGTGGGATAATGCTTTGTAATTTACAGACATTATTGACTGACATTGAGAAAAATCAGTGAGATATTCCTCTAATTAACTTTGTCTGTCTAATGAATTCTTTTCCTTACTCTTAACTTTCTTCTTTCCTGTTCTTCTTCTAGCACTTCCCCACTTTCGCACCATTTCTCCGATCTTCTTTTCCTAGTTTGTTTCCTAATTTTTGTTGCTTGCTTTTCCTTCAAATTCGAGATTGAAAGACATCCTGCCCCTACGTGATAGCATGCCATTATCTTGTTCGCTTCTCACGGTGTTTCATAATTTTTTACTGGGGCACTTA…
>c1131.graph_c1
c1131.graph_c1_seq1	374	AAATATCCTAATTTGACTTCTAATATATATCCACAATAGACTAGAAAAAGAGTTCATACTTTTCTCTTGCTAAATCTTTTTCCTAAATAACTTTGTTTGCTTTATTTCCATCAATATGGCCACAGTACTCTGTATAATAGATAGGGAGAACGTTCAAATTCACTGGCTAGTAATCATGATGCTATAGCAAGACTTGGAAGAAGGCCAGCATAATACATTATTTCCATACACTGGACAGTGGACACTTGGTGTGTGACTGTGTCCCTTAAAGTATAATTTACATACTTATTGTGTTAAGGAATTCCAATTGTAGTTTCTATTTCTACAAACATTAAAAATATACTCATTTATGTTCTATGGTGCCAATAATGTAA
>c11310.graph_c0
c11310.graph_c0_seq1	291	AGTTTGCCCGTGCTCTTACTAAGGTATGTAATTTTTACCTGCCTCGTGAAAAGAATTGCATTCTGACTCATGGACCATGTGAGAGTCTTTGCAATGCCATAGTTGTGTTATCACACTATTTATAGAATCAAACTGGAGTTCTGGTTTGATATTTTTGTTGAGCATTTTATTTTAGTTTTATTAAAAAAGCAGGGGCTCTGCTTAACTCTCAATTGTGTCGTTCTTTTCCTTTTCACCCAAAAGAAAAACCATACTCCGTCTCCCCAAAAGTATTTACTCATTATGACATTA
>c11310.graph_c1
c11310.graph_c1_seq1	240	TGACATTACGCCGTAATCAACCTGTTCACTGTTTTAACAAACTAGTTAGTTACTATGTTGACTTACATTTCTGATATTTAAAACCTTCAAATTAGATATTTGTTATGTAATGTAATATTATCGAAACACTTTTATAAAATTAATACTATAACACTTCAAAAATTAGTCAAGTTACTGCTGTTCAACTGCAAAAATGGTTTGGAAGAAAGAGTGAGAGGGAGGTTGGCTATCTTCTACGCA
>c11312.graph_c0
c11312.graph_c0_seq1	333	GTAGGGGCCCACAAAGACCACCCATCTTTCTTCATTGCTCAAGCATTTTAAAACTCTTTCTCTTAGTATTGATGGAATCGCTATTCCCATAACTTCTTGCAGCCTTTTCATAGCTGCCGTGGAACCCGACCCACAAAATATTATTGCATCATTTTCACCACCACCTAAGCATTTCTTGACGTAGTTTGTTGCTTCATGCACCATTTTTGTTGTATGGGATCCCACGAAACTGTCACTCGTGTGACTATTGCCATAATATGGAAGTAAGTTGGTTGTAATATAGTTCTCAACGTAGTGGAGAGAACGACCGGAGGCGGTATGATCGGCGTAAAC
>c11313.graph_c0
c11313.graph_c0_seq1	210	TAGTTCAAAACTATCCTGCTTAAATCGTTTTGATTCCATGTTCAACACATATTTGACTGTTTTTAGAAACATGGAGCTGAGTTCTTCATCTTTCTTGCTTTCTGGGTTTGTTCGCTATTTTTTCTGATTGTCTCGTCGAATTCTTATACTGGAATTATGACTTAAAGAAGCTCCAATAATGTTGCAGATGGGAGAGGACTGGAATGATAG
>c11314.graph_c0
c11314.graph_c0_seq1	239	CATGAGATTTCTACTCCTGATATGATTGTCGTCTTAATAAAGAAGTTATGGTAAGAATGAACCAAGTTTTCTATATTAATTGGGAAGTTGGGGTAGTATGGTTGATTCTGAATGCTACTGGCTCCTACGAGGACGATGATATATGAAGAAGCAAATAGTGCAGCAACTTAGGAAGTCAGATTGAATTTATCCGTAGAGAACTATATTCAGCTGTTTCACTTAATGGGAGGCAGTACATG
>c11315.graph_c0
c11315.graph_c0_seq1	322	TTGAGTTGCAGTGATTCTGAAAGTTGTTCAACCTCACCTTTCGATAAATGATGGTTACTTAGGATTTGATTTGTATGCCAACAAATTCGAGGTTATAAAAACTCTGGTCTCGAATTTGACGATCACTCATTCCTTTTCTGGTATTGCTACTTGTCGAGTAAGCCAAAATAATTTTTGTTTGTGTCGTATGCAGATTCTTGTTAGCCTTTTGGCCCTACTAATTGAACTTCCCATGTACCGAGAAGTTTCTTTGTTAATGTTTGTGGCATTTCAGTTGTATTAATATTCTCCATATTGCAGGAGAAAAGATATCACCCATTGA
>c11319.graph_c0
c11319.graph_c0_seq1	334	TACTCAATTAACCAAGCAAAAGTGAAGGGCCTACTCGATATCCCTTTCTCTTATCATGAACTGAAAAAGTTACCAATTCTACCGAATGTGAGAATGAATTTCCCGTATGTAGTATGCCTTTTGAACCTCAGTTTGGGAGATTAATGATTGGATATCCAAGAATCACAATAATCACCCTAGGGGCTTCCTATTTTGTTCAATCAATGCCCTATGTAATCAGGTTTTCCTTATTTCCCAAGTCACTCTGTTCCATTTGAATACTTGCTAAATTCTAAATTACTAAGAAGAAAAAGATCTCCTGAGAATAGTTATCAGTAAGTTGGTGGTGGTTAAA
>c1132.graph_c0
c1132.graph_c0_seq1	721	GGACACGTCTATAGAAGGTTTGAATCCTTCTGAAGTGTTTGCATTACACAAAACTCTGATCGAGTTCTCAAACAATTGAGGAACACCATGGGAAATTGTCGGAGCCCAATCGTGACAGGCGAGAATGAAATGGTCGTGTCCTAGAGTTTGATTCCAGTAAGGATATTTCGTGGCGAGTAGATTTAGATAATCTCTAGCTATATTTTGCAAGGGATCCCATGCGCGGTTGCCTCTGGTATAAGCATAGTTTTGAATTGACTGCACACTTAGTGGAATGAAATAAACATGGGCCTTGTCTGGATCTCTGGTGCGGAATTTGCTGATCTCGATTTGATGAATGAGAATTCCTTCAATTCCTAGAATCCCCAGACTTTTGCTGTAATGAAACAGTGGGGGTTC…
>c1132.graph_c1
c1132.graph_c1_seq1	412	CAAACCTTCTATAGACGTGTCCTTGCCAGAGATATATCTTCCGGAAGGAACAATGAAAGGCTTGATTGGTGGTCCGCCTCCATCCAAGCGTTCTGTCTTAGTTTTCTATGCGGGAGGTATTCACGGCTACATAAGACAAGTGCTAATGGAACAGTGGAAGGACAAAGATCCAGATGTCCTAATTTACGAGAAACTTCCAAAACAAGTGTCGTACTATGGCATGTTTAGAAAGAGCAAGTACTGCATTTGTCCGAGTGGTTGGGAAGTAGCTAGTCCGAGAATGGTTGAAGCGCTTTACATGGGATGTGTTCCGGTGCTTCTCAAGGACCATTATGGTAAACCATTTGATGATGTCTTGGACTGGAGTAAGTTCGCAGTTGAGGTTGGGAGCAAGGATAT…
>c11320.graph_c0
c11320.graph_c0_seq1	203	TTAAACATAAAGAATCCGTTGAAAGATTTCCGAAAAACTCACTTATTTGACATGAGCATGTATTGACTCACACTAACTGTTAACCAAATCAAACCAACATTATATGAGCTGATTGAAACTGCTAAACATGTATTTCGAATTTTACATACATCATAACATTCTAATTCAAAAGTTTTGTTGAATACAAAAGAACCAACTCTTTG
>c11321.graph_c0
c11321.graph_c0_seq1	332	GAATAAACCAAGAATATTAAGCAAGCTACTATATCGGACACAAATACAATTATAATATTCAAGTCCCCAAATCTGAACCATGGATATATGTATAGAAAAACTCCAAGAAGGGTATTCCCGGAACAATATATATGGCTTTATAACTCAAAAATAACCATACAGAACCATACAGAATGGCTGATCTAGAACATAAGTAAGAATACTGTTTCTGATGCAGCCAATGTTAACAGTATTGATAGTACTTATCATTCTAGTACTAATTTGGAGCTGAAACGAGCCAAGAGAACAAATAACAGATAGCAATAGTTTCACCTAAACGTACTTCGGAGACT
>c11323.graph_c0
c11323.graph_c0_seq1	246	ACTTCAGTTGTAAATCTTGAGCTTAATTCATATGACTATTGTGTTTGATGGACTGTGTGGTTGATCTTCTAGTTGTATTAGTGTCGAGATAAAATCACGAAAGCTAACTGGGATAAGTAGAATGTAGCAGAATGTCACATGCTCATTTTTGTTCTCCTTTTGTTGTCAAAGATAGAGAACTTAACTTCAGTTTTTCATGTGATTTTTCTGATGAAGTTCTTCAGAACAAGACTGTTGCAAGTCAAG
c11323.graph_c0_seq2	416	ACTTCAGTTGTAAATCTTGAGCTTAATTCATATGACTATTGTGTTTGATGGACTGTGTGGTTGATCTTCTAGTTGTATTAGTGTCGAGATAAAATCACGAAAGCTAACTGGGATAAGTAGAATGTAGCAGAATGTCACATGCTGTCACAAATGCAGAAAAATCACATTTTTTTAGACTGTGATCTCACCATATTACCGTGTAATGTCCCAAGAAATGACATACCATTTGGTAGTTATAAAGTTTCCATCTTGATCAAAAGGATCATGGAACAAAAGTACAATATAGAGCCAAAACTGAAGCAACAGAGTTGTATGATTCAAACTACATTTGAAGAGATAGAATCTTTTACCTTTGCAATTAAAGAGCATAACAAGGAAAAGAGCTGCAAGAATACCTCA…
>c11325.graph_c0
c11325.graph_c0_seq1	654	TGAAACATCAGAACACATGACACCTGCCAAAGTTTTCAAACAATTGCATGATACAATAACGTTAGAAAGATTAATATAAGACACAGTTTTATCGAGCATTCAGAAAGATTTACTGTCAAAGTCTACATTCTACCATGTCCTTGATCTTTGGGGTTTTCTTGTTGCATCCTATTCTTTGGCTGTTCTTAGAGTTATATTTTGATGCCTTACGGTACTGAACTTGTTAAGAAGTGTCACCAATTTTTGACAGAAAGTTATAAATGCATCACCATTGACCCTGATTATTATTTGGGCAAGGCTTGATGCCGGAAAAGAACAATCAATAGAACAAGGGCTAAACTTGTTGACAAATATTTTTTTTTTATATAGGACTATCACTACTTTTTACAAATAAAGGAT…
>c1133.graph_c0
c1133.graph_c0_seq1	916	GATTGACTCCTGTTCGTGAGGAGGTATGGTTAAGCGTCTAGAGCTTTCTGAATAATATTTTCTTATAGTGCAATGCACACCAAGTTGCTAATGTCTCTTGAGGGCTAAAGTGCAAGGCCCAAAGCAAGGTGGTGGTTGCTTCATCAAAGCAAGTCACTATGTGTACATCTCTCTTGATGTACAACACCAATAAATAGCAACTTAGTATCAAATTTAAAATGAATGCATGTCTAAGCAATTAACTTGGTAGTAAAATCATATGAAATCCACTTATACTTGACATTCAGTAATTGGAAATAGCGCAACTTACCATTTTTAATATATTATAACCAGATCAACAGTTAAAAAGAAGAAAGAAGATGATAATAAGCAAGGATGGAGACCTAGCTTCAAAAAACG…
>c1133.graph_c1
c1133.graph_c1_seq1	212	AAAATACTTATATAAGATAAACCCTTCTAGTAACCAGAAAGAGCAGACATTACATAGAAAGCGTTATATTATCTGATTTTCAGAACAGCCACCTTGTCTTTAGTGAAAATTCCTCTTGCAGTATCGCACATCACGTAATCAAAATTCTACATGCACAACTACTATGACTTTAAGAACCAAAAACTCATATGTACAGGAAAAAAAAAACTAAA
>c11330.graph_c0
c11330.graph_c0_seq1	301	GTCGTTTTTGATATTGAATAAAATTTAGTGAGAGTTTCTTTCAACTTATGTGTTTTGTTCATCTTACCTATAGCTTCCGCTACATCGGTTTATCTTTGAGTTGTATCTCTTCATTAATTTCTCTGAGAGTGGTTATCTGGTGGAACCCACAAAGCCAACCTCCAAAATCACAGATCTCGTGAAAAATGACACAGTTGTTCTTCCACTCTTAACTTGGGCAAAATGGACTCTACTGTGAAAGAAAATTCTATCTTTAGACTTACACGTCCTAATAGCTGCTGATGATTTTGTTTAATTGTTA
>c11332.graph_c0
c11332.graph_c0_seq1	230	TTCCTCGTTTTATAACATATAAACTATTTCCAAAAAGTGAATTCGTAGGGAAAGTGACTTTCCTCAGAGAAAGCACATGACACTTGTGCTGGTTGTTAATTTAGGTGTCTAGATAGTCATTGGTCTCCTTACAGCATATAGTTCAGAATTCTGAATATGTAATGATGTCTAGGAAATGGGTAAGTGTAAAAAGAGGCGCAAGTCAGGAACTTAACTTCTAGTGATGCTTG
>c11334.graph_c0
c11334.graph_c0_seq1	290	GAAAAATTTCACTTGTGGCCCTTTTGTGTGGCGTCTGTCAATTTTAGTCCTTTGTGGCGACATTTTTCAATTTTATACGAGCAATTAATTGTTGTACACATAAAGTTTTAGGGTATAACGTGCCAAAACAAATATATGTCTTTTGTGTTTAAAGTATTTTGCTAGCTGCCCCCAAGTTGAAAACGGGGACTAGAATGGTCAATTTGCCACAATAGAGGTTTAAAATTGAACAACACCAAAATAAATAACTCAAATTGAACAGACGTAACAATAAAGGACCAAAAGTGAAA
>c11339.graph_c0
c11339.graph_c0_seq1	221	TGCTGCAGATGGCATAATATCTTATTGATATAGTTCTCTTTGCTAATTTGTTTACTAATTTGCCTCTCTTTGCTTGTAATGTTGACTTGACCTGTACGGTTTACGTCATTGATTGGCCTTGAGAATGCATTGAATGACACTCATGGTATAACCAGCTATTTAGCACAGGCCGAAACTGTAAAAAGAAGGGGCATGCATGTCTTGAATCTTTTGGAATGTGG
>c1134.graph_c0
c1134.graph_c0_seq1	371	TGTTGAGATATCGTTAATGAAAAGTATTAGTTGCGAGTTTCAATTGTTATGTGTTACTGAATCGCGTATTTACATTTGTATTCATATGAAGTTGATCGAGGCAAGAAGTTGAACCCAAAGGCTAGAACTATTATAATATAGTAAAACTTTTTGGGAAAAAATATTAGGTGATTCGGTTCCGATGTGTATCGTCAGCGAAACAACCAAACTAGTTTCAAATTTAGACGTTATGGTCAAGTATAATTTTTCGTATTTTAAGTTGAGTTATCAAAAATTAGCATTTTTAGTTGTGAGTTTCGAATTTTCATGTGTTACTGATTCTTGCATTTGTATTTGTATTCATGTGTAGCTGATCAAGGTAAGAAGGCAGA
>c1134.graph_c1
c1134.graph_c1_seq1	210	TTTTGTGTAAAAATATATTTGTGCATACATTGCTTACCTCAATTTTGAGTAATTGCCCGATTCAAATATTGTTATTAACTAAAATTATGTGGCAGGAGATATTCGGTGATTCAGTTTTAATGTGTATCTTCGATAAATAACCCAGCTAGTTTCAAATGTCGGTTTTATGGTTAAAAGATATAATTTTTCACATTTTATGTTGAGATATCG
>c11341.graph_c0
c11341.graph_c0_seq1	355	GATGTTTATAGTTTTGGTGTGGTGTTTCTTGAAATTATATCAGGAAGAAGGGTTATTGATAGCACGAAGCCACATGAAGAGGAGAATCTTGTTTCTTGGGCAAAACCGCTTTTCAAGGACAGAAGAAAGTTTACGTTAATGGCTGATCCGTTGCTTGAAGGGAAGTACCCCGTAAAGGGTCTATATCAAGCTCTTGCCGTTGCAGCCATGTGTCTGCAAGACGAGGCCAGCACACGACCTTTAATTGGCGATGTTGTCTCTGCGCTTGAGTATTTGGCTGTCAAGGTAGATGAAGTTACTGATGCAACAGAGGTTCAAGATGAATAGAACAAGATAATTTGATTTTGGTGCATAT
>c11341.graph_c1
c11341.graph_c1_seq1	250	AATCACTAAGCCTATGCAGTGAAAGTAATTAAGTTCTTCATAGCTCAATCAACTCAAATTTGTTGGAGATCGCGTGTCATTGTCTGTCACTTTAGTAACGATCTTTCAACGTTTTGAACAAATAAGCAACAATCCCGGAGTTGAAACAAGGTTCCACTATGTGACAGAATAAGTGCATGATTATTGCAACTCAAAGGTTGTTGCAAACTCCCACTATATCAATCTTTCTGTAACTTTAGTCCTAAATTAT
>c11342.graph_c0
c11342.graph_c0_seq1	323	AAAGTCTTGGGAGTTTCAAAATATTGTAGTGGAGAAGTATCCTCCAAAAGGCTCGACCAACTGCTGGATTTGATAATCTAGTCATAGGCTTTGAGAAAAAAAGAACAGAAATTTTGGGTGATCTTGTTGGAGGATCAGAAGAACTCAGAATCATTTCCATTGTTGGTATGCCAGGGCTGGGTAAGACAACTATCGCGAATAAAGTATACAATGATCAATCAATATATGATCACTTTCGTCTACGTGCATGGTGTGTAGTTTCTCAAACATATCAGGTAAAAAATGTCTTGATTGACATTCTGATGAGTATGGGGAGAAATCCA
>c11343.graph_c0
c11343.graph_c0_seq1	210	AGAAGACCTTTCACTTTCAGGAAGGAAGCGGCCTTTGACAGGTCCTTGATTTCGTCGCCAGAGACGAACTCTTCGTCTGAGGCGGCAGAACTACTTGTGCCCTCAGATATCATGAACTCATCATTGTCTGAGCTTTTCAGAGTTAGAGTTCTCTTTTCTTGGACTGCAACCTTTTCATCAAACACATACCACGCCATTATTGAGAAGTTG
>c11344.graph_c0
c11344.graph_c0_seq1	1197	TTATCATCTAAACAAACGCATCCTGGGCCAAGAAGAGAATATATACTAAAAGTAAGGTGGAAGAGATGGACCGCATTGTATCAGATTCAGAACTGATCCATGTGGATAGGATCTAAAACAGATTAAATGAAGTAGGTCCAACAAGGGTATTGGATCCAAATTAGATTCAGATTGATCAACTCCATTTTATGGACATTCTAAATTGATAATGTCAATTCTTCTATTTTTGACGGAATCAACCACCAAACCACAAACAAATAGGCACAGGCAACACCATAACGTGCTCTTTTCCGATACTCACTCCCCCACTCCCCTCAGACCCACCAAGCAAATAAAGTATCCCTCCATATTTCATCCATCTCAGGCAGCATCGACCCATGGCCTTTGTCATCTGGTTGG…
>c11345.graph_c0
c11345.graph_c0_seq1	347	AAAGAAAGTTCTCAGCACGCCATGTTACAATCTCAACAATATTACCCCTAGTAAAGACCACAAAGTCTTAGTTCACATCACTTAATTAGCCCCAAAAAATCCACTCAGTTCGGCATTTACTTAGAACCACCCCGTATATACAATGCAATTATGAGTATCGTAACATGATAAATCAAATTTAGGCTAGAGTGTCGGAAAATAACTAAAGACTCACAACTGAAAGCGATCGAAACGGAAAAATTGCACTGTAAATCACAACTCACAAGTATAAGCATTACATACTCAAGCGAATCGAATAATATACTATAAAAATTGCAAAGAATTGTACCGAAGAAGAGTCCTCCAGG
c11345.graph_c0_seq2	314	AAAGAAAGTTCTCAGCACGCCATGTTACAATCTCAACAATATTACCCCTAGTAAAGACCACAAAGTCTTAGTTCACATCACTTAATTAGCCCCAAAAAATCCACTCAGTTCGGCATTTACTTAGAACCACCCCGTATATACAATGCAATTATGAGTATCGTAACATGATAAATCAAATTTAGGCTAGAGTGTCGGAAAATAACTAAAGACTCACAACTGAAAGCGATCCAGGCAGAAAATTTGTATTAATGTGTGAATAAAATAAACTTCAATCTCAGGAAGGAAAGAGGCATAAACCCCTCATCTCCTCAAAG
>c11348.graph_c0
c11348.graph_c0_seq1	242	GTCATTGCTCGTTTCCCTTCTCCCCCGTTTTCACTATTGTCTATCCTTGTTAGGAAAATGATCTGATTACAATGATTCCGGAGCCAAGAGTTCCAGGTCTTCTTGAATAGTAGTGGATATAAAGTTACAGGACATTCATTCCTAAAGGCTAAGTACTTTAGTTTAACGCTTGGCTTTTATACAATTTAAACAATACTTTGATAATAAGGATGCAAATGAGAGAAGTACAACTACCATAAAGA
>c11349.graph_c0
c11349.graph_c0_seq1	238	GTGGAGCTCTCAGTTATTGAAGAATTGCATAACTATTATTTGTTGAGTTTTACAAGGATATTATGAACACCATATTACCTATTATGGTCTGGGTACCCGAGAAGGTAGCTTGCTTGATATTTTTATCTTTGCTTCTAACATCAGTGTGGCAGGGTTACGAAAACTATATGTAGGTTTGGAGCCTTTTGTTGCGATTGACTAGAATATAGGGTTTACCTGAGTTGTGAATGGAAGAACA
>c1135.graph_c0
c1135.graph_c0_seq1	626	GTAAATTTTGGGTGCGACTTTCCTTTTTCTTTTTTTTTGTAGTTTTTGTCTGTTATTCTCTTGTGGTTTTGGAGACAAAAAGTACTTTAATTGTGTTAGTGGTCTTTGCTCTGCCAAGAAACACAATTTAGATTTATCTGGCCTTAAGATTATCTGAATCAGTTTAAGATCATTGATATAAGAAGTAACAATGCTCCACCCAGTGAGCTATTTCAGCTAATTAATGTATCACAGCTATTCGGCATGATAGTAAATGAAAACGTAAATAAAGAGATCAAATGACAGGACAGGGATGCCCGTTACCTTGCCCCTGTGTTGGAAGATTGCGCATGAATGCAATTTTTTGTGTCATTGAACATGTCTTTATTTGTGTCACGTGACATTTCCTTTGGCATTGTC…
>c1135.graph_c1
c1135.graph_c1_seq1	427	GGAAAGTCGCACCCAAAATTTACCAAACGTTTTACGTGGTCTATAGTGCAAACATTTAAAACATTAAGAAAAAAGCAATTTTGCACCACCCTCGACCAATAGTCGGTAAATACCAAAACCCGCCAATAACACTAAACTTCCGACCAATTCGTCACAAAAAGTTTTTGAGACACACTCATTTCAAAGCATTCTAAATTCAGTCAAAAATCCCAACAATGTAAAGAGAATGGAAACTCTTTCCCACTTCAATAGCGGAAAGGCGTAAACATCAAACAAATGATAAACTGAATAATCAATACCGAAACGCAAAACGCAATCTTACAGAAACAATACCAAAAATCACAAACCAAAGCAATTCAACATCAATATCAACATCAAAACTGAATCATAAAGATAAAA…
>c11350.graph_c0
c11350.graph_c0_seq1	423	AAAGCATGACACTTGTGGATAATAATTGTTCTAACTATTGTGTCAACACCCACAACAACATCCTTCTTTGTCTCCACGAAACACTGTAACCTCCATTGGAACATTTTAAGTGTCATTTATGTACTTCTCCGACTTGGCATTTGGTGGAGGGATCACGTGAATTTCCCTTTGCCAATCTCCCATAAACACGTCTAAAAGATTAATTTCGTTTTCATCTACAATATAGTCACATTCGCTATGATAAACAGCTTTGTCCGCGAACTCACGGTCCTTAGCATAGTTGTTGAGTTTGGCATGATCTTAACTCAAAAACTCATGAGGCAGACATCCACAAAATCCACCATGATATCTTAAGGAGTATCCACTTTAAATCCTGATTCCCAATGCCGACAATCCTCC…
>c11354.graph_c0
c11354.graph_c0_seq1	213	GCTTGCATACTGATATACATTTTCCTTATTCAGAAAACTTGACCACGATTGAACTCGTTAGGCATGCAGAAAGAAGGATAATGACACCAGTGACAGCGTCATCTTATTAGTCGCCACCTGCCTTTCAATATAGAAGATGACAGACGATTTACTATAGGTGATACATTAGATAAATTAGAAATAGACTGAACAGTGATACATACAAGAAAATCT
>c11355.graph_c0
c11355.graph_c0_seq1	238	GAAGAATTTCATGTTTATCAAGAGATAAAATTATAGACAAGATTTCACTGCCCGTTAGTTCTGTTTGTCTAGCAAACACACACAAACCTGCCATGATTAGGTAGAGTGACACAACAGTATTAGTCCCACTTCCACCATAATACTCGATTCTTTTCTAATTCTCATTTATGATAAATTCTGTCTGACACTATTCTTCTCAGACCTTTTCTTGGTAAAGGAAACGATCAGAAATTTAAGT
>c11357.graph_c0
c11357.graph_c0_seq1	201	TATTTGCTTTTATTCTTATTTAAACAACTTAGATATATTAATGAAGCCATTTTTAAATCTTTTCATTAGTATCTTATCAATAGTTTCCAAAAGTCCCACAGTGTTTCGCCTAGTCAGCAAGAAATCCTCGATAAGAAAAGTCCTGTCTTTGTGTCTGTTTTTAAAAATCATTGGAGCTTCTTTCTTACTTTTTCTTTTTTG
>c11358.graph_c0
c11358.graph_c0_seq1	241	AGTAGGACTTAGTCTAATACGCCCCCGCAAAATCGACGTGCCATCAGCAACGGAGAGTTTGGAACGCAGTAGTTGAAAGCGAGAGCGAGCAAGAGGCTTAGTAAGAACATCCGCCACTTGATCCACCGTGTTGACATAAGAAACCTTGAGAAAACCTTTGTGAACCAAATCACGAACAAAATGCAAATCAATGGAGATGTGCTTCATACGAGAATGTTGAACCGGGTGCAAGGAGAGGCGA
>c11359.graph_c0
c11359.graph_c0_seq1	260	TGGTTCAATTGTGGCTTTTTTTGACTAAATATTGTTTATTTACTAGTTATAACTTGTGCATTCATTTACTTACTGCCAAGTTATTAAGACTAGGAGTTTTCGAGTGAAGGAGGACTAATTTATGGGATATGGATGAAGTTGGACCTACTAAATAGAAGGCAATTGTTGAAAATTTGAGTTTAATATGGACAGTGGTGGAGATATGTGGGTGTTTAAAGAAAGGGACAAATTTTTTGTGCTAATGGAAGAGGAAAGAGAAG
>c1136.graph_c0
c1136.graph_c0_seq1	1544	GGTTGTCTCAGTCTGAAGCTACAGGTGATGGTTATTCTATGAGTGTTTTTGGTAAAATGCATCGAACCCCCCAAACTATAGGGTGCTTTGCAAAGTGCCCCCAAACCTATCAACAAGAGAAACATGCTCCATAACCTATCAGGGGCAATTCACACATTTCTGAATAAGTTAAGAGGCATGTTTCTCTTTTTCATAGGTTTGGGGCACTGTGCAAAACACTCCATGGTTCAGGAGGTTTGATGCATTTTACCCAATGCTTTTAAGTGTAAAATTGATTTCTTATTTCTTGTTACTTATTTTGCTCCTTGGTAACTTAAAGATACTTTAATCATACTCAGTTAGTTCAATACTATGACCAAACTTTGTCTGCAGTACATGAGTTTACGTAGTATGTGATAA…
>c1137.graph_c0
c1137.graph_c0_seq1	515	TCATATCATATCTGTTGAAAACTTAAAAATTACTCAAACCTCACATATATGTTAGACGGTGAACAGAAACCACACCTAACAAAACATTTTCACGTCTTGACCAATCAATTAGTGTCTGGTACAATTTGCTCAATAAGCATGGTCCCTAGTTAGTGTTAAAAGTCTTCTAGAGCATTATATTTCACCTAACTTGATGTGTGTGTGAATAACCAGAAATCAATAAGGCACTGTAAATCTTATTTCAAGCTCATTCTCCATAAGAGAGTTGAATATCCATACGTTCTAGACAGTCTTGCTAAATTAATTGAATAATTAAATATCGATACATTCTAGAAAGTCTGATTAATTGAAAATCGGTACTTTCTAGAAAGTCATGAAACTAATGAAAAGATTCAGACT…
>c1137.graph_c1
c1137.graph_c1_seq1	242	GTTTTCAACAGATATGATATGATTTGATTAAAGATTGTGATTTGAGTCTAAGTGTGACATTGGTGATGTCTAGTTTAAACTTAACATATTCTTAAGCATCAAAGAAACGTTACTCTTGCTTATCTTATTAAATGTATTTCTCTACCATATTTTAGTATGACATATTGTTCTTGAGTCATGCGGTTACTTAATTAGTCGTCGTCTTGTACCACCAATCGCAGGAGGAGTGTGCATGCTTCTAT
>c11372.graph_c0
c11372.graph_c0_seq1	504	ACTTGATAGATAATGGAGATTTTGGGGACTCGGTTATGAAACTCCAAGAGTGTGCAACATGCTTGACATGGATTCATGTGGAAGGGGAAAAAACTTATTCATTGACAAAGTAGAAGGTGAAATACTAAAGCTGATTAAATTTGAAACGTGCTTATTTAGAAAGATACTCTTTTGTCCTCTCCAGCTGATTCCATTACCTCCAATCTTTTCTCTCAACTTTCCCAGAGTAGTGTAAAGTGCTTCCTCCTAGGCTGTGCCTTGGTCCTTCTTTGCACCTGGTTATATTACTCTTCTGGGGCCTGAAAGACGTGTATATATCTCAAAGGTCTTCTTCAACACTACCACAACATCCTTCATGTTAATCCTTTCATCAGGACTTCCCATGGAGCAGTTCAAAGC…
>c11373.graph_c0
c11373.graph_c0_seq1	390	ATGAATTTTCCAGGCACACGGAAGAAACAGCTGGGCATCATTTAGGAGAGCTCAAACACTCCTTTTTCTTCTTTTTTTCTTTTCTTCTCAGCAAGGGAATTGTAGAAGAGTGGGAAGCCAGAAAGCTAACTATAGTGTCATCAATAAGATAAGGCCGGAGGAAACCTACTTCTATGTTATGACTTTGCCCTGTTCTCACTCTTTTTTATGAGGTCATCTTTGATCCTAAATCTTCCGCGTTAAACAGCCTTCAAAATCAGGGCAAGGAGTGTGAATAGTATAATCATATCAACATCATATCACCTAATTCATTGAACTGAGAAGAACTTGACAATAGTCTGCACGCAATATGTAATATGAATAAAGTGACAAAGAAGACAAATTTTGTAA
>c11374.graph_c0
c11374.graph_c0_seq1	239	AAAACTACACAAACTAGTAACTGCTTATACCAGTGAAAATGATATAGGTTTCACAAAAACTCATTACTGGATGAATTCATTGCTAGACATCTCAACTAAAATCACAAGCTAGCATCGGGAGGAACGTTTCACAGTACTCGTACTTCTAACATCAATCAAATAATCATATATTTCCTCGGGGTGGGGGCAATTCCCTTGTCTACCAATTTTTCATCAAAGGAACCTGTTAAAAATCCTCA
>c11376.graph_c0
c11376.graph_c0_seq1	214	GAAGCAGACCACATGTTGGCAGAGGTAATTTATGCTTTTGGACGCCATGACGTAATCATGTTGCTTGTGTGTATTCATTTCCTTTTTTAATGTGCGCTGATACAAAGTCTTTACACACATGATGTCTTTAATTATGTATCTTTACCTGCGTCCTCATCACCTATAGAGATTTTTTTCTCGCCATAAAGGTTCTTAAATGATATTGGTGTGCTAG
>c11376.graph_c1
c11376.graph_c1_seq1	328	GCTACTTACTTGCATGAGCTTTCAAGATCTCTTTCACTAACTGGTGCCTTTCTCTTCATTTTCTTCCTAGTCTGGCCCACGCGCCTGTCACAGTGTACGAGAAATTATATGTTTGTGCGTAGAATTGTTTCATAGTTGTATGAATATGGTTGATTGTTATGCAGTAGGTTCTTATACCTTAAATATTTTCCTATGTTTTTTACTAATGAAGTTAAATTCACCCTAAGTTTAAAACTCTTTGAACTTGAGAAGCATGTAGTTAATATTCGTGGCAGTTATGCTTATTCCTAAATTTCATTTTATGTAGAGTGGCTTTAGGGATGACTCA
>c11377.graph_c0
c11377.graph_c0_seq1	259	AGTAAACCAAAGAGAACTAAGTAATAAATATCGACTATCAATCTCACAATAGAGAGAGTGGAAAGATCAAACTTTTTGTTTAGACTTGAGTCCATCCAATTATCCATCTGATCAGTTAGATCTAGTTCTTAGTTTGTTGATATATGCAAATTCCTTAGTTATGTCCAACTAAATTGGCACTTTCACTAAGAATAGACTGTCATTTCCTTTTACAACAGAGTACAAGAATAGCTTCATAAGCTAAACAAGAAAGGGTTCA
>c11378.graph_c0
c11378.graph_c0_seq1	403	ACCTACGAAAAGTACATCAGCTCAAGCTTTTTCTTCATATGTTCCTTTTCCGTACCAACCGAAGATAATAACACTCTCCTCACTCAAATTCTACAGTTATAGGAATGAATCATATCAACACAGAGCCCGAGTTTGCTTTGAACAAACTCAAAATCGCATTTCAACGTGGTTCCGCTGTTAATAAACAAAATTCGAACGAGCTTCAATCGAGTGGACACTAATTCAAACTCGAGCACCTTCAAATTTAATCCACAAACTCACACCTAGTCAAAATTTTCTCAGCAACTAAGCTTCAAAAATTACAAAACAACAATTCATAATAAGATCATAAACTAAGTTAACCTAATCTCTATGCCTTGGTTCAAAATTCTACAATACATACGGCGAATTTGAGCCTGG…
>c11378.graph_c1
c11378.graph_c1_seq1	279	GTCGCACCGTGCCAAGTAAAAACCTGACGTGCGCAATAAAAGTTTCAAAAGTGATTTTCATCCTATCAACCAAGTAGAAGTAAACAGATACTTTGAAATCATAATCACCCCTGTCCCTTTTAATTCTTTGATCTTTGATTCAATCTAGGATTAAATAAGAGCAAAATATCACCAAGAACCTATCTCTAACATTCAACTTATAAAATATAAGCACGAAGACGAAAGGAGCCATATATTCATTTAAATCCTAATAAACATAAGAACTGAAACCAATATAAA
>c11379.graph_c0
c11379.graph_c0_seq1	229	TAGGATTCAACATCTGCTTTGAATACGAAAGCAGAAAAAAACCAAAATGAAGTGGTAGATCTCTTTATTAGTATGTTACCCCTGTGAAATATAGTTTGTCTTGTTCAAATAATACACTGATATGATTTTATAAGCCAACAAAATTGTTATGTCACAACTCCAATGACGCATAAATAGGGAGTCAAACTTTTGAGAACCAGTACAAAATCATTATTCAGTATAACCAAGA
>c1138.graph_c0
c1138.graph_c0_seq1	449	GTTATTTTTGTTTTAATAGCATTGCAGACGCCAGGAACCCATGTCCCAGAACCTCCATTATATTTCACCCCGCTAAAAGAATGTCGAGTGCAGAGTTAAGTTGGAGTGGAAAGTCAAGTGAATGAAAGGGATATTGTATAGTTCTTAAGATATTGGCCATCATGATTTGGCTGCTGATAACACCAGAGGAGACTTTGTATTGCCAGAGTTAAAGATTCAAATTAGACATTATCATCCTTCATTACATTTGAAGGAAGAAAAAAAAAGCATGCTTTCTGCCTGGTGACCCATCCCAACCCATTGCCTACATACTCTTCCCTTGTGTCTGCCGCTCCTATCTTTATTCTCACCACCTTTCATTCCTTATCCCATAAATGCAAAGGTCGCGGTCATTGGCGT…
>c11380.graph_c0
c11380.graph_c0_seq1	317	GGCTGATCTGCCTTATATATTTGACGCACCATCAATGTCATATATTAGAATCAAGACCTCCCCAAAGATTCTAATCTGTCACTTGCCTCGGGCTATATCAAATAGTGATTGGTCAATTATGTCTACAAGATTAGAAGTTTCAATCATGCAAGATCTACCGTGATGCATTCCAAAAGAGTAATTTGTATTTAGTAGCCTTAATACATGTATCATGTGTTAAGTCAAACCCAAGATCCGGTGTTAAGCTTGCTAAGTCAGTGACTATTGCGAGCCCAGCTAACTAATCTTAAATTAATTAAGCCCATTGTATAATCAGG
>c11381.graph_c0
c11381.graph_c0_seq1	574	AATTATCCTACTGCTGGTTACACAGCTGCTATATTTGGAGAGAGACTTACGTAACTCCTCCCTGCTAGCTTTTGTCACATCCAAAGATACGCTTCTCCCTCAAGTCGCCACTTTCCTAAACTCTTAAAAGCTCTAAAAGCACCACAATCACCATTCTACAATTAGCAGGCCAATCATGTCTTGAGAATTCTGCAGCATACCCTTTGATATATTCATGTTAGGCCTTCATCAGATTAATCAGCGTCATTGTCAACTACTAGCAGCGTCGTCTTAAAAATATCTCACCACTGTCATTGCTCTAATAATTTATTTGCCAACTTAAAGACAGCATCTCTTTTATATGTTTTCGTATGCAAATGTGTAGGGGTTGGGAGGGGCTTAATTGCATGATTTAGTGAT…
>c11382.graph_c0
c11382.graph_c0_seq1	836	CTTAATAGTTTCAAATATAAATTAGTAGCTAGTTACAAATTAGCAGTGCATTTATCTTATACGTAATTATCAAATCATACATATGATGCTAATTAATATTTTGCTATTTCTTTTCAAAATTAAAATATAGCAAAAAGCACGCAATTATTTCTTACATAAACATATATTGTCACAATAACAACCAAGCCTATAATCTTAATTAATTGAAGTAGGCTATATGAACCAACCAAGAATTAAACAAGAATCACGTCAAGTAGAAGACACGAATTATCTATTTTTCACTCGTTTCAATTGAGTAAAACGTCTTCAGTTATTCCTCTACACTTCATGTCATTCTATAACCTCCATCCACATTTTCATCGGTCATCCTCGTGCTCCATCCGTTTTTGAGAGTTTCAA…
>c11383.graph_c0
c11383.graph_c0_seq1	211	GTTCAAAACAGCCTGTGAGTTTCCAAAGGTGAGGGAGTTTGGTTGCTAGCGTATCAAGGCGAATCGATTTTCCGAGGAGTTTGATGATAAGGCAGCGACCCCAAGTTTTGCACATATCACGTTTTTCCATCCCAGTAAGTCTGATTTGTGGCCAAGGTGGGTTTTCAACCATGGGATCATCAGCAAAATAGTTGTTGAAAGTTTCATCGAC
>c11389.graph_c0
c11389.graph_c0_seq1	567	TGAGATATTGGATCCAAGAATTGTGTACACTCCCCTTGTTCCATCACAGTACGTATTATTCTACCAAATGTTTTAATATTCTTATGGTTGGAATGTCATATTGATCATTGCACGTGCATTAGGATCAGTCAATTGAAAGTTCACCCAGGCGATGAGATATTTCATCTATGCTATAATAGTTAAGATCATGATCGTTATAGGTAGTCTGAACATGAATATCCTTTCATTGACTTCATGGAACAACTGATGATGATCCTTTCAGCTAATTGTTCTTGGTTCTTGTGCCAAAAAAGAATTGCTCTTAGTTTTGTTAGTCTATTAAAATCAGAACCACATTGTTGTAAATTGTTCACAGTGTCAGTTAATTGTTATGATATTTTCTGTTCTTTTGGTTTCTTC…
>c1139.graph_c0
c1139.graph_c0_seq1	509	AATGTTTCTCACTTCACTTACATCGCTTATCTTAAAAGACTTCCGTGAACTGGATGTTCTTCCCGAGGGCGTGAAACCACTAAGTAATATCAGAAAATTAGAGATATGGTATTGCCAAGAGCTACATTCTTTACCAAACTGGGTAGCAAGTCTTCAGACCTTGTCTGATATGAGCATTTGCGTTTGTGAGAACTTGAACGCTTTGCCTGACTATTTTCGGTGTCTCAAATCGTTAAGAAAGCTCCAGTTATTCGTATGCAGCCCCGTTTTGGAGGAGAGATGCGAGAAACCGGAAGGTGAGGATTGGCCAAAAATATCTCACATCCCTCAAATTTACATCAACGGCATGAATATACAGGATTGAGGAGTATGTATTAAGTCTATTGGCCTTAACTAGCT…
>c1139.graph_c1
c1139.graph_c1_seq1	385	GTAAGTGAAGTGAGAAACATTACAGATCGAAGAAGGGTTGTACTGTCGTCTCTTAAACTCAAATGTATTAGAGCTGGTAGAACTGGCAGTTCAGTCAACTTAGGACACTTCTCAATTACTAATACTTCTAAGCAAGGGAAACTCTCTATTGTATCCGGTATTGTCCATTCCTCAAGACTAGGCATGTCTTTGATGCAGAGCTCTTTAAGTGCAGGAAATGAATTTTCTCCATTTCCATGCCATTCACCATCCAAGCACTTTACAGAATCCATCTTGAAGAGTCTTAGAGATGTAAGAGAAGGCAGCTTTCCGAGGAGAGGAAGGCGTTTGCATCTATAACACTTCTCTAGTCTGATATGAGACAGATTATTAAAAGATAAAGCTG
>c11392.graph_c0
c11392.graph_c0_seq1	310	GTACATGTCTATCAAAGAACTCAATGCGAAAACCACTCAAATCATTTCCACTCTTAACCATAAATGAATGTAACTGCTTCCTGTAATTTAAGACCCTTAACTTCACTACCAAGTTGAGCATTGTCGTAAACGTAAACTCGTCCATCCGAGCTGTGTCACTTTCATTTTGCATTTGGATAAATAGTTCAATAGCTTCATTTTCTTAACCATCAGAGTTTGCATACCCTGATATCAACGAACTATATGTCACTGAATCTTTATATGGAGTATAAAAAAATAGAGTTTACGCTTTGTTAAAGTCTCTGTACTT
>c11394.graph_c0
c11394.graph_c0_seq1	204	AAGATATCTTGCCAGAGATGTGGTGGCAAAGGCGTTCGCCTGCATGGCATTGGCATTGTGGGCGAGTGTTCGAAAAAAAAAGAAAAAGAAAAAGGAGACTTGGTGTTGGCAATTGAATCACTTTCTCAATTTACCAAGAACAATACTTTGGTTGTCGTTCTTTCATCGTTGAGGGTGATGTATAATTTGTTAGGGGAAGGTTCG
>c11397.graph_c0
c11397.graph_c0_seq1	311	TTATTTTTTGTCCAATCCAGTACAGCACAGCTGGAGCACCATACCCTCTTCCCTCAAAAACTCCCAACACAAAAACCCCATCAATTGTTTTTTGTTTTTTATATTCAATCTCTTTAGATACCCAAGAAAAATAAAAGACTCATTGTCACTCAATCAATTAAGTACAACAACAACATATAGCTATTGCTTTCATCTTCACACCTACACAGTCTCCAACCAGCTTTTTCAGCTGGTAATTCTCACAAGAAAGCACAAAAAAAAATGCAGCGCATACTGTACAAAATCAAAATTATCACTGCCCATAATCCAGA
>c11398.graph_c0
c11398.graph_c0_seq1	275	GTTTTTTGCTCTTGTTTCTTGTTGTTGTGTTGTTTTGAAGTGTGAAATTCTTGTTTGGATCAGATTTTGTGTAGCGTATAAGGAAAATATTTGAATTGTCAATGTTAGGGTTTTACTTGTAAAAAATTCTGATTTATGTCTATTTTGTTGATTGGGGTTCTTAATCTTGAAATTTATTAAATGGGGTTGCTGTGTTGGTGAGGTGGAATGGTGGGTGTTAATCAATTTTGCCTTTTATTTTCTTCGTCATAATTCAGTTAATTCTCTGAGATGGC
>c11399.graph_c0
c11399.graph_c0_seq1	283	GATTGTGGGGTCTTCCTCGTGAGGTGTGTATGCTACCCAAATTTTCAAACGGTAGCGCAGTTTTAAACTACCAATTTTGGCCTTTTTTTTGTCTGCTTATTTGATATTACGTGGTTTTTAGCCCTTGTAATTCATTGGTATGGATGTTGATAACAAAATTCATGCAAATGAATTCAAACATGCGGGAACTTCAAATTCAGGGGTTTCTCAGTTCATTTGGTATGCTCTTCAATTAGTATGCTATGGCACATTTAGGTTGAGACAGTAAAGCTTCCATTATCAT
>c114.graph_c0
c114.graph_c0_seq1	571	TGGCTTTCACATTTGATGGTTGATACCAAGAAAGCTTTGTCTTATTAACTTTTTGGTATCTGCTCTAGAGCCGATATCATCGGAGATAATCTGGAGTGGTAATTGAAAGAGGAATATGGACAACCATAGATTCTCTAGTAAAGGTTACGGCAATAAGTTGTTGCTGCTAAGGACTGGGCCGATATACAGTTAAGGCAAGCGGATAGAGGGATTTGCTAATGCTTGTTAAAAAACATAGTAATGCAGGGGTCAACATAGATAAACAATTGCTTGAGGATATAGTGGATGTTAGAAATTTTTTTGATGGGATGTTGCTAGTTAAACTTATTCTAGGCAATGGGATTTTAATGTTATTACTGTATATGTAGAGGTCTTCTAAAGGTCGGGTCTGACTGAGAT…
>c11400.graph_c0
c11400.graph_c0_seq1	300	GCTTAGACCCCACTTGAATAGATTTTGGTTGGATTTCAAGGGAGATAGTGAGAACAGTTTGGTTGATGATTTTAATCTAAGTAGGGATTTGAGTAAAATGTGCATTGGTGGCGGTGGTGGTGACGATGAGTGTGTTCGGATGTCTCCAAATCTTATTCGACGCTGTGATCGTTCTGTAAACGGGTCGATACCGATGAATTTTGAGAATTACGGGGCATTGGGTAATTATGGTAAGGGTATTTCAGGAGGATATGATGAATCTGTTCCTCGGGGACGGATAAATTTTGAGAGGGAGTTGAT
>c11401.graph_c0
c11401.graph_c0_seq1	348	GTTACATTTATGCAAGATTGGTAGCTGTCCAGCAGAACAACCGTCTAGCAGTAGCTTTAGCAGCTGTGCATATACTAGTAATTGTGTCCTAGTCAAACCTGAAGAATGGGACTTGCAACCAGCTTATTCAATCACCATGGATGGAGTGATCAGTAATGTCTGTCCTTTTCTTGATACTTATTTCTTAGTTGCTCGTGGTAATCAGTTTGGCGTGTATAGTTTTGTATGTGGTAAGTCTGAAGAGGTTAAATTGTTGGCGGCGGCAAAAACGAGTTTTGATATCGTGTCTTTGACTGCCCGGTTAACCAGGGTAGCTGTTGTTGATTGCCAGGAGGGTCTGCTATTTTT
>c11401.graph_c1
c11401.graph_c1_seq1	237	TAAGTAATGAGCAGTGCTCGTCAGATATATGTTTTGTGGATCCTCGGAGCGACTCGGTGTTGTCAGCTTTCGAATTTGAGGCTGGGGAGACAGGGAAAAGCATGGACCTAATATATACGGGAACCGAACAAGTATTGGTCGTTGGAACAAGAAAATTGAAAACGCAATGTCGTCTACTGGTTTTCCGTGTTGGCAACAGTTCTATAAACAAAAAGTTACATTTATGCAAGATTGGTA
>c11403.graph_c0
c11403.graph_c0_seq1	302	TAAATTTTCATATAAACTCAAAATTCTTCTAAAACTCCTAGACTACGATGCCAATAAACGCCTTTGGTCATTTCTGAAAACCAAGTTTTATTCTCAAAACTACCATCTCAGCTTAACGTACCCATTAGTTCCAAACAATGCTTCCACTAGCTCCTGGCCGCTAGTTAGCCAAAACTTAATCTATACATTTAACTTTGCTAACAAGAATGCCCATGTTGTGGCAATTCCACCAAGAAGGTAATGAGTTACTTATATAGCAGCTTCAAATTTTCCCTAATGATGGTGAAAGGATAGGAAAATTA
c11403.graph_c0_seq2	275	TAAATTTTCATATAAACTCAAAATTCTTCTAAAACTCCTAGACTACGATGCCAATAAACGCCTTTGGTCATTTCTGAAAACCAAGTTTTATTCTCAAAACTACCATCTCAGCTTAACGTACCCATTAGTTCCAAACAATGCTTCCACTAGCTCCTGGCCGCTAGTTAGCCAAAACTTAATCTATACATTTAACTTTGCTAACAAGAATGCCCATGTTGTGGCAATTCCACCAAGAAGCTGAAACTGGTGTCCAAGGACGATCCATGGTCAGACAG
>c11404.graph_c0
c11404.graph_c0_seq1	273	AGTAGGAAAAATATTAGACGTAACATTGAAGTTATTAGTTTGAATATAGTTTGAATGGAAAAATAGAAGTGTATAAAGTGACTTTTCCTCTTAAGAACTAAGAAATTCATCAATTAAAAGGAAATGGTTAGTCTACATAAGACTAGAAGAGTTCACAACTGATCATGCTAGCTATAGTGGTACAGACTGCGATTTTCAATAAAAACAAACTTTAGTTTTAATTTTCTCAGGTCAAAAAGACTATTGCTATAGAAGCGGTGCACCACCATTCAT
>c11408.graph_c0
c11408.graph_c0_seq1	209	GATAGAAATTTAACCATCAGGTTCCCTAGAAAAGGTACTATAAGAATATGAAATAAACCTTTGAAGCAGCACATACTGATACGATTTCCCATTGAATCTAAAGCAAGTCTTGGAATGACTTAAGGGAAAAGATGCCCCTCTATATGATTGTAAAAAGAGAGTATCCTTGACTTGTGGTTCTTAAAAGATTTTAAGCATAAATGATTCAT
>c1141.graph_c0
c1141.graph_c0_seq1	283	GTACAATCCAATACAAATGACACACCTAAAAAGATTTGTAGTAACACAACAAATTGTAGATTACAACATGACTTGTCCTGATCAATCAATTAATAGAAATGTGTGTGGTGGTGATGGTGATGCCTATGGTCATCCCAGCCAAAGCACTGCAGCACAGGGTAGCAAGCAACAAACATACACCTCCCTACCATTCTGAAAATGGAGGAAACCATAAAACAAGGGCAGCAACAACATGCCATCAATGGATCGTCGTATGGACTGTCGTGGTGATGGTGGTGGTGGT
>c11410.graph_c0
c11410.graph_c0_seq1	451	ATTAGCAAACAAAATACTATCAATGGCTTTAACAGTCAGAATATTGAGGAAGAAATCATCCTTTAGGTAGCTAGATTCCGCTTGCTTCACTCAATTTGGTTGTACTACTGATATTGCATTGCAAACTTCATCAGGACCTCTCCTTGAGAGTGCATCAGCCACTCCATTTTCAGTACCCCTTTTGTATTGAATTTCATAGTCTAATCCCAATAACTTAGTAAGCCATCTCTGTTGTAGGGTGGATGTAATTTTCTGCTCCAATAAATATTTTAAACTTTGTTGGTCTATTCTAATAGTGAAGTGATGACCTTCCAAATAATGTTTCCATTTCTGAATAGCCAAAAGAACAGCTAGAAACTCTCTCTCCTAGATGGACAACTGCTGATTTTTAAGACACAA…
>c11411.graph_c0
c11411.graph_c0_seq1	293	ATGTTTTTTCTTGAAAAAAGTTTATTGCATGTCCCAAGATGTTTAGTATTTCCGAAACTCTTGTACTTTTCTGTTGTGTGGTCAATTTATATGAGGAGTACATTAAATTCATATTGTGGCCTGATATCTGAAAAACCTCTTACTGTATCTAGCTTCTCGACATGGATCCTCTGATCCAAAGAGGATCTCTGGCGGATTTCCTAGTTTTAAATATTTGGTTGAAGGGTATATGATACCTATATGTGTCCAGCAAACATAGGATTTATAACAAGAACAAATTGAAGATATTTTGA
>c11419.graph_c0
c11419.graph_c0_seq1	511	ACCCGGTATCTCAATGCCCAAGAAATTAATAATGGCAAGATTTAGATAAAAATTTCAGTGAAACCCAAACCAGATGGAGGCCTTATAAAAATAGGGCATCGTCTGAAGTTAACTAAAATTATAAGAACAATATATTACATATGATACAATAACTGTTTATCCGGTACATCCAAAAATACTTATAGAAACAAGGCAGGCAGTAAAACAAAACGACAGAAAGTAGTTTCCTTTCCAAAGCCCAAAAGCTAGTATAAACAGGTGATAGTTTTTCATGCAGTCAACATGAAGCAAGAGAACAAAAATGCATCATTGACGGCCATACAAAGCCAACTAAGTACGTAAGCAGCGCAGCGACATTTGAATACAAAACCAAGTGACTACCACAATCAATAAATGTTC…
>c1142.graph_c0
c1142.graph_c0_seq1	258	AGAACATTACAAAAAGCACTCCAGAGGTTTTTGATACCAATCAGTAAATGAAAAAGGAAAATCACATTTTTTTGCCTTCACCCAAAGCTTCCCCCAATCTGATTGTTTTTGCCATTGAACAAACTCACTTTTTCTTTTGTTTGTGATTTGTTTGAGGACAGTTCATGTGATCACAATAAGTGGTGTTTTTAGTTCTTGTCTATGTTACACGGGTACAACACGACACTAATTTTTAAAATATTACAAGAAACGATACGT
>c11422.graph_c0
c11422.graph_c0_seq1	216	AGGAAAGGGGACTCTATTTGATCCACCTCTTACTTACATGTGCAAACCATGTGGCATCTGGAAACCTTGAAAACGCAAACATATCCCTTGATCAGATTTCCCATCTCGCCTCACCCGACGGAGACACAATGCAACGAATTGCTTCGTATTTTTCCGAAGCTCTTGCTGATAGAATCCTTAGATCGTTGCCTGGTGTTTATAAGGCCTTTCATTCCA
>c11425.graph_c0
c11425.graph_c0_seq1	220	GTAAAGTCTAACACAAGAACCTTTTCAGAATGAAAAAAAAGAGTGAGAACTGATATCTTAATTAGTATTTGTGTTTGATTAAAAGAAAAAGAACAAGAAAACCAATATTCTTTTTGCCTTTCCTGTCTCATTTCTGTTCAGTGATAAATACTGTGATATTAGACATGCGACATACAAAAAGTGGAGGTGGGAGGAGGTTGGGGGAAAGAGGGCGGAATAG
>c11426.graph_c0
c11426.graph_c0_seq1	427	GTGCAATAGTGTAACCACTTGCCTGAATTTTAAAATGAAGTAGTTATAATAAAAGCAGAAATGATACCAAAAAGTTTCGTAAGTGATTCCATTTTATCGATCTAGTTCAATCATAGTCATCATCTAAGCTGAGTCCAACAAACATCATCTAAACAGTTTTCAGCAGCCCAAAAGCCCTATACATGGGCAATCTGGTTCGGGAAGGTTCATGACAAGGAAAATGTAGTGAACTAGACATAATATACCCAGATGTAACGGGTAAAAAACATCTTCTGCTCTAAAAGTTCAAAAACAGCACTTAATTTCCCTTTTTAAGTATCAGTTGCTTCTAGTTTAGCGCAACCTCAGCCTCTGACCCCAAGCATATTAATTGCTGACAAACATTTTGAGAAATTGAAT…
>c11428.graph_c0
c11428.graph_c0_seq1	308	TTGCCTATCTTTGACTAACAAAAATCATAAAATACCATATCAGTTACCGAGTCAAAATAACATTAATTCTCCAAATCCAGTCCCCAAAACATCATATTAACTAAACTGAACTCCAAAACCTAGAAAAGGAAGCATCTACAGTAGATTGAGCTGATATGAAGTATGAAAGACCTATGGAATAAGAAAGTATTTACTCTGGAGGTAATATAAGGTCAAGATCTGAAGTTCAAATAAAGAAAACTAAATCTGAAAAGTGTGAGATTTGAATAGAAAAGAGTGACTAACCGATCAGAAGAAGAAGCTGGTGA
>c11428.graph_c1
c11428.graph_c1_seq1	474	AGATTGAGGTATATGCATTTGAAGTAATTTTTAAGTGCTTGATTAATGAGAAGACCTGTTCAGTGTTGCCTTCTAGACTTGAAAACTAATATGTAATGGACACTTCTGGAAACCAATTGATATTTTTGTTGTTGCCTAAATGGAACTTATAAAACTTTAGCTAGTGTTTCACTTTGGAATCGCCATGGTCTCTGCTTTTGATTTGATTTACATGGTAGTTTGCGGTTTGGTAGATGGCCTGTTTTGTCTTGCAACTATGTGTGGTACTTGAGAATTGCATCATCTGAGTAGCATTAGCCCTTCATAAACGTTTTGCACGAAACATGTAAATGATCATATGTGTAGGTAAACATTTATGACTTCGTTATAACGATGGAGACTTGTGTTATTTTTGTTTAC…
>c1143.graph_c0
c1143.graph_c0_seq1	403	AAAAAAAGAAGCTTAAGACTATACATGGTCATTGTTACCTAGTCTAGGTTTTACAAATTTGGCACAGCGTTTAAAAGAGTCGTAAGTACAAACACATGACAGGATTGTGACCAAGGTGTAAAGATATTTCAAAAACCTAGTTTAGGAGTTAGACAAAGATTTCCAATAGAACTCTACTTTTGTTTTTCAAGTCTTTTTAGGGGGAGATTTGGATACAAAACCGATGTTCAATGACTTCTAGAATGAAGAACCATAAATGTCACTTTTCAAAACCTCAGATCCAAAGCATTTTCATGCCCGTGAGCCTTGAAATTAAGCATGGGGAAATGTAAATATATCACGAAGATGCAGCACTAATTCATGGGTACTTGATGTTCATTTAATTGCACTACTTATTGT…
>c11433.graph_c0
c11433.graph_c0_seq1	247	TCTAAAAATATTGGAACTCACGAAAAATCATTTAATTTCCATTTATAAAGATGGTTAAGAGGCTTTGAACACATTTAGGGACAATTTTCGACATCTGTGCTACTTCTTTTCTGCAATTTTAGGGTAAATTTTCACTTCTATCGCAGCTTTACACCATTTAAACACTTTTTTCCTGATGATTTCCAACTGCACGTGTTATCCAGACCCATCCTTCAATAAATGTCATGTATCTACGTGTATATACTTG
>c11435.graph_c0
c11435.graph_c0_seq1	255	TGCGTGTGAGAAACTAAGGGAGTAGCAAGAGAGCTAAAGTTCTAAAAAACCTCGGGGTAGAAAACTTTGGTACTTTGGTATAGATAGAAACTGTAACGGCATAGGGGTCAACATAAATAAAAATTTGTTTTACGATGTAATGGAGGTTAGAAGGAAAGGTGGTAGGATTTTACTAGCCTAGGTTATGTTAGGAAATGAAATTCTTGAGTTATTGATGCTTGTGCACCACAATGCAGGAGTAGATAAGGCTAGTAA
>c1144.graph_c0
c1144.graph_c0_seq1	215	TGTCTTGAATGTTTATGAACTTAATCGAGCAATTATATTGCTTATATTTTTAAAATTGAAATTTATAATCGAAATCAGATCAAATCGAATCGAAATCGACTCGATTTAAATCGAATCGAATCGTTTGGAACGATTCGATTTTGGTTGTCATTTTCCCACAACCAGAATCATGATCCTAGCTTATTTGATCAATTCGATTCGATTTAATCGAAACG
>c11440.graph_c0
c11440.graph_c0_seq1	449	ACTGTTCTCCGCTCCTTCAAGCTGCACATAACTCAATAGATAAAGAAAAGAGGGGTAACTGTGAAAAACTTTTAGAAATGAGAAAGCAATTCAAATCATGACCAATTAAAAATAATGAACAGAAACCAGAACAAATAAATCTAATTATTCCCCTCGAAATACATGTCAGAAGTGTTGTTAAAGTCAGGATTGTAAGAATTACAAATTTCATCAAGGTTTCATTATTCACTCCCCGCATTCACAATTACTTTCTTTAGACATATTTTGCGACTAAAATTCTTAGTATAGATAAGCCCTGAATCCCTACCAAGGGCCCCAATAGATTTCACAAATTGCATCACAGAATAATGCCAAAGCTGTTATCAGCTTAATTAATACATATTGATTCAAAGAAAAAGA…
c11440.graph_c0_seq2	460	ACTGTTCTCCGCTCCTTCAAGCTGCACATAACTCAATAGATAAAGAAAAGAGGGGTAACTGTGAAAAACTTTTAGAAATGAGAAAGCAATTCAAATCATGACCAATTAAAAATAATGAACAGAAACCAGAACAAATAAATCTAATTATTCCCCTCGAAATACATGTCAGAAGTGTTGTTAAAGTCAGGATTGTAAGAATTACAAATTTCATAACAAATCAGTCAAGGTTTCATTATTCACTCCCCGCATTCACAATTACTTTCTTTAGACATATTTTGCGACTAAAATTCTTAGTATAGATAAGCCCTGAATCCCTACCAAGGGCCCCAATAGATTTCACAAATTGCATCACAGAATAATGCCAAAGCTGTTATCAGCTTAATTAATACATATTGATTC…
>c11443.graph_c0
c11443.graph_c0_seq1	409	TGAGAATTAGAGAAGATGCTCAGGTGATCCTTTTCTTGGATTTTAATGGTCATCGCCCTTACTGTAACCCCAGAACTGTTCGTATGCGTCCCTTCTCATTCTGTCTTTGTTAATTCGCGGATCACAGTCTTCTGATGCTACTCTTTGTTCAGAAGAAACAAATTGATAATGACTTTGATCATTGTGGAACAGTTTACTGTACCCTGTAATTTTGTTCAAAGATCAGTCGTGCTTAAAATTTTGTAGCAATAATTACTAATGAGAATCCTAGCAGAAACTATGAATTTTTGACAGCTTAAGTTTATTGATTTGTATCCTGGCATTTGTCTTAGAACCATTATGCTTGGTATTTGTATTGACAGTTTTGAGGATCAATTTGGTGATTTTCTTGTTTACTGA…
>c11444.graph_c0
c11444.graph_c0_seq1	205	AACAAATACTGATAGTGAGCTTATCGCTGGTAATTGGAACAGTTCTTCTGGTAATGAGTGTAATTCTGTATACTGGGCGAAAGAAAAGGACTGGTAATCAGCTGAGAAGAAATGGGAGGTTGAGACTCAATTTTGTGAAAATTCTTACCCATGAAAGAGGTAACAAAGACCTTGAGCTACCAGAGTTGGATTTCTACACTATAAA
>c11447.graph_c0
c11447.graph_c0_seq1	321	GGGGTTAGATCATGTAAGAACGCTTCAAATGGAGATTGAAAAGACGATAAGAATGCTGAACGAGGAGTTTGGTATTTCGAGTGATCAGCCACAGTTGAAGCAATCCATGAGCCAAAACCGAGTCCCTTTAAGGTCTTTTATCTTCGGAACGAAACCAAAGAAGCAGAAGTACTCTATTTTCTCTAGTAATAGAAGATACCAGAATCTTAAGTCTGGACCTCTGTGAAGCCATTGATTCTTGATCTTATCTTTTCTTGATTTTTCTTGCCATTTTCCGAAGTTCGTATACATGGATTAGATGGAAAAGTTTTCTGTTTTTTT
>c11449.graph_c0
c11449.graph_c0_seq1	377	TAAAAGCTAACAGCTAAAATGATATACTAATCATGCATTTTATCTGAACTACAGCATATTAGTTATTTAACAGAAAAAGATCAAGTGCATAATAAGTAACTGCTTAAATCCTAATTTCGTATCTTTCTCCCTTCTGTAATCCCTTCCAGAATGATGCATTACCAAAACTGTGAAGTTAAGACATCAATCACAGTCACGGAAGCAACATTGAAGCCAACGGTAAGTCGCTAATTATTTCCCAATCTGCATCTAGAGGCATATTGAAATATAATTGAAAGCAAAGTTTCAACAAGAATGAGACCAATACTACAAGCCTTATACTTCATTCTACTCAGTCCACTAATATCTTAGCCTAATCACAAGTCAATTAACTCTAA
>c1145.graph_c0
c1145.graph_c0_seq1	375	GCAACGGAGTATCCAAAGACAATCATATTATTTCTGAAAGAAAAAGGAACAGATAAAAGATCTAGCAGTCAAATAGAAAGAGGTGACAAAGCAATGAGATCAAGCTAGATGGTGAATGTCAGTTTCGCTATAGGAGTAAAACACTTCGAGATGAAAGTATATGCCACTACAGCTCGTCCACAACTTCAGCATGACAACTGACGCTACCAAATCAAAATTAGGAAACGGATTGACCAAACTGGTAATAGCAAACAGTCTCCCAGCTAAATACTCACACGACCACGCCAAATTAACAACGTAAACCAAGCGAACACTTATGTAACGCTACCATGAAATGCTTACTTATCATGTCACATGGAAAACTGTATACAACCA
>c11452.graph_c0
c11452.graph_c0_seq1	235	AAGAAGACAACCATCATGTCCCTTCTGTAGCTTTCAAAATATTGTATAAAAGTTTTATGACATAGTTTTGTAGCCAAAAGCTTGTGAAAATCTTATAGATACTTAGAGAAGATTATATCTAGATACGAAGATGGACTTTTGTCAGAAGGAGTACAATTGTGTCTATTGATGTCAGGAGGATAAAAAAATGATGGAGTTTTTGTGCGCTGGTCTGAATGGTCATTTAACTTCCTGT
>c11455.graph_c0
c11455.graph_c0_seq1	279	ATTTGTTCACCGGCTTCACCCCAAAAGTTTCATACGATGAAGATATTATCCATTCCTATATCGTAATGCTTACTTCATCTTTCCAATTTTCGATGTGAGACTGCTTGCTGCTTGCCCCAAGATCTATCTGAATCTTTCATATTGTAACTATGGATTCAGGTAGATTCCATTTAGTAGTTTCGTTTTCCATTTTTCTAACTACTCATTACGGTATATAACAAGTTTTACTGCAATGTAAGCCAGAAAATGGTGATGTGCAAACCTCCAAATGCTTGAGAT
>c11456.graph_c0
c11456.graph_c0_seq1	289	TGAACATCAAGTTATTAGCATTTCATGAATCAGCACCGATGTTTACAACTCATACTGCAACATTGTTTAATCAAGTGCTTATATAATTAAATGTGATAGTCTGCATGAAATTAGACATGTACCTTGGATTCTCCGAAGACTTGTACCTACTGTCCATGATTAACAAATTGCAATTCTGCTGAAGTAGATCCTCACTAGACAACTTGTAGCACTTGAGGAAGAAAGCCAAGATGTGAAGGTATTTATATATGCAGTAGGGGATTTTCTTTTTCCATCCTGAGGTTTGAAA
c11456.graph_c0_seq2	339	TTCTGCCTTTGGCAGAGGTCCTATAAGATGCTCCCTCAGAGATTCAAAAGAACGACAATGCTTTTGACAAATTCCGCACTTAGGTTCATGCTTTGAATGATATGATTCTCTCATATGTTCCACCAGATGCTCCATTTTGTTAAATTGTCGGTAGCATGCAGCACACTTGTTCCTTGGATTCTCCGAAGACTTGTACCTACTGTCCATGATTAACAAATTGCAATTCTGCTGAAGTAGATCCTCACTAGACAACTTGTAGCACTTGAGGAAGAAAGCCAAGATGTGAAGGTATTTATATATGCAGTAGGGGATTTTCTTTTTCCATCCTGAGGTTTGAAA
>c11458.graph_c0
c11458.graph_c0_seq1	571	AATATGGTTTTGCGACATAAATTTGAGCTAATTACATTTTATGGACCCCTGAGGAATGCAAAAAATGACCAATCAACATAACAAAATACATTCTACCGTCTGTCTACCACTCTCAAAATCAACGTTGGTTAAGCAGAAACCACATCCTTCTGTGGGTTCAATGACACTCAGGCTTATGGAGTTTATGCTCTTGACTCCAGCAGGATGAATTGGAAAAGGATAAAATCTAGCATGATTTTTTTTTTTTACTACATTATCAGGACAGGCATTCCAATTATTTTATGAACAAGAGACTGGTGAATTAAAATAAATTTCTTTTCCTGCAAACTAATAACAAAAATGGAAAAGTTACTAGAATCCCATTTTGAACAGAAACTTTGTTTTTACTAGTTCCATTTC…
>c1146.graph_c0
c1146.graph_c0_seq1	1423	GCCAATAATGGAAGAATTTGAGACGCCAGTCAGTCTCACATCTTTTTCAGTTGAGATCCATTTGATTCACGTCCTTTACGGTTAAGGTTCATTTGATCTCTTGAAAGTGAGATACAACTAGTTTCTGCAACTAAGTTTACAAAAACATCCTTGCTTGATCCTAAAATTTAGTTCAAGGATATTCCAGATTTACTATAAAAACTCCATTGTCCCATCACGATCAGTACAGGCTTCAAAACTTTATTCTTTAAAATCTAAACACAGAGTTCAGTACCCATATCAAGTAATAAGGGAGCTCTATTGAGAATTATAGTTGAGATTAAATTTCAAACCTACTAATTGATTCTGTCATGCTGAGGTCACAATCAATTTGCTTAAGATACTTCTATATAGCATTAA…
>c1146.graph_c1
c1146.graph_c1_seq1	357	GTTGTATGGGTTTGTTTCTGGAACTTGTTTCATTTGCAGAGAACGTAGATCCAGAAACATATTGTACTGTTACGCTGGCATGCAACAATCTTTAATATTTTATCTCGTATACATGCCTTTTGCAATTACAAAAAGATATCTCTAACGAATGTATCCCGTCACCAGTTGTGTTTTGTATGTCCCTCTTGGGGGTATTCAAGAAGTCTCTTGGTTGCCTGGGGATTCTCTCTGCTTTTTTCACCTAACCGACGACATGCTTCTCACTGATTATTCAGTTTTTCCAACATTGATGCAGCATTTCATACCAATTAACATTATAATTATCTCAATGTTGTAGGTCCTTTTAATTTCTTTTTT
>c11469.graph_c0
c11469.graph_c0_seq1	820	AATTTATGAAGAGTTAAATGTTTTCTTACCTGTCAGTAAGGATATTAAAGTGTAGTAGCTACAGCGGGAGCAAATCGCAATCATGGGTTTCTTGGCAGGCCTAAACTCTCAGTTTGATATTGCCAAAATCTCAAATTTTATCTGGTACAAACATCTCCTCTCTAATTGAGGTGTTCACGAGGGTACTTCGCACGGACACTCGTACCTTTTGTTACTACCACGTCTCCAGTATCCAGTGCTCTTGTAACTTCTAATTATGGCTCAGATGCATCGAAGTGTCCCTATGAGCTGAGAGGGTATAATCGAAATCAGGGATCTGGGAGAATTGAATGTCATTATCGTCACAAGCGTGGTCACGACGAGGACATGCAGGAAATTGCTGAACAAACCTCAGAAGCC…
>c1147.graph_c0
c1147.graph_c0_seq1	625	TTATGATACTCTATCAAGTACACTTTACTTTCTAGAGCTCCACAATATTACACATTTTTTGTTTCAATCAATTCAATGGACTTATACCTTGTTCACAATAAGTGCCACAGCTGTGCTAGTTTGCTTATAAAACATACTTGCAGATCAGCTTTTATTTAAAGCTTATTCCTTAGGGAGCTTAACAATGGCAAATGTAACAAATGAATGAATAACACGAATTACTGAGATACAAGTAAAATTATTGACATGTACAAGAAAGCAAATACTTCTAGTATTAAGCCTTATCTCTTTCCAATTTCAGCTAACAGCCCTTAATAACCAGTGCTCCCAAAAATAACAAATTATCGGAAGCACGTGAACATGATTAATGCATCAGCATAGTTCATTACTCCTTCAAAC…
>c1147.graph_c1
c1147.graph_c1_seq1	236	AAATGTAAACTTTATTGAGGAAAGAGTAGCTATATTTATAACGAGTCAGTCCTAAAACATACATTTTGGCAAAAGGACGAAATGGATGGTCTAAATTGTAATTAAAACATAAATATCAGTTTAGGCATCTAATCCTAAAGAATTATATTTCATCAGTGGGTAAAGAATGGCATCTTAGCAAAACAACAAATGTTAAAAAGGAACCAGCTCACCTAGCAAGCATAGGAGGAGAATAA
>c11474.graph_c0
c11474.graph_c0_seq1	219	ATAAGCATGACTAACTATATATTTAACAATTGATTATGAGCTTATATTATTAATTCATTGTATGGACTACTTCAACTTTATTATTTTATTTTTGAAATTGGTAAATGCATGAGAAGACCCTAACTCTTATGACTTTTACGTTTCTATTTTTCATTTCACCAACATTGTTTTCTTTGCAACATGTTCATGAAGAATGTAACTCACATCAAAGAATCCCAG
>c11476.graph_c0
c11476.graph_c0_seq1	228	TGGCGGGTGAATGCTGGAACACTGCATCTGTAAAGCAGAGGCAATGTCATAATCATTAGTTCGTAAACAAAATGTTTGAATATATGATTGAAAAGAAAACCGGTTCTTTCTTTATGCACATCTACACAGACATGAAAATGAGTATGATTTTAGTCCGAACTTTCTGTGTCAATTTATGTGTCACTATTAGATTTACGACACGTGTATTTAACGAGTGGTGATATCTCA
>c11482.graph_c0
c11482.graph_c0_seq1	262	AGACAGCTCTTGATAGAATACTGCTGTTGATAGTATATCGTGATAGAAAATGATCATAGATACAGTTCATGTTTCAGGTCGGAATCTTACTAATATAGTTGAACAACAATGACTGCAAAGAAGTGTTGAAAAACTTGAAGGAGATACATGTAAAAAGGCTGAATATTTCCTTGAGACAATTAAGTCTCAGGTACAAGTTTCGAAAATGAGAAGCATCATAACTATTAAAGGCATTATACCTCTTAATATCCTCCACAGCCTG
>c11486.graph_c0
c11486.graph_c0_seq1	216	AACAAGATGTTGTATATTCTAGATTGGTCAACAATAATATTATGTTAATCAAGAATAATGAACACATGAAGTGTGTTGGATACCATAGTAGAACTTACGTGAGATATGTTAGCTACTTTGTCTACTAAGATTCTTTATTTTTCACAGAAGAAATCGATGATATAATGCAAGCCATTTTACTTGAGTTATGTTTTTTGCATAATAGGCATAATTCAT
>c11489.graph_c0
c11489.graph_c0_seq1	260	TTAATGTCATAATATAATCTCTAGCTACATAGTCATGCAATTGTCATACTATAATCGTTAGCTATTCTAATCCATATCAATTAATCTATATCCAATCATTTCCTGACTATCAAACGGCCACCGTGGATAATATGATCTGCCCCTCTTGGGTAGGTTATAATGTATCCCGCTTGAGAAGCAATGAGTCACTGCCCGACAATAAAATCATTGGTCGTATTGAGAATTCATGTGTATAGTAAGCAAAAGAGATTATACTGGGA
>c11489.graph_c1
c11489.graph_c1_seq1	244	AGAGATTATACTGGGAGAAAATCTATGTTACCAAACGACTATGTGATTATGCAAATGTCATACTATAATAACTAGTTATTCTTATCCATATCTAATAATTTATTTGGCTGTCTAACGGCCTCTGACGCTATAATAGATTTATGTGATGAACCATCTAGTACTGGTCAAAGCTTTCATGGTTTTGATTGTCCAACACAAGTCCATTTTTATATATAATAGCTAAATTCATACTTATGGAACACAT
>c1149.graph_c0
c1149.graph_c0_seq1	286	GTCGTCTTCCCCGATTCAGGCGCGCCTCGCCGGAAAATTGGTCGCGCAACGGACCGACCTGAGGAAGGTCTCGCCGTCATGCGACCATAGATGCAGCGACCCACCAATTTTAAGTTGGTGGCTGCACCACGACGATTTTCGCAGTTAGAATTCCCTGATTTTCGACTTGAGGAAGGTCCCGCCCGGTCTGGTCGCAAGTCATGAAGATGTCGAAGAAGAGCTGCAGGAGCATGGGTGGTGGCGGCGGCGGTGGTGGGGATGGTGGTGTGCTGGGTCGGGTTTTGAT
>c11491.graph_c0
c11491.graph_c0_seq1	218	CGGCAATGGAGAAGGCAAAGAGTTCCATATCTTCAAGGTGGCTGACGAATATGGAGGCTGAAAGTGTTTGTTTTGCACTGACAAATGATTTGAAAGGCTAATGGGCCTCCTTTTCTCCACAACTTCACTGATTCTACACAGAAAATTCTCTACCATGCTTTCACACCTTTAGCTGCAAAGTAGTCACTATCATCTGGAGCTCCATTCCAGCAGCCAGG
>c11491.graph_c1
c11491.graph_c1_seq1	282	TTTGCCTTCTCCATTGCCGTCTCAGTCATCAGATCCATCTCTTTCAACTTCATGCTTGAAACGGAGATTGGAGAGTGTCCTCAAAATGCCTTGTGGTTAGGCATTTGGCTACAAGCAGTGCTAACAGCCTAACACCATAAATATTCTCTACATGTGTACTTGTAGCACAACATATTTGTTAACCCTATACTTAAGTTGGACAGATCTAGGTTAGGTTGCGGGTTTTGCCCTGATCGCACAAACTCTTTAGTGTTGACATTTTGTGGCATATTTTAATTCGGG
>c11493.graph_c0
c11493.graph_c0_seq1	384	GGTTGAATGCTTGATTTTGTGTTTCGTGGAAAATTGGAAATCACAGAGAGGTAGAACAGGGGTTTTAAGCTGCAGATGAATCGAAAATTGCTAATTGTTTTAGTTAATGGTCCATCCATTGGAGAAGAATCTGTGTAGTGTTTGGGTTTTTTGAATTTGTCTAAGATAGTTATGATTCTTCTTTTTCTTGATTAATTATTTGAAGTGTGTGATAATTGGACTTTTGGGACCATTAGCTTTTCCCTATTAAGCTTTGTATGCAATTTGAACTTAGAGGTTGGTTCTGCATTCGTGTTTCATATATTGTGATAATAGGAATGGTTTTTGGGACCAGTAAAGCACCGGTTTGGGCCAATTTATTGATGGTTGAATGCTTGATTTTGT
>c11497.graph_c0
c11497.graph_c0_seq1	256	TCATCACGACACAGACTCTACGATCTACCTAAGGGGAAGAGTAGGCATGACAAAATTATTGCCGTCAAACTAGATCTGAACCCAACAGGTTTAAATTTAATATGCCAGTGAACAGTTGATACTTAGACATGAGTTTTCGGCAGGAAGAATGTTCTACCTGTCATCTACTATATTTGCTATTCAGAATACAAACATGGTTTTATAAGGTTACACACCTCCCCATGAGAGTGAAAAAGTGAGAAATGTAGCATTTAGG
>c1150.graph_c0
c1150.graph_c0_seq1	454	GATAAGAAAGATTTACCACTAGGTCACTCTTTTGGCCTTTTTCGATTTTGATTTAGCACCTACATTTCTGATTTTTATGAGTGCTTTGATGGGATTCTTCATTTACTTTTGCTAATTCGTCGTTTTACTAGCGGTGATGTATGAAAAACTAGAGAGGAAATGGGAAATTTAGGTACAATCTTTGAAGTAACCAACTATTGTTTCATAAGCTGGAGAGCTGTATTCGGAGTCGGGACGCAAAATTAGTTCCGCGTGGCCAAGGGTTTTTGAACTAGTTTATACCGTGTAGTTACTTTTTTCCTTAGTAACTGGCTTTCAAATAGGGGTTGGGTTCCTACAAAGTAGTGCCTGCCAGTTCTTTAAAATGGGACAGTGTAAGTGTCCGAGGTAGAAACGTGG…
>c1150.graph_c1
c1150.graph_c1_seq1	511	CCTATCCCACAAATACTGGGAAATATTTTATAGATTAGTTTAAGTAGTTTGTAACCTTCCTCCTCAGTGACATAGTCTCTAGAGGCTGATTAGTTGTAATGTGATTGAAGTTCCCTTCTTGAAGATACACCATTCTTGCTATTTATGGTTGTTTTTAAAATAAGACTACCACAAGTTTTGCGCCATGCCTTTGGCATATGACGGGGTTGTGTTGTGTAATTGATTTTCTTTGTTGGAATGGGTTTTCCCATACTTCTGTTTGAAATTGCTTATCTAACTCCATCATGTCCCAGAGTATTGAGTCTGGAATCATTATGGCCAGTTTGCTGCTTCTTCTCGTGCTGCATATGACCTATTTGAATATGTTCACTTGCTAATTCTAAAACAAAAACCATCACG…
>c11505.graph_c0
c11505.graph_c0_seq1	222	TTTGCATGTTATGATATTCTATTGGTTATACACATCCCTGGGGTTCTGCTAAACTGCTAAGTTAGCTGAAATTTACTATTTAATCAGCATATTTATAGTAAATTATGTTTTTGTTCTAGCCTACTAATGCACCCCTCTCATTTCTATGTGTTTTCCATTCCCTCGTTGTAATTATGTTCCTTGTGGTTACCTGATTTTCAGGAGTTTTGATGCTCGGAGAGA
>c1151.graph_c0
c1151.graph_c0_seq1	378	ATCTAAATGCTTCAAGTGAACCTATGAAAGAATTCAGACAAGGAGTTTCAGAGAAATATTACATTTAGTGTTCCAATGCGACATATAGGAAATTAGGTTAGCCATATGCACCAAACGGAAAAATTATCAGGACAAGGTAACAAGAAATAAGCAAAGACACTTTCATAGTACATCAAATTTTGTAGCAAGAATAAGCAACGAATTAAGCTTGTGATACAGCAAAAATAAAACATAGGCAGCTTAATTTCCACCAGAATGACCAAGGCACTTCCCTATATATCATCCAAGAATAATATATCAAACTGACTCTCTCACCCACATGAGAAACATAGCAAAAAACCTGTGGGCAGAATATTCCTGGTTCGCTTCTAAATCATG
>c11510.graph_c0
c11510.graph_c0_seq1	324	TATCATAGGCTGATATCTAGTGTCATAACGAAATATTTCTCGTGGGGTGAGAAAATTGTCAGCTATAGTAAGATTACTATGAAAATCGTTGTGGTCATTTTAAAATTTTCTATCACTCATGTTTCAACTGTGATAGTTGTAGTAATGTAATCAAAATCACCCTGTGTTGCTTTAACCAGATTCTCAGTCTAACTCAGGTGTATTTTTTCTTCTAAAATTTTCTGCTCAGTGGAATTGTATTTTGGTTCATAATATTTTACATTTTATAGCTTTAAGAGAAGTCATACACAACCCAATTGATCCAGGAGTGTTAGCATCTCTAAA
>c11515.graph_c0
c11515.graph_c0_seq1	539	GAAAGAAAGAAAGAAAGAAAGAAACAATGAACATGAGTAAGATGATTCAAATAATGGGATTAACTTTTACTAGTGAAATGCGTATTGTAACTCAATTCCCTATGACCGAAAGAGCCTCCATCAAATGATGTCCATTTGATGCAGATATAAAGAGGGTCAATATTAGTATCACTTCTATGCACATTTCGAAAACAATGAGAATGACAGATCAAGGGCTTCGGTATTGAAAAATGACAAACTCGAATATACAACCAATCACGCCACCACTCGTTTGTAGAAAATACTTTCATAAAAAAAGTAAAACTAAGAGAAATAAAATTCTTATTTTTTCTATAGCAAGCATGACAATGACATAAGAGTATGTAAATAGATTTGCAAATGAAGTACATGAGAAAAAGA…
>c11516.graph_c0
c11516.graph_c0_seq1	202	GTAAGAGGTTGAGCAGTTTCCACCTGCATGAGATAATGATTGGAAGTCATACCATTAACATCGTGAGATGTCCAGAAAAGGAACTGCCTATCTAATGCACTTACTCCCTTACTCCTTACATTAGAATGCACAAGAAAAAACCAAGGAATAATTACATTAACACCCCTAAAATTTGGTCTTTGTCCAGAAACTTTACCTACTG
>c11518.graph_c0
c11518.graph_c0_seq1	682	GGAAGCAACAAGGCTTGGACAACCCCTTACCAAGAATTCGTTTCTAAGTATCCGTCGGGCACGACAGGAAATAAACAAGCAATTTCTCGCGAGCTTCTCTGAAGATTACTGCATCAAACGTTTTTGCTGGTTGGAGGAACGGTACAAATTCATCAAGGAATTGATTGGGCTGCCTGGTTTTGTGTATGACCCAACTACTAACACTCTGCATGCCGATCAACAAGCATGGGACACGGTTTGCATGAGCAATGAATTGGGGGTTGCGTATCGTCATCAAGGCGACCCTTGTTGGGAGTACTTGAAAAGAATTTTTGACAATTCCAACTACATTACCGAACAAGTGGAAGTTATACATATTTCACCAGATCGCATACGAACGCATGGTCTAGGACCAGGAGA…
>c11519.graph_c0
c11519.graph_c0_seq1	277	GAGCACTAATCATCTCTCATAATTGGTCAACTATTACTGATATGTCAAAGCTTCAACAAGCAAGTATTAGGGACCTTACTCAATTTGCAATTCAATTTCCGACGGCTCTCCATGACTCAGAAAACAACAAAAACTGTGGCATGCTAGTAGCTTATAGATTGATAGGACATAAGCATATACAACAAGAATATTCAGGTTTTCCACCACCAAAAACAGAAGTATGGCATTTGACATTACCAAAAGAACATCCATTTGCCACGTCCTATTTTCAAAACAT
>c1152.graph_c0
c1152.graph_c0_seq1	501	GGAGAAGATGCGAGAAAATCGCTTACAATGGTTTTGTCATGTGAAATGTAGACCAACTGATGCACCAATACAACGTGTCGAAGCTTTTGATTTACAACAAACACGTGGGGACTACCGATTCCATACGGAACAATATGATCATCAAAAGACTAAATGAAGATGCATATGCTCAACCAAAATGAACGGAGTAAGAAAACTCATGTATTCGACTCGACATGATTCTCGTTTGTTCATATACCCTGCCCCAATCAATTGCTTGATTGTTGTTTGTGACAATGGTAATAAAGTAGTCAGTTAACATCACAAACATTCAATTCAAACACTAAAGAGAAAAAGACTATTCCCTTTCACAATCAATCACTCAGTTAACTTAATTTATCCCAAATAACACTATCAAGA…
>c1152.graph_c1
c1152.graph_c1_seq1	532	AGCGATTTTCTCGCATCTTCTCCTTGAGAATGCAAAACTAGCTTGGTGCAAATGTCTTCGTGATTTTGTCATTGTGACTGAACATTGTTCGGAGCTTAATATCAACTGAGTTGACGATATTTCATGTTGTTCACTTAAGAAGACGTACAAGAATTGCATTTGGAAGAAGTAGAAGGATAGGAGGCAAATTTTTCCATAGTTATGATGGTTCAGTGGTCTAAAGACATTTCAAGTGAGGCCAAAGTTATGTTTCCTTGCTTTATGTGAAACTTGTATTACAGCTTCAACACCCCATTTAGACGCACTTGCGAAAGCGATTAGAAGCTAGCTAGCGGGCTGATGATGTGTTCTACTTGTATACGAAATTCTATATTCTTTTATCTTGTGTTTGGCAGTCAT…
>c11521.graph_c0
c11521.graph_c0_seq1	215	ATCTAATCTAAATTTCAACGAGGACTGGTCCTTGAATATTATGTTCAACTAAAGAGTTCTGACGCCTGCTAAATGATTTTCTCCTAAGAAATAATTACCTCCATGATTATATAGCATTGCAAACGTTTTCTGTATGCGGTTTCCACGTTTTAAGTTTCTTTGTTTGTTTGAATATCAGATCACTTGATTTACAATGGTTAAATGGTACTATATAA
>c11522.graph_c0
c11522.graph_c0_seq1	346	TCTTAACATGATGAGTCTCGAGATCTTTAGTGAGCTCGATGAAGTAGGAGAGCAATGAAATTGGATGCTCAACGTCCTCATTAAGGGTCTCATACTCCAAAGTCCAAGTAACCAAATCAATCCCTTTTTTTGTTTCAATGTGTATGCTTATAACAAAATCTTTATACTTCTCCATCAGATCTCCTTCCAACATTTTATATTCGATCCTTTTTTCCTTTTCGTCTACGGCTTGAATTATTTGCTTCCCAATCTTCTCTTTCCCTTCATGAGTATACCTCCAACAGATAATGGAACCTGCTTTACCAAATTCACCCTCATGAAGATCACAGCCCTGCACTTTCTCAGG
>c11523.graph_c0
c11523.graph_c0_seq1	300	GTCAGATATCCCACTGTAGGAAGCTAGCTAGTGACATTCTTTCAACCCCTTGAAACAAAATATGAGGATTCTCTGCTGCACAACAGTGATCTCAAGCATTTGCAAATTATGCTCGCATATTATGGACTCTCATTTTGACACCTATTTACTTGTTATTTCAGGCTGCGTGTAGTATCTTTTTAAAAGTTGTAATGTCTTTACTAAATCAAAGTATGAAAGGAGATACAAAAGGACTCACTGTTATAGAATACTCCAGCTTCCCATTATTATAATCCTAATTTTTGTTCTTTATACTGGGTT
>c11524.graph_c0
c11524.graph_c0_seq1	423	AATTGACCTCGATTTGCTTTCCTATTGATATATTGAATGTGGGATTTTCTCAAATACCAAAAGTTCCCCTTCTGGGTGGGTAAACATTAACCTCATACAATAACCCCGATATGTATGTGAGTTTTAATAGACTTGCACACATGAGTTACGAATGCAACATAAACCATGTTGATATATCAACCTAGCATATAGGATATGGCTAATCCATCCCTAAGCGGAACTCTGTGGGATTTTATTTTCAAGATCAATCACGGATGTCAAATAGTTTATATATTGGCTAAATATACAAAAGAATTAACCGCAAGGATAGGAAAAGGGATAAAATCATTTTTGATACCATAACTTGGCACGATATTTTTTTGGTACCTTAATTTGTCAAGCATCAAACTCATACCCTAA…
>c11525.graph_c0
c11525.graph_c0_seq1	459	GAATATTGATTTGTACATAATACGTAAGTTAAGCGCCTTTTCCTCCTCAAACACCACATGCATTGTCGGGATTCACATGGCACAATATTGTTCTGAATTTTTATGTCCATTGATGGTATCTTGTGTTCGAGGTGTGTTCCTATGTTTGATCGGAGGATATTTCATTGTCCTGTTAAAGTCAAGTGATATCAATCTTTTAGTCATTCTTTTAACGTAGGACTGAAAATGAAATTGGATTAATAGTAGTATTATCTCCTTTTGTATTTCGTCTTACTTATGGATAAATTGATGTATGACCGTGGCCATACCCAAGAATGGGTCTTGAATTGAAGACTTTGGGGGACTAAACTGCTATTGTTAGCAATAAAAACTACACATGGAAATACTTATCAAATTAGT…
>c11525.graph_c1
c11525.graph_c1_seq1	219	AGAGAATAAATCTGATGGTTGAATAATACTCTTTCTTGACACAATTTTCGAAAAGAAGTCTATAGTTCATACTTTAGGCTGTATAATGTTCAGAAGTCCAGTGAATAAAATATTGGGGTCAGACCCGGATATTTCGAGATATTTTTGCTGGTAATTGCTTCAAATGATATGACAAATGCGATATGTAATTTGCAGCCCGACCTGGATTTCAAAGGCCAT
>c11526.graph_c0
c11526.graph_c0_seq1	426	ATTTTGGTGACTAATTTTCGAACTGTAAATCTTATGTCCTTGTAAAGATTATGTTTTCTCTCCCTTTTCTGTGGTTCCGTGGACACCTTATTATCCTTCAGAGATCTTTGCCCAATAACAAATCGATAAAAGCATGAAGACTTGTATGTTGCATAAATAGGACCGATGATTGAAGGGGAGAACAAGTTTTGGCGTACGTAAGAGTGACAATTGTAGTTCTCAAGTAGTTTCAGCTGTATTTTTCAGCATAGTACCAATTGATCATTAGTAGCATTGCTGAAATAAGAAACTTCTGACATAAGCTGTTAAGGAACATTAAGAGGTCAAAATTATCAAAAAGAATAGTAAATGTTATATTTGAAAACTTCTCTATCATCTGCCCTCAATACAATATAAAAG…
>c11527.graph_c0
c11527.graph_c0_seq1	254	CATTCAGTCATATTGAGTTGGTTGGTAAGTTTAACCTTTTCCTTCTGGAAAATCTAAACTTTTTGTAGATTATGATACTATAACTACTAGTTTTGTAATGACACAAATGCCTTATTGATGAAAATCTTTCATACCTTAACTTGTATAACTTTGGTAACTTTTCAGTTAGCACATGTGTTTAACCAAGTATAATCGGGCTTCAATTCCGGTTGAAATTTTTAGGGGACAGAATATTGAGAACTATCTGAAAATAG
>c11529.graph_c0
c11529.graph_c0_seq1	277	AGGAAAAAGGGTGGATTCCTTTTTTGTAGTGTCAGCACTCCTTCAGTGATTCTATATACGTCCTTCTTTGTGTATTCATTCGTGTTAATTCTTAATTATTTTTCTAAGTGAGATCAACCATTTCCGTAGTTGATGTCTTAATAAAACGGAGCCAAACAGTTGTTAATCCACTTGGCTCCGTTATAAATCTGCATTTTTTCAACTGCATATGTCTCTGTTGGAGGATACATATATATAGATGCCTAATCTCTCTGCAAGTTTAAGCTTTTAGATGAGA
>c1153.graph_c0
c1153.graph_c0_seq1	1249	CTTTATTTAACTAGTATCTAAAATAGAAGAACAAAATACTAGAAAAAATAATGATAAATAGTACAATTGTTATCTTACTTAAATAGGAAGAAATAATGGTGTAAACTCGTCAGCTCATAACATAATTGTTTTGCTTCTCAAAAGAGTAATTCAGATCACTATATCTGCTCTGCCCATTTACTCTTAGCTTGCCTTAGAAGTTGGTGGCTGAATAGCTTTCTCTCTCCACATACATACTTGAAGATATACGTGTAAAGCTTAGGCCCGGGGAAAAAAGAAAGAGATCGAATAGTATTTTTGAATTGGATATACTTAATGAATTCATTTCACTCTTTAAACCTTTAGATTTTAGTGTTTGGTCTTTACTCCATTTTACAATTGCGGTGTCATTTTAAATAT…
>c1153.graph_c1
c1153.graph_c1_seq1	887	GTTGAACATACTTTTTAGAAATGAAAGAGATCTTTGTCATGAACAGAGTTTATAGTAGAACATACTATTAAGTACATTTAACTTCTGTCTCGGAATTCCTTTCTTAATGTATCTATATTTGTATTGGGAATTTCATAAGGGCCCCAACTAAAGCCAATGAAAAGATATTATCACCTCTACTTGGCACACTGTTTTCTCCATGAAACTTTGTTTGACAACCGACTTCGGAAACAACATTACACAAGGTATCAGAAATAGCTAGAGTAGTGCCATCCTCAAATCAAGAGTGGATTGCAAAATGGATAGAATAATATCTAAGTAATGTACTCCATCCCAAGACATGTTTTGCTAATTAAAGCGGAAAAGTTACTAGTAGTTGGCCTAGGGCCCTAGGCTAAA…
>c11530.graph_c0
c11530.graph_c0_seq1	211	TAGATAGAGAGAAGAAATTGAGAAAAATCTGCTCTGCTGGTAAAAATGCGCACCTGACAGTTACGCTAAAAGTGCGCCGTTTAGGATTTACGGTAATAGTTGTGTTACGTGAAGGGTAAAGAGGTGAAGCGAAGTGGCCGGCGCTAACTTGCGCGGAGGTGGTGATGGCGCATGTGGTGGTAGTCATTTCGCGGGACGAGGCTAACTTGCG
>c11531.graph_c0
c11531.graph_c0_seq1	241	ACGTAAACAAGGTATTTCTGGTCTTAAGCATCCGTTGCACACATCTCTAGTGCAGTACAATCAATCAAGTGCCATATCTTCTAAATTATAAACACACTGCACACTCCACAATCTAATCCATCCCTGTATTCAAAAAGAAAATTGAATTTCATAGCATGACATAATTTTTCCTTACACATACATATACACAGAATCATACATAAGACTTATTGTAGACTTTCAATAAAAGCTTGTAGGAACA
>c11532.graph_c0
c11532.graph_c0_seq1	474	TCCATCTCCAATCTCTCAAAACTCACACCGTTCACATGGCGGACCGTGATCGATCACAGCCACACAACCTCCACATGCAACCCCACCAACCACCCCGCCACGAAGGCGGCACGAAACAGCTCCTCCCTCGAACCGGTCCCTCCACCTCCCAAATACTCGCCGTAGTCACCCTTCTCCCCCTCACCCTCACACTCCTCGGGCTAGCCGGCATCACTCTCGCCGGAACCCTCTTAGGGCTCGCGGTCGCAACCCCAATTTTCGTAATTTGCAGCCCGATACTGGTGCCTGCTGCCATCTTGATGGCCGGGGCGGTCACCGCGATTATATCGTCTGGGGCGTTTGGGGTTACCGGACTTTCGTCGCTGTCTTACGTTTTCAATTCCTTCAGGAAGGGACAAG…
>c11533.graph_c0
c11533.graph_c0_seq1	248	TTTGATTGAGTCGCATCTGAACTCAACAGCCTGAGTCAATTACCCCTCGTTTTCCCCCGTTGTGGAGTGTGACGATTCTCACCACCAATCGGTCACTGAACTTACTTACACCAACGTTCTTGAAATCGGACCGGCCGGTCGAATCAGTTCGACCGGTGACCGGCCGCTGTTCCGGTCTGGTTTGCTGTTTTGGGCCGGTTGAATGGACCGCCCAAAACTGGCCAAAAATCGGGAACCGGTGGCCGGTT
>c11535.graph_c0
c11535.graph_c0_seq1	552	TTCCCCTTCGAAGACAGCTATCTAACTTCATCACTGTTTCTTTCTAAAACACAAACAAATTCACTACACGCTCCAGAATGCACCATCAAGCAATGAAAAAGTCAAAAAAGTGTGTATGAGACAATACAAGTCCTTAATACCCTGGAAGATAATATCAGGACTCGTCATTATTGAATACTTAAAAAGGAAAGAAGAATCAGATGTCCAGGTGAAAAGAGTATCCAAATGGACAAAGTACAGAGACACTCGAGTTTCGTGCAGTTAACTTTTATGAGGCCAGAGTATGCATAGACAACCGCGTTTCTTTCATATCTCAAGTTTTTGCGGCCACCATATGCCTCATTACTTTAATTGGAAACAGGAAAGGGAAAAGAAAAAAGAACTGCAGGTAGATCATGT…
c11535.graph_c0_seq2	383	TTGAATACTTAAAAAGGAAAAGGAATCAACATGTCCTGATAAAAAGAGTATCTAATTGGGCAAAGTACAGAGACACTAGAATTTCCTTCAGTAAACTTTTGTGAGGCCAGAATATGCATTAAAAGCTGCTTTTTCTTTCGTAGCTCAAGTCTTTAAGGCCACTGTATGCCTCATTACTTTAATTGGAAACAGGAAAGGGAAAAGAAAAAAGAACTGCAGGTAGATCATGTAGATGAACTTTCCGAGAGTTATAAAAGATACTATGCTTTTGCAGGCTGCGGATGAAAGTCCAATTGTAAAACCATAAGCATATCTTTCAGAGTGCTGCAACTTTACAAGGCAGAGAAAGAAAATAAAATTGACTTTTTTAGTGCATCAGACAA
>c11536.graph_c0
c11536.graph_c0_seq1	355	TCTTATTGCAGGAAGATCAATTTGATCCAATAAGTATATGCATTTTGGTAGAATGAGTTCTCAAGAAAAGCAACTTAAAGAGAGAAGAGAAATAGCTGCAGGGAAGAACAAATCATCAACTATCATTTTCAGATATGCTGACTGGCTAGACATTGTGCTCATGGTGTTGGGCACATTCGGGGCCATTGGAGATGGCATGTCGACGAACTGCTTATTGATATTCGTTAGCGAACTTTTTAATAACTTGGGCTATGGTAACTCACCTCAGAATCATGGGAATTTCATGAGAGAGATTGAAAAGTGCAGTTTAAACTATGTGTATGTGGGACTAACAGTCATGGTAGTAGGATTTATG
>c11538.graph_c0
c11538.graph_c0_seq1	285	GATAGTACAAACTTAATTTGTGTTTGTCCACTATTTACATACAGGACATGTTCTCAGCCGGAACTCATACCTCGTCTACTACGACAGATTGGGCAATGGCAGAGCTCATGAGAAATCCTCGTGTTATGGCCAAGGTACAAACAGAAGTAAGACAAACATTTAAGGGAAAGAAAGTAGTGGAAGAGAGCGACATCCAAACATTAAGTTACCTAAAAATTGTAATCAAAGAAACTTTAAGGATGCATCCTCCAGCCCCATTACTCCCAAGAGCATGCAGAGATGAAT
>c11539.graph_c0
c11539.graph_c0_seq1	214	TGACAGAATTTGGAGCTGAGAACACGCAGAAACACTTGACGGGATTTGGCCATGTATCTCATTGAAAGATAGATGAAGACCCTTTAGTAGAGGAAGTCGAAGGCATATGTCGTCAGGAAGGGTACCAAATAAGCTATTATTGGTGAAGTCTAGAATTTCTAGTATCGAGATGTTGAAGATGGCAAATGGAATAGAACCTGTAAGCTGGTTATAA
>c1154.graph_c0
c1154.graph_c0_seq1	694	TGTTGGTTGGACCAGTGTCTACATCAGAGTGGCGACAATTATTCCGGCATCTGTGGCGTGTTCTCTGTTTTAGCATGGTTTGCATATGAAGTAGCTTTTACATCAATTTGCTTAGTATGTTTCAATACATTTATGGTATCACTATCTCTGTATAATGTTTGCATTGATTTCGGTGTAAACATCGGAGGGCCGAAATGGAAACTCGGCGGCTCATATCGTATGCTGCTTTTTTCTTTAGCTTCTGTCTTCAACTTATCTATCCTATCCAGATTTTAAAGATCTTGTGCAAATTTTGTGCAATGACCTTTGAGTAACCTGCTGACGTGAGCGAGTTTTCCAAGCTGAGGATCAGAATCTTGTTAAGTAACACAAAATCTTTGTTGAAAACATTCTCCCTTT…
>c1154.graph_c1
c1154.graph_c1_seq1	216	AACTTGTCCTAATTACTACCCAACCCTAAAGGAAGAATTTAGCCTATCCAAATGTCAAGTTTAACTGGAGTCCTTCACATTGACAATATTAATGGTAATGATATCACATCTGAGCAAGGATTCACTATATGAAGATATGGAAGTTAAATGTATAAGTATGTTTTTTCTAATTCCTAAAAACTCTGAAGAACACTTTAGCAGAATGGGGAATCAAAT
>c11540.graph_c0
c11540.graph_c0_seq1	213	TGAAAACTCATGGTAGGCTTCTTCCGTCAACCACAGATTCATAAACCCAACAACAACGAAATGGAAAGAAAGAGGAGACAAAAGCTACGCAGAAATCCCCAACTCTGCAAACCGATGCGAACAAGGAAAGAGTGATAGAGAATGTCCACTCGGACACAAAGCTACTGAGCATGGAATTCACAGCCCAAGAGAAGGATACAAAGTGACTTCGTG
>c11544.graph_c0
c11544.graph_c0_seq1	332	AAACTCGTGACTATATTTAATTTTGTGTATTTAATATTTAAACTTTTTGATAATGTGGTAAAACTTTAACCACATCATGCACATACCTGGTCTACGTAAGTATTATCCATAAACGTCATACTTGTGTTACGTCTAGAGTAGACTTTTTGATTATTATTGTTTTGTGCGTGTTTAAAGTTGTGAATGTACAGTTATATCATGTACCTTAATTGGTGCGACAAAATTATAGCCACAACAGGGTCTATAAACGTAGTTTAAGTAATAATTATCCGAGAATCGACAAGTCCAGTTTCTCTTTGCGAAACCTAACACGGATTAACTCTTGTTTTCAG
>c11546.graph_c0
c11546.graph_c0_seq1	343	TTATTAGTTTGTCTTCTTGGATTTTAGACTAAAAGGACTCAAACAAATCAAAGGTGCAGAAAGAGAATGGCAGAAGAGATGGCCTCTATTCCTTCTTCCTTGAGTCCTTGAGCTGTCCTTTCTTCCTAATTCCAAGGCAGAACTTGAGACGCCAAGCGTCCATAATCGACTCGGGCACACAATAGATCAAAGCCCACAGGAGCGAATGGGGCCAGTGGGGAGTGCACCGAGGTTCATAGCCTATCCAACGCAGACCTGCACGTGCATAGCCATCCGTTGATGGGACAAAGAAGGAGGATCTCTTGATTGATGCCATCTTTGTTGCAACGTACAATGGTACCTG
>c1155.graph_c0
c1155.graph_c0_seq1	569	AAAATTGAGGAGGTGCATTCAAGTCGAAGCACTCTTTCTGAGAGCGAGTGCTCGGTAAGTGGAATCAGCAGAAAGACATATATCTCAAACTGCGACGCCAAATGGAAAAAGAATGCACATCATGAATCTCAGAAGTCCAAGTCTAAGTCTGACAAAACTTCATCGTTTTTAATGAAGAAATCGAAGAAGAAAAGCTCGTCTATTGGCCCGAGAACATTGGGAAGTAATGATTACACGTGCAAGAAACTCGTGAGGGATGGAAGTAGAAGGCTTTCAAATGAATCAATGTCCTCGTTTGTAGCTCCGGTTTCTCCACGAAGGCCGTCGAACTAATGAAGGTGCACTTCACCGACACGATTTGGTTAGTCGACGACACTCACTTGAACCTAGTAACCATCA…
>c1155.graph_c1
c1155.graph_c1_seq1	957	TTTTTATCCTGGCCAACTGAATGTAAAAATTTAATCAATCGTGCAATGTCTTAGTTTCTGTCATCAACGACAACCCCTAAATTTGCAATGGAGGGAGTTACAGAATGGGACAATGGGTACTCAAACTCATTAGGAAACGCCAGAGGATCATTCAGTTCTGTGAAGCTTCTCGAGAATCAAGGTTTTCCGCGTCTCCTTGTATTATATGATCGGCGAACTGAATTGGATAAAGCTTGGAAACGCATAAAAAGACTTGAAGCGGAGCAAGCATGGTCAAGTGCAATAATTGAACGCTGCAAGAACAAACTCACTGAAGAAAGAGGCCAAAGGGTCTCATGGACAAGATCAGAACAAAAGAGAACATGCGCAATATTCGAGAACCTAAAGGACCGCATTAAA…
>c11551.graph_c0
c11551.graph_c0_seq1	358	AAAAGAGAAAAAAGAGAAAAAAGTATATGAAATGTATGTGGCATACTAATGTTCAAACCTACCCACCACTGCTATGTATCAAAGCAAGGGGCTCTTTTCTGTTCGTCATTCTCTTTTGTTCCTTGATATTTCTACCACCAAATGAGATATGAGGTTTAGTCCTTATTGGCATCAGATGAAGTTTAGTACCTGCAGTTTGAGGTTGTGGGATGAAGGATCTTGGATATTCTCCTAAGCTAGTTATGAATATTTCCGTGGTGTATTAGTAGGCTTGTAATGATTTAAATGCAAAAGTGCCTGTAAACTTGTTAGATGATGATATAATTGGGGGGGGAGAAAGGTCCCAAGTAGATGTAGG
>c11553.graph_c0
c11553.graph_c0_seq1	239	ACTACATCCTGCAGTTATCAAGGAAGTATGAATGTTTAATATTGTGTGATGAAACATGTAACAAACCAATAGATACTGGGAAACTAAGGTTACAAAGAACACGATACTCAACAGTGTAAAAGTTTTCCAGTAAATGAATTGCATCATGAAGGTATGAATGACCATTGTTAATAAGTGAGTGTTCAGGTAAGAAAAACTCAAAGCAACTCATCATACCGTTTGAAAGATTTTGATGAATG
>c11555.graph_c0
c11555.graph_c0_seq1	250	GGGGATTTTTCTTTGTCCAGTTTTGGTGCTATCATTCAAGACATTTGCAAGCTGGGGTCGATTTTGTGGAATTTAAAATTAGTTGTGTTCGAAGATCAGCGAATTCGATAGCTCGTCATTTTTCTAGAACTGCTTTAGTTGATACTTCGTGGTATTTAGCGTCTAGTTTTTCTTGATTGTCGTTTTGTGGTTTTGTTCTCTTGTTCTAACTTTGTTCCCCGTCTTTTTTATGTGATTTATAATATCATCG
>c11556.graph_c0
c11556.graph_c0_seq1	349	CTTCAATTTACAATAGTGTTTAACCAATCTACAATTCGCTTCAATCCCGCAGATGATGGTGTAATTAGGGCTTCAGTTTGCCCGTCGACGAGGGATGAGTGAGGATGCCAAATGAGACAGGAATTTTTTCCAAATGACCCAATTCACAAAGTACCCTTGCTAGAAGTATTTATCGGGGGCTATTTAGTAAATACATACCTAATCTAGGATTTAATGGATCCCAACCCACTTAACCAAAGGAGAATCCCTACTAAAATTTAACAATCAAACTGTGCAGCTGTTTTAGTAACGAAAGGTAAGTTAAAAAGCCGAATCTCAATAATAGCCAGACCCTTGGACTCAAACTGGG
>c1156.graph_c0
c1156.graph_c0_seq1	289	ATCATATACAAAATCTGCGAATATGTGACAAATTTTACTGCTCTGATTTGTTTACTTTCATCCATTTTTTATATCTTAATGGACTTCCTCCTGAACAGCCGAAGACGACTTGATCTGAACGATGCTTTGTTTTTGCTAGTGAACTGCAAAATGGTTCATATGCTTAATTTTGTACATAAGCTTAAGGGAGTTGATATATACAGAGCAAAATTCATAACTACGGAGAAATTTTCATTATTCACTATTTTACATTTTCTAAATCAACAAACTAATCTATCTTCATTTTAAG
>c11560.graph_c0
c11560.graph_c0_seq1	202	ACCAGACAGAGCCTAGGTTGAAATATATCTGATTGCTATCCTGGAATGCATTAAATTTGAAATGCAGATTTGCACAATTCATATATTTCTTTTTAGGATTTTTTATTGTTTCCAAGCGTGTTCAGAATACTCTCATGAATTATTGATACTTTACTACTTCCTTTAGGTTCCGGTTCGTACTAATTGGAAAAATTTATAAACA
>c11562.graph_c0
c11562.graph_c0_seq1	380	TTTTTTAGATAATTACTACTACGTCCCTACGATTTATATAGTTACAAAGCTTCTTCTACTATTTAAAAAGTATACCTCCCATCAAACTAACTAAAGAATTCTAACAAAATATAAGAAAAAACAGATTATTACCCTTCACTAAATGTAAAATAAATTACCAAAAAATGAAAAGACTTGAATACCCTTGTTATCTGCGTTGATGATCCATATTTCATGACTTAAAAACAAGGCTATTCAAAACAAGAAAGATTGCAAGTCGTGCTCAACCCACCATTCTCGGTCGCACAATGGCTCGACCGTGCCTGATTGCATTATTGTGCAACCACATGTACCAACACAAGAGCTTGCAGTAAGATTGCTGAAGGGCTCTTTTGCCCCAG
>c11563.graph_c0
c11563.graph_c0_seq1	227	GATTTCAGTTTCTTTTACTTCCACCCGCCACTAGCAGTGTGGCTGTTGAGATGCTTGTTGTTGTGTGTTTTATGATTTCTTTGTTAATATGTTTTATCCTTTTTCTGGACACACATTGGAAGTAGGAGAATGAATTTATCTTCCTCAAGAAGTGTGCGGATGTATAAATATTTGGGAAGGGGGTGTGAATGGAAATGAAAGCAACATTGGTGTGCCTCATCTTTTTG
>c11568.graph_c0
c11568.graph_c0_seq1	243	TTTTATTGTGGTTTTATGGCATTAGAACTCAACGTTTCTTTTGGAGTTGGAATTTAAATTATCTTCTGAAGTTTTCAGAAAATGGGATGAATTTGAATTGTTTGAGAGAAACAGTGTCAGATTTTCTGTGGGAAAGGCATAAAGAAGACCGTTTTAGGGATGTTTGGATCATTGACATGATATCATGAGATTGAAATACCAATGGATGGATCCTTAGACTCTTTGTTATGAACTACATATCAG
>c11569.graph_c0
c11569.graph_c0_seq1	204	TGATTCTGTTCTTCAAAGGTGATTTTTCTTGTTGTGTATCTCTCTTCATGACCTCAAAAGGGAGATTCATATTCAGATGTTTATATAAAATGACAAATGAAATTTTTCTTGCCAAATCAGATGGAAAATGTGACAGATGGTTCTAGGGACAATCTACCATGTTACATCATTACGAGCTTATTGCCGACAAAAACTGAACCTGGG
>c1157.graph_c0
c1157.graph_c0_seq1	242	GTGAAATGTTTGTTTAATTGTGTTGCTTTGTGCAGTTATTGATCCTCTGTTTCTTTAGTAGTTTTTCATTTTTGGATAGAAATCTTAATTGTCGAGAATTTAATACAATAGAACTCTCAAAGAGGGTAGAAAACTTTTAAAATTTGAATCTCGATTTATAGCTAATTACGCTAGCAAATTGTTAGTGGAGAAGGCGATTCTAAATAACTGAATGATATCATAGATTAAGTCTTATGATAGAT
>c11570.graph_c0
c11570.graph_c0_seq1	246	ATGTGTTGAATTTTATGTCCTCAAATATACAGTATTAAGAGTTTGTAATTGTTTATGCAAACTTCTTCTGTTAGCATGCATTTCAATGTGATGAAAGAAACAAATTTCATTTAAGGGATAAATAATATCTAACGCTTGGTCTTATATTAAACCTTCCCTAAGGTTTGAATTATTACATAGACACCCTTTTTATGCTTTAACACGCTAAAGAATAAGAGGTCTGTAATGTTTTCAAAATTTCAGTGG
>c11578.graph_c0
c11578.graph_c0_seq1	454	GTTTGCTAATTGTGGACATGTGGTAGTTTAAATTTGTGCTTTTCTGTCCAAAAACATGGTAATACAATAGGTAATTGTGGAAATGTATTTGTTCAAATTTCTTGTCTTCTGTTTTGGCTATCTGTTGCCTAATTTGGGACATGTATTTTGTTAAATTTTGTGCTCTTCTATACAAAAACATGGTAATACAGTTTGGTATTGTGGACATGTATTAGTTTAAGTTTGTGTTCCTCTGTTTTGGCTAGTTCTACAGGTAATAGTCATGGATGAAATTGTAGAACTTCTTTATTTGTTGTTGATGCATCAACTGGTTATACAAAGGTGCTTTAACTTCGTGATTAGTTACTACTGTCGTCGTGAGCTGGGTAACAGGGGTTGAAGACCTTGTAGGCTCGGTTA…
>c1158.graph_c0
c1158.graph_c0_seq1	430	GCTGCAAAGCTATGTGAACAAGTAATTTCTATTTTCATTTGTTTTTTTTTTTGAATTTTCACTTCATTTGCTGCAGTCATTGTCTGAATCTAGTGTAAATATGTGAAATTTGTCAGTGTTTGTGGTGAATTTATGTAGATTTTGTTAGCTTTTATGTGAAATGTGAGAGATTTTGCAGAGCATACTATTTGTTATTGAGTATCTATGGTGTTTTTGTTGATTTGAAGTTTGTTGTATAGGCCAAAGATTCTTTAGTGTTTTTGTATTGGATAAAAAGCGTGTGTGGAGAAAAGGATTTGACGTGATCTATTGGTTATTAGAATCTAGTGGATTAAGTTTATGTGCATTGTGGTATTGGTGTTTGTGTGAAGGTTGAAAGTGTTAATTACGCAGAAATGG…
>c11580.graph_c0
c11580.graph_c0_seq1	304	TGGGGGCATCAATGGAGTTGAGGTTTGCTTCCTTTGATCTCATTTTAGTAGATTAAAGTCTTCTACTTCACTGAAATTTCTGATTTCTAGCTTGACTTTATCCACCAATGCTTTGTAATTTCTCTGTTCTTCAGAATCCCGATTCTTCCTGATTCAAATTGGAAGGGATATTGTTTTTCAGTAGAATCCCCTGATGATTGTCAACTAAAATGCAATTGTCACTTCTATAACACTGCTATAATATATTTTGTTTGAGAAAAAGCACCAGGAAACAAATTAACTAACGAATTTCCTACTTTTCTGG
>c11581.graph_c0
c11581.graph_c0_seq1	227	GTTTTTGGTGCTTGTTTTTTCGCACTACAAGCAACAACAAATCTGATAGTCATATGAATAGAAACAGAGGCAAGCTTCAAAAAGAGATGATCAATCACAAGAAGATTAAAGCAGGTAAAAGAAACACGAAAACACACTGTTAAACAGCATTCTTTGTAGTTTGTACATGGGCGAGCTATAAGGGAGCTAAAAGATTATAGGATGTAGTGCCTTGGGGCCCATGTGAA
>c11583.graph_c0
c11583.graph_c0_seq1	230	AGACCACAAATCTGGCGTCTCCCCATTTATTTATTGAATATTCTTGTTTAAAGAATGCTCTTCTTTTCAGCTAAAAATAGAGGCAATGGGCTCTATCTCTTGGGCATGGGTACGTGAATAAGTTCTACCATAAACTCTGAATTCCTTAGTGATCGCAACATAATCTTACATATGGACTGTACAAAAACCATATAGGGCAAGAGCGAAACATACTCTGCCAGCCAATTTGG
>c11584.graph_c0
c11584.graph_c0_seq1	244	AATAGAAACTCTAAATGTGCAGCCTTCATATGACAAAAAAACATAAGATAAGTTAATGGCAAATTTTTTGATAAAAGTTTACATCAAAGGATTGATGCTCTGTACATTTCAACTGCTAATAGTAGTAAAATTACATCAAAATAAAGCTAAACAAAAAAAACTTCTTAGCATGTTTATTTTAGTAAACTAGCCTACCACATGACTGTAAAAATGCGCATGTGAACTCTCATTTCAATTTTTTTTT
>c11586.graph_c0
c11586.graph_c0_seq1	353	TGAAGACCTGCAGGGGACAAAACTGAATTGCACCACAAAATAAGGCTAATCTTTCGGAACCAGAAAGACACTGTTAAACTAAGGGGGTTAATAAAGCATATAACTGCAATGTGACAGATAATTCGTAATATATATAAAGAACGCTATAGACTTATTAAAAAAAACCAGAGAGAAATAGAAGGAAGCTTTTAGTCTGATGATCCTGCAACAATTACTCATGATTCCACTGAATGAAATCTTAAGCAGCCAAAAATCCTTATCAAGTCCCGCAAATCTCAACCGGATACTGAATTTTCAACTAAAGATATTTTAGTGTCAATCAAGAAGACTATATTCATCACAATCTTTAGATG
>c11588.graph_c0
c11588.graph_c0_seq1	270	ATCAGAGTCTACCTAAGACATAGTTGGTTCTGCGACCTAACTCACGTGATATGATCCGTTGATCATTTGGGCTTAAACTTCATGGCGCATGTTGAGATTATCCCATATTGCTAGGTTAATAAACAGAAACACTTATTTCCCCAATACTAATAACTAGTGGTTTGTGGTTCCTCATAATTTTGAACAGTACACATTATACTACATTTATGTTCTTCAAGTCGTCAACAGCAAAAACTAGTCCCATGTGAATCACCCAGTATACACACAAAA
>c11589.graph_c0
c11589.graph_c0_seq1	752	CTTTGATGCAATTTGTCGATTTCTTCAATTCTTCGCGCTTCATTGACACATATTTGCCTATAACACTGTCCAGCACGGGCCAAGCGCGACTTAATTTCTTTTCATGACCGATCCCAAGCCATTTTTCAAGCTTCCAAAGGCTTTCGGGCAAGCAATGGCGCATGAATATGGCTTCCTCAGCCTCATCCATCGCCCTGGAGAAAGGAACGTCGGGCAATTCAATAGAGAGGCAACCGGGGTCGAATCCAGTGACCAATATGCAAGTAGTGTCAAATGTGAACCTCTGGAACAAGTCCTGTAGATCAACCACAAGGCCACGTTTGGCGACATGTTCAAGAACGGGAATCAGGCCATTTTCTACCTTCTCCCAGCTTGTCTTGACCAAGAACTTGCGAAAAC…
>c1159.graph_c0
c1159.graph_c0_seq1	470	GATTTGCTCCTGAATCATTTCCTGTTTGCAATAGAACAAATATGTAGGTAACAGAGCATTAAATCTTCAGCTGACCCATAGCCATAAATAGAGTATTAACATTCATGTAGATAAATGCTCAGTCATGGTGAGCAGCAAGAGAAACATCAAACCACACTCAATTTCAGAGAAACAGAAAAAACTTCGGCTAATTTCATTACCAACAATAGGAGGTTGAGCATATGATAAGTGACCATAATCAAGTTTTGAATTCCAAGTATGTTTAAGCCTACTAAAATTCGGATATTTTCGTAATTTTCCTGAAGCATTCGGAATGTTTCAAAAAAAAAAAAAAACTTGGTTGCAATAAACTAGAGAAATATTTTAATTCACATTTCCAATAAATCAAATATGCAAACT…
>c11591.graph_c0
c11591.graph_c0_seq1	472	GGGATGGTGAGATTAATGCAGCAGGATAGTGATTATGAAGTAATCAAGAAGAGTTTTGTGGATGGATTAATTAAAGGATTTGGAGGGATGGGATTAATTAAGGTAGTTGGAATACACAAAAACTCGTATTCGAATGTGAGTGGGCAGACCAAGCTAGAAGCTTTTCCGATTTTCGCACGTGCGGTGGCGGAGAAACGCGGCGGCGATGCTAATATCAAGTACGCCTGGTACGGCGGTACTAAGGAGGAGATTTGTGAAATTATAGCTCATGGATTCGGCACGTGCAGAAACGTTGAGCTGTCGCATGGCATTGGAGTCGTTCTTTCTCCGGCAAATCTTCCCATGGATAGTGCGTTAAGGGCAGAGAAAGATGAGAATGGAGTAAGGCACGTATTGCTG…
>c11595.graph_c0
c11595.graph_c0_seq1	251	ATTCTTGAAATAATTTGAAAAGGGAAAGTTATAAAGATGAGTGAAATGAAAATGCTCTTCAATCATGATTCATGCATTATTGGAAGTGGGGTTTAGCTTTAGGCGTCCTTTTTGATTTATTTCATTTTCATCATTGAAATCCATAGCCTGCAATCAATGTGTGTGTTAGTTGGATGTCAATAATTTTCCATGGAGTTCCCTTTTTTAACTACGAATGAATGTCAATTGAATTGTGTTTGCAATCATCAAAG
>c11597.graph_c0
c11597.graph_c0_seq1	202	GCCTGATATAATTACTTATTCAATCATTATTCAACTTTGGTTCCTCCTTTTAACACCTCAAAACCACCAGTTTCATGTAAATTGCCCAAACATCCCTGCTCCAAATCCTAAAACACATCTCGTCAATTATTGGGCTCCAGTTTCCTCTGTTAAGCATTCCCTGTTGCACTCAATCATCACTACTGCATCATATCAATCGTTG
>c116.graph_c0
c116.graph_c0_seq1	218	ATCCCATTCTGTCCAAATTACCACAGTTCGACTGAATGGTGACAATTTTTAAGATGGTCTCAGTCAGTCCGGATGTATATTAGAGGGCGTGGAAAGATGGGCTACCTAACGTGTGAAAAAAAAGCTCCTGCAGAAAATGATCCAGACTATGCTACATGGGATGCTGAAAATTCCATGGTGATGACGTGGCTTGTGAATTCTATGGAAGAAGATATTAG
>c1160.graph_c0
c1160.graph_c0_seq1	356	AAAAACATGTAAAACTAAGGGGTCTATTTCTAATGTTTTTCAAACCTCTAAATGTGTTATCCCTTAAATAAATCATCTGGGCATAGATTAGTTCAAGAAACTAACAACAGAAAATAATATATTGGTCAATCCTAATAATTGATTGACCATACTTCACGAGAAATCTAAATATCATCACCATATTCCATGGCATGCAAGAGATATGAGCGCATTCAACAACTCCACAACACATCACGGAAATATTACTGGGACAAGGCCTACTTTTAAGCACAAAAACATGGTAGTTAATACTTTATAGTGAGAATTCACACATTACCTTTAGCATATGTGAAATAAAGCTGAGCATATGAAAAAGA
>c1160.graph_c1
c1160.graph_c1_seq1	400	TACATACATATACATATATATATTTCATGCGACTAATGAAACCAAGCACATTCAGCTCCTAACCACTATTATCACCAGTGACCCTTCAATGTTCCAGTTAGAGTAGAATTATTTTTAAATCATGGAGCAACCATTGTAGTGCAAAACATATTTAAATGCTCTCAGTTTTCTATCCTAAATAATCTATCCGCGAAATGGAGTGTCTGATATTCAGCGTGAATCTCATTATACGGAAAAATGGCAAGAAGCTCTGTCACATGAGAGATTCCTGTTTCACAAGTTAAATAAAGGGTTAATTACGTCTGCATCCCTGAGGCTTAATCGAATTACAAAATCATCCCCTACTACCTGAATAATTAGAGAAACACCCCGTAGCTTCAAAAACATGTAAAACTAAGGG
>c11601.graph_c0
c11601.graph_c0_seq1	372	TTTGATGATATTGGGTTCCTTCATCCATGATTAACATTTGAAAGGATCTGTTTGTTCCATTGTTCCCATCTTAACCAGTCACTTCTGCAGTTTCCTTTTTTTTCTCCTTTTGTGACATCAGCTTAGAGAAACTTGCAGTCAAGACTTCCTATGAAGAAAAAGTTGTTTATCTATATATGGTAGCTTCAAATATTCGCCATATCGCTCCAATCATTTTGCAGTAAATAAAATTTTCCCGGATTGCTTCCAAGTTAACAAATTTGGCAGTACCAAGTATGATTGGTTGTGCCTCAGGGCATTACAAACTTTTGCATCATATTGGGACGACACTAATCCAGAAAAATATGCTATTTTTTCATGACTTGAATTGAG
>c11603.graph_c0
c11603.graph_c0_seq1	239	AATGCCGATATCTCGAGCCCACTGTCCAAAGCCAAATGGATGGTATGAAAATTCTAATTTACAGATCCAAATTTATGAACTCACACCTCATTCCACCTTTTCACGACAAAATAATACTACAAGTGTTGATTTCATTCGACAAAGGCCTCCAACAAGCATAATAGTGGACAATTGCAGACTATAGAAGGGGTGAACATAAAAAGAGTCAACAAATTAGACTCTCTTAAAAAATATTTTAG
>c11608.graph_c0
c11608.graph_c0_seq1	487	ATGAATCAGCTTCAACAGATCAAGGCAGTGGCTTTTACTGACAAAGAGCTAATCAGCAAAGTTGACCTTTCCCAAATTAGATTTTTAGCCAAGCTATATAAATCAGAATAGTGCTTGCACTTTTTTCTTCATCTCTCAAGCATATTCTCACTGACATGCTATTTTTCTTGTTTCTGAAATTATTTGCACGAGTATTTACTGTATGGGGCTAATTTATCACATAGAAGCAGAGTTGCGTTTTATCCAATATCTTATCACATAACCAACAATGCTACACCCTTGGTACCAATATCATTTCAAAAGATTATAATTACATTCTACGCTCTTCTTGCTGATCTATAGAATTTTGTCTACCCTATATTTAAGAGAGTTTATAGGTAGAATACAGACAACGACTTT…
>c1161.graph_c0
c1161.graph_c0_seq1	761	CTTCATTTTGAATGCATATGTGTTACATTATATTTCCGTTTGATGGATAAATTAAATTCTTTTAATTTGAATGCTCCCATGTGCTCTTTTTTCCATAGTTTCAGTTACACATCGAACAACCAAGCATACATGCAGTTTCTGCAAAAATGCAAACATCACCAGATTTAAGTTCTTTTGGGCCATGCCTGCATGCTTATTTATTATTACGTCAAAGTATCCTCTGCAGTCGTCATTTCAAGTTCATTGACACCGATATACTTACAGGCTTGTAGGTTTTTAGCAAAGTATTAACAGTAGATATGCATGGAAATGTTCATCGCGTTCTTGCATGACGATCTAACATTTTAATATTATTGATTAGTCCTCATGGGTCAAGCTATCTCTTTCTTTTCTTCTCAT…
>c11611.graph_c0
c11611.graph_c0_seq1	307	TTAAATGCCCAATGAGATAAAACATGACATAAGGAAAAGGCAACTCAATTAACTATAACAGAAGAATGCATCCGGAAAAGTGATTACTATCACGGCCAAATCACTAGAAAGAACATTCGCAAACAGCCACAGCATCAGACTAATAACCCAGACAATCGGCTGTTCTTCCGTATGCAGATACTCAAATTTATTCCATGAGTATGACAGAAACAAATTTGACTGAGATGCAATGAACTCACGAAATCCTACTTCATCAGTAGTTATACTTACTTAATTATTTACTACGACTTTTCTTCTCTCCCCAAAA
>c11612.graph_c0
c11612.graph_c0_seq1	220	AATCTCAACATCGTTAATGTGAGTGTGAGTCTTAAGCTTTGATGAGGACCTTGTCTCTTTTACAGGGCCTAAGATCAGCATTTCTTTTTTCTTCGTTGCCACTTGCCACTTGTTGTCACGGTGAATCCTGGGTGTTTTATATCTAAATGTGCTGGAAGTTAATTCTTAGGCTTGTGATGATGTGGTTTTTGTTAATGCAGCGGATTCATAAGGGGTCCTG
>c11615.graph_c0
c11615.graph_c0_seq1	297	AGAGTGCTGAAATTGTAGGAAAAGGATGAGAAGGGAGAGTAGCTCAAGAATGTAAGACACAAATAAAGAAGAAAGAGAATAGAGAATGTCGAGGATTAAGAAGCTCTTCCTCTCAAAGCTAATGTATAATCACACGGCAAAAAGTGTAGTCATGATTATCCATATTAGTTGAATAAATGAATACAAATATTTATCACAGATCTGAGTGTCTGATTTCATAAGATAAGGAAGGGATTGCAAGCTTGAAATTAGTTAATTTTAGAAGTACTACAATTCTAGAAGTACAAAAAGTAAATA
>c11617.graph_c0
c11617.graph_c0_seq1	299	ATTCTCCATGAGAACAAAACAAGTTAATCATGCTGTAATTTCAATTTTCGGTGACGTTTGAGAGGAAGGACATGAACCTTAACAGTTAAAATAAACAATAATGTATCTCAGGTAGAAAATTCTTTGTTTAATCAAACCATCAACAGGCAAAAAAATTTACTGCCTCGCGTTCATCTTCCACATGAAAATTCCAAAATCTTTACCTCTGAAGATGGACATGCCTTTTTGTCGCGCTCAAGAACGTAAAAGACACATAAAGTTAATATGCCAACTAAAATCCTTTGCATCATTTATCTAGA
>c11619.graph_c0
c11619.graph_c0_seq1	515	AAAGCTCTTACATGAAGTACTGTCAATTACTTGTCTACATTATATAGAAGTATATACATTCTTAATCATCTAAAACTTTAGTAGCATTCTCTGTAGTTCAAACGTTACTACCCAGTCTCTCCACTTCATTTGCTACATAAAGTGCTGACATTGTTGGTCCCGTTCTTCAAGCCCTTGCAATTCTTGTGTTATGTTGCACTACTCCAGTATCGACTGTCAGCAACAACTAGTCATATTAAAGCTTAATAGCTTCCTTATGGAAACTGATTGGCCATTTGAAAGATTTTTGCTCCGAGCTGCTCCAGTGCTCTTGATTTTGGCTTCTATAGTTTGCATGTTGATGTGCCGCAAAACCTGAATACTCAGATCCTATTTGAACAAAGTCAGTCTGTGTCTTGT…
>c1162.graph_c0
c1162.graph_c0_seq1	211	AGATCATCTAGCTCACCACCTCTATAAACCTAACTCTATTTCTCTATTTTTTGAACTATATCATAGAAATCTTACTCATGAAACACATGCAGTATGTGTCTTATTCCTTCAATCAGCATATATTTTGCTTGAATCCCTTGGCATTGCATAACTATACATGATCAAGCGGCCGGCGCCACTTGCCAGCTATCATCGTCGTCATCATCATCAT
>c11620.graph_c0
c11620.graph_c0_seq1	210	GCTGGGTTTTCCCTGAGACCAAGTCCGGTGTCCTTGTCCTTGCAGAGGGCCGTTTGATGAACCTGGGTTGTGCCACTGGCCATCCTAGCTTCGTCATGTCCTGCTCCTTCACCAACCAGGTGATCGCCCAGCTGGAGTTGTGGAAGGAGAGGGCATCTGGGAAGTATGAGAAGAAGGTATATGTGCTGCCCAAGCATCTCGACGAGAAGG
>c11623.graph_c0
c11623.graph_c0_seq1	343	TGGTAACTAAAAAATTGTATTTGATCTGGTCTGTCAGAATGTTTTTCAGTCTCTGGTACTACCTCTCTAGGTATTTTAATGGTTTTTTTAATATAATTCATCTCATCCTCTGCCAGCCCAGGAGAGGTGCCTTGTAAATGTGCTTGTAACATGATGTTAGCTAGGCATCTTTTTGCTGCTGCTTTATTGATATAATCATGTTTGCCTCTGTTTTATGACTTTTTGGGCCTTTACTGTCATTTGACAAAATGATTGTGTTGAAGTTGACCGTTCATTTATAGCGATCTAAGCCATAGTGTTTTTGGTGCATTTTCGTTGATTCTTATCGATTGGGCATCATCAG
>c11624.graph_c0
c11624.graph_c0_seq1	458	AATATCAGCAATACCAAGGGCAGTTGGTCATTATACATAATAAATCCACGAAAAACTAAGGGGCCAATGTGCTACTTTTTGGAAATCACAGAGGGGTACTTTGCCACTTCTCTACGCAGGAGGAAAACTTGTCTATTTGAAAAAACACAAGGAAGTTATTCGCCATTAGCTCCAAATTCAGCACAGTTTCTCATCATCACATAGAATTCAAAGATAATTCACAGCCTGACCTGAATTCATAAATTCAAGTCTCTACATGGATTTAAGTTGTCACAAAAACTGTTTTCTTTACTAAAAAATATTCTTATAAAAGTTTCTACGTGGATTCAAACACTAAGTTATGTAAGCTAATGTCTAGGCTTTGATGCTAAATAATAAAAAGACATATCAAGTACTATA…
>c11627.graph_c0
c11627.graph_c0_seq1	324	TGAATTTAATATTTAATTCGTCTTTTAATCAAGAACAAGTGAATATACTAATTTGCATAACGCAGGTCAGCGTTCTCGTCTCTCCACTTGTTCTATTAAACTTGATAAGAAGTCTGAAACACAATTGTGACAGTACCTCTATTTGGAACTCTTAGTTATGTGATTCGAGTTTCTGGGATCTTCTGCTCGTATCTAGCCAGCCAAATTTTTTGAGGTTTACCAAACATATGCAACAAACTTTCTAACTGTGATTAAAGCGCAATCTTTATTGTCTTAAATCTTGCGTATACAACAATATCAATTTGTGTACATCTCAAGCCAGAA
>c1163.graph_c0
c1163.graph_c0_seq1	358	CCTTCCCCCCGATTCACCGGTGCCGCCCCGCCCTGCCCCAACCCACAACAAACCGCCGTCGATTCTCTCTCAATGAAGGGTTATTAATGATCGTGAGACTGGTAAATCGAGAGGATTTGGATTTGTGACGTTCAAGGATGAGCAGCCGATGAATGACGCTATCGAGGGGATGAGCGGACAGGATCTGGAAGACGTGGAGGCAGTGGATTCCGTGGTGGCTGTGGACGGTCAGGATCTGGTGGTGGCGGTGGATTCTGTGGACCTCGCCGTGAAGGTGGTCGTGGATATGGAGGCGGCGGTGGTGGATATAAGAGACGTGAAGGTGGAGGTGGAGGTGGAGGATATGGTGGTGGGGTGG
>c11630.graph_c0
c11630.graph_c0_seq1	202	GACACATGGCGAATGTAACTTTTTAGCAAATGTCACTTTGGCACGTCATCGGTAGGAGCTCACTGTTTGTTGCTGATATCCTTGTTACTTGGGTGGGTTGGGTTGGTTTGGGAGTTGATGGTTCAAGTTTCCAATAACTCAGAACAAGTGATGTAGTCGGTATAAATTCTGGTTGAGCTTGCACTACCATTCACATTTTTGC
>c11632.graph_c0
c11632.graph_c0_seq1	223	ACTCGACTGAGGATTCCTTTAGTATGAGTTCCTACGAGTATCTGGTTGGAAATGAGGTTGGACAGGCCAATGCCAAATGTCAAAGCGGTAAGTTGTTTCCTTAAACAGTCGGGTTGGAGCTACTGAAATGCATCTAGTGCGTTACAAATTTTACAAGCCTTCTTGCAATACTTTTTTCAAATGTCTTTGGAAAAATAGGTAATCACACTAAAGTTGAGAAAAA
>c11639.graph_c0
c11639.graph_c0_seq1	213	TAATGTGCTGTAGAGAGTATTCGTGTAAGTGTTAAGGTGTCTCTGTAATAGGAAACTTTCTGTCATTAAACTAAACATCAGGGGACATAGGTGTAATTCTAGCATTATTGGCAAACCAACCCTAGAAATAGAGTAAATCTGAGTCTAAAAGAGCTTCCTTTCTTTTCATGAAAGAACCAAATAGGAGTTGACACGGAAAATATAATATTTCAG
>c1164.graph_c0
c1164.graph_c0_seq1	313	GGATGATGGCACTCAAGCAGTGGAAACACAGAACTCAATATCTTAGTTTCCTTATGAAGGGAGTAGCCATGGCCTAAATAAAAATAAATTCATTACCTAATGATAGATTAAACAAGAAAAGAGCAACCAGCAACCACAGATAGAAAAGTAAAATCTTGAACCCAGAAAGTAGTACTTTGGTAAAGCCTGGCACTACAAGTCCATAGTTCTTGCTTCACACAAGTCAAATTTAAGTTCTAGATATGTGTTAATTACATGAATAATATAGACAAATGGTGAATCCTTCGACCTGAATTGTGCATGCTGGGCTTGT
>c11640.graph_c0
c11640.graph_c0_seq1	207	AATGCAATCGAACCGGGAATCTGCTCAACGGTCAAGATTAAGAAAACGGAAGCATTTCGATGATCTAAGGGCGGAGGTGGCAAATCTAAGAAAGGACAACAACATGATCTTGAACAGCTTAAAGATCACAACACATCACTATGTTAAAGTTGTGTCTGAAAGTTCAATGTTGAAGGCTCAAATGATGGAACTTGTGCAAAGACTCCA
>c11641.graph_c0
c11641.graph_c0_seq1	201	ATCACTGGTATTCATTACACCATCCTGAATATCAGGAATAGTAAAAATGTTCATCACATAAAGAACTTATTCACAACTCCCATAGAAAAAAGCCATAGCAGCTAAAAGAGAACATAACTGGCACAGAAAGTGACAATCATAAGAAGAATATACTTAAATATTGGTTATTAAGCTAAATAAAATGAAATGCGTACCTCAGAT
>c11642.graph_c0
c11642.graph_c0_seq1	216	ATACATATTTGCTGCATGCTTCACTGTAAAGACACAGAAAAGCAATTAGTAGTATTTGAGGAAATAAAAATACTCCAACCATTAACTTAAGGTGAAAAAGAATTGCCACATCCTTGTCTTAGTTCCAAAAAATAGTGGGGGATGCCTACAAAATTGCCCTCGCGCACCTAATCAACTCGGAGAGTATTGAGAAACTCTCCAGGTATTCAAATGTTA
>c11649.graph_c0
c11649.graph_c0_seq1	212	TCTCATTCCAGTTCTATATCTGAAACTAATTCAGAGGGTTGTGCGTTGAGCATAAAGGACTCTTTTTTTTGTTTGCAAAGATGCAGATGGATAAAGAAGCACGATAGTGGTTGCAGCTGTTTGTTTGTAGTTGTCTGTTATTTCCTATCCTTAGATTTACCTTATGGCTATAATCTTTATTGCCCGTTAGTCTGCCCATCTGTATTGAAGGA
>c1165.graph_c0
c1165.graph_c0_seq1	3177	AAGAAAAAAAAAAAGAAGAAGAAGCCAAACTTAACAATTTCTTATCAGTTCAAAATGGACTTTGTTACTCCACTAATCACCCTACTGAGCAGTTTGATTGATTACATATTCAGAAAAGTAACCACAGCCCAAAATTTGGATCAGAGCATTGATTATCTTGAAACTGCGCTGGAGGAACTGACTGAGGTGAGGAATGATTTGAAGACGCAGGTGGATCGAGCAGAGTCGGTCGGATTAACCTGCACGCATCAAGTGAAGGGGTGGCTAGCTAGAGTGGACAAAGTTGAAGCTGAAGTGAGATTGATCAGGGAAGAAATGGAACAAAAGAAGCAACATCTACTTTGTTGTAACGTAAATTGTTATTCGAGGTATGAACTCGGTAAGAAAGTGGCCGAGAAG…
c1165.graph_c0_seq2	2849	AAGAAAAAAAAAAAGAAGAAGAAGCCAAACTTAACAATTTCTTATCAGTTCAAAATGGACTTTGTTACTCCACTAATCACCCTACTGAGCAGTTTGATTGATTACATATTCAGAAAAGTAACCACAGCCCAAAATTTGGATCAGAGCATTGATTATCTTGAAACTGCGCTGGAGGAACTGACTGAGGTGAGGAATGATTTGAAGACGCAGGTGGATCGAGCAGAGTCGGTCGGATTAACCTGCACGCATCAAGTGAAGGGGTGGCTAGCTAGAGTGGACAAAGTTGAAGCTGAAGTGAGATTGATCAGGGAAGAAATGGAACAAAAGAAGCAACATCTACTTTGTTGTAACGTAAATTGTTATTCGAGGTATGAACTCGGTAAGAAAGTGGCCGAGAAG…
>c11655.graph_c0
c11655.graph_c0_seq1	214	GAGAAACCATCTTATCATCTAACTTGGCAATTGAAACATAATTTAAAATTTGTGACAATGATTGACATATACTTTGAGTTCTTGTTACTTATATTACCACATCAACTTCAGTTTTTGAGTAATTATTTTGCAAAAGGAAGAAACGTATTAGAGTTCATTAAGCTTCATCCAAAACCTCAGATAACATAAAAAAGTCTCATACAGCACGAAGACG
>c11656.graph_c0
c11656.graph_c0_seq1	263	GGATGAAGGAGGAGTGTTGTGGGTAGGCTTGTCATCGCCAACGCAGAACCTCGTCACATCTTATGATGTGAATCATACTATGATTTTTCTTGGAACATTCCTGAGAATTCATGTATGACGCGGCTTGATTCACTTATGATTCAATTGCCTACTCCAATTAATTGTGATTATAACTTTGGTTGTTGTTATTGTTTACTTAGGCAAGTAAAAGTGTGCCACATAAATTCAGCACGCAACATCACCTGTGGGTCAGGCGCCGCAAC
>c11656.graph_c1
c11656.graph_c1_seq1	245	TAAGGAAGGAAAATCTTGACTTTACATATACATAATAGTCAATTTAATTTTTCTCCACAAATCTTCCGCATCGAAACATTCTCAAAATGACAAAATGTTATGACGTAATAGTCAAAATTGTCTACAATAAGTTTCTGGAAAGAACGGCTATCAATTGATATCAATTACTAGGCAATGAATAACTCTTCCAGTGAATTTTCATTGCCTATCTCACGCCAGGATAAGGATGAAGGAGGAGTGTTGTG
>c11657.graph_c0
c11657.graph_c0_seq1	396	TGAATTGTATTCCAAATAGCAGCTCAACATCAACATATCAGATAATAGGCAAAGACAAAGGGTATCAGGCTAATCTATGCATCCCAAGAGCTATACTGTACTGATAAAGTGGACTTCCAAATATCATACACGGTACCCTTCAATAATTAAGAAACAAACAAAGATGCAATGGAAGGGTATGCATGCCCGCACAATTATGTACATGCGAATAATAGGCTTGATTAGATAAGCGGTAGTGTTAGTTGTGAATGTTAAATGCTTGGCTTATCAACTCAAAGGACTACAGACTCCAAAGTACAACTCATTTCATTAAGAAAAGGCATCATTTCTCTCCATTGCACACAACAATGTTAAAAGAAAAGTTCCATAACCTTATTACTTAGATTTCTTTTTGCA
>c11658.graph_c0
c11658.graph_c0_seq1	268	GAAAAACATGGGATTTGATGCCTACAGGTTTTCAATTTCATGGGCGAGAGTATTGCCTGGTGGAAGACCTTGCCTTGGTGTCAACAAAGAAGGGATCGACTTCTACAATGATATCATCAACACTCTCCTTGCCAACGGAATTGAACCATATGTCACTCTCTTTCACTTTGATCTTCCTATTTCCCTGGAACTGGAGTATGGTGGCTTCTTATACCGAGAAAAAGAAATAACACACAACAAAATAGTAAATGATTTTCTTCAGTTTGCG
>c11659.graph_c0
c11659.graph_c0_seq1	545	GTCACAGCTCTCTGGCAAGGAATTAAGAAGACGAATTGATCAGATTTCTAATCAAATTGAGAAGCTTCGTGGCGGTGCCCTCACACTTGACTCTAAACGTGTAGAAGCTGTCTTAACTAGGGATCTTGAATTATTACTTGATCAGGAGGAGATTTATTGGAAACAGAGAGATAAAGCACAATGGCTAAAGGAAGGAGACCGAAATACCTCATTTTTCCATAGGCAAGCTAATGAGCGGCACAAGATGAATGAAATTAAAGGTGTCCGAGATAGTTCGGGGACTTGGTGGGAGAATCGTCCTGACGTTGAGAGGGTTATGACGGACTACTTCCGGTCGATTTTCGGTTCCAGATTGCCCTCAGATGACGAGATTGAGCGTGTTTTGTGTGCGCTGAGGCC…
>c1166.graph_c0
c1166.graph_c0_seq1	695	GGTTCTTTAGTTTCTTGAAGTTTAATATGCGCAGAACTTTGAGTGTGTGCGAGCTAATTTGGTACACATGGTTCTTCGCAAAGCTTGAATTGAGATGTATACCGTTCAGTCCTAAGTATTTAAGTTGCTATTTGGGAAAAAAATGATGTCAGTTTGCAACTTCTCCTTTTGTTTTTCAGAAGTATGCTCTTTCTTGAACATAAGTTACGTCTACTTATAAAGTTGTGAGGCTCATGCCTGCTGTATAATATTGCTGAAGGACAACTAAAATTATTGATCAACTGGAGCAAGAGAAGTCTTGAAATTCTCTTACCCTTAATTCCTCCTTTCACACCTCCATTTCAAACCCCAGTCATCGTGCTTTACCAAGATGTTGCCGTTGAGGATTTTCAACATCTA…
>c1166.graph_c1
c1166.graph_c1_seq1	341	GTAGTGATATGGCTGCAGTATGGTGAGCATTGTTTTTGTTTTAATCCTGCTTTTGTTTGGGTTATCGTTTTCGTTGGAAAGTTTAGTTTCGGTATTACTTCTTGGCTTTGGCGGTTTAGAACTCGTTGGTGTTGGAAGAAACTTGTTATAAGTTTAGCTGTCGTTGCTAGTTGAATGTTTATATACTGTTTGTGTCGTGTTAACAACTGCGTCGTATGTGAAAACGATACTTCGTCTTTAGTTCACATTGAGTGGCTTTTGCAATGTTACTTGGGGGACTAACTTGTTTTGTCGAATACTTTGATCAGTTTATTTGCTGTGCTGAGGGTTCTTTAGTTTCT
>c11662.graph_c0
c11662.graph_c0_seq1	404	GAAAAATTGAAAGCATAGAATAAGATGCATGAAATCGCAATAGTTATTGTTTTTACAGGACATGTGTGTGTACGTGTGGGAGGGAGTTATAGTGAGAGGTCGGAAGATACAAGTTGGTGCTAAACTTGAACTTGTTAGCGTTACAAAACATGCCTCGGGTGGTTGTCAAGATAACACTGAGGACAATTGAAATAGAAGTTGAGACTCGAATTAAAAAGGAAATACTTCACAATGAGTTCAACAAACATGTTCTTGTCACCAGGTGAGCAATAACACCACAATATATTGACACCATAACAACATCTTCATTCAGGTTTCAGATTACCATGATGTTTAAAACCCTAAAGGGTGATGTAACCTAAAAACACTTAAAAATCAAGTGATTGAAGAGCTTAAGTG…
>c11663.graph_c0
c11663.graph_c0_seq1	451	GCCCATCGTCTATTCATCTTATGTGAGTGTACGCTGCTCTTGAATAGTGAACTAGAGCTATGTTTTGTGCCAAGCAAACCTTCTTATTATTGTATCTTTCACTATTTTAACTTATGTACCTAATCCTCTGATTGTTGGAAGCATGTAAGTTGCATACGCTGAGGTCTAATAAATATATGTTTGATATAAATCGTGTAATGCTACAGTTTAATCTGATCTTTTTTGCTTAATATGCCCTCGGAAATAGCTCTGACCTACCACCAATTAGTTTATACTTTTCGGTTTTGAAACATTATGATTCCTCTTTAGCTTTCTCAGCAGTCTGTTCTGTTGTTCATGTTCCTTGACGTGATCTCACTCGAAGTGTTCCATACTGAGATTTACTGTTGATCATTGGTT…
>c11667.graph_c0
c11667.graph_c0_seq1	202	TCACACTTATAGGCATTCAACTAATCCATATTAATAAATTGATTGCACCTATACCACTGCTTTGCTCACAAACAATAAAGACATCTAAGATGTGCTGCCTTAGCATTACAAATGCTCAATTGATCGACCAGTGCATAAAACAATGATTGTGCTAATACTATGAAGGAGATTCAAATTTGACAACACATGCAGCCCATGTGAG
>c11668.graph_c0
c11668.graph_c0_seq1	717	ATGTCCGTAAGAGCACTGCTTTCTGTTGCGCATCGAAAATGAGATTTGAGATCGACAAACATCCATGGAAAGTTGACAAGACTAAAATTATTTTACAAATTTGAGAAACTCATAAAAATAAGGGTAAAAAACATCAAAACTCCCCAACGCATACCTCCATTTGCAAGGTATCACCTGACCTTTAAAAAAGTGCAATTAGCATCCTAATCTTTCAAAAATTGTGCAGATTATCCCTGGTCAACGTAATTTCCGTCCCCAATTGGCATATTAGACAGAATATTCCGTCGAAAACAACTGGAATATGCTCAATTGGACTGAGTATTCCTTTTCTATGGCATCTCAAACGAAATATTCCGTCAAATAACAGATGGAAAGTTGACCGGTGAAAGGTTAGGGTGT…
c11668.graph_c0_seq2	585	ATGTCCGTAAGAGCACTGCTTTCTCCATTTGCAAGGTATCACCTGACCTTTAAAAAAGTGCAATTAGCATCCTAATCTTTCAAAAATTGTGCAGATTATCCCTGGTCAACGTAATTTCCGTCCCCAATTGGCATATTAGACAGAATATTCCGTCGAAAACAACTGGAATATGCTCAATTGGACTGAGTATTCCTTTTCTATGGCATCTCAAACGAAATATTCCGTCAAATAACAGATGGAAAGTTGACCGGTGAAAGGTTAGGGTGTTGATCGCACCTTTTTAACGTTTAAGTCATAAGTTGATCCATGGATACTTCCAATTTGCCAGTAAAATCAAAATGTTTCTCACATATTCACAACTCAAAAACATTGCAACTCTTTTTTGTTAAGGAAGCTATT…
>c1167.graph_c0
c1167.graph_c0_seq1	329	ACATTTTAATCAGCATGTTTTCAAAATGGAGCAAGAGGAATATACTAAAGAAGAGATTGACTGGAGTTACATAGAATTTGTTGATAACCAAGACGTCCTGGATCTTATTGAGAAGAAACCTGGGGGGATTGTTGCTCTTCTTGACGAGGCCTGTATGTTTCCGAAGTCTACCCATGAAACCTTTTCGGAAAAGCTTTATCAGACATTTAAATCGCACAAACGGTTCGTGAAGCCAAAATTGGCTCGCACTGATTTTGCAATTGCTCATTATGCTGGAGAGGTTCAATACCAATCCGATCAGTTTCTGGATAAAAACAAAGATTATGTTG
>c11675.graph_c0
c11675.graph_c0_seq1	387	ATTGGTTATTATTTCTGATAAAGAATTAAAAAATGTATGAAGTTTGGTACATTTTAATCAGAATTCTGTGATTATCCATGTAATACACAGTGCCAAATGGTAAGGTCTACAATTACAGCAATTTTTGCAACCTATTTTGTTAATTTCTCAACTGAATGTCAGTCAGTATCAGTATATGAAATTAAAAGGCCATGACTGAGCCAGGTAAGCTGGTTCAAAGCCTCACAGCACAAATCTCCACCGACAATCACCATACGAACTGTTCTGGGCCCCAATAAACCGACCAGCATATTACAATATGACTACTAAAGCCCAGTAAATTCGATTCGGAATATACATCCAGGTCCTCTTGAGTACTCGTTATTTCTAGCCTCTTCTTCCAAAAAG
>c11676.graph_c0
c11676.graph_c0_seq1	228	TGACCTCCCAACTTAGCTTCTTCAAGATTCATATGGGGTACCAACAAAGGTATTGGGGTATGAAGCCTGAGGGTCTCATTCACTGTGGCTTGTAGATATGTAAGTTCATGTAGGTTAGATTCTGTCACTGCCTGTCCCTTTAGGACAGTTGATATCTCATGGCGGATCTTGTGTTGAACGGTTGGATGATTGACTAGCTCAGCAATTGCCCACTCCATGGACCATAGA
>c1168.graph_c0
c1168.graph_c0_seq1	309	GTTATCTTTGGATGGACTTTCGAATGCATTCACTTGGCTTGTTTTTTTATCCATACCATTTTGTACATATCTTTGTAGTTCGCAGTTATAAACACTCACACCGTGAGAGTTGATTTCCTGTTCTTCCTCCTGTTTTAATTAGGTTGGACTGTAGAGCCCAAGGGAAGGTGTAGAAAAACTGTCTGGTGGGTCTTAGACTTAGATGTAACAGTAGCATCTGACGAATTTCAAGTGGGAACAAAGTATATTGAGTGTATCCACTTCAAGGGCTTTCATTGTTTTTGTGACTTAGTTGGTTCTTGCTTTTTG
>c11680.graph_c0
c11680.graph_c0_seq1	216	GGAGGTTTCACTTAGCCAAACCTCATTATCCCTACCCTCACTGAGAGTATGTGATGATTGCAAGTGCTACATGCGCAAATTATAAAGGGGGCAAATGATAATTTCCCAAAACTAAGCCAGGTTACTAAAAAGGAACCAACATCCAAAAGATGAACCTGTGTCAACAAGTCAAACTGCATGCGGAAGAGAAAGAACTTGGATGAGGGTAAAAGTAAC
>c11689.graph_c0
c11689.graph_c0_seq1	212	GATAAATCTGACAGATTAATCCTATTAATGGAAACATAAATCTAATAAAGAAAGGTATGAAAAGCTTTAGGATATATAGGAAATCCAAAACAATATAGAAATAAAAAGAGGGATCACTTAATAAAGCCCGTGATATGTTAAATACAGACGCTTCTTCCCTGCTAAGTTACGATAGTCAAAAGACATACCATCAGAGAGGTCTGACGATGGAA
>c1169.graph_c0
c1169.graph_c0_seq1	666	GCAACTGTCACTCCATGGATTCTTCATCAAGGAAAAAGATTATACAATATTAGAATATCAGTTGCATTCAATGTTATAGCAAAGATACTTTACGTAGATTATGAAGGATAAGTATCAAACGACACAATTTCTGAAGCAATACAGGATGCCTGATGGATGACTGATCAAGGAATGAAAATATCTGTTGCAGATGTCACATCTAAAAGACAAAGTCAAATAATCTTATGAAATAAGGTCCAAAGCAAAATTGCCAACACTATACAATCTCTGTATATAAGAACTAGATAAGACGGTAGCAACGATGACAGATGCAAGACTCTGAACGAGCATACATGAGGTCTACACTGCTCTATTAACAATAGCGAAGAGGATATAGTTATGATCCAAATATATGAGATG…
>c1169.graph_c1
c1169.graph_c1_seq1	717	GTACCCCAGTGGATTTTTCGTGTTTAAATTTCAAATCCTTTGACATAGTAATATAGTATAAACCAATTTTAGAGTTATCAACAACTTTGGTAAATGAATAATACTATATTTTTAGTATTCATTACTTGATATATTTTGTTAGGCAACCAAGTCTTTCTCCCTAATAATTCGCTCATCCTACATGAATTAACAATAATCATGTCGAATCAAACACATATGTTATGTTTCTCCATTCATTTCAGTCGAGTGGCATCTTTGTTTTGTTCTTTGTCAATCATTTCGCTTTGTATGACTCCATCCATATCTGACCGTCCTTGCTTTCTAAATGTTTGTCCTAAACAGAGTTTTTTGACACGTCGTACAGGCACATCTATAGGTCTACGCCTCGCTTGATTGGAC…
>c11692.graph_c0
c11692.graph_c0_seq1	230	TAACTGATACTTTAAAATGAACATGGACCTTAAATCCTTTGATCTGGACAATTTGCTAAATCAATAAACTCGCTTAGCAATTTAAGTATAGGAAAACTGTGCATAAATTTAAGTTCCATGCTGGGTTTAATATCATTTGTTTGCTTCTGACCCCACATCTTTCTACTTTCCGCTCTTGGCTTCTTACCAAGTAATCAGAAAGATGGTAACGGGCTAAATTTCATTCACAA
>c11693.graph_c0
c11693.graph_c0_seq1	351	AAAACTTTACTTATGTCGTCTATTTAATTCAATTCTCTGTTTTTGTTTTCGTACTTGATTGTTTTCAGTTCGTATGCCCTTCGTTTCCAGTTTCGTTTGGTAGGATTTTCGATGAATTGTTCGTCGTTACTCGTAATTATACTGTTGTTGCTTTCGGATTCGAAGTTATATTCTATCAATGTGTTTATTTGAGGGCGATTTTGGGGATTTTTGGACGTGTTTCTGAATTTTCAGTAGTTTGCGATATTTGTGTTAATCTGTAGAATTAGCTGTCAGTCTGAAGTTTGTTACGACATTGTCCGGTGCATATTGTTATAGACTTGGATGATGAGTGTGATGTGTATCCGATGT
>c11698.graph_c0
c11698.graph_c0_seq1	244	AATGAAGGCATTTTTGTTGCAACAAATTAACTCAGTCAAAAGTTGGCAATTTTGAACCCGAACAAAGACACGTAATTACTTCATCTCATACACCAATTTAACACGCTAAGAAACAATATTCATCTCATAGAGATGCATTATCATAGAAGTCCAAAAGTTGTACAGTTGCAGCAATCCATGTCTTCTTTTCAGTCATTACATTACAGAAGAGGTGACAAAGCAATAGATCTGGTAATATTTCATG
>c117.graph_c0
c117.graph_c0_seq1	780	AAATAAGCCAAATTAGAGAAAATTGTGACAAGGTATTAAGTTGGGGAAAAGAACTGTAATTTTATTTCCCTGTGTATCTGATAAAGCATATCCTCAATCTATTTACCTCGCAGCCTGCAGCTGTTCAGCATTTTCATCAAATAGAATGACAAACAACAGGTGGCATTACTATAGGGCCAAGGAAGCAAATAAACCAATATGGCGTAAACTGTGACAAGGGATTAAGTTGGAAAAACGAAATGTAATTTCAATTCACAGTTTAAATCACAAAGCAGGTATCAAAGGCAAGACTATTTATATCCCAGTTTTTGAAAATGATAGTGCTGAACCTATGTACTGATGATATTTCACTTTGTCGCATAAAACTTTAGTACATTTGAACCAAAGTTCAAGAAAACA…
>c117.graph_c1
c117.graph_c1_seq1	318	GGGACCAAATGTTGTGTGACGTGAATACACTCGTAAGCAAACAAAAAGAAGAGACGTGTCACGTATTGATACAAACAAAAGAAGACGAAAACAAGATTAACTTAATTTCCCTCGCCATAGTTATTATGGAATCATTTGAGAATGTCAAATCACAGTTACGAGCATAGGGTACCTAAGATTCTCATGAAGTTCTTAAACACGAGTAAAGTCCCTTTAACAGTATACCATAATTCATAAGGATAATCTCAACTTAGTGAGCCGGAAAAACAAAAGATATCCTAAATGAAGTTCATACCTAAAGAAGGATCAGAGAGCTTG
>c1170.graph_c0
c1170.graph_c0_seq1	212	ATTCCTTTAAATTTTTTTTTTGGTTGGATTTTCGCCTACTGACAAACCAAAAGGTTATACATATAAATCTCATCACATCTGAATGACTAGTTTTATGTGTATTTATGGGGTTTTGTTTGTCTTTATGTGTATTACAAACTCATTTTATCTGAATGACTAGCTTTAATTTTGAAATTTGTATATTCTGCAGGATTGAAGACCACCTACCGTAT
>c11700.graph_c0
c11700.graph_c0_seq1	370	GGTGTGGTGGGGCACAACACCCATATAACCCTCTAGGATTGAACTTAATAACCTAAAGCTGCATAAAATGAGGTGCTGCAGCATGAATAACTCATGACTATGCTGGTATTCCGGCCCAAACTTTGGTATCAGAAATTTTATTTCTACCTTTATGGACATACTTTCCCTCCCAAGTTTCTGAACAAGCATGGTCCAATAAATTGACATGATGATGAGTGTCTGCATGATCTGTCATGGGCTATATGTTGCAGCTGTAGTTTACATGATAGATGTGTCAACCAGAGATGCTATTTTTACCAGATTGCTTCATCATCTTTATTTGTTAATTGTCTTGGTTTATGAACAGAACCTTCAGCTGCAACTAACCAAC
>c11703.graph_c0
c11703.graph_c0_seq1	1007	ATAAATGTTGCACTTGTTAGGAATGTTTATGCTACAACAGTGTCCATTGAATTACATTTAAACTGCACAATATTGTTCAATTCCATTAAAAAATGAAATTTACATGAGGTTTTTGAGTTCGTCGTAGAAGACCAACACCAAGGCACCACCAGTACCTCTGAGTACGTTGGAGAATGCACCCTTGAAGAAAGCAGATGTACCTTCATTCTTGTAAAGTTTACCCCAGCAGTCCAATGTGCTCTTGTACATGCGTTGGTCAGCAGCACGGCCAGATTGCATCATCATACGACGTCTGACTGTGTCAAATGGATAGGACATAATACCAGCGAATGTTGTTACAAATTGGGCGATACCCCATGAAACTAAGAATGGAGTATTCTTGGGGTCTGGCAACATTCC…
>c11707.graph_c0
c11707.graph_c0_seq1	400	GTTATCCATGATAGCGATCAAATGACAAACTCCTAAGATTCATCAGCTCGTTACACTAATCAACCAAAATATCATGACACCAAAAGGTCGATTGAACGTCATCTACACACGATTGCCAGGAAATCTGCAATAACAAGTCGAGTAATCTGAGTGCATAATCTGAGATCTAACCAAATCAACTACGTTCAACTCTGATTGAAAATTTGACAATCAACACAATAGCGAAAAATCTAGTGATCCGACTTCTCACTACACACAATCGCAAATACGACTAATCCGAGATCTAATCAAATCAATTACACCTCTATTTTCAAATCAACCTTTCCATTAACGAATTAAATTCACGCAAACATGCAACGTTCAAGTCCAGTGATCCGACTTCTCACTGCACAATCGCAAA
>c11708.graph_c0
c11708.graph_c0_seq1	521	GCTCAATTAAAGAAGAACAACATTATAAATAAATCTCTCACGTATATTAGCTCTCTCAAAACTAAAAGAAATCAGAAAACAAATTTTGATAACCAAAAAACATCAACACGTGAGTCACAAATTTGTCTATAATAAACGTTAACACAAATAAACGAGCTGAACAGCACAAGCAAAAATTAGAATGATGAGACGCTATAATATAATTCACTCACCAAGACCTTTTATTTAAGAGATGCATTCAATTTAGAATCATTCGTACGAACTATAATTGTTTGTAAGCATAACATAATCAAATAATCAACAAAATCATTCTGCCAATACTATCACAACAGATGAAAATCCTCCTCATAGACCCAAGATAACAAATCGATACATACAATTACATATAGATACCACCAA…
>c11708.graph_c1
c11708.graph_c1_seq1	277	GATCAATCAACAATAACATACTTGTCAGTATAAACCAAAAAGAACATTCACTTATTACAAGAGTCAAGACAATACTTATAAATACCAAGTGCAATGTAACACTAAAGCAAGTGAATAAAATCATAAATTTCAACAAATAAGAACCAGTGTTCAGAAAATCTTAGCAACTAATGAATAGATAACTAAGTATGAAATAAAGGCACAAAGTTACGGTTTTTAACTCATAACCAGACCAAAAACCAATATGAACAACACATATTAATAAAAAAAATTCCAC
>c1171.graph_c0
c1171.graph_c0_seq1	271	GTTTTCAATTTTGCATGTCGAAACGGGCACTAAAACTGAAACTTTGATCCACACACTTGAGATTTAAATGATTAGAAACACCCCATGAAGCTTGAAAAAACAGGACCAACAGTAGACCTATTAATAATATTCTTTATTCAAAACTTAAGGGGTGTTTGTGTAACTACAGGGGCTTTTTCGTAACACTTTTTTCAAACTTCATTGAAATATCTTTTGACAATCGAATAAGGAAACAATTCTTTTGTCAAACCAAATTACAGGGGTTTTAATG
>c11710.graph_c0
c11710.graph_c0_seq1	492	TTGAAGGCTTTTCTGCTTTTGCACATCACTTTTTGCTGTTTTTTCAACTACTTTGCACAGCAGATTTCACCAGTTTTCCTCCTCTTTCCCCATCATTTTTTGTAGGATTTTGCTGCTTTTGCACAACACTTTTTGCTGTTTTTATCAGCTGTTTTTATCAGCTGTTTTGCACAGCAGATTACCAGATTCAGATTTCACCAGGTTCCCTCATCTTTCCCCTGCATTTTCTGAAAGATTTTGCTACTTTTGCACAGCTCTTTTTGCTGTTTTTTCAGCAGTTTCACCAGTTTTCCTCCTCTTTCCCCATCATTTTTTGTAGGATTTTGCTGCTTTTGCACAACACTTTTTGCTGTTTTTATCAGCTGTTTTTATCAGCTGTTTTGCACAGCAGATTACCAG…
>c11714.graph_c0
c11714.graph_c0_seq1	281	AGAGTTTTATAGCAAAATTTACAATTTGTTCCAAGAAAAAAAGGCAAAAATTAAAGCACTATTTATTGTAAGTTGCAAAAAATTCCAAAGGCAACTTTTTTATTATGATTTTTGCATTTATGGCAAGAGAACTTTCTGGTCAAAGATAAAATAGGTAATAAAATCCTCCTCCAATGTGAACAGAGAAAGAGGAGATTTTGCGCCTTCTTTCTTAAATTACAAGAGATATTTTGTCATTTACACAAAACAGGGAGGATTTTGTTTTAAAGGGTGTTTTTCTT
c11714.graph_c0_seq2	297	GAGATGTAAGAACAGAGATTTATAACAAAATTTACAATTTGTTGTGAGAAAAAATGGAAAAAGCCCTTTTTTGTAAGTTGCAAAAAGTTGCCTTTTTGAAAAGAAAGGCAAGTTTTTATTATGATTTTTGCAGTTATGGCAAGAGAACTTTCTGGTCAAAGATAAAATAGGTAATAAAATCCTCCTCCAATGTGAACAGAGAAAGAGGAGATTTTGCGCCTTCTTTCTTAAATTACAAGAGATATTTTGTCATTTACACAAAACAGGGAGGATTTTGTTTTAAAGGGTGTTTTTCTT
>c11716.graph_c0
c11716.graph_c0_seq1	314	AAAAAATAAACTACAATTTGCTAACAAATAACTTCAAACACTCAACGCCTAAACAATCTAATACTAATATAAATGAAGTAGATTTTCCCTCACAAATCGACAGTTTCTTTAAAGCTTTTACGTATTTTACCCTTTAAAATTTTGACCAAATCAAAAAAATAATTTTGATTGACAAATCACACACATTTTGGTAGTTGTTGGACCAATTGGACCAACACCCCCCACTTTCTCATCTTCATAATTTCAAAAACAATTTGAAATTTGAAATGTAACTACCTCTACATTTCTCCATTAAGCAAAAAATGTAATTTTTT
>c1172.graph_c0
c1172.graph_c0_seq1	664	CGGCCTTGTAGATTTGTTTGCGGGAATATACTATCTTTGGGAATTTCATTTCACAAATTCCATTACATTATGTTTTGATGCAGTAGAAAAACTTTTAAGTTGTCTAGCTGCAACAAGTGCAGGTGCAACTATCTGAGCAGCAATAGAGGCACTGCAGAAACTATGCTATACATTAGACTTAAAAAGATTTAGCATAGATCTTGGAGGTCTAACTATGTGAGACTGCTCAACAAATTCTAATTCATGATAGGTTGGATTGTATATCGAGTTTATGCCTCTATGGCGGTGTGCACTCTTTGATTCCCCGCTAACATTTTCTAATTTATGTGCATCTTTTTTTCTGATTGTACTAGTTATTACTTTCAAGTTGATTATAAGTTGTAAACTGTGCTGCATACT…
>c11721.graph_c0
c11721.graph_c0_seq1	1055	TATGAGCGACTTGTTCAGGGCCTTCATAATGAAAACCAACAATATAAGAAAGAATATGCATGATTTTTCTACAATCTTCTCTACGGATGAGTTGTACAGAATGGTAACTATGTGGAGAGCAAACAACTAATTAATGTACTCCTGATCCCCCCATTGACATATCAACTGTGTCTGATCCACAGCAAAGAACATGATTATATATCACATGCAAGTCAAGGTACACAGGTATACCTGCTATCTCCTGATGAATTAGAAATTGTGTCACTCTACCAGTTTGACGATACAAGAGATTCTGTTTTGATAATGGTCTACTTTATCCACAATTAACTTTGCCTAAAAATTCCGCAGGCATCATAAATTACTTAACAACTGATGAACACCAAGAATGTGACATCTCGA…
>c11723.graph_c0
c11723.graph_c0_seq1	201	CAATAGATTCTCTGCTTATCGTGAACTTTCCTTACTCCGTGTTTTTTACAAATATGTTATTACATCATTGTCAAATCCGAGGAACTTTAGTTAAAAACCTAATCTTTTCGTAGAGTCGAACTTAGAGTTCCGAGTTGGCCAGATCCTCATCTCATAATGTTTATATGCTATGCTATCTTTTGTGCATATGCTCCGCGGTTG
>c11727.graph_c0
c11727.graph_c0_seq1	450	TGATATGGCACTTTGCAGTTCTTGTCAACTTCTCATTTGATAAGGCTGTGAATGAGATATAATCATTTCGTAGATTTTGTGCATTTTCAACTATAATATTTCGGGGGGCTTCCTTTTGGATTTTGCTGAAGTGTGTTTTTTTATTTTTTGGTCAGTCTCTAAAAAATTTGATGGCGAGAAAATATCTCTACCTGACTATGTTTCTGTGATAAAAACCATGGTTAGAACAAAGAAACTGGTGGAGGCGGTCGGCATTGGTATGGGTGGAAGAGATCTGACGTTGGAGCTTCCAAAGTCCAATCAATCAATCCCTTTGCACCAGGAAATACCAACGGGAAAATCATGCTGTTCTCTTACAGCCTCAGATATCATTAATGTTTTGAATGGAAATTATTGGCA…
>c11729.graph_c0
c11729.graph_c0_seq1	294	TGTGCTCGTTGCGGCATGGGAACATAGATAATGACGCTCTTCTTGCCAAACAGCTCGATCTCCTTGGCTTTGGTGATGTACAGCTCACGCAGTTGGGCCTTCAGGTCGCTGTTATTCTGCAACTCAAGCAGGGCCTGGGCAATGGACTGCTCGAACTGGTCGGGCTCCGAGTTACCCTTCTTGACGATTTTGGCTTGCGCGGGAACAGGCATCTTGGCTGTGATTTCCGAGTGCTGGTCCGACGACTGGACAAAGGCGAAAAACGCGTATGAAAATTACAAAGTTACGTTCCGG
>c1173.graph_c0
c1173.graph_c0_seq1	338	TCAGAGGTTTTTCAACAGATTCAGGTAATATAAATCCTGCCTGTAAATTGTTGTTTGGGTCCAAGCTTAATTCTTTTCATATTGTTTGGTTCGAGAATTTAGAATTGCATCTGATTACTGGTTCACATGGTTTAAATTTGCATCTTTTGTTGTTAGGTGCGTTAATTCACTTCTTCCTTAGAAAGAGCTTGCTACTGACTGTAAATTTTGAAAATCAATAACTCAATTTGAATTTTTCTCCAGGATGTAGGATAGTCTTCCTTTTAGCTCTGTTTTGAGGTGCGTAAATATGCCACTAAACATTTTACTTTTCTCTCAGCTCTTCCACCCCACCAAGA
>c11736.graph_c0
c11736.graph_c0_seq1	285	CAGTGGCGGTTTTCGTGGTGGAAGTATGCACTTCAAACATAGCCTACTTTTTTAATTCCAATCTTTTGGAAATGACTGTGTTATTATGATTGGTTAGTTTTAAGGACTTAATGGCAAGAGGGTACGCAAGAGTTTCATCTAATTACATCTATACCCCTAAAATCTTGTCTAATTACTGAAACTTCTCATACTGTATGAATTATTACAAATACTTCAACTGAAGCTTCAAAATATTTGAAAAAGTACTGGGTCTATCTGTAATGCTTTTTATACATCAAGGGAGTG
>c11736.graph_c1
c11736.graph_c1_seq1	216	TGAATTATTACAAATACATCAACTGAAGCTTCAAAAAATTTGAAAAAGTACAGGGCCTATCTGTAATACTTTTTATACATCATGGGAGTGTTCTGTGATTTTTCGAACTTCAAAGGAGCCCGTTTTAATATATATTTTTTTCCTTCCAAATTTTGAAGATGTTAGTTTAACTATTCAAAAAATAGAGATGTTGATGTAATTAGACCAAATCTCAGG
>c11738.graph_c0
c11738.graph_c0_seq1	280	CTTTAGTCCTTTTGGGTTTTTTTGATTTTTTGGATAGTGGGTTTTGGTGGCATATGGCAATGTGTGAAGGGTTCTAGGTTTCTTGGTGTCAATTGGGTTTTTAGGCTCAATTTCGAGTTGCTCCTTTGTGCTGTTATTGTTATTTTCTCCGTAAATTGACGACTTCATCATTTATGATTTTGTATTATAATTGAAGAATGATTCTGTTACTTGCCTGTGCCTTCTTTTTAATCTCCAATAGCATCATATTAATTTGGTTCATGAATATAATCTATTTGGG
>c11740.graph_c0
c11740.graph_c0_seq1	351	CAAAAATCAACTTCCTCATATCACAAAACTTACTTCTCCGTTTTGAACAGTAAATCAAAACTTTCAAACAGCCTGAGGTTATTAGTAACACATAAAACATCAAAACTGGAAAACATTTGGAACACCAACACGCACAAAAATCAACTTCCTAAAATCACAAAACTGACTTCTCTGTTTCAAACAGTAAACAAAATTTTCAGCTAGCCTGACGCGATTAATAACACATAAAACATCAAAACTGGAAAACATTTGGAACACCAACACGCACAAAAATCAACTTCCTAAAATCACAAAACTGACTTCTCTGTTTCAAACAGTAAACAAAATTTTCAGCTAGCCTGACGCGATTAA
>c11741.graph_c0
c11741.graph_c0_seq1	203	GACAACTTCGACCCACCACATTAGTAGATCAAAAGAATAAATCTCTCAACCAACATATAGCTAGCTTCCGAGTAAAAGCATTCACCAGTATAATTGTGGACAAAACCTCTTTTGCTACCTCGTAATGAATCAGAGTGATATATTATTTACAAATACTTTTGCTACCTCATAATGAATCTACAACTTTAAGGAGGATAAAGAAG
>c11742.graph_c0
c11742.graph_c0_seq1	398	TTACTCAGCACTTTGCTGAACTAACTCGATGCAAAACCATTTTCCACCACCATGCAGCCTATGGCTGCCCAAAATCGCCACGTTTTCATCTTCCACTGTTTGAAGTCAGCCCTTTGATTATATAATGTCATCAATGCTATATTTCTCCTTGGTTAAAGTTTCCCTATTTAGATTTGGGCAACACGTTTCCAAATCCTTATTCTTTCCTATCTAACCTTTCCTGAACCAGTACCAAATTGTTGTTCTTCTCTAAATTATGTTATCCTTCCCTTTCAAGAAAGCAATATCAAAGACAAACAATGGCAGCAACGAGTACAATGTGGTGACTCAGACGGAAGACAAAAATTGCAGTAGCAACTAATAGAGTGGCAGTTGCACGAATGAAAGACAGGTGGTAG
>c11744.graph_c0
c11744.graph_c0_seq1	510	AGAGAATTTAGCTTGAGATTGAATTCCACAGTTGACCATTACATTAGACAGTGAAATTTGGCAGTTACGATATAGCAACTCTTAATATCTATTTTGTGGGTGAATTAGGACAAGACCTACTGATGTTTCATTTACAATACCTCTTCGTGTTTCAAGAAGTACCAAATATCCCCTTTTGTGTTTGGATTTTGACTAAAGTTGATGACAAATTGACATTTTTCTCTTGGCTCTACATCTACTGTTTTATTAAAAAAAATAGTGGATTGAAATTGTTAAGAATTTTATTTACAATTGGTGGAGAATTTTGCATGAAAGGTTAACTTCTTGTGATTTGTGAGGGGTCAGAGGTATTCTTATAATTTTACCAATATCAGGAGGGTGCTACCGCATTTCAGTCTT…
>c11745.graph_c0
c11745.graph_c0_seq1	431	AAGATATCAAAAATCTCAACAATATCAAACAAAGAAGCAAAACATGGGTTACACTAACGTAATTCCAGGTCCCGAACAGGCTCTTCATCTTCGCAATACATCCACTAACAATGCCACACCCGAACACATTTCCCGCATTTCGTTTAGTTTCCATGTCACAAAATCAAGAATCTCAATCACTAATTCATTCGGGCCGCGTAGAACCCGATCCACGACCCGAGCTCATTCCTTCTATGCCCCGGCGGATACTAAAGAGACACTGTATGAAGTGCTGGGAATTACGGACAGTGAGAGTACTATCTTCTCTGACATAAAGAAAGCGTACAGAAGTATGGCGAGAAAGTATCATCCGGACGTTTCGCCACCGGACCGAGTAGACGAGAATGCTAGGAGGTTTAT…
>c11751.graph_c0
c11751.graph_c0_seq1	1923	TGTATGTATGTACACTGCTCCCTCCTAAAAGGGCATTTCGTCAAACACTTTCCTGGTAATTACTGTTACATAGTAATTTACGAATCTGATGCTGAATTCCATTCACTTCTGCAGTTGGTTGTTTACTGTAAATACTTCCAGCTTATTGATCTATTATATCTTGAACATGTTTTGAGACAGATCGATAGCAATTCGAACTCTTTCATAGCTGAATTTCTAAAGATGGAACCCAAGTCCCCATCAAAATCAAAACTTCAACACCCTAGATTTCGAAAATTGATTATGATCGCCGTTTTTGTACTCTTGATTTTAGGAGTATTGGGAGGATATTTAATTTTTAGAGAACAATTGTTGATGCATGAGGGGCTGAGGACATACTTTACTGTTGTATTGGACTGT…
>c11754.graph_c0
c11754.graph_c0_seq1	220	GATCTCTTGATCGCGATGACGAGGTAATATGGACTTCCACATTACTTTTTTTATTTGCTTCTGTATTTGTGAGTGGAGCCAGGATGCCTCTTCATCCAAATTCTTTTATTGTGAGGAATGAGACATATAGAGGACAAATGTTTTTCAGTCGCCTTCCTCCTTTAATGAATTGCCCAAGTTTGATAAATGAAATTGTAGGATGTCTACTTTGATGACGAAT
>c11758.graph_c0
c11758.graph_c0_seq1	465	ACAAAAATAAACCAGTCAAACTAGATAAACCACCAGACAAAACTTGGAAAAATCTCAAGCAAAACCTATTGAGGTTTAGGCGAACAAATAGACAATTTTCGTGCTTATATGTACAAACGATGTCACTTAACACGCAAAACCAGTTCTCTGCACATACGAAATAACACCAAGGTCCACATATCATTCAGATGCAATATAACCAAGGAGCCCTTCGCCGGCAAATAAAACAGTTACATTTCTCCATTTTCTACTCTTTCTTGTATTTTAAACCCCATGAGTTGACCTCCAATATGGCCGGAACACGCATTCAAATCCGAAATATTACTCATAATTCAACAATTTAACTGATCAAATAACGTTAGAACAAAAAGAGGACAACAGCAGAATCAAATGAATAAC…
>c1176.graph_c0
c1176.graph_c0_seq1	866	ATGATCATAGGATATCTCATTCAAACACCAATGTTCAACCTCAGGATATTGTAGAGGAAATTCTTTCAGTTGCTCAAGCTTCACAGAATCTTCAAAATCAAGAAACATGGGCTACTTCTGGAATTTACGCTCCGGTTGACGACTTCTCTTTCTTCCTTCATGATAACCAACAATGTCCTGAAATGAATTTATCAAAAAGAGAAGAACAGATTAATTACCGGTCGATTGAAATAGAAGAGAAGGATCAAGTATTCAGAAATGGTAGAATGGTTGAGAATTTGAGATGGGTTGGAATGTCAAATAAGGAACTTGAAAAGGCATTTTCTGATGATTTTAAAACAGTTGAATTAGAAAATATTTCCATTATCCAGACAGAAGGTCATGACTTTCAAGGAGAAA…
>c1176.graph_c1
c1176.graph_c1_seq1	347	TAAACATAAGAACAGCTCAGAGAACTTCTGTTATGGGGTTGTGAACAGTAGAAGGCATAACTACTTCACCCTTACATTGGTTTTATGTGCTATTTGGGTGCATACTATAATAGTATCTTAATTCTATCATCTTTATGACAGTTATCATTATTGTAAAATGAAAGGGTTAAGTCAATTAAGCCTTTCAATTTTTTCTTTTGGTTCATTGGTTTAGTTGGATATGTAGACTTATGTTGGAGTAAGAGTAAGTGGTGTTGGTATAGTGTAACCTTTGAGGAGTTTGAAGTATTTCTCAGTCAAATATACATGCGAATGGACCTCTCCTTCTTGGGGACTATTTTATCAAA
>c11761.graph_c0
c11761.graph_c0_seq1	289	GTTGTTTCAGATAATGGCTCAGTTATCTCAGTCTTTTATATGAAGAGATCTTTCTGTTATTCAAATGGTCAAGATATGATGAAAAGACTTATGATTCCCCTAGATGCAAGTACTGTAGCAATTTCATTATCAATCTAGTTCAGGTATTGTTACATGATTTGGATTCGTATGAATCATATAACTCTTCTTGGATTTACAGTTCAGCACAGTGACAGAGCGTTTCTGCACAGTGTGCAGTATTATGCTTGCGAATTTTATCACATTTATACCATTATGATAGTTAAGCCAG
>c11765.graph_c0
c11765.graph_c0_seq1	670	TATATATGTTTGAATGGAATCGAGTTCTATTTAAAGTTACCATCCGTGTTTACTTTGAATGAAAATTTGTGTATGACATTCACTTAATAAGATTTGATGTGTGGAAGATGAAACTGTTGACTAGAAGGAGGTTCTGTCATGTTTCAAAATCAAGGGTAAGGTATGCTATACTGTTTCATGAGCTTAGCCTAAAGTTTTAGTGGTTGAAGAGAACCAGAAGTTAGTGAAAAAATATGACATGATTAGAAGTGCCTCGGAATTGTTTCTGAGTTGCAGCATGTCTCTAATGACCATACTAGAAAGTAATGTAGCAGGGCTTTTTCTCTGGTTCGCTTCACTGGCATTATCATTCAGTTTCTTATTGATCTGACGCTTGGTACTACTTGTTAACTAAGAAAA…
>c11767.graph_c0
c11767.graph_c0_seq1	513	GCAGTGCTGTCTCTGGAAAAAAAGTGAGGCTTTTCCTTTCTTCCTCCCTCTCTTTCTCTCTCTGAGCTTTCTTAAAATTGTTATGACAATTAAAGTAAGCGTTCTTATTTATCTCGAAGAGCGATTAGTATTTCACTTGCAATCGCTGTAACTACGGTAGTTCATGTTTTTGTCAATATTTTTGAACAGGCATATTCTTTAAAGCACTTACATGCAACTATCACCATTTTGGGACATTTAACTTATTCTTCTGCTCTTTTTGGTTCATTCATTATAAGAACCTGACATATGTTTGACCCCCACCACCCCAAACAAAGCATGAACTTGTAGCTCCTGCTTGGAGTGCTATTTGGAAATATTTATTCGGTTTGACATGTAAAATTTGTTTTTGGAGCCTAT…
>c11770.graph_c0
c11770.graph_c0_seq1	443	CTTTACTAAGATTTCTTTTTTTTGATGGCTTGCTTTACAAAAACTTCACTGAGGGAAGAAGTTCCTTTCTCTTCTTTTAATTTATCCTCTATCCTTGACGTAACTTAGGCTTCCTTTTTTCCTAGGCATCCACTAATATTGATTTGTGTACTTTCAGAAAAGGCCAACTTTTAAGTTCCTTTTAAATTGGATAAACTACTTGCTATCTTTATCGCGCTTGATTATCAACGAACACGCCAAATTGATTAACTTAGCCCATTTTCTTTTCATTGAAAGCGCTGATTTTACAGTCTATTGACAATGCGAGCATGTTGGATAAGTTTGGAGGATGATAGCATCTCTTGAGCAGTTTCATGTTTGAAGTCTTTTAGGATACTGTTCTTTTACCAATTTGGGCTT…
>c11771.graph_c0
c11771.graph_c0_seq1	266	CGGACATATGATTTAAACTTGCAAACCTTTCAATGGCAAAAACTGAGCTCAACTACTAGAAGACTAAGTTAAACAATACATTTACATGCTGCAATTTCTGAATCTCTTTCAGTTCAGGGCCCTTCAAACAAAGAATATAGTGTTTTAGATGGCCTTGAATCACTTCTTGCTTCACTCTTCCAAATTTGATGCGGCCATTTTATTAAATCTACTTACTAAGATTTCATAAGTTGTTATAATCATCTTAAGAGTGTCAAGGACTGCAG
>c11771.graph_c1
c11771.graph_c1_seq1	278	AAGGACTGCAGTTGATCAAACGGGTTCATCATGACACTAGAGTAAATTCACAGACAGAACCTCAATAGCACGGTAGCTAATGTTTTGACTTAACTTCAGATTATGGACAAACTCTAGCTCTAATAATAATATTGATCACCCAAAAGTCGAAACTCAAAACTCAGAATTATTGGTAAATCAGCAAAGAAAGGGGTTCTAGCATTCTCCAGATCTTTTTTCTCTAATGACAATATTAAAGAAACCCATGATTTAATAACTTAATATACGCAATATTAAAT
>c11777.graph_c0
c11777.graph_c0_seq1	213	GAATGATCAGCAAAAGTTGGGTCCTGCTGGGCTGGCATTACATTATGCTAATATCATTCTCCAAATTGACTCAATTGTAGCCCGTTCAAGTACTATATCTCCCGACTCCAGAGATACATTGTATCAGAGCTTGCCACCAAAGCTGAGAGCTTCTTTACGATCCAAAATGCAGTCTTTCCGTGTTGAGAAAGAGCTCACTGTGATGGAGATCAG
>c1178.graph_c0
c1178.graph_c0_seq1	293	AAAGATCATATTTATCATGTGAGTATTAGACATAGGAGAGTGAAAATAAGGCAAGTTTTAGGCCTTGGTTATCTCTGCACGTGTCAAATCAGATTATACTTATCAAGTGGCTTGCATGATAAGTGCTTGCAAACTATAATTATTGAGTCAATCCAAGTTCCTTCCGAGCTCACGTCCATGTACTTGGCGTAACAAAGAAGCATGAAGCACGAACCATTCAATCTTTCAACATCCTCAATTCTTAAAAATCACCCCCATCTCTCTTTTAGGTGGTATACCTGGTACAAAGTGGT
>c1178.graph_c1
c1178.graph_c1_seq1	588	AAAAAAAAAAAAAAATCAAATTTGATATGTTATTGGTTTGTGATGAACAGTATGGTGATTTTAATGCTAGGTGATGATAAATGCAGTTTATAATGTCCCAGGGTAACCCGACTTCTGCATCATTTTCTACATCCTTTTAATTATTATATTTGATCAACAAGGCTCTAGGCACGTGTTGAAGTAATAAAGTGAACATTGGTCAAATGATTTCTCTTTGTTCCTAATCAAGAGCAATAGATGATCTCAATGCACCTTGTTTTTTTCCCTAATAAGCTGAATGAAATTCCAAGAATCTCATCCGTTACTACCATATCTGATGCATACATGCATTTTGCATGTATGCTACCTCATTGTACACACACTGGAATGATTTTGGTACTCATTTCTAAGTATTTCCTC…
>c11782.graph_c0
c11782.graph_c0_seq1	617	GGGATTTCTGGGAGCGGTTTGTTGTAAGTAGCTCTCTTGATGCAGAAACAGGTTTTCTGACTAGATTTACTTAATGTAGCAAATGTTCTAAATTTATAGTTTACCATGCACCATTTTGTCTGTCCTGCCTTTTATCAAATGTGACTATATCTCTTAAACAAGCTTTATCCTTTTCTGTGGAGAAACATAGAGAACAAGAAAATGATGAATAACTGAGCTCTATCAAGTACTCACCAGTTGCTAGAGCAGTAATATTCTCATGAACAACTAGCTTGTAACCTTGCAACTAATATAAAGTTTGCCACTTTCATCTTGCCTTTTTAACAAAATGAAAGGGCAGAACAACTGTCTCATAATAGCCTCATTTATTCTTTGCGAAAGATCAAAGAATCAAAATAT…
c11782.graph_c0_seq2	587	ATTCCTTAAAAGCTCTTAGAGGTTTTCTGACTAGATTTACTTAATGTAGCAAATGTTCTAAATTTATAGTTTACCATGCACCATTTTGTCTGTCCTGCCTTTTATCAAATGTGACTATATCTCTTAAACAAGCTTTATCCTTTTCTGTGGAGAAACATAGAGAACAAGAAAATGATGAATAACTGAGCTCTATCAAGTACTCACCAGTTGCTAGAGCAGTAATATTCTCATGAACAACTAGCTTGTAACCTTGCAACTAATATAAAGTTTGCCACTTTCATCTTGCCTTTTTAACAAAATGAAAGGGCAGAACAACTGTCTCATAATAGCCTCATTTATTCTTTGCGAAAGATCAAAGAATCAAAATATTGCTTCCCTAATTTTGCTTTCTGCTATGAT…
>c11783.graph_c0
c11783.graph_c0_seq1	340	TTTCTGTGTCTCTTGTGGGAGGTAAAAAGAGAAGCTTATATTCAATGACGTGGAAAACTAGTATACATGATAAATAATCCGCTTATGAAGATGGAATAAAATAATCTTTGTTTTGCTTACTTGAAGAATCCGTTCAAAAACTGTCAGTCTGCGTTTTTGGGTGCGTCAGTTGTTGTTCTGGTTATTTGTGGATATCATGCAGATCATGACGAGGGTAGACCCAGAATCGAAACTTCTTTTGTAGGTATAAAGTTTTTAATCGACATGTCTGAAACGCAGTAAATAGGATGCATTTTCAATCTGTTACCGAGCATGAAGTTTCCACACTAGGGAATTTGAA
>c11784.graph_c0
c11784.graph_c0_seq1	262	GGCCATCCATTTGCTTCGCCAACTCATGGAATAATTTCGAGAGAAGGGTCAAGATTTGCATATGATCTTCAGTGACTTACAAAAAGCCTATGATAAAGTACCAAGAGAGGCACTATTGTAGACTTTGGTGAAAAGGGTGTCTCTTTTAAGTATAACATAATCAAAGATATGATCAAATTTTGGTGACAATCGTTTGAAACTTTGGAGGTTTGACAAATGTCTTCTCAATGAAATCACCAGAGCTACTCAAGACCAAATACTT
>c11784.graph_c1
c11784.graph_c1_seq1	394	TTTCAAATGGTTTGAGCTTGGAAGAGTTCTGCTAGTTAGCCCCTTACAAAGAGATAGGGTTTTTTGAACTTTACAACACTGACCCAGAAACTTCATTTCCAGAGAGTGTCGCCTTGTTTACTACTATCAATAAGCGCCCGGAGAGGGATTGTTTGAGTTTGTTGTTTGAGGTGAAAGGGGGTTACTGAGGGGGGCACTAGCCCCCTTGCCGCGACGGGTCTTCAAAGTTAAGAGAGATACCCCTTGCTCTTTGCACTCGAGATACTCTATTTGAGTTTGGCAAAGTCGAAAATATTGGGATTTCGTAGTTCATCTCTAGTTTGTCATTAACTCTAGCTCTGCTCTCGTCAACTAAGACAATATCATCAACAAATAACGTACACCAAAGTATTTG
>c11786.graph_c0
c11786.graph_c0_seq1	270	GTGAAATTCATTTTTGCTATTGTTTATATTAAATTAAACTAAAACATTGAAAACTTTATTTACTGAACTTACCCAATAATCAGAATTACACTGATGTGGTAATAAGCCTTTAAGTCATAATTACGTTTTTCGGAAGAACATGGCTAGAATATTGGAGATATTGCCCTAGTAATAAAATTTGACCCAGACTATGGCACGGGAAATTATTAATGAACGTCCGTATTCATTTGGTATATTTGTCAACCACACCTCATGGGTAAAAGAGTAATT
>c11788.graph_c0
c11788.graph_c0_seq1	248	AACATGCTTATAAAAAAATTGCGGGAAAATAGAAAATGATTTTTAGTAGTAGAATACTAATTACATTTTGTGATTTCCAAGTAGTAAGATTACTAGCCATTAAGTTTATCATTGACTCTCTCCATTGGCTGCAGCGTCTGAATTGTGGTTGCAACGACTAATGAATGTGATGTTTGAATGAGGACAAAGATATACCTAAAATGTTCTAAATTCTAATTAAGAGCTGAGAATCGAGTCTCTTGCAGCTT
>c11790.graph_c0
c11790.graph_c0_seq1	255	GTATAATCACGTGCAGGGTGATGCGTACATATTTTAAAATATTGGTATTGTAATTATTGCACCACTGTAGCCCATAAGATGCTCGTTCCAAAAAAGTTCAAAAAATCTGGACCTTCCAACTCAGACTAAAGCATTTGATGTCCAAGAAATTGAAACTATCAAGAAAAGAAACTACAACATTGTAGTTCAGCTAATCTTTAGGCGGTAACAGAAAAAGATGGAGGAAAGATAAAACGGGTTTCCTGAACAAACCTT
>c11791.graph_c0
c11791.graph_c0_seq1	258	TTTTAATATTGTTTTAACTTCATATTTTCTCGCATTAAATGGACCAAGTTGATCTGATACGATCGATAACAAATCGCTATCGACAACGAATCGCTGAGTCATTTTATGATGGTAAGACACTTTTGCAAGTGTCTTAGGTGTGTTTGGTGGAAAATTTACAAATTAAAGTTAATATAGAATGTGATGTGCAATTTTGCAAGTGAAAGTTTCCAAGTATTGATCCTATTTGAATGAACTATCATAAATTTGTTTGGATGA
>c11793.graph_c0
c11793.graph_c0_seq1	927	TTAACATCTCTGTCTTCACTGTATTAATTTCAAAAGATAGTCTAGGGGCAGAAAATTCTATTATCTTTTATCTTCTAAATGATCACAAAGGAGCAGCAAAGAAGATAATCAGAAACCCATCATATATGAATCCTGGAGTAGATACAAACTTTCTATCCAATAAAAAACATTTGCTCAGGTCTGAACACGATTAAGCAATGTGAACTGAAAGAAAGAGATAACTAACAACTGTAAAAGAGCGACTCCCCTAAATGCGAGATAAAGTAAGAGGTTCTATGTGGATTTAGTGACAGGTATTTAAGCTTATTTCCTCTGTCTCTATACCCTTTATTTATCTGGTCTTATCTCTTTCCCCTGTACCCCTTAAGGTTAGGTTCAACCACGATTCCAGCTCTCTGC…
>c11795.graph_c0
c11795.graph_c0_seq1	262	AATATTTAAAAGAACTTTGCAGATAGACTCCTATGAGATTTTAATGATTACATAGTCATCCTCTGAAGTTTGAAAAGCATTACTGATGAGGCCCCTAATTCTTCATATCCTGCAAGCTTTAAAGGGTGTCCCTGTAATTTTTTACATTTTTATGGAGTGTTTCTGTAAATAGACTGAATTTCTGGGGGTGTAAATGTAATTATCCCTTCACTTGAAGAAACAACTGCTAAAATAACTTGCCTCGTGAATAAGAACCGTTGCG
>c11796.graph_c0
c11796.graph_c0_seq1	528	CTAAATATGACATCTTCCTGGAAAACTAAAGTAAAGCCAATCGCATGGAAAAGAGAGAATAATTTTGTTTCTATGGAAGCTTTCTTGGAAATTCCTATTTTCCCCTATTTTTCTTTTTCCCATTTTCCGTGGAACCAATCGAAGCCTTCAAGTTTCATGTCAGATGCTAAAAACATAACTTTCATCTCTACAGATATTGAGGATGACAGGATGGTATTCACTGATACAGAGAAAGAACTTTTTGGTAAAGTGCAAATCATTGATTATTACACAACTGTGATGAAGATTAAAGGGCTGGAACATATGCCTGTTGGGTTCTATTACTTTGGGGAATTTATGGATGATCCTGAAACTATAGGGAACCCAGTAGCAATGCAGAGATTTTATTCTGATACTGAT…
>c11798.graph_c0
c11798.graph_c0_seq1	395	GCTTGGAGTAAATGGAATGGTACTAAACAGAGTTCAAATTGTTTTCTAGTTAGCTGTGGCTACCTATTAACATGTTGAACTTAAAAGTATCAGGTTCCAATTTTTTTATTTGCAGAATCTTTGGTTCTCTCTAACCATATATTCTCAAGTATATTTTGCTGGGTAAAAATTTCTTACAACTCCTGATATCTAGAATCTTTCTGACTAGAAAATGTAGGTATCTCGTGGTGTTGATGTTGATTCAGTTGTCTTTTTTAGTTGAAGCAGCTGAAATATTATACTTGAATAAATGCATAATTCTGATATAGAGTTGGCATGTGAAGGTTGATAACTAATTGTTTCTCATTTCACCAAGAACCACCGCATATTGCAGGTACCAGCAGCTTATCCATATG
c11798.graph_c0_seq2	252	CCAGCAGCTTATCCATATGGTAAAAATTTCTTACAACTCCTGATATCTAGAATCTTTCTGACTAGAAAATGTAGGTATCTCGTGGTGTTGATGTTGATTCAGTTGTCTTTTTTAGTTGAAGCAGCTGAAATATTATACTTGAATAAATGCATAATTCTGATATAGAGTTGGCATGTGAAGGTTGATAACTAATTGTTTCTCATTTCACCAAGAACCACCGCATATTGCAGGTACCAGCAGCTTATCCATATG
>c11799.graph_c0
c11799.graph_c0_seq1	286	ATTTTACTAAATATGTTGAAGCATTGCAAGCTGCTAAAGTGCTCACCAATATCTTAGTACTAACACAAAATTGAATCAAATATTAATACTGATAAGTACACGTGTAATGCATATAGCACTCCCCATCTATTATACTTTCTCTAATCAGTTATATTCACATGGTAGCAGAAATAAAAAACAAAATGCAGATACAAAACTCCATAAGTTACACAACTTCTCAGAGACCTGTAAATCTTTCAAGAAAATTAGGCTTACAAATTTACTAGGTGTTTTTTCAGTGTGCATA
>c118.graph_c0
c118.graph_c0_seq1	612	GCCTGGAAATGCAAGTTTGCTTGGGTATGCTGAGTATTTTATTTCATTTTATTTGGTTTATAGATTTTTATGACTCATGCCTAATGCATTTCCTCACTTCCATCCGAGTCCTTTTTCCTATGAGCGACGATCATCAGATCTCTTATTTACTATTAGGTTTTTATTTTCACTTGAAACTAGAATGCAAATTAATGCATGAAATTGAAAGATAGAGTATGTTATATCTATCTTGCTTGGATATGAAATGATTCAGTTCAACTAGTGATAATGGAAAGATGAAAAACTGTAGAACTCTAATATGAGATTCGAAGAGGCAGGGATGCATGGTCCCAGGGTTTAAAAGAAGGATGGGTTTTTTCAGGCATGCTCTAGCAAATGGGATAAACGTAATAATGGCTC…
>c118.graph_c1
c118.graph_c1_seq1	417	AGTCAAAGAGCTCATGGCCCATCTGCATCATAAAATCATAAGGACTATGAAGACAATCTAATAAGTAAACATTTTCTTCTGGAAACACGAAATTATGTATTTATTAGCAGTAAAAGTAACCAGGAAGACACATTGTCCGAGGTAGAGACAGATGAGGAAATTTTTAACTTTTCAATGCTTTTGCCGTAAAAAATTTGCGATCAGTCATCAAGATACAAAATTCAAGTTTTCTCTATCAAAAACAAGAAGTCACCAACAGCTCAACCAAGCAAATAATTTTATGTCATCAATCAATCAATACAACCACAACTATAGTCTTTGTTATTTGTTTAAAAACAAAAGCATTGCACAATCTAGTAGAACAGATGTTAACAATAAAAGTACACCACAATGTTATTT…
>c11800.graph_c0
c11800.graph_c0_seq1	245	ACGAAAACATAATTTTGTATAGAGTTTATGAAACCACATGAAGCTTTCCTTCCGAATTTTTAAAACCACAAAGGATTTAAAACAATTACCAAATCATAATAGAATTTTATTCCAGTTTTCATGCATTTTCCGGAGAAATTATAAAAGCTTGTCATGTTTTATTTTATGTATCAAGTACCTCTATTTGATTTCTATCTGCATGCATTTACTCTCCATGGAATTTAAATAATGCAATTATGCCTCTA
>c11801.graph_c0
c11801.graph_c0_seq1	655	TATTACTAAATACTAACACAGTACAATTTACTACTATTCTTCTCTAGACAAGTCTCCAAATGCAAACAAGAAGCTTAAGTGAGTATCCTCTTCATGACGCCTTGCGTATACTCAGCCTCTCCCATCCACATCAAAATCCAGAAACTGAGGTGTTTGCTCCGCTCTTTGTTCTCATAGGAAAAGTTGTCCCTTAACAATCTGAAACTCCAGCTCTCTCAAGTCAAAGTTGTTAGCAACAACAGAGATATCTGGAATTAGAAGCACGACCCATCCATAAGATTTTCGGTGATGTCTGCATATAACGCGCTAGACTCCTCCTCAACGGTTGGTTCAGTGAATCAAGAGTTAAGTAAGCTGCTCATTCAGCTTTGGAAGGTAAAGGCATCCCCCAAAATGTTT…
c11801.graph_c0_seq2	563	CCCATCACTTCATTGAAGCAAATGAATAAAAACGAGCAGCCATACCCAGAAACTGAGGTGTTTGCTCCGCTCTTTGTTCTCATAGGAAAAGTTGTCCCTTAACAATCTGAAACTCCAGCTCTCTCAAGTCAAAGTTGTTAGCAACAACAGAGATATCTGGAATTAGAAGCACGACCCATCCATAAGATTTTCGGTGATGTCTGCATATAACGCGCTAGACTCCTCCTCAACGGTTGGTTCAGTGAATCAAGAGTTAAGTAAGCTGCTCATTCAGCTTTGGAAGGTAAAGGCATCCCCCAAAATGTTTTTCATTGCATAGAAAGTGATCTTTAATCGGTAAAAGAGAGGGATTCTTGGAGCTGCAAGTGACTCTACCTGTCTTTTTTGTGGGCGAGCGAA…
>c11806.graph_c0
c11806.graph_c0_seq1	1044	TACTGCTTTCATAAATACAGTCACCAAAGCCTGGAATCCAAGGAAGAAAGTCACAGTCAACCATATTGAGGGAAACTTGTACTCCAGTGTGTTTGTTCTTGAAGAAGACCTCATTAAAGTACTCAATCTTTCGTGGACTTTCAGGGACCACCAAATCCTACTAAAGAGATGGCCTCCAGATAAAGCATTTTACCAAATCAATATTTCCTCCACCATTTTCTGGTGCCAAGTAGCACACCTGCCTGTTGCTTACATCAACCGAGAAAATGCAACCCTCATAGGCAATATCCTGGGCAAATTTATCCAGATGGATGAAGGTAGTTTGGCAAATAGATGGAAAAGATTCTTCAGGATGAAGGTGGAAATCGATCTCAATAAAGCCCTCAAAGACAGAATCAA…
>c11808.graph_c0
c11808.graph_c0_seq1	230	GAGAGGAATGGTTCAGAAAGTGGTCCTTTCTTCGAATGATGATGGAAAGAACTTTGCTGCGGTAACATTGTGACAGTTGCGCAATTCCTCTCGAGTCATGGTGAGCTTTTTCTGGGCTACACTCATGCTCGCCATGATTCCTGTCATATCATCCTCCCAGCCTCGATCTGAATATGCGAATTTGAAGCAAAGTCAGTTGTTCGATATTCTGAATATGCTTTACGATCTCG
>c1181.graph_c0
c1181.graph_c0_seq1	284	AGTCAAAATTCCTAGTTTGGTACAAAGATTGCTACTTTATTTAGTTATCATATTCTGTTTGGAGTTTGTTTTAGATAAGTTAACATTAAGAAGCTGCAAGAGTGGGAACAAAACATTGCTGTATGCAACTTGAGTCAAAGCAAATAATATCTTTAGTCATTCAAATAAAATTTCCCAGATAGCAGATGCAGTACGGAGTGGGGTAGGGTTGAAAAAGGGTCTTATCTGGAAATGTGAGCATAAAGAAGTTTATTATTGTTCATTCTGCATGTTTGTGGTATGGA
>c11810.graph_c0
c11810.graph_c0_seq1	820	AAACTTCTCTTCTTTCATCTTGGAGCTTGACATGAATATTTAGTGTATCATTTAAAAATGTATTGCAGATTGTTCAAGCATTAGCTATTATAATATCTGCGATACATTCAATAAACATCCTGCTTCGACACCTAAAAGAAAATTTCTGGTTGAAATCTAAGATTAGAAATAAACTTCTTATCCTGACAGAGTTTTATGATGAAGTAACTTATGGTCTGATAATGTCTCATGAAAAGTTTGCAAGTGGGGTTTTGGCTGCAGTACGGTTTTCATGATGCATCCAGGATCTTAGGCAGGTCCAATTTGCTCATTTTTCTCTCCATTGATCAAGTATTGGAACTATGAGGTCAAATTAGTGATATTCTGTTTTAGTTGATCAATTTTCTCCATTTATCTGTT…
>c11811.graph_c0
c11811.graph_c0_seq1	306	GGGATTTAAATAACAAACATTGGCAGGGGGCTGGGTTTGTCAATCATATAAGTATTAAACACAAGGTAGAAAATGTGTTCTTAGGCTGCTGCCAAATCAACTATTTCTGTTGATTTTTCTGCATAGTTTCATAAGTATCTGGACCTGTCATAATAATCTGTTTGATGCAATCAATTGTTTTATTTGTTCTTGTTTCTGAGGTTCCAAATATCCTGTTTCAGCATGTCATAGTCTTAAATATGTCGAGTATGTAGAAATATAGAGCACCAGTAAGGATCACTGGTGATGCTCCTTTTTTGTTTCTTT
>c11812.graph_c0
c11812.graph_c0_seq1	404	TCATGGAGAGAAGAATGAAAGAAGCGGAGAGCAGCTTCGGGGGGTACAAGTTGATCCCAGATTGCACGACTAGAATCACAGTCTCGCAAAAGGTGGAGAAGTGATTCAGTAATATGAGGACAACGCGGACACGAAGAATCTTCTGTTAAATGGCGATGATGCCTTTTCTCGTTGGTGAGTAGTTTGTCATGTAAAGCCAGCCATACAAAAAAACGCACACGATGGCGTAATCGAAGCTTCCACGCCAGATTCCATGAAGAAGATCTTGGAGAGGTGTCAGATTTAAGCATTTCACAAGCCGAGCGGACAGAAAACTTGCCATTCGAGGTATGACCCCAACACATAAAGTCCTCGGAAGGACTATGCTTATTAACAAAAGTGCTAGCAATTTCAGCAAGA…
>c11820.graph_c0
c11820.graph_c0_seq1	296	ACAAAACTAGGTGGTTGCTCCATATAAACTTCCTATTGTAAATCTTCATGTAAAGATGCATTTTTTACAAGCTAATACAATGGCCGCTCGTGAGTAGTTGCCATAGATATCAACATATATGAACATACGAACAGATGCCAATTTTGCTATTGGAGAAAATGTGTCTAAATAATCACTTTAGCCTGAGCATAACATTTAGCAACAAGGCTGTCTTTCAGTCAAGCAATAAATCCATCCATAACTACAAACACCCATTTACATCTAATAGCCTTTTGACCAGAAGGTAAATGTACTAA
>c11820.graph_c1
c11820.graph_c1_seq1	219	AAACAATGCTCTTTGGAAATGTTATCGACAATGTGCTTATCCAACTTCTTCAAATGTCCCACATGATTGACTCTCTTCGTCCTCATGTTTGTTTATTACCTCACTAGGTAGTATAGCTCTTCCTCGAACAATTCATGAAGCTTTTTCACGCCCTGGTTAGTGTTTGACTATGATAGAAGAGATGAATGCTTTGCATGTTAATGGTACTTAGGATTTAGT
>c11821.graph_c0
c11821.graph_c0_seq1	217	CGGAGGGAAAATACTTACCTAGACCACGTCTACATATGTTATTGCTCCAACTTCGCCACATCATCCAAAAAGCTATAATTTTACGTAAATGACATTGTTCAAGCCGCAAGTTTTAGTACATGAGCAATTGTGCCCATAAAGTCTACCACAAACTTTCTCCATCCAAGTACAAGAAAAACTCCATAAAAGTGTGGCCCCCAAATTCACAAAGAACATG
>c11827.graph_c0
c11827.graph_c0_seq1	360	AAAAAAAAAAAAAAAAACACTCTTTTTCCTTTTACTCTATAGTCTATATCCTCTTTTCCTTATTTTCATTCCCTTATTTTCATTGTACTATTTTACTGCCTGCTTATGAAACTTTTCCTCTTGTTTCAGGGCTGTAACTTTTTTTCTGCTTTCTTTATGATTTTACTGATGATTACAAGAGATTCTGCTTTGCCCCTTCTCCAATGATATCCAATCTTCATCTATTTCTTACCCTTTTAGGATTCTGCATCAGCATGGTAGTTGAATTTCTATTCAGGCCAAAGTGTGGTGGTCTCTAAAATACATAATAAAAATAATCTGCACATTGATAATGGGAAGCAAGAAAGTTTAAAAAGAAAG
>c11829.graph_c0
c11829.graph_c0_seq1	452	AAAAGGTCCTAAATTTCGTTCCGGACCGAAACTAATTATAATAATTTATAAAAACACACCAAAATTACAAACAAACCAAAAAATAATTATCTTGAATAGACGGAATTAATTAAGCAGCGGAAGGGGCGGCGATAAAATGAACAACACCAGCCTCCGTCAACTGGGCTTGTGGTGGGGCCGTTATGTTAACGTTGTAATTTAGTGTGTCGTCGTCGTAAATGTCCCACCATTTTTTGACAAGCATTTTAATGTCTTTTCTATCCATGTTCTCTTCCTTGCCGGTGTACCTCCATGGCTTGGACCCTGCCGCACAGTAGTGCACCACCTTCACTTCATTTAGCTTCACGTTCTCAGGGTGGCGCCACAACATGGCTAGTACCAAGTTGTACACGTTCGGAA…
>c11831.graph_c0
c11831.graph_c0_seq1	277	GACAGGTTGAGCCTAAAGGATACAGAGTCTTCCGTTGTGTCGTGAGATACGGGTACAAGGATATTATAGAGGAACCAAAGGAATTTGAACGTCAGTTAACGGAGAACTTGATAGAGTTCATCAGGAACGAACATTTCGTACTCGAAAGTGAGGCTGCTGAACAAATCCCTGAGGCAATGAACGTTACACATTCCGGTGTATTGATTGATGGAAAGCCAAGTAAATCGAGTTCTTCAGTAGTTCATACTGAAGAATCCTTGGAACAGATTACCCCACA
>c11833.graph_c0
c11833.graph_c0_seq1	236	ACCATTTTTCACTTTTAATTATAATTCATTCATTCATTCATAAAAGGAAACTATCTGTCTATCTATCTATCTTGCTTGGTGAGGGAGTTGTTGTTGATTTAACTTTTTATAAAATACCGAAACTAACCTCAATCAATCACTAACATCTGAGCGATGGGGCGGGCTATAAAAGTCTTTTATACGCGATTGGGACAATTTGCCAGCATAAACTGGGGATGGAGCAGTAATCCAGTGAG
>c11836.graph_c0
c11836.graph_c0_seq1	518	GCCTATTACGGATTTCAACAAAAGCAATGTCATTCAAAAGGATGTATTTCCATGATCTGAAAGATCATCCTAAAACCAGATCAGCTGATAAAATAATCCGGCACAAAACCCTCTACTTACAATGTAACCTAGACACGTGACATGCATGCATATAAATTTAGATAAACAACACTAGGATGTAATAAGCCAGAGACTGGATCCAAGTACAAAACATGGGAGTTTTGCAGACAAAACACTTGTAATATAGTAAAAAAGCAATAAACACACTTGTAAAAGAAGTAGTAATGTTACCCACTTTATATTTCTATACGCATCAAATACCCCCTTTTTTCACACCCAAGTGACTACTCATGTGGCTTCTTGAGACTATGACTGAATTTTGTCACCGAGAAAAACAAG…
>c11837.graph_c0
c11837.graph_c0_seq1	282	GCTTTCAAAGAAGGGACCCGAGGTAATCCTTCATTTCCCTCATCAGAGATACTTCACCGTTTTATTTGATTGATAGTGTAGTTCTTATGCATTTAGATCTGTTGATCTTTGATATTATGTGTAATTCTAATGAAAAGGAGGATTTAGATATTGATTTTTGTAGCTTGTTCGAGCTTCAAATTTTTAGGCCGCGATATCCGGTTAGGTTTAACTACCAATTGCTGGCTTTGGTCAGCATAAGTATCTAATTATTCAGTTAACTTTAAAACAAATGGTTTCCAT
>c11838.graph_c0
c11838.graph_c0_seq1	567	AGCAGCAAGCCCACCTCAAAGATGGTATGATTGGCTTTTTTCCTTTATACAGTATAATGTTTCCTTCATCTACTGTTTATTTTGGGTGGACGTGACCTTGCCTGGTTTGGTCAAATTACGACAACATTGGTCGGCTTTAGAAATAATTTAACACACGTGGGTGGTGTTGCTAAATTGGTACCTATATCAAATTTCGACCCCAAATTTTCGTTCTATGAAAAAGTTTAAATGAAACTTTAGTTATAAATTTTACCTCGAGGTTCTTTTTGCCTAAAATTTATTTTAACATTGTTATTCTCTTCGAAAAAGTTCTTATTTCGGGTGAGAAGGATGTAGTATAAATAGTGTTTAAATTGTTACAACTATTAATTTGCGTAATGATTTTTGTAAGTTTTCTAA…
>c1184.graph_c0
c1184.graph_c0_seq1	295	GTTTGGGTGTTTCTTTTTAACTACTCTTGCCAACTGAATTTTGTTCTACAAGATTCTCATGTTTTTGGTAAATCCTTAAATCCAATTGTTCTGTTAACCAGCAACATTGAGATCCATGTTGCCACTTAACTTTGCGACTTAAGAATCTGCTACAAAAGCATGACACTATTACAATTTCAGGACATCATTTACTTCAAATGTGTGACCATTATTACCTAAATGTTTTTCACCCAAAAAAACCATTTGCTCATGGATTATTTTCCTCTCAAACCTCATTGTATATAATTGATACGAG
>c1184.graph_c1
c1184.graph_c1_seq1	203	TAGTTAAAAAGAAACACCCAAACCAGGGAAAAAAAGAAAAAAGAAAGTCAACAAAGCAACACATTATTATGTGCCAAGAAACATTGCAAAGGGACAAATTTCATACTCAACGCCAGAGACAACAGCCACGACCCAATGACAATGAAAGTAAATAAGACAATCAACCTGGATAGAAGCTTATGTAGGTTCTAGAAGGATGTAAG
>c11840.graph_c0
c11840.graph_c0_seq1	549	GGGCAGCGCTGGCCTGCGCCGTCAGGGAGTCCAGATGAGCTTCCAATGGCGACGGGTTGATAAGGCCGTCACGGCAAGTGACGTGGTTGGTGAGCACGGCGCTGAGCCAGGTGCGGGCATCCGCATTGGATCCGGCGGCGATGGCGGCGTTGGAGCTGAGTATGCGGTCGCGGGAGAGGTCGAGGAGCTCGATGCAATCGGCGATGTGTGGATCATTGAACTGACGGAGGAGGTTGGTGGACGTGGAGAGGGAAGCGTGGATCTCGAGGAGGGAGCGGTGGAGGAGCGCGTGGAGGAGCGAGATGGGGGATCGGACGGCGGAGGTTAAGTCGGTCAGGAGGGCGGCGCAGGAAGTGGGGTTGGGGGAGTGGACGCAGAGATCGGACGGCTGCAGGTTGT…
>c11842.graph_c0
c11842.graph_c0_seq1	219	TCTTGCCGAGTGAGGATGAAGGGCAGCAGATTTTTGATTTTTTTGAGGGGGAGGGGTTTGAGAGAAGGTCCAGGGATCTTTTGTTTCGGGAATAAACCTCATTTTTTGGGGTGATGGTGGCAGGTTTTGTGTCGAAAGTAAATGACGGTGGAGTTTCAGCGGCGGAGGTGGAAAGAGGAGGTGGCAGCGGTAGGTCATATGTGGAGGTGGAAAGAGGAG
>c11843.graph_c0
c11843.graph_c0_seq1	204	TGCTGGGACTAGGATTGCACAATAACTTTTCTCTTAAAAAGAATTTATATTCGCTCTTATACCATGTAAAAAGTAGGGGAAGAATAGAGTGTGTGATCTATTACATTACAATAAGACATTTATATATATCTCGGTGTTTAAAAAGGCGCGCCCTTGCCTCAGAGCAAAATTAAGCTAAAACGCCCTGAAGCTGTTGTTAAAGTG
>c11847.graph_c0
c11847.graph_c0_seq1	206	AATAAGGCCTTTTAGGGAGAAAAATATGAGGGAGCCTAATTTTTACAGTTTTAGATGATTCAGGATGAGGAAGAGGCCGTGGCAGATGGAGAGGATGGGGTTAGAAGAGATTGGATATTTAAATTTAAATGAACTGAGATTCATGATTGGGTTTCTATACATGTATACATATAAACTAAGATGATAACTAAATTCGCCACGTCTCT
>c1185.graph_c0
c1185.graph_c0_seq1	293	TTTCCATTGGACTAGTTAAATCCTTCTCAAAAGTGAAAGGTAAAATAGCTGTTTATGGAAATCCTAGTAATCATTTTAGATTGAGAAAAAAAAATGCTGCTTTAGGAAATCCCATCTTCTCATTTAAGACCTAAGAGGACAAAGCTTCATCTCGAAGGTTTATGTCATTAATCTAATTATCTTGTACATCCATTTCAGGCAAACATGTGAGCAGGGGCAATAATGTGTATTATTGAGAAAGCTTTACGGAAAGTGATAAAGCACCGTTGGATGTGTTAGAACATACATTAAAG
>c11850.graph_c0
c11850.graph_c0_seq1	202	ATCAGCTCGGCCGCAATTACCGACGCGGGCTCAAATTCCTTGTTTCAGGCCTGTTCGGTACCGGGTTTGTCCGGTTCGATGAAGGAGCCAGAATCAATAAGCAGGTCGGGAAGTGGTGGTGGGTTTGATAAGATTTGTCTGGCGAAGGAAGATTGATGGAAGATTATATAGGAAGGTTGCAGATTTTTAGTTCTTAATAAGT
>c11851.graph_c0
c11851.graph_c0_seq1	300	ATTGTTGATGATATGTTAATCAAGAAAGCAACAATGTTTAACTTCATCTTTTTAGAACGTCTTCAATTTACACTTCAACCTTATGCACCTAACTCCTGTATTCAAGGTTTTATTTATATTTGCAACCTCATTCCACTAAGGCATCTCTCTAAGAGTCTTTTCATGCAAATGTCATTCACTGCACAATAACTTTTGAATTGAGTAAGCGGAAGTTCTCCACCATTGTCAAATCTTAAGCACTTCACATTTAAACTCATTTCAGTTTCTAGTAAGACTTTTCATTTTCTCAAAACATCAAAA
>c11854.graph_c0
c11854.graph_c0_seq1	719	AGATTCCGTTCTGACAGGTTGTGAAGTTTTCATCTCTGAGAGCAGAGGGTCATTTAGCTTATGTGAAGTGCAAGAAGTCTGGATTTTGTCTCATTTCGAATCAATTCTAAAATGTTAAATGTGCTTATCTCACTGTGCATAATCAAATTGGTTTTGCAGCAGAAAAAATCTTTTTGGCAACGTGGATGATTGAAGCCAGATGTGCTTTCCCCTTTATACATGAGAAAAGAGCTTTCTTGAATTTTACACTATAAATCAAATGTCAGCATTCATGAGTTGAGGCCTAAAACCCATGATTGGAAATATCTAACTTGTTTGTTATGAAGTTAGAAGCTTGTTTAATTAATGCTTGTATTTTCTTATTAAATGAGAATTTTAAGATGAAATTCTGGTACTTTA…
>c11855.graph_c0
c11855.graph_c0_seq1	208	AATTCACGTAACATAATCAATCATGATCCAATCAAAAACCCAAAGAACGAACTACTTTAGTACTCCTCAAAACCACTCACCCTTTCCTAATAACTCTACCTTAACAAACAACAACTTGCCACCATTTCAGCTCAGCAAATTCTTAACCAACCTACAAATGTACCCGAACGCTTCGTGCATAAGCAATAGCTCCACCTCAGACGAAGCG
>c1186.graph_c0
c1186.graph_c0_seq1	518	GATTACGTTAACACCCTTGAGGGACATCCATGGATGAGTAAGAGCGAAAGAAAGCGATTATGCCAAATACTCGACTGCAAAAAGCTAACGATGGAAGTTTGCATGCATGCTGCACAAAATGAGATGCTCCCGTTAAGAACCGTAGTTCAAGTTCTCTTCATTGAGCAGGCGCGTGTTACAATGAATGGCAGCCTAATGACTGAACTACCAAGCAACATTAAGGCTCTATTAGCTGTGAAAGTCAATCAAAGACAGAAGCCTCTTTTAGCACCAACGCGACCTAGCCACCAGAATATCAGTGGAGTGTTTCAGGCCTAAAGACACCAAAATCCAATATCTCTACTCTAAAATGAAGCTGGCTGAAGATGATGATTTAGATGACTAGTTTCCGGATGTGAT…
>c1186.graph_c1
c1186.graph_c1_seq1	392	CATAGCTCTAAAATCAAGGTGGCGAAGATTATGGATGGTTATTTGCAAGAAATTGCCAGGGACAAAAGTTTGCCATCGTTGAAATTCATTGCTGTTGCAGAAGCCATTCCAGAGTTTTCAAGGCTTGATCATGATGATTTATACAAGGCCATTGACGTTTACCTAAAGGTTAAACTATACAAGACTCATACCAAAGTGGGAGTTTATTGGATGGGATGATTACGTTAACACCCTTGAGGTTTGATTTAGTTATATAAACCTCCCCAAAGTTTGAACAAATACAGTGACATTCCATGAAATTTGAAAAAACATTACATAGTAGGCCCCTTAACATGTCATATCTTTTCAATTTTTAAGGCGTGCTTCTACAATAATTCAAGCCTGAAGGAATG
>c11860.graph_c0
c11860.graph_c0_seq1	202	AAAAAGTTACTGCATTTTCGCCTTGTTCTGTGGGAATTACACCCTTGTTGCGAATAACTAATATGCCAAACAATGACTAATTTAAGATATCCCGATTTGTATTGCAGATAAATGTCAGAAACAGTATCCAACAAAAGACCTATTGCTTTTCGTTCTGCACGATATTTCTGAAGTAAAATCTCAGAAGATGCGAAGATGTTCA
>c11862.graph_c0
c11862.graph_c0_seq1	319	TCCTATAAGTGAGATGCCAACTACACTCTCAACATAGTTACATAGCGATTCCAATTTGCCACCGAGAAACTATATTACTAAATTCCCGTGAAACCAATGGTGGCATCACAAGGCATTTTAATGAATCAGTAGTACATATCGACTTAACTTACTAAAAATCGAAGACTAATCCTATGATAAACCATGACATACTACCAGAACTCTGCTTAAACACCTCCAAGAGCCTTTAACCACGACCAAAATCAAATAAAGACTGCAATTTTAACCGAATTCGGATACAATGGGATACTACCAGAAACTCTGCAAACACACCTTCAAG
>c11866.graph_c0
c11866.graph_c0_seq1	276	ATATCGTCGTTGAAGGCGGCCAAAAGGTTGTGAAGGACGTAGTTTTGACGATAAATCAGGCAATTGAACCTGTACACGAGGGCATGACGAAGATCCAAGAAACATTCCACCATGTATCAGTTTCTGAAGACAGCAAAGAAGAGCCTGAAGTGAAGGTTGAAGAACATGAAGAAATTATCACCAAGGAATCAGAAGTTTAGATATATCTCATTTAAATGGGCAAAGTTATGGTTTGGGGGATTTATTGTCCCATTTTTTGAATCTGACATAGATGTG
>c11868.graph_c0
c11868.graph_c0_seq1	228	AAGGATAAGGGGCAAAGTGCAACAAGATATATAGTACAGGGGTTTGACGCTTGTATCCCTATACCTTAATATATCAAACAAAATGAATAGTTAACTTGTCACTCGAAATACTTGATAGTCTTAATCTGAAAATCAGACTGTCTGCCTAAGAAAACATTAAAGAAGAAGAAGTTGGGTCTAACTTAGACAAACTAAAGACTTCCAATAGCAATAGTATTTCAATTAAAA
>c1187.graph_c0
c1187.graph_c0_seq1	399	GAAATAACACATTCTATTCTAAATTCCCTGTTTTGATTGTTCCCAATAGAATTTTGGGACATTAGTGGAGAACACTAGAGACGAGCAACTTCAAGGAGGTGCCTTTCTTATGCTCGACAACCCCATTTTGTTGGGGGGTGTCAACACATGAGCTAATGTGCAGATTCATTGGGTGGAAGATTAAGGAAGTTAAGATAGCACTGCCTAATCGCCTTCTTCGAACTCAGGTCTTGAAAAATATAGAGGTTTTGAAAGATTTTAGCTACCAAATTTAGATAACGAGTGATCTTGCTTACTCAAAGCAGATTGCAATCTAAAGCTGGTACATGAAGGACCGAATTAAGAGTTAACTTTTTCGAGAGTTTAATAGAACCTATCCCATTGACTTTTGTATGAGTT
>c1187.graph_c1
c1187.graph_c1_seq1	274	TTGACTTTTGTATGAGTTCCATTGGCAATGCGAACAGAAGAATCACCCTTACTTGGCTTATACTCGTGGAAAAGGGACGCATCTCCTGTCATATGATCAGAGGCACCTGAATCTATAATCCATGGGCGATTCTTAGTGTTAGCATGGAAGGCAGAGTGGTTGGGAAGGTTTTTCTGGATAACAAATCTTGTTGAGACATTAGGTGAATTAACTGTTACTTGAGCTTGAGCAAACAGTTGTTGAAGCATCTGCATTTGTTCTTTGTTGAACGGAA
>c11873.graph_c0
c11873.graph_c0_seq1	719	CGTCTTTATATATCGAGAAACAGCTAATTAAATATATTACTGTAAGGTAAAAATACATTACAAGTTATAGAATACTGAGTTTGAAATGTTATGTTGCTTGCTCCCCATTAGGTGAAGAATTTGTGATGCAAATAGGACCGACATACAGCATGATTGTTAGAGTGATTATTTATTTAATGCTACAAGTTACAAACTAGTATCAAAGTAAGACTAAAACCTAAAACTTCTTCGGGGAGCTATAACCCAAAAATTTCTGGACTCCAGGGGTCGCATCCTGCAATGGGGAAAGACCTTTTTGTCGTTACACATTTCAAGTATTTAAACAACCAAACTTAACTTTTAAGCTGGACAGGAAGTTTTGAAAAAAAATTGGCCATCACATCTCATCCTCCTTCAGCC…
>c11875.graph_c0
c11875.graph_c0_seq1	295	AGGCGAGGGAGCAACTTGTCTGGTTTTTCGGTGCACTCATTCCCCTTACGAGAATGAAATGAGGCCCCAGCTTGACTCGAGACCAAGACTCCTTACAACTCGCACCAATAGCAGCACTGAGCGGCCGGAGATTGATGGAAAAGGCAGCCCTTACCCCCTCTCCCCCCCTAGCCGCCTACCTACTCGTGTTCGTAGCTCGATCGGAGGTCAAGACTGTGGTCCGGCGGAAAAACAGAAGTCATCCGTATTAAGTGATACGTGAATTGCTCAGTAGTGCTTCGCGACTACCGTAGCT
>c11877.graph_c0
c11877.graph_c0_seq1	565	GATAAAGGACATGCCTTTTGCTTTTCCACTAATTGGGTTAATGTCTTAAATTACATAGGATTGGTATTGCAAACACGACAAGCATTTAATATCCATTGCTTAGTGTTTAGCAAATTTACTTGTCAAGGTGCATACATCATCTGATCATAGAGCAGCATCTAAGAAAAAGATCAGCAATTCCATTTCTGTTTCACAAAGCCATTTCTCTGAGTCCTAATCCCCTTCCCGCGCTTGAGATTTCGATTTCTTCTTTTATCCTGGATATTGTTAGATTACCTTTATGTGCTCCCAGATTGTGTCTTTGCATGATTGCGTAATTTGTATGAAAACTGAATATTGGACCTGCTTTAACTCGACCTGTTATCATATTTACAAGAGAGGCATGGTAAGTACACTAGT…
>c1188.graph_c0
c1188.graph_c0_seq1	357	GAGAAGAAGATAAGTTTTTGATTCAAGGGGCATTCGATTGGAGTGAGATCTTTGGTCTGGTGTTAGAAAAGTTGACATCTTGGAAGAAATACTGTTTTTCAGTTCGTAGGTCAATTGTACATGTCTTGGATTGATGAGAGGATTTAATGATTTAGATATCACCTTTGTTTTACATCCTTTTGGCATAGTTTCATCCTTTAAGAAGACTATGGTTTTGTGTACACTTAAAAACTCACGGGGTGTTCCAGCTTAAACCAAACATAGAAATTGGCTCTATATTCAGATGCAAAGTAGATTCAACAGCTGAGGAAAGTGTAGAAGTAAATCTAGAAAACAATAGAATGACAAATCTTTGAG
>c11881.graph_c0
c11881.graph_c0_seq1	603	GCAATACCTTAAATGAATACTCATTTCCAGTATTCAATTTTAATATACTAAATATAGATTTTTACACGTAGGGAGGAACCTAGGCTTTGTCATTTAAGCATATCCCTGTACTTACTTGTCTAAGACTTCAATCAAAATTATTGATCTCTCAGTTCTCGTGTTACATTTCTATTCATTGTGTAAGAGTATGACTTGTGATCTTAGGACAAGTACAAAGAATGAAGATATTAGTGAAGAAAACAATGGAAGTAGTACAGTTGCGGAAGGAATCAATATTCTCGTGTTGGTTCACATGACTTACCCCAGTTAATTGGAATTAAAGGCTTGCTTTTGTATCATTTAAAAGTATAAAACACGGAATATAGAAATGCCCACATGGAAACTACTATCATACTATTC…
>c11883.graph_c0
c11883.graph_c0_seq1	309	GGAAGATACTAAATACTAACAATCAATGAACATATTCACCGTTCACAATCAAAATGCTTCAATAATATTATAAACGAACAGATGAATCCAGCTTCAAAGTTCCGAACTAAACTTTAAGAGATACTCAAGAACAAGCTATTATGACTGAATATTACAAAAGGAGCATATATGTGCAATAGCTTATTCATAGCTCACTGATAGTAGTAATAATTAATCTTGATCTGACTTTAGAATGACAGTAAATAAGAGAAGAATAACTAGTATCAAGAAATGGAGAATAATTGTCATTCCATTTACTAGGTATGTTAC
>c11886.graph_c0
c11886.graph_c0_seq1	222	GTCTTGTGCGCATGTTCGTGTCCTGGAAAATAAATATACACTTCAGTTAACTGCTCATTGCTCAATTACAGAATATTAGTCAGATGCTCATGCCATGAAATCAAGAAAAATAAGGGTAAAGAAAGGAACTAGTTGGTTGAGTGCGAATTAGTCATATATCTACGCACCCATTTATCTTGTGCTACAAATCGAACGAAAATCTACCTAGTATCCATATAAAAA
>c11888.graph_c0
c11888.graph_c0_seq1	389	CTATGTGGAACAATTGATAGGGAAAAATTACCATTCCAATGCTTCATATTTATGATGGATGTGTACTAGTTCATGAATGCAAATGCAGTAGAATGGTGAGAAAAATAAATGCAGTCCCATTATTGAAGTTTTTTATTCCCGAGAGATTCCACTATTTAAATTTTGACTTGTCAAATGCATTCATAATGAGCGAAAGCAATCAGTTGGATCTCCGCTAGAAAAATCATCTAAGTTTTCATTTATAGAACAAGGACCACATACATCCATGCAGTGGAAGATGAATTGTCAGTTTCATGGTTAATGTGGTCTTAAATAATATGGTCTCTTGACAAGTAAGATGCCATGTGCTTCATCTTGTGTTGTTTGCATTTCTAAAGCTTGTTATAAAG
>c1189.graph_c0
c1189.graph_c0_seq1	588	TTGTGACTTTCATGTTCGCATTCACGATCTACCGCTTTCCCGCCACACGAAAGAGATGGCCATGGCTATTGGCAACAGGTTGGGTACTGTTCTTGATGTTGATCCGAATGAGGCATGGGGTTTCAGTCTACGGATTAGGGTTCGAATAAACATTACATAGCCTTTACTTCGTTTCTTGAAAATTCGCAGTGAGGGAGGCTCCGAGTTGCGTGTGTCTTTCACTTATGAACGTCTGCCCAACTTTTGTTACATGTGTGGCATCGTTGGACATGTTGCTTCGGATTGTTCGATGCGCTATGATAAAGGAATGGATCCGAAATCTAACTCCCTTCCCTATGGGTCGTGTCTACGGGCTCAGACTGGTAAATTTAAAGGGGCTGTTTCTAACCGGTTTAAATC…
>c11895.graph_c0
c11895.graph_c0_seq1	203	TGTCTTTAGCTGAGAATGATTGAGCCCTTCCTTCGGAGACGAGTGTCTGTCTACCAAATTCAGTTAAGGGATTTTGGCTTCAAAATCTAGCTCTGGCTAACCTAGTGGCAGAATAGTCAAAACAAGAACATGACACAGGCCTGAACTACCTAAACAGCAATGGTGAATGCATTCACAACTATTAGCAGATGCTTTTACATACG
>c11895.graph_c1
c11895.graph_c1_seq1	225	ATCATTCTCAGCTAAAGACACCTTAGTATAAGATGGGAATGCAACTAGGCATCATCCACTTGTACATAATAAAATGCAATAAATACATTTACAGCTATAGATGTTTAGTCATATAATAGTAATCTCCCTTAAATGAATTGTTAAAGAGTCGCTCCGTGAAGAAAGAATGTGAAAATATGAGGGTCTATCTGCAATGTGTTTCAAACATTTGAGGCTGTATCCATA
>c11898.graph_c0
c11898.graph_c0_seq1	279	ATTAAATGAAATTACCATAACTTTAAACTTCACTTGGAAACTATAGATTAATTTTTGAAACTTTTCTATCCCTTTCTTTATTTATACCTCAGTTGTAGAGCATCATATTAGCAATTTATCTAACTAGAAGGGAATATGTTATGCTCTACAATTGAGGTGTATATGTTTAGTACTTGTGTGGATTCTTTTCTTTTACATTTTTATTTAATTTGGACTTTAGATTTTTATATTGGGCTGTCTTATTGTTGTTCTTAGTCATTTCAAATATTTGATTTGAAA
>c11899.graph_c0
c11899.graph_c0_seq1	232	AAAAGAGGAATACCTATTTGGGAATTCTCCCAAACCCCTTCAGATTGTTTTGGATTGATTTGAAGAAGAGGCGAAATCGAGACTGCACAATTGAGATTGTAACCGAAAACCAAACCGTTTTATTGATGCCAGATAAAATAGTGCAAAGACAGAGCCAGTGTTAGACATTGGCACATTGGTGTAAATTAAGAAGTTTTCGAACAATGCAGTTGGATTTTGGGGCTAGGGGTGG
>c1190.graph_c0
c1190.graph_c0_seq1	253	CTTTTTCTGCAAGGAGCCTATCGACTGCAACCAAAAGAATAACATCAATCATTGCTGCTTAAATATACAAAAGAAAATATTGAGACTTTTCTTATTTGTCTATTCTTTCAGGAGGAGTGGGGTTGGGGGGCATCTGAGAGCGACTGTTCGGAAGAAGACAGAGTTTGTATTTTGAAATATGTTTCTTCAAGCAAACACACTCTACAAAAATTGAATTCAATTATGTGGTAAGCGCTAAGAAGGCACCTTTGAG
>c1190.graph_c1
c1190.graph_c1_seq1	334	AAAAAACCACTTTATACTTGTTGATTAAAGTTGAATGCAGTAGTTCATAGAATTTGATGTGTTCTTAATCATATTTTCCTGATCTTGTTAAAGGATAGTTAACATTAAGATTTAATACAATTATTTCCTTTTTTAATTGGACCGCTATACAGTTTTTCTCTTTTGACGAAACAGTATAAGGTCATAATTGGTATTAGGCCTGCTCTTTTTTTGTGGGGGTTGGGGTCGAGATATTTTTGCTCCTCTGTTCCAGCATCTTGCCCTTACCTATCCTTGTAGTATTTGTTTTGCCCTTATTCAGCACATGTATCACCTCAAAGGTGCCTTCTTAGCG
>c11904.graph_c0
c11904.graph_c0_seq1	321	TCCACACTTGTCTAATTTTCGGAGCCATCGAAGTCTTGGCTTTATCCATGATGACAATTCAAGCTCACACTGATAGCTTGCTACCAAAACCTTGCATTGGCAAATCAACTTGCATAGAGGGCGGCGTGGCGATCTATTTCTACACGACGCTCTGTCTCCTCGCGCTAGGAGTTGGTGGTGTCAGGGGCGCTCTTCCCGCACTCGGTGCTGACCAATTCGACGCAAAAGACCCCAAGGAAGCCAAGGGCCTGGCAAGCTATTTCAACTGGCTATTGCTCAGCACTGTTAGTGGTGGAACTATTGGAGTTACTGTCATTGTTT
>c11908.graph_c0
c11908.graph_c0_seq1	442	CGTCGGCTATCGTTGCGTTTACTGTGAGTTTTCTTGTTCAATGTTTGTGATTTAATGGCATTAGGGAGTATGACTGAATTATGTTCTGTGATTGGTAATTGATGTATAGCTAATGATTTGATTGATGATGAAGAAGTTGAACTCTTTTGAAGTTGTGTTTATGGTTTGCATGAGCCATGAGGTGCCTTTTCTCCGTAAGTGCAGGGTTCTATGATCTAAATTGCATTGTTGCACGATCGAAGTTAGTGATTAGAGAATCTGTTCTATTTGATTTGTCGTGACGAAGTAGACTGCATACTGCTATCGGTGAAAGGTTATTAGAAAATGATTCATACTAATGTGTCCTTTAGCTGAACGTTGATTATAAACTTGCATAACCTGGCGTATATCCAAGTTTAT…
>c1191.graph_c0
c1191.graph_c0_seq1	346	CAACAAACCAATGTCGTGTTTAATTTTTCTTTGATCTTATCAATTGTTTTATTGCGATATAGAGAAAAGAACGGATTCATCAAGGATTTTTTGCCAGATTTAAGTGCGTCTGTTTACATTATTTATTTCCGCGCATTACGCCCTATCATTGTAGGGTAAGCCTGGACTGTATAAGGCTGTGAACATAGCTTTATTGAATTGAGCATATTTATCATGTCATTGTATTAAATAGATGGGAATGGTTATGTAAAGTAAGTGATTTTTATGAAAGAATAGAATGCCATATATGAATAGATTCACAACAAATAAACAAATAAGCTGATAAGAGGGAGGAGCTAAAAAGTAG
>c1191.graph_c1
c1191.graph_c1_seq1	405	ACATTGGTTTGTTGTAGAGACCAAGCAAGTAACTTGATTACTGATGATACTTCTCCTATAAATATAATTTTGTTATTTACAGTAAGACACTGAAGCTTATTTCAGAACTGCACTTACCCCAAAAAGGTAGCTTGTTATATGAAATTCTATGCAGTCATGCATAACCTTCTCGGTCACCTAGAATGTTCTCTACTAATGTGAAGTATCGTGGCAAGGAAAACAAAAATTGATTTTACAACAGGACCAAGAAAACATGATCGACCTAAATCCAGAAACCAAAACTGAGAAACCTATTAGAGAAGGAAAATAAGAAAGAGAGAGAAAGCACAGGAGCGATTATAATTAGCCATTAGAAACCAAACTTTTTGACAATCATTACCATCCAATATAAGGCCTAAT…
>c11914.graph_c0
c11914.graph_c0_seq1	532	ATCCAAGGCATGGAAGAACTGAGGGGTGTGTCTCCCATATGAATTCAAATGTACTGCTACCCGGCGCATAGTATTTGTCCCTTCTAAAACGTCAAGGCTATTCGGTTCAACGACAGCTCTAGCAATCTCAAAGTCGCTACCTATGGCTTGCGAAGTGTAAGGCATGTGCACCAATCCCATGCAAAGAAATCTTTCTTTTTGAGCTTCTCTCAAGCACATATCTCTTAAAAGATCATGAATGTAGCAAGATTTCATATTGCCGACCGATCCCAACTTACTAACAAATACAAGATTTCTGTCAACAAGATCTTTCAAATTATCTTGAGCAACCTCCTCCAAATGTTTTGCTTTAGATGGTTTTAAAAATCCTTCAGCAACCCATAGTTCAATAAGCTTGGA…
>c11916.graph_c0
c11916.graph_c0_seq1	420	GGATGAAAGTGACATGCGAAGAGGTTAGTTTCTTATTTTGAACTTCTCAAGAACATTTCTGGTGCCTTAATTCTTTGTTTAGTATATAATCATGCATTTCAACATTCCTTCAGCAAATTTCTCTCTACTACTGGTTCTGTACTACTTACTGGCTGCTGTTTTTCTCCTGAACTCTTTGGGCAAGGCTGTGGTAATTGATCCAGAAAGCATGAGAATTATAGCTTAAGCTTGCTTGTTACATCTTCACTTTGCACCATATTATGAACATTCGGCTTCATAGTCGTATACGTAGTTGCCTTGTCTTATTTTTGTGAGAAACAATCATTGGAAAGCTAGGTGCGGAAGACACCCTGTGAAGCAACCTGGAAACAACCCCCCTTCTGTTGTTCTAATTACGAA…
>c11921.graph_c0
c11921.graph_c0_seq1	340	GTTCTTAGGATCCAAACTTCATATCTCGTCTTAATTAAAGGCACATAATTTTCGCAACTTCCTTCACTAAAACCCATCGCCCAGGACACAGCAAGGCACGACGCCTTCATTTTGTCGGCTTTTGCACAACGAATAAAACAGAAGTCCACATCCCAACATCTTACCAACACACGCAAAAGAATACACATACCCCGACATTACCATACAAAATACCACAAAAATTTGCCACCAGAGCTTCGAATCCATACAATAAAAGATCACGAAAAATACGTCATTTGAAACTTCACAAATGGCAATTTATTCTTATTAGCTCATGCCATCTCTAATCCACTTTTCCCAA
>c11927.graph_c0
c11927.graph_c0_seq1	315	AAAATGAGATTCACAAAATTTTTAGGTTGTAATTGTCACTATTTTAATCCTTTTTTTAATGTAAAATCAAAAAGATTCCCAAACTTGAGGGTCAAGCGCAGTTTATCATTACTTAAATTCGTTACTTTATGGCCAAATTCGGTAAAATCTCACCGCAACTTAATAACCCTTTTGGGTTTCAACCGAAAGTGTGCCACGTATACATTGCCATGCATCCAGATCTAGTGATATATTAAATGGGAGAGTCCTTGTCACATGGTATGCATGAATGAAAAGTTTCATCTCACCCAACTTTAATAAATGTAACACGCCACA
>c11929.graph_c0
c11929.graph_c0_seq1	350	GTGATGTCCTTTGAATGACCAGGGTGAGTTGTTGAAGATTCTTTGTCCTTCTTGAGGAGATTCAAAGATAAAAGCAACAGCGTTGTTTCCGAGGATATTTGTGTAGAATTTACACTTTGGATTCCAGGCCTTAAGCAAAGTAGTTCTTATGGCATTTAAGTTGAGATCTTTTGTTGAGAGAACTTTAGCAGCAATAGTGATGCTATTGGAAAATGGGAGTGGGATTGATGATGAATCTGTGGGGTCAGTGCATTGAAGGAAATGGGTTTGATTAATGATATCTTCCATAAGAGTAATTGAAAGGGAGGCAGTTGGAAGAGATTAGATGTAATAAAGATGGTGTAGTTGGA
>c1193.graph_c0
c1193.graph_c0_seq1	838	AAATATTAATAGTACATTCTGAAGTAAGGGATATCATTGATGATCAGCTGTAATTTGGGGGAACGACTCAATCAATCCGTATTACTTTCATCCGTTCTTTTCAATCTGAGATAAATTTCTAAATTTTTGTGATAATATTAAAATCTCTTATTTAAGCTCTGCACAGTAGGCGCAAAAAAAATGAGCAACGCCCTATACAAAAAGAACAATTAAATTGAAACAAAGACTGCAACTTAGCCTGAGATTTCATAATAACTAGTGCTTTAATTTGGGAGAGAAACGTCACGAAAGTTGATTTTATGCAGAGAATGTGGCTTAGGTGGGACTTGGGAGTTTGAAGAGTCATTTTTTATAATTAATTCGTGAGACTCTTTATAAAGACTATGAAATAGTTGAGTA…
>c11931.graph_c0
c11931.graph_c0_seq1	215	TTCCCACTGTGGTGCTCATTTTTTCTCTATGTTTGATATCCTTCCTTCTGTTTGCTGTTCTCTTTTATTACCTTTCTTGTAAGCGTAATTTTGATAGTGGAAGAAAGGAGTTGGTTTCAGTATTCAGAATCCGTTTATCTGATCGTTTTTCTAAATCGCTTTATTTGCTATTATTGTTTCCTTATATTGGCAGGCAGAAGTAACTCAAAGACTAG
>c11932.graph_c0
c11932.graph_c0_seq1	288	TTCGAGAGCATTCATCTAAGTAGCAGAACAAAGGCTATCCATGGATAATACTGTATACGATGTGCTTGAAATGGTTGGGACATTTTTCAACTCAACTTGACTTAAATGAAACGTTAGTGACAATCTAGAACATACGAATGCAATTGCTTGACACAATATTAATCTGCAAATATATTAAAGGTATAATTGTCCTTTCCCTCAGTTTATTATTCTCATAGAAAACTTCCCATTCACTAATATCTGAATCCACAAGAAAAACAAAATGACCAACAGAGAACATAAACAGAG
>c11933.graph_c0
c11933.graph_c0_seq1	211	AAGAAGTTAAGCATGAGTAGCATTTCTTTGATGCCTAATAAGAAGTTAGGTTTAAAATTTAAAATAGATATATGTCACCAACGTCAAAATTTAGACTCAAACTACTCAGTTCCCCCACGTTAAGTGCAGACTCACTTTTAAAGTTGCTAGATGGCTACCCAACTACCCTTCTTCGTGCCTTCATCAATCAATTGGCGTGAATATCAATAAG
>c11936.graph_c0
c11936.graph_c0_seq1	892	ACAAAATGAACACGAGGATCTACATTCTAGTCATCACTGAAATTAAGTATCTCCTCCGCAAGATGCAGGTATAAGGCATAAATGTAAAAATGCTTACAAACAGTGGATCGACACAACCCGCACAAAAAGTTCCACCCTTATGCTCAAAAAGCAAAACAAAATCAAGACACCCTAGTCATCAGTCTATTAATTCCAAAAGGTCAAAAGAATTAGCAGGTGTTCCTCTGCAGAACCCAAAGCTCCACATGAATCACCAAAATCCTCTTCCCTGCTTTAGTTCAATGGGTACAAGAACCAATAACACAAATTGCAGTAGATCTCTGTCCGATAATGAAGAATATTAAGATTCCTAGATTTGCTGGCCATGGTTCCTGAGTTGGCTTATTTGACTTGATGCAG…
>c11938.graph_c0
c11938.graph_c0_seq1	640	GCATAATCCTGATCCGACGACACCGGCAAATACGACACTTAAAATCTGTGGTTCTCCTTTGAGGATCCACTTAGAAACATTTCTTTCAGTGATCAAGCATGACAAAGCTGATTGAACAACACTGAAAAAGGACATGATCAAAGTGCTAGAATAGCTATATGGATAATTCTGCCCAACTTTTGCTTGTATAAGGAACCATGATGACCAACTAAAGCTGCCTGCAGTTAGATATACAGATCCTAGGCCCCAATTTTTCTTTCTTTTGTGATTCAATAGACTTTTTCTGTGGTTAATTGGGATCCCTTTATAAAGCGTGAGTATTAAAGCTCCAATCACACAAGTTAGTGTTCCAAGTACTTTAGCTTTGCCACTATTGCTCTTTATGTTAATCTTCTCCAT…
>c11939.graph_c0
c11939.graph_c0_seq1	207	ATTTACATATAGCATGCATTCAAAGTCTTCCCAAAAATATTGTATAATGACGAAAATCCACTGAACTTTTAAACATTATAGATACACCTCTTATTTTTTATGTTTTTAAAGCTTCAGGGGTGTTATATAAAACTTAGAAGGACTTCGTGTAACTAGACTAAATTTTAGGGGTAGATGTAATTATTGCTTAGACTTATTTGAGGCATA
>c1194.graph_c0
c1194.graph_c0_seq1	416	TACCTTAGTCAGACTGGTACTTTTCAACTCACATGGCTTTATTAGTTGCTTATTACATTATTTAGTGTAATGGTATGCTCACTTCCTTCTCATCATTTCATGTCTGTTAATACACATTAAATTTTATTGGCATCTGGGGAGATCACTTGTTCTCAGTCTAGGTGTTTCTTGATGGAATTAGTTGCTCCGTGCCTCCTTTGTCAAACAAACCTCATTTATCGTTTTTGTATTTCTGAGTGCATTCTTAACTGAAATTCGAACAACTGTTGGTCCTTTTGTTCATGGATCTATAAGATTGACGTTACGTTATCCTTGCACAACTTTAATTACTGAATTGTACAGTGCGGATATCCATTTCAAGCGACATGTTTGATGTTAGAATTCTTTCACCCGTATAGG…
>c1194.graph_c1
c1194.graph_c1_seq1	978	TAGGATGAGGCTTTAGTAAAACTAACACAGCACCATCCTCTTAAGCTGTTAATCTGCAATTGCAAGTTACAGTTTTACTCAGATGTTTGGTTGACTATTCTTCCTATCGGAGATTAGGGGTCAGTATAAGTTTCTTTTGATTTTCCAGACGATTATTGAAAATTCTATGCATCAATAGCCGTCAAATAGTGATAATTAATTGATATTGATCTGTTTCCTGTAATCATCATCGATTGCTTACTCAATTGCCTCTTATTATTTATCATTCTCAAAGTTTAGGTCATGATCTCCTTTAAATCCTGGCCTACTGCAGTACTCGGGCTCTATGCCTGAAGGCGAGAGCATGCTTATAGTATAACTGAGGAGTTCGTCTTCTCGTACGTTGAATTGAGGAGATTG…
>c11940.graph_c0
c11940.graph_c0_seq1	268	GTAACAATTGTAGTTGTTGAATTTAGATCTATACGTATTTCGATTGATTTTTTGGATTTGTTGAATTTTTTTTAGATTTTTAGGGTTTAGGTTTAGAAGTTAGTTTATTTGTTCACTGATATTGATGGTTAGTGTGTTCGTTGATGTTTCTATTGTTAATACCATTGCGGATTTGTTGTTTCATGTGTATGAATTTGCATATGTTCGAGCTTAAGAATGATATGTGACCGTGAAAAGTATATGCTGTTGTTTCGGAAGAATAAGTAGA
>c11941.graph_c0
c11941.graph_c0_seq1	274	TGATTTGGTGGGCATTCTCAACAGGTTTGCATGTTTCTTTTCTGTGTTTATCCTTGAGGTTCTGTTTGGTTCCTTGTGTAGATAAGATATCTTTTTTTTTTCAAACTATTGCTTTGTTAATTCAGTTTTACCTGTTTTTTGTACTTTAATAAGTTATCAATTGTTGCTTGATGGTGCTTTAGTTGTGTGGTTGAGGTTGATAGCTCATCTTGCCTTCTTTTAGTATTATATGGGTTCTTGTGTAACATACTCTAACTAATGTCCTTGTTTTTTA
>c11942.graph_c0
c11942.graph_c0_seq1	220	GGAACAAGAGATGAACTACAGAAGAAGAGAATGTAAGGTAGTCACTTTCAATTGAAGCATCCTTAATCCGAAATAGTTGAGACAAAACCATGCTTGTTTAATCGCAAAATCTTAGCCGCCAACGTACCATGACAGCTTTTACCATGAGCAAAGGCAAAAATAATTGCGCATGAGTCCAGCTCCCGTCGGAGTTTCCACATAGCAGCCCCAAGTTTGCCTT
>c11943.graph_c0
c11943.graph_c0_seq1	525	GTAATAAGAAATATGTGATTTCAATTTCATTTTCTTTCAGGGGAAGTCAATCTTTTAGCTCATTTGTCAATCCCTGTACTAAGTTTAGAGCCTAGAATGAGGAATCTTATCAGTTCACCTCTCTCTTGATGTGTTTGAGAGGTCCATGCAAATTTGCACCCCTAAAAGTTGTTGCTCATATCAGATCTTTTCCTTCCATGAACATGTACCTCAGAATAAAATTGTGTGATGCCGCCCAACTTTAGAAGTCAGTGGCAACAAATTCTGGACCACTTTTCTGGAGAATGATAATACTACTTTTCCCATTCCACCACTATTTTTGTAGCTCCTTCTGGTACATTGGCCTTTTTTCCATATTGATGGACCTATTCGCTTTTCCTTGTGGGTTAATATCCTTTA…
>c11945.graph_c0
c11945.graph_c0_seq1	328	GAATGTAAAGATTCGACAATGAAATCCTATTATATACTTGATAGCATACCTCACCAGTTTCCAAACATTAAACAATACTATTCTCTATCACAACGTGTAGACATCAATTCTAAGCTAGAGCGACTTGAAAGCAAAAGTCGAACTTGAAAAAAATTACAGATAGCCAAACATTACGAAATTTGCGTCTGCCGAAAGCCAACTAAATGGTGAATGTGTTATCTAAAGCTCCGTAATCAAAGTCCTTTGATTGTTGCGGAAGAGATGGATTTGGTTAGATGCGCAGTCGCCTCGCAATTTAGGGTTGAAGGGAGAGAATTTTTCATTTTCG
>c11947.graph_c0
c11947.graph_c0_seq1	293	TCTCTACTCCGAGTCATCCAGTGGGTAAAGCCTTCTTTTCACACTGATGGATATAGGATTACATTCTCTTCCTGACAAGATTTATTTAGAGATAGTTACATCTAGACCCCATGAGATTTGATTTTGGTTAAGAAACCTCCCTTAATATTTGAATAATCATTGAGATGCTCCCCGAAGCTTCAAAAACATGATAAACAGAGGACCTATCTATAATATATTTCGAACTTCAAGGGGTCATAAGAGCCTAGCTATAATATTTTTTAAATTTCAAGGGTACATATTGAAACTTTTTG
>c11948.graph_c0
c11948.graph_c0_seq1	290	TGAAAGTTGGACAAGAGAAAGGGCTCATTCTTTTTATATGGAAATGCTCAAGTTAGACGAGGAGTAGGAAATTGAATGCCACTGAATGAAGTAGAAAGCATCCCAACCAAAGTTGCCCAAGGGCCCCTTAACCCCCACCCACACACACCCCAAAAGAAGTAAGAAAATGAAAAGAAATTTTGATAATAATACAATAGGAGATGACTATGTCAGAATAAGTAGGAGTCTTTGAACAATTATTGACATATAGCTGCTTAAAGGCCAAATAAATCGAACAAGGTACAATCCAA
>c1195.graph_c0
c1195.graph_c0_seq1	258	AATGGCTCCATTTCCAAGGCCCATATCAAATTAGTACAGGTCATGGTTAGCACCCGAGTCATTATGTTGAGCATGAAATATATATTACAAGTGAACTGGATAATAACTTTTTCTTGTACGCAGAAATAACTGGCTATTGGTTTATAACTCCACAAAATCAGAAGGTCTTGAATTTTTTTTCGTGGGAACTTCTGCTCTAGAAGTTTGAACCTTTGGAATTGCATTGATTCTTTAGCATTACAGTTTAAAAGTTCTCAT
>c1195.graph_c1
c1195.graph_c1_seq1	601	CCTTGGAAATGGAGCCATTTCACAGAAAACTAGAGCAATTCAAATAGCTGTTTCCATTCATATAGTTTAACGTGTTATTTTAGTGCTTTATTCAGTTGAACAAATTGATGTAATTCCATGAAAAAATCTATACTCTCACTTTAGTGTTTTGCAAGAAAGTCTGTCTATACATGATGCAGCCAACTCAGATATAATGAAAGTAACAAGCCAACAATTTTTTAGTATCTGAGTCAGCCTTCATAGACAAGTATTGAAATTGATTTAAGAAGATAGATGACAACATCCTGAGTTCACGCGTGTATTCTCACTTGTGAGTATGCTGTGTGGATATTGATTTACGTTCGAAGAGGTTTGGAATATGCTCCACTTGCTTCTTGGAGATAAAACTGGTTGGTTTTG…
>c11950.graph_c0
c11950.graph_c0_seq1	883	TGTCAGTACAATCATATCAACCTGCCAGAAAGAATAGTTCAACATGGAACCTTAGTTCGGCTCATTATATCATATTAGATCGAGAAAATTGTCTATAAAGAGAACCACAACAAAATGGCATGTTTTGTAGGTAAACTTTATGATCATTTTCATTATATAAGTAAATAGCTTTGCAGCAAATGAAGGTCACAAGAGAAACTTCAAAACAAATTGGTCAAAGCGTGAGAAGTTTACAGTATATATTTATGATGTCTCCATAATGAACAGGTAACAAACTGCTGAAATTTGTAGTACACAAATGTTCGGACATATTCCTGAAATATCAAACAGAAAATTTAAGGAAGAGGAAGGAAGAATTCTTCCATCCATGCGCTGATACTTTTGGATGTTCTCAAAAAG…
c11950.graph_c0_seq2	589	CATGAGCAGGCCAATTATATATGAAATATCAAACAGAAAATTTAAGGAAGAGGAAGGAAGAATTCTTCCATCCATGCGCTGATACTTTTGGATGTTCTCAAAAAGCTGCCTCTGCAGAACCATAAAGGCAAATGTGGCTAAAAGTTTCCAATTTGAATGTGCCAATCACCAATGCTGATCAGCAATAAAATTCACATAGTCAAGTCTAGTTAATGGTAGAATCTGTTTGATGGATAATGAAGTGTTACTGAGTGAACCTAAATCATATCCCAGAAAAGGTCATTGATAACTTAGAACTATCAGTATCCTTCTGTCGCTTCTCCAAAAACTATACTCTTAAAGTGATTTATTTTTAAGAACCAATGATTACGGTGCTTAAAAAAAGTGCAATTCTTAAGA…
>c11953.graph_c0
c11953.graph_c0_seq1	353	TGATCATTCACCTATCCTCCTTGACACAAATCCTCTTGCTCAACCTCAACCCCAGCCGTTTAGATATGAGTCAACATGGGATCAACATCCTACTTTCCCCCCGCTTATAGCACACACTTGGCACACTTTTACTAATGGTGATGTAATCCTGACTTTTACTTACCAATGCCAACTCTTTGCTCACGTTGCAAGATGGTGGAAATCGAGAGTCTATGGTAACTTAGACAATCAAATTTCTAACGCTCAATACATGTTAGCAAATGCACAAGCAAAACTTTCACCGACGGCGGCACCGACTCTTTTAGAAGAAAACAGTCGCTCAGGATATACCTTGAAAAGTCGTTGCACTAAAA
>c11953.graph_c1
c11953.graph_c1_seq1	315	AACCGTGCTAAATAGTTCATCAGGGGTTTGCATAGCACAAAGGGACTCATACGCTGCCTCTGGAATAACTGGAAGGTTAAAAGAGGAGTTAACAAGAGGCGCCGCTCTATGAAGATTAACAAATTGGTTAAGGATAACATTTATGTTAGTGATCCATTCACCATTTGGCATGTTGATACCTTGAATGAAATTAGTTCTACGATGTTTACTCGCATAAGCGTGGTAGAATCTTGTGTTATTATCACCATTTTCAATCCACTGATTCTTTGCTCTCTGCGCCCATTAAATTTGTTTTTAGTGCAACGACTTTTCAAG
>c11954.graph_c0
c11954.graph_c0_seq1	265	GAATTATTAATCAGCTTACCACTGATGATACTACTGCTTGGTCAAAACTCAAGGTTATTCAAAATCCCGGACACACAAAAACATTACAGAGCCTTGGCTGGACTTGCCCACCTTCGGGTACAATTAAAATAAATGTCGACGGTAGTGCATATGGGAATCCTGGTAATATTGCTTGCGGAGGTGTTGCTAGGGATCATCAAGGTCAGTGGTTGTTTGGTTTCTCTGCTAACATTGGTTATGGTAGTATCACAACAGCTGAGCTTTG
>c11958.graph_c0
c11958.graph_c0_seq1	220	AAAATTCACTTGGTTTAGAAGTGACGGATCATCGATGAGTCGGCTGGATCGTTTTCTGATTTCAGAAGAATGGCTTCTTCAATGGCCAAGTTCTTCACAATGGGGTCTCGAAAGATCCGTATCAGATCACTGTCCTATCTTGTTGAAATGCAGGGAGATAAATTGGGGTTTACTAAACCCTTTCGGGTTCTTGATTGCTGGAACAAACATGAGAAGTTCG
>c1196.graph_c0
c1196.graph_c0_seq1	580	GTATTATTCTTGTGGAGTTTTGAGATTTAAGGTGACTCAAAATATCGTTGGCTCATTGATAATCCTTCAGAAAAACATTGTCTTGACCCAACACATCCTGGAAAATGCCATTTGAGGATTCTTTCATAGTGTTTTTTGGGAAAAGATTGATTATTCAATTAACGAGTTATCGTAAACATGAACATCTGAGATTGCCAAGTTTCGTAAGTTCTTCAGTTCAATCTGTGTTTTTGCTAGTTTTTGGGGTCACTTTGTTTCATTTGCGTAGTATAAAGTTTTTGGAGGACTATATATACCATTTTGTGCCCAAATGAACCGTTTGTGTATGGCCAGCTCTTTTTTGTTTTTATTGTTCAGAACTCTGAACTCATGCCTGTGTGCGCAAATGTGCGTTTGGTT…
>c1196.graph_c1
c1196.graph_c1_seq1	310	AAACTCCACAAGAATAATACGATAATTTTATTATATTTACAAAACAATAGAATAAACCATCACTTTTATTTATATCCTTTTTCCAGTGACAATTTTAAAATCACCAACATTATATTCTAGGTCAAAACCTAAACGGACAGTTTGCATTATGTTGAATACATAGAAACACATGATGTTTTAAAGTCAAATTTATAGAAAAGAGAACAAAAACCCCATTGAGTTCAACGAGACATGAAACTTAGTGTACACTATTTACGGCTATCACTAATCATAATCAATCCTTCATCTTTTGAAATTGTTGATGCCAAAT
>c11969.graph_c0
c11969.graph_c0_seq1	354	AAAAAAAAAAAAAAATAGTAAACAAAGGCCAGTATCACGAGAAAAAAAAAACAATAATATCATCAAACAAGCACTTCACAGGGCACCAAAGATAAAATAAAGGGTATCATAATATTTTAATCAGAAACTCCTCATCATCTACAGCAGTCCAGTGTTGGTAAATAGCATTATAATAAAAATCATATATGTAGTTCGCTTATTTTTCTCTTTGTTTGCAGATTTTATTTTTCAAAAGCACAAAATATAAGCAGGATTTGAAAGAGAATTGACGTGAAATTCACCAGGTTATCTTGTAAGATAAATTATACTATGGAACAATCAACACATCTGGGTAATGACATAGATATTTATTAG
>c1197.graph_c0
c1197.graph_c0_seq1	247	GAGTAAAATAAAATCATACAAATAAATCGCACTTTCCTTCCACAACTAATGTAGGATAATCCAATACTTACAATCTTCCAACTCAAATACTTGAAGTCCTCATAGAGTCCAATCTATGGCTCATGGCTGCCCTAGAAATCCACAACCTCTGCGTAGAAGACTGCATGAAGCCAGCTATATTTCCATTTGTAATGACCTATGGTGCGTTCTGTAAGTATTACAAGCCTATAGTATGAATATTGAATTT
>c1197.graph_c1
c1197.graph_c1_seq1	298	AGAAACACGGAGAAGAGTCTCTTGATCATCATTGGCAGAAAGTACTTCTCCACCATTTTAATGTGTTACATTTCAGGGTTTTGTAATCATTTTACTTGGTTGTTTACTGCTTGTTTGCACCCTCATATCCTTTCAATAAATCCATTTTTTTGAGTTTTGCATTATATATGTGGGGTTCCTAACAAATGTAAATGAAGACTTATGTTGGACTCTTATTCTATCAAAAACTTATGGATTCTACCCAAATTAGCTAAAAATGCTTAAACTCATGGCAGCAATTAGGAGTAAAATAAAATCA
>c11970.graph_c0
c11970.graph_c0_seq1	215	TGCGTTCGTTGACATGACAAGACAAACACAGATATAACTTCATTTGGTTTCTACGCTTCAGTTAATTGTCAGATCCTACTCAGACCAGCCAAATTAATAAACTCGAATACTGTTCTCAGCCATCCCTAGGAAGAGGAATAACTGCCAATAGTTGGACCTTATCCAGATATATGTTCCTACATTTCCCAACTGATGATAGCCTTGTCCATATGGTA
>c11971.graph_c0
c11971.graph_c0_seq1	254	GAAGTGTGCCATTTATTGGAACCACAAACTTCAGATTCTTGGAAATAAATCAGATTCTGGCATCTTTGCTCGTCCCCTATTCTGATTGTTAGACCATCATATTCTACATACAAGGTCTAGCTACAATCTGGCAGAAGGCAGTAGAGATTGTTGTTATTTTATATATTTGGGGTATTACGAGTGTATTACTAGTACAGTATTTCACGTAAATTGAGTTTACCCGCCCCACAGAACAAAATATCAACATTAACCAC
>c11972.graph_c0
c11972.graph_c0_seq1	434	AATGTATTCTTGATGATAGGAAGTCCTAGAAAAACTATAGCGTTGCGAAGAAAATAATATCCAGAGGAAGTAAGGACGAAAAGTTAACAGCTTTATTCCAGTGTTGCTTTAAGTGATTTCTAGGATACAAATGCTAGTTTATCGTCATTAGTTCAGTAGCAGCTTGCTGGATTAGTTGGAATAAAGGGTCATACATACACTGACGTAAATGGATGATATGACACCCACCACATAAGTAGTGTGGAAGGAAGAAAAACTCACTAATGAAATAAATTGGTGTACGCAGATTCAAGAGTGGAAATGGGTAGGTTTTGTATTATTTAAGAAGAGGGAGATGCTTTTCTGAGTTTGCTTGGGTTGCCTCTACCTTGGAAATATGTTAAATGGATATTGGGTTGC…
>c11975.graph_c0
c11975.graph_c0_seq1	209	TCCGATCCGTGCCGCGGCAAAGCCACACAATTTATCGTATTCCAGTGATTTAAACAATGGGAGTTAATCATGGCTCTGTCTAGCCAACATTCCACCCTTCCACCATGCTGATTCTCGTTGCACCACGTGTAAGTAGCCCCCTGAAGAGGGATGTCCACAAAATCACAGTCATCTGAGAATTGGCGAAACTCGCGACAAGTGTAAACCAG
>c11976.graph_c0
c11976.graph_c0_seq1	286	AATTGATGGATTTACGACGCATATATGGCAGTTTAAAGCTTTTTACTTACATGGTAGCTGATTTGGATGTAAAAGAGTTTGGTTTCTTTAACAAGGGTTCTGATTCTTTCCAAACCATCTGCTATTCATATGAAATCTTCAAAAGCTATATGATAAACAGGAGCTAATCCAATTGTATGTAGCGCGACATGTGACGCAGGACCACTAGTCCCATATCATAACCACTGCTATTATTCCAACACCGAGAAGCACCGCCAAGAACTTGAAAAATGGAGTGTCAAAATAA
>c11979.graph_c0
c11979.graph_c0_seq1	403	TCGGCTTTTGATGTCAAAGGCTCTAAAACATGAGTTGCGATTTATTAAGCACGCACAGTTGGCCCGTGCCTCACTGTAGCAATCACAAATTTAAGGTCACCTAACATGTGCACTTTAAAAAGTTTCAACTATTAAGATGGTATTGAATTGGATCCATGGAAACATAAACCACACAATTCTCTGACAAACTATTACACAAGACAGATAGCAAGTATGCACACTGTGATCCTTCAGCCCTCCAACACACTGGAAATGCAAATAGATCACGTATGCTCAACAAAAAAGTTGCTTTTCCAGAACGAGATGTATGTCTAACAGAAGACGCTTAAAAAACAGATAATTTTTTTCTTGCAGAATGAACTTTATTTATGCATATCCACAACAATTGCTTGACATGAT…
>c1198.graph_c0
c1198.graph_c0_seq1	255	AAACCTTCAAATTGTAGGCGTAAGGAAGAACAAATTATTTGACATCCTAAGACTCATTCAGGACTCAGTACAAACATTATTTCTATGTACTACAATCTAAAGTAACCAAGTCACAAATGTCAAGATGAAACAAATATTACCCGCAATAGTGAGCTAGAAAACCAACACTCAAGAAAGGAAGTTGTTAGAATTGACAGATTATACCAGCAAAGCTAATTCTGATACTTGCGTGCTTTTTCCTAAATTCAAGAACTT
>c1198.graph_c1
c1198.graph_c1_seq1	256	TACTTCTGCTTACTGGCATTGCTAGATCTGTTAACCTCCTGTTTGGAGTCGAAACATGTTTGGAGTATAACATTTGAGGAATTTTCCCAGGCCAATCGTAGTTGTGGTGTGTAGTTTCTTGGATAAGATTACTTAGGTGGACATGATAATGAATTCAAGCCCTCATTTCTTTAGGATTGGCTTTAAGATTAATATTGGTTGCCTATCTGTTTTTTGGGCATTTTGATCTTTGGTGTAAGTTCTTGAATTTAGGAAA
>c11983.graph_c0
c11983.graph_c0_seq1	306	GTTCTTGTGCCCAACATGGAAAAGGTAAAAAGTTGTTTATCTCATAAAATTATGAAAATCTAATCCACAGATTTTTATTTTTTTTCTTACAAGGATGCATGGGCCCTTTTTTCAGCACCAATTTTGTCTAATATGCTTGTAAATTTTTTATCTCCCTTTATTCACCCCCTTAAAAAGTCTTATTAACGAGAGAGATAACGTTTGTTGATTTAAAATATCTAGATTCATTTACAAGTCACGTGGGTTAGTTCTCAACAAACTCTATGTTTGAGCTAAGACTACCTTCAATCCCACCATTCATCATTG
>c11983.graph_c1
c11983.graph_c1_seq1	290	AAACCTCAACCTGATCCATCATGTACAAATCATCTTCTATACCATTTTATGCATCAGTTGAATATGAAGTAAACATACACGTCTTGCCAGCTTCTTAATTTTGTGGAGGAAAGATAAGGGTTAACTAGAATGTGTCCAGAATTCTTCCGTATGCCTTGGAAATGGATTTGGCTTCTATATACTGACAAACTTAACCTTTGCCCTTAATAAGACATTTTTAAAGGGATGAATAAAGGTCTTAAGATTTCTACATGATATTGGGGTCTAATCAAGAACAATGATGAATGGTG
>c11984.graph_c0
c11984.graph_c0_seq1	432	ATACACCCTTAGAAATTAAACTCCAAAGACTGGCTCGTCCAGGTCTGATAAATGCAAGATTCAATGGGTTTAAACAAAGATCGAGAGTTAGCTGCAAATTTGTTTCCCTACTCAGGTTGCAATAAAAAAATGAACTATGACAAAGTTGTTTCCCTACGCCATATGTTTCTCCAATCTAATGAAGTAAACTCTTAGGACCATAAGTTCGTTCACCGTGAGATCATATTAACCAGAAATTACGTCATCAATGAAAAACTCAAGATCCTCAATAAGTATTTGACATCAAGTATTAGCCCAGACGCCCAGCCATTCCTCACACCCATTCTTCACCATATCTTACACACTTGCCATATAAGCACCTGGGTTGGTCCCTATCCTAAAAGTAATAAATTATCTCTT…
>c11984.graph_c1
c11984.graph_c1_seq1	222	GTTTAATTTCTAAGGGTGTATAGGCGAAAAAAACTTTAGAGGCTACTGGTCCAGCCTGAAATGTGATGCAAACTATGGAACTTATGTTTGATAATTAGATCTAGGTTCCTGATGTGGGACTTGATAAGAGCTCTGTAAGCAAGTTTGAGGCTCTGGGGGCACTCAGTCGAGCTAATTGAAGATCTGGTATGGAACCAAGTCCTGAGTGCAAAATTGTGGAAG
>c11988.graph_c0
c11988.graph_c0_seq1	236	AAAACAATGTGATTAACATAATTATATTAGTTGCCAACCTCAAAGGAAACTAATCCGACAAGGACATAAAAGCACATGGTATAGTATTGTGCTATAAAGTCTTGACAGTTGCAGACATAAACCCTAATTAGACGTCAAAATTGCAAATATGAAGTTCTATGTGATGAAAAAGGCATCAATATGTTTGTGGATAATACGAATGCATCATAAGTACAATCATGTAAACTATATGACAA
>c11989.graph_c0
c11989.graph_c0_seq1	251	CAAAACCAGAGTCGCCTACAGCCATCAATCCTTGTACTTCTCTCCCTTTTCAAGTTCGATGAGATTACAATGTTACCCACCAATTTAAGATCAGAGTAACTATCAAATAATTGAATGGAGGACAATGAAGAGCATTCAATACCGTGCAGATGAACATTCAAATGAATAAGGCATTATTATATAATTACAAATTCCTAAAATACATACACACCCAAAAACTAGAAAACAAAGTCAACTTGAACATAAATTTG
>c1199.graph_c0
c1199.graph_c0_seq1	1194	CAGAAAGGAACTGTAAGTAAACTTTTAATTGCGAATAATACGAGTTTGTTTATATGTTAGGAGCATTTTAACCTTGTCTCGGAATGATCTCTGGATCTCAAACTATTAAGTAATAGCTCTACGGAGAAACTTAGCCTTCATAATGTGCATGCTAGAAGAATATATTATATTTATAATATGCACAAAAATCTTTAATACACCAAAAAGAGATATGCACAGGACATGGAGCTGCTTAGCAAGTGGATAATATGAAAAGTTTAGTTAAGAATTCCAGGTTGAATAATTTAATGCAGCACCTCAGTTTTTATTTCAGAATTGCATATAAATAATTTCTTACTTCATAAAACACAGATTTCTAGGATATGATAGTGATTAACATTACTTTGCGAGCAGCGAGTA…
>c11991.graph_c0
c11991.graph_c0_seq1	372	ATCATTACTAATTACTTCTATTTAACTACTAATTATATGATAACTTAATATGTGAAATAGGAGAGATCCGTATCAAGCACCACCTCGCTAACGCTTCCAAGCCTGGCATCAACACTCATCACGCGCCTCGAGTAGTGTTATAGGCCGAACGCTTACCCCGTAAGTTTGGGGTGGCGTGGTATTCCACGGGAGAGGTTAACATCGCGGCACGCGTTATTAGAGTGATTGGTGCACATTAAATTTAACTGGGGACTCCATTGTCGCTTTGCTGCTTTAGTTTTGCAGTCAGTAGCGAGAGGAGATTTTTCCTGATTTTGATACATATTTTAATCATAGAATTCGGTTTATTAATTTTCAATTTCAATGGATGCG
>c11995.graph_c0
c11995.graph_c0_seq1	203	TTGGAGGGCTCAAAAATAATTAATTTCATGGGGGCTTGTTCACTTCTCCCCTTTTTGGTAATTGTTACTTCATGAGACTGCTCTTTTGTATTCTATAATTGATCATTAAAGAATGTATCTCACCTGCTTCCTAATGTTACTTTGTTTGCCCCTCTAAATGACACTCAATTCTTAGATAACTCTGTTTTATTGACACATTAAAG
>c11997.graph_c0
c11997.graph_c0_seq1	346	AAGCTCTTTACATGGAGATATTGTATACATCTAATATTTCCTGATTAAGGTTGCATGTGAAAAGTTTGTTATTTAGCAAAGAATACTACATATCTGAATAGATTACCTTGTCCAAAACCCCATGCTATATCACCTTCACAAAATCTTGATATTTTATTGAACTCATTTACCTTCTAGAAGTAACGCTAAATATATGTACTCGAACCATGAATTAAAGTAGACATAGAGCAACTATAACTGTGGATGCCAAACCTTACGTCTTCTGTTACTGTTGGGGTCTACCTCTATTGACTCTTCAATTTGGGTTTGTTCTGGACATCTCATAGCCAAGGAAGGTCATACTAAT
>c11998.graph_c0
c11998.graph_c0_seq1	269	GAAGATCATCCTGACCTCATTGAGTAAGCCTTTCTTCCCGCAAAAAGTGATAATGTATTTAAGTTATGAAGTAAGCCTCTTGCGGAAAGAGAGGAACGGACTAAAATTCTGTCTTTATTTAGTGCTCTAACTTTGTTTTGTTGTCTATTAGTCATTCATAATTGAGCAGGAAAGTTGGGTATATGCTCCTATCACCCACTCTATAAAAGCATATTGTTGATTATATATAAAAAATACGGGACTTCACCCGAATTCTCTAGTGGAAAGTA
>c1200.graph_c0
c1200.graph_c0_seq1	583	GAAGGACTATGCTGATGTAACTGTAAGAACCATTCACCTTCCTATAGCTTCTTGTTAAGATACAATCACTGAGGTTGCACTTTGACCCAGTGCATGTCATTGAGGATAAGCTTCAATGCATCATAGGATCTTGAAGCTGATCTTGTAATTTGGCATGTCGAAAAGTAATTTAAATTTATCTTACAAGATTCCTGAATGATCTTATGGAAGGAGATGATTTTCTGTGTCGTACTGAAGAACGGTTATCTTCTTACACAATTGCTCCAATTACTCAACAATTTGTAACCTTGCTTCTCTACTGTGTAGGAAAGTTGTGCAGGTAATATTAAATACATGATGAGTCTCAGGAAGATGTGGCTAAATGAAAAATAATTGACCATTCTTTTATTGATGTGCCTT…
>c1200.graph_c1
c1200.graph_c1_seq1	506	AAATAGGAACTGTCTGAAAACCTGCTACATGAATAGTAACCACAATATACCTCAGAAACTTGCAAATACTGGTTTAATGGAAATAGTTGGCAGTATAGAATGCCCTCTTACAAATCTAAAACACAATGATATTGACATGTATGCAAGAAATAATCACGTACTGTGAAAAGCATACAAGAAATACTCAGGTAAAACGGAAAGTAAGGAGGACAATTAACCGTTTGATTATTAAGTAAAGTTCTAATTCCTCTCACAATTTCAGTAACAACAAAGGATTATCTTCAACAAAAGCTAAAAGGACTGGCCTTGGAAATTCGGTGATTGGATTAGTTAGTATTTTTTTGTCAGAAAAGATAAGATTTAATATTTTGTCAGTATTTTAAAAATTCTATGGAAGTC…
>c12000.graph_c0
c12000.graph_c0_seq1	309	AAAAAAAAAAAAAGTCAGTTACTACACTAGCTTTCATTAATGTCTAGTATGCTTATCTTGTAAAACTTCTCTACTGCAGATGCAACAAAGAAAATAAGGTTTTGATATTAATCTCAGTACTTCATGGGGTGGTGCCCCTTAATAAATTATTGAACCAAGTTACATATGGAGCCAGCAAGAGATGAATGGTATTCATGGGGATATATATCGTAGTAAGCTTAAAAAAAAAAGTGTAAAACATTGGAAATGGCCTAAAACAATTAGCTTTAAAGCCTAGGTTGGAGTTACCTCTGGAACTCTTGGTGTGTG
>c12002.graph_c0
c12002.graph_c0_seq1	206	ATTCGAATCTTGGTCGAAAATTTTACCTATGTATAATGAATCAAAACTGTATGAAAAATTATTACTCCAGCTTCTTTAGCCAAGTCAAAACTATTTGGAATATTTCTTTACTTACTTACTTCTCCTTTGCAGCACTATATCATTGTGGTAACCAGAATGCATGATACTGAAATACATTTTTTCCTAATGTTATCAATTCGGAAGGT
>c12004.graph_c0
c12004.graph_c0_seq1	229	TAAGAACCAGAATCTTTTGTTACTCTGCTTGTAAACTTAGGTTTCAATGCAATAATTAAAAAGTTGCGGTATTATATGGCTGATGATACCGCCTTGGTTCCCATGCGGACAGAACTTTGCTGAAACCCAACAATTTACCAATTCCCTTGTTCCTGCATATATTACAGTCCATGATTTTTTTAGTTTCTTATTTCTCATTTGGCTGCTTCTTTGATTTCTATTTACTGTG
>c12006.graph_c0
c12006.graph_c0_seq1	310	AATCAAGCGGTGATGGATGCTCTGATGTTGAAAACGGGTCGGTTATCGGATCTGCTGAGAAAATCCGGGTGGAGCTCCGATGAGGTGTCGGATGTGTTAGGGTTTGATTTTAGAGTGAAGAAAGCACCGGTGAAGGAGTTGTCAGCTGAGTTTGTTGAGAGGATTGGGAAACTGGCTGAGTCGGTCAACCGGTCGTCTTCGTCTTCTGCCACGTCATCGTAGGTTTTTTTTTTTGCTTTTAGAAAATCGAGAAAGGGTGTTTTTGTTTTTAAAAAAAGAAAAGGGTGGTATACAAAAAGTAAAGATAAAA
>c1201.graph_c0
c1201.graph_c0_seq1	206	AATGCTATTATTTATTTCATACAGGTGCGTTATGCTTTCAGTTATACATCACCCCCTATTACTATTTCTTATTGGTGGGTGTTTGTTGTTGTGTATCTCTATGTTGGTCTGAGATAATTGCCAGTATTGTGGAATTTTTCATCTGTTATTGTGGCTTGTGATTTAAGATATATTTGATCTCTGTCAATTGTTCTTATTTCTTTATG
>c1201.graph_c1
c1201.graph_c1_seq1	955	GGACACATGTAGTCTTCTTTCTTCTCTACTTTACCACAGCTTCGTGGGCATCAGTTAACTAATACTCTGTTCCTCTCACCTCTGCATTAAATGAGGTGGAACAATAAAAATTTCCTGAAAAAGAATCCTCTCACATGCAAAGTCAGGGATGTAGCTTTCTTGTTTCTGTTGAAAACAACTGTGATGCTAGGTAATAGATTCACCCTATTATGTTAGACTGGACCTTATAGACAAATCCTCCGTTGCTGTTAATTTTCTGGGAACCGAGAATAAACATGGTATAGAATGCATCAGACGATTGGGAGCTGGTAACTTTTAGATCACGCTGTGGGATCTAGGCAATAAAAGTGAAGTGCTTTGGTGCTCATATTGTGTCTAAACCCTATAGAGCTTGAAAAT…
>c12010.graph_c0
c12010.graph_c0_seq1	339	GAATGTTTAACAACCAACGATATAGTTCTCTCCACCAGACCACAAACAACCGCCCTTAAGCGCTTGTGCTATGATGCCGCCATGTTCGGGTTCCACACGCACGACTCCTATTGGCGCGACATGCGCAAGATTATGGTGACTAATTTACTCGCGAATATACGAGATGTCCGCGAAACGGAGCTCAAGCCATGCATAAAATCATTATACGAGGCGTGCGTCCAGAGTGAGACACAAAGTGCGACAGTAGATATGAAAAGATGGTTTTGGGATGTGACATTCAAATTGGTGTTTAGAATCGTGGCGGGAAGTACGAGGGAAATGGATTTGTCGGAACGAGAG
>c12011.graph_c0
c12011.graph_c0_seq1	384	GCACGATGTCTTATAAGACCTTAAAACAATTCTGAGCTCCTGAATTTTTTTTTTTTCTTCAGTATTTGGCTTGTTTCATTAAAAACTAAAACCACCCAATCTAATCATATCATGTGTAGAATACATGTATGATATACTTATTTTGATTTTATGATTTCTGAAACAACCATACACGATATGTAAGTACCAAACTCAAGTATGGTTCATCCTTGCACTTTCTGTCACTAGAAATTCATTATCAACTCTTAATGGGCTGGAGCCAGGAGAGCACTTAAAAGTCCACCGTACTTTGTGTTACTGTAACCTTAACATAGTGGGGAATAGTATCTCGAGGTTACCTTAACATCTCAAATCTAGCTCAAGGTTTCGATACTACAAAAAAAT
>c12012.graph_c0
c12012.graph_c0_seq1	333	TGAAAACGTATCATTTAACACTTTTTTGTATGCTCCTAAAATCATGATACTTGAACTTCTGGATTGAATTAGAAAGTACTGTACAAATATATTACTTTTGCTTCCAGAACCACTGCGCCTAAGTTACGAGTCGAGCCATATAAACTTCTTTTGTTTTTCATAGGGTGCCCCTACTTTTTTGTTGAGTATCGATGTTTTGATGTAGCTGTCCTTATGTATCAACAATTGTAATATGGTTGAAAGTAAAACAAACCAAATTTACTTGATTGGAGCCTGAGTAGAATCTAAAGGGCCTTAAACTATCAAACGGTAATGGAAGGGATCACACTTTTA
>c12014.graph_c0
c12014.graph_c0_seq1	519	GGAATAATTGATCCAACGAAGGTGAGTGATTTTGACTTGTTGTGTCCTCCAGAAAAGTCATGGGACTACGTTAATCAAATTAGTTATAGAACACTGAAAATAGATAGATATTTGGCTGAAAGAGTTGGAGAAATTCATCATAAATATTATAGATGTTTGAAAGAAATATAGATGTGTCTTGGGAAAGCTTGGTATCTATCAATGTTTTCTCTTGCATGTAGTTTGGAAGTTTTATTAAGTTTGTGAAGCATATAATCAATTACTTGAAACGTTTAGAATATTAGTGTCACACTTGAGTGCTGCTGTTGCTGTTGTTTACCAATTATGCTGGATGACGAGATCAATAGCATTCTGTTTGACTGAGTCGAATATGAATTCTGCTGGCTTTGATCCATGTGC…
>c12015.graph_c0
c12015.graph_c0_seq1	227	TGGATTTCTGTGTTTGTGCTCAGCTGTGAAGCGAGTTAACTCCAGGGGGAGGGAGAGAGGGTGTTGAACATGGAGTAAAATTATTATTAAAAGACTACTTACATACTTGAGCAAAAGCATCTTTACAGGCATATAAACCATAAATGTTTACCAGTATTAGCAGTGGCCATTAATGACTAGAATCAATTATAGAGACGTAATAGTTTTCAGAATCAGTTCAAAAGCAG
>c12017.graph_c0
c12017.graph_c0_seq1	255	CCAACTTTACCGCATTAAATTTACTACAAGTGAGTTCTATAGATTGCGTTCTAAACTAGTTTGAGTCAATTATTGTTCGTTGGCTACAAAGCAAAAGCTAGAATATAACATAGATGACATATTGCTTTCCATTGGCTGAGAACATCTTAATAGATAAAATTCACTCATCAAAACCATCAACTTTTCTTCATGTCAGCCTTTAAAGCATGCCAAGGGGTAGACAAACTGCCTGTGTTTCCCGCTGCTCTGTCAACA
>c12018.graph_c0
c12018.graph_c0_seq1	248	GCATCCTTCGATCCATGCAAAGAGCGTGTCGGATATGGATTCATCGTCCGCAATCATCATGGCCAAGTCATCATGGTAAACGCGAAGTGCAAGAAAATCTTCGGCATAGAAGGGCTAAATGGGCCTATGCTAGTTCTCAGGATAGAAATGAAGGCGATACTTGCAGGTCTGCGTGGTATGGCCAAGAAGTGGAAAGACTTTCCGCTCGTGGAAGTGCAATCGGACTCCAAGACCGCGGTGGATATTCT
>c12019.graph_c0
c12019.graph_c0_seq1	209	GTCAGGATTAAGATCACTGGGGATTGGTTTAATGGTGGGATGAGCTTCAAGCCACCATCTGTTCTTCAGCCCAAGAGGGAAGCATCTCAGAGCCATTGAAATCACTGCTAGGGGTGCCGCCAGGAGCCGGCGCGTCTTTCACCAGAGACTGAACCCAGGACAAGTCCGGCTCGTCTAGCGCCGGTGGCGCGGGGGTGAAGCCACCGCCG
>c1202.graph_c0
c1202.graph_c0_seq1	405	GTACAATTTTCCCTACATATAATGAGATATCCTCAGTCTTTCAAAAACAAGCTTACATACATAAAATAAAAAACTATGAGTACAAGGAATGGTTTAGAATAGCAAATGGATGTCCTCAGACAAGCAACTGCAGTACCAACTTTCCCTCCTAGTTGAACCCCTCAAATGAAGAAGAATAGACTGGAGATGCACCCAAAAAATGGCAAAAAGAGAAGGGACAAAATCCCGAATGCAGATTTACACACATATTAATGTAAAAGTTAGTTACTTTGGTACCACTTTTCCTTTGCTTTGTGCAAACCAAAGGAAGCAAAAACAGAAAGTTTGAGTAAAGTATACCACACAGAACAATTTAACTGAGTTTGGTTTTGGATAAAGTTTTGCAAATTAACCAAATGT…
>c1202.graph_c1
c1202.graph_c1_seq1	231	AAAATTGTACTACGGTGGCCTATCAAGTCTGATATCTGCCTCTGTCTTTTCCCCTAGTAATTATGTGCAGTAGCTGTCCAGCACCACAAATGTTGAATATTTGTTTATAGTTCAGAGGGTTTCTTATGCCATATTGCTAATTTTGATTGATTTTCTGAATTGAACATCTGTACAAAAGCTCTGTTATATAATTCTTCTTTTATTCTGCAGCATGGCCGGTTGTCCATTTGG
>c12027.graph_c0
c12027.graph_c0_seq1	266	GATGAAGATGCGGCATTTAGCTCTAGTAGTTTACTGGTAAAACATACGTGTCAATGTTTAGCTCTTTTTCTGCTTTGCTGACTGATTTTATGCCTTGTTTCATAAGTGAGAAATAGATGAGATTTTATCATCTGAAACATGAAATACAGCAGTTTATTGAGTCATATCATTACATCTCTAAAAGACTAGGAGAAATTTGTGGCAGTACTTCTAGGACATTTTGTGTCACCTGTAATGTTATAAACAATTGAGGAAATCATCAACAA
[truncated: 63,536 more rows]
