# Supplementary material for: Comparative transcription analysis of different Antirrhinum phyllotaxy nodes identifies major signal networks involved in vegetative-reproductive transition
Source: PLoS One. 2017 Jun 1;12(6):e0178424. doi: 10.1371/journal.pone.0178424 (PMC5453694; doi:10.1371/journal.pone.0178424)
Supplement: S3 Table — (XLS) [file pone.0178424.s005.xls]

## Sheet: Table-S2
Table S3 Expression profiles of DEGs involved in four libraries of different node regions
ID	T1	T2	T3	T4
c10842.graph_c0	1.78974	0.409856	0.0632537	0.437977
c10870.graph_c0	0.147577	0.299332	2.74868	0
c1094.graph_c0	0.668578	1.16484	1.20206	0.438919
c10960.graph_c0	0	0.0797504	1.89543	0
c1109.graph_c0	0.486064	0.268879	1.69444	0.335215
c11703.graph_c0	0.528669	0	0.321787	1.89388
c12226.graph_c0	0.179352	0.485044	2.22701	0.736991
c13534.graph_c0	2.64166	4.37797	5.82378	2.90215
c13537.graph_c0	4.96429	1.9214	0.893353	4.45734
c13544.graph_c0	2.89963	3.98762	4.54077	2.34655
c13550.graph_c0	2.12437	3.45845	4.34873	1.61688
c13560.graph_c0	2.90734	3.43991	4.95495	6.66263
c13563.graph_c0	3.07101	8.65828	4.7778	1.68905
c13564.graph_c0	1.92105	4.90959	5.05136	3.06043
c13573.graph_c0	1.59996	4.32697	4.60959	2.52867
c13588.graph_c0	1.85745	2.02865	5.87034	2.37107
c13612.graph_c0	1.38714	5.86156	6.83895	1.09615
c13629.graph_c0	5.86377	5.89596	2.82785	4.80005
c13636.graph_c1	6.78227	6.82844	3.9846	1.81758
c13643.graph_c0	1.82375	5.21842	5.70893	3.82941
c13647.graph_c0	5.0561	8.17382	4.55229	3.70273
c13649.graph_c0	2.52963	4.75361	5.543	1.83436
c13657.graph_c0	3.66433	4.83106	7.89555	3.88017
c13660.graph_c0	5.81921	4.74145	1.4168	4.57492
c13663.graph_c0	1.61593	3.09552	7.08174	4.76728
c13665.graph_c0	5.00356	3.96437	1.88443	6.59815
c13669.graph_c0	3.1221	4.18975	3.04055	6.99778
c13678.graph_c0	4.61152	2.23447	3.36829	5.5391
c13689.graph_c0	4.24465	2.32456	8.46391	1.85154
c13697.graph_c0	5.21784	2.64585	1.27874	3.71095
c13716.graph_c0	2.6844	2.63166	1.07839	4.32742
c13729.graph_c0	1.24547	3.78929	2.7291	0.738151
c13730.graph_c0	1.66761	2.37421	4.88386	0.729853
c13749.graph_c0	1.99852	2.89545	3.49294	1.26343
c13755.graph_c0	1.86521	0.554439	2.64253	1.61625
c13765.graph_c0	4.89131	1.30215	1.33975	0.753723
c13770.graph_c0	0.501856	4.58064	3.48232	1.58632
c13778.graph_c0	1.37107	1.39048	8.38708	1.30015
c13780.graph_c0	2.00995	2.0384	5.72552	0.76239
c13787.graph_c0	2.90171	2.53217	0.517537	1.72776
c13790.graph_c0	4.17019	1.91322	0.652703	3.24832
c13796.graph_c0	1.2132	1.47645	7.9752	0
c13800.graph_c0	4.69607	1.54082	0.302652	1.44073
c13805.graph_c0	1.6241	0.823544	2.44665	5.51864
c13809.graph_c0	3.57479	0	0.522212	14.4635
c13809.graph_c1	1.44459	0	0.678305	7.24071
c13820.graph_c0	3.80862	1.8393	1.49028	4.98746
c13830.graph_c0	3.51457	2.4732	6.60104	3.26475
c13842.graph_c0	1.40151	4.87998	4.1459	1.77202
c13850.graph_c0	3.7189	3.10105	1.22234	3.68327
c13895.graph_c0	2.32128	2.4145	3.06491	0.790175
c13901.graph_c0	8.21779	1.33833	0.657192	0.796335
c13902.graph_c0	0.425812	5.99177	1.98273	1.86751
c13910.graph_c0	2.09807	3.6476	4.45661	2.8016
c13916.graph_c0	1.07731	3.4705	3.74925	1.68261
c13916.graph_c1	1.45124	4.93482	5.14413	1.61903
c13920.graph_c0	3.65603	2.86972	1.28947	4.55922
c13926.graph_c0	5.16226	1.59336	0.614765	4.36313
c13928.graph_c0	3.33526	5.20381	2.45953	1.27726
c13954.graph_c0	14.8242	15.7783	27.4178	12.596
c13969.graph_c0	12.0046	13.3441	23.031	9.22948
c13970.graph_c0	8.5379	13.0669	19.729	12.6596
c14000.graph_c0	16.1328	19.4183	29.3257	15.1412
c14007.graph_c0	17.7261	20.9925	30.99	15.4355
c14041.graph_c0	4.39086	2.94217	7.38784	22.3801
c14045.graph_c0	9.67792	7.60847	15.946	9.95987
c14053.graph_c0	5.36435	7.93375	11.8769	6.14662
c14059.graph_c0	9.04294	13.5571	24.5536	9.88009
c14066.graph_c0	18.464	16.7703	5.4915	8.77475
c14068.graph_c0	13.8658	11.2756	6.09062	9.45241
c14071.graph_c0	11.4127	8.14017	3.36645	8.26545
c14073.graph_c0	12.6033	11.1299	7.18033	15.8125
c14077.graph_c0	7.6783	8.92752	6.84043	18.6073
c14091.graph_c0	7.1498	23.6659	11.7261	5.90646
c14095.graph_c0	7.88729	15.5297	10.2011	14.9586
c14108.graph_c0	21.9542	10.5587	8.80303	16.2041
c14112.graph_c0	7.42971	21.7352	15.8106	7.9938
c14122.graph_c0	8.81857	14.1877	17.8565	11.6023
c14123.graph_c1	7.83379	9.35083	15.4187	8.34892
c14131.graph_c0	13.4808	5.45693	8.87454	12.3994
c14151.graph_c0	5.35931	15.0536	8.93954	15.9315
c14153.graph_c0	31.4288	53.2779	67.3093	29.9771
c14189.graph_c0	80.9222	87.1493	49.362	42.684
c14195.graph_c0	27.0258	32.626	12.2242	32.6226
c14198.graph_c0	56.2275	57.7146	97.4924	45.1595
c14199.graph_c0	10.3072	24.9812	26.2221	16.8975
c14206.graph_c0	40.9965	31.7242	55.8946	29.181
c14207.graph_c0	50.0331	23.8107	36.9586	52.2561
c14214.graph_c0	29.4089	34.7707	60.4962	27.8876
c14234.graph_c0	31.6797	37.4029	61.3877	27.8888
c14251.graph_c0	30.5821	43.5941	74.2744	24.7684
c14254.graph_c0	94.5577	148.649	178.078	98.9127
c14257.graph_c0	210.281	147.507	327.662	83.4491
c14266.graph_c0	201.088	111	82.8828	165.655
c14274.graph_c0	823.248	681.292	1359.13	388.264
c14274.graph_c1	199.703	159.427	419.454	88.6156
c14276.graph_c0	214.803	415.17	481.376	231.701
c14277.graph_c0	1562.07	5293.16	6940.97	2154.92
c14278.graph_c0	801.693	708.297	1425.34	461.628
c14280.graph_c0	1010.53	557.4	161.296	931.343
c14291.graph_c0	119.498	181.93	271.438	121.436
c14293.graph_c0	71.931	157.533	244.01	62.9584
c14295.graph_c0	363.075	910.278	764.128	465.886
c14306.graph_c0	37.6296	55.9197	81.9667	34.5963
c14311.graph_c0	58.3206	76.5321	118.955	51.8772
c14324.graph_c0	567.926	1157.01	1360.13	618.1
c14330.graph_c0	828.54	1376.02	1793.03	840.128
c14334.graph_c0	26.6401	23.6206	38.6471	49.3004
c14343.graph_c0	61.0238	41.4959	22.4144	170.854
c14345.graph_c0	103.031	67.1164	77.0976	145.017
c14346.graph_c0	48.0098	44.6738	37.3262	92.0696
c14346.graph_c1	35.4126	33.8347	28.18	69.6359
c14351.graph_c0	57.0466	115.386	97.2388	75.3161
c14358.graph_c0	81.8337	109.358	175.972	72.8381
c14364.graph_c0	15.6181	15.6362	33.3454	15.0001
c14364.graph_c1	105.747	124.459	195.646	93.7865
c14375.graph_c0	44.7038	33.0533	20.8458	117.652
c14387.graph_c0	20.8674	18.1463	14.5119	35.7418
c14390.graph_c0	15.9805	8.10334	5.18284	55.2248
c14399.graph_c0	29.6613	13.1514	6.86652	37.5209
c14403.graph_c0	8.97776	16.579	5.57871	19.3139
c14409.graph_c0	12.4908	34.7039	17.6765	17.3968
c14418.graph_c1	13.4243	17.9404	24.9255	14.3559
c14428.graph_c0	7.07798	15.475	8.56042	18.5666
c14431.graph_c0	14.0122	10.3699	34.6297	7.15475
c14438.graph_c0	19.2096	19.6243	14.4934	31.294
c14443.graph_c0	27.031	19.0747	15.8597	46.8299
c14449.graph_c0	9.8164	16.7875	28.8205	12.4115
c14452.graph_c0	18.6054	25.1076	28.7682	9.53288
c14459.graph_c0	19.5813	29.9644	10.7649	19.8239
c14490.graph_c0	14.5828	37.3817	48.0638	17.9541
c14496.graph_c0	10.5989	18.2584	20.2021	13.7679
c14505.graph_c0	16.6167	32.0267	42.9684	20.91
c14508.graph_c1	23.066	37.3442	52.2144	17.8024
c14515.graph_c0	4.15719	5.17896	8.57515	29.4931
c14517.graph_c0	23.7567	36.6283	16.0269	35.0552
c14521.graph_c0	120.422	127.186	125.533	366.866
c14527.graph_c0	4.1657	0	0.978	20.0333
c14530.graph_c0	123.8	121.317	47.5818	93.0688
c14543.graph_c0	14.2685	19.6165	19.7667	33.2709
c14553.graph_c0	22.6378	22.3001	40.1799	14.9749
c14566.graph_c0	14.6319	27.619	41.9801	13.708
c14568.graph_c1	23.6887	12.2102	5.48197	16.829
c14574.graph_c0	20.0751	16.7805	15.5509	39.635
c14587.graph_c0	14.3599	23.0422	32.5147	14.1618
c14596.graph_c0	11.2832	15.0748	21.4454	45.4033
c14608.graph_c0	17.03	24.586	44.5057	29.7334
c14631.graph_c0	67.5935	39.5393	79.1114	28.3296
c14638.graph_c0	53.4827	45.918	31.5902	66.6169
c14651.graph_c0	35.7966	47.9776	69.9774	49.1442
c14658.graph_c0	2.9349	6.82831	8.4486	2.61937
c14659.graph_c0	5.43826	10.5052	10.356	4.74767
c14681.graph_c0	7.83961	8.59176	6.71896	3.8969
c14685.graph_c0	142.438	109.226	55.366	127.243
c14694.graph_c0	5.622	7.42851	3.19822	10.3804
c14700.graph_c0	54.0627	51.5267	57.786	117.549
c14707.graph_c0	8.93566	6.95616	5.72234	4.11737
c14708.graph_c0	3.24975	3.74892	6.0973	5.16175
c14710.graph_c0	27.4432	30.516	46.1946	22.589
c14715.graph_c0	3.41902	4.18708	4.17	7.83013
c14716.graph_c0	2.64726	7.34573	8.01631	5.82255
c14734.graph_c1	5.26839	3.08603	5.07549	9.81947
c14744.graph_c0	4.4579	4.80356	9.36125	5.01992
c14746.graph_c0	12.9134	6.32504	2.3533	4.93254
c14757.graph_c0	42.5601	64.798	38.5657	26.4
c14764.graph_c0	3.25561	1.92099	4.53967	11.8436
c14765.graph_c0	40.9074	15.4864	44.5117	35.9351
c14766.graph_c0	8.89362	5.75331	3.72278	7.84518
c14788.graph_c0	24.8133	26.9061	58.0403	22.8784
c14790.graph_c0	58.8734	89.1088	165.097	54.245
c14796.graph_c0	0	0.772959	6.12365	0.722744
c14796.graph_c1	5.25699	8.83699	23.6697	4.50704
c14802.graph_c0	5.40408	10.1422	11.8756	6.5382
c14805.graph_c0	8.93272	8.0526	2.76799	8.47065
c14827.graph_c0	10.4213	6.58835	3.92947	9.36886
c14836.graph_c0	5.9223	4.36187	4.29281	10.933
c14841.graph_c0	12.4757	3.33405	4.1098	13.3491
c14842.graph_c0	8.16208	9.74529	13.1283	5.24226
c14858.graph_c0	4.12298	6.11466	7.9658	9.16469
c14864.graph_c0	8.98717	14.8985	6.81678	11.8547
c14866.graph_c0	15.0113	7.40526	2.82793	11.2075
c14872.graph_c0	11.342	11.3789	4.09763	7.17023
c14908.graph_c0	4.54574	5.0711	6.72351	20.1521
c14945.graph_c0	50.153	62.9733	20.8061	74.4795
c14948.graph_c0	1.03577	3.93911	5.39031	18.1705
c14971.graph_c0	7.874	7.3348	2.81172	6.05632
c14994.graph_c0	140.473	152.714	69.4304	166.401
c15002.graph_c0	8.45276	9.75482	16.0736	7.37059
c15003.graph_c0	3.84166	9.14722	8.96694	7.36507
c15013.graph_c0	0.339498	0	0.743918	2.79012
c15021.graph_c0	5.74499	12.957	2.09809	10.462
c15022.graph_c0	114.921	167.155	281.598	92.2892
c15047.graph_c0	8.43691	5.39708	11.3767	4.55412
c15054.graph_c0	8.7901	4.99348	3.65672	11.657
c15054.graph_c1	10.0271	5.7004	4.42528	12.3208
c15071.graph_c0	1.02518	2.42595	2.4336	0.405062
c15095.graph_c0	19.2059	22.3434	35.6508	31.3588
c1513.graph_c0	0.406302	0.353188	0.34976	1.45858
c15186.graph_c0	0.49417	1.54526	2.03032	0.390507
c15188.graph_c0	14.1183	14.7556	22.506	11.0634
c15194.graph_c0	0.613255	1.76215	2.20231	0.904606
c15195.graph_c0	1.52473	0.670068	0.501154	2.21698
c15205.graph_c0	3.17409	3.59774	3.98899	10.092
c15217.graph_c0	11.4853	12.5619	21.4426	5.39674
c15246.graph_c0	0.363221	1.40845	2.57497	0.101304
c15250.graph_c0	0.916419	1.96205	3.17946	0.434507
c15269.graph_c0	11.9002	15.6036	27.8362	15.8294
c15288.graph_c0	11.8169	9.15741	16.5731	33.8371
c15311.graph_c0	26.7684	18.3203	7.37694	18.324
c15352.graph_c0	1.36597	0.738831	3.49201	1.98615
c15379.graph_c0	0.234202	0	0.256595	5.55218
c15392.graph_c0	17.5534	9.58236	4.14081	45.3169
c15403.graph_c0	0.939041	0.259727	2.71236	2.75235
c15405.graph_c0	0.988368	2.00472	3.24861	0.937242
c15410.graph_c0	1.12066	0.606145	0.654831	5.31344
c15428.graph_c0	6.47107	10.491	12.1325	6.48204
c15435.graph_c0	1.71046	2.64933	2.21474	0.737266
c15457.graph_c0	1.71103	1.34964	3.47153	0.480747
c15495.graph_c0	0.402987	2.92895	1.91324	0.955353
c15502.graph_c0	0.935773	1.00833	3.84467	0.776447
c15511.graph_c0	2.22757	4.62088	10.6497	5.18483
c15542.graph_c0	0.991411	0.251361	2.08189	0
c15562.graph_c0	12.0481	13.2501	24.5144	10.3492
c15575.graph_c0	16.76	20.363	31.5616	15.3265
c15586.graph_c0	0.530252	0.761824	2.22698	0.20951
c15609.graph_c0	12.5682	11.9281	20.6406	38.9374
c15633.graph_c0	2.40539	0.221767	0.23958	0.414721
c15641.graph_c0	16.7043	28.0928	30.9873	19.9052
c15642.graph_c0	19.1341	26.1953	49.0243	14.9181
c15662.graph_c0	0.232186	0.824155	3.05263	0.110088
c15678.graph_c0	0.472506	0	0.862807	2.98709
c15680.graph_c0	1.45578	0.553647	1.22946	0.25884
c15770.graph_c0	0.273896	0.185182	3.80106	0.173152
c15785.graph_c0	12.1511	12.6953	29.3063	6.10929
c15805.graph_c0	5.49085	12.0281	15.2803	10.3095
c15832.graph_c0	10.5166	9.55995	17.7048	8.75646
c15890.graph_c0	10.6815	13.2306	21.5421	9.44055
c15931.graph_c0	23.188	24.3873	40.6952	20.8179
c15936.graph_c0	13.6	4.73272	8.76489	13.908
c15955.graph_c0	0.115101	0	3.65707	0
c15971.graph_c0	0.875231	0.645543	3.13827	0.679056
c16007.graph_c0	0.858048	1.16026	2.92472	0.361628
c16039.graph_c0	0.52745	2.54085	1.66141	0.875291
c16044.graph_c0	0.495698	0	0	5.48399
c16077.graph_c0	13.8514	16.3668	25.9076	11.8664
c16084.graph_c0	1.51731	0.0769393	0.207798	1.90644
c16108.graph_c0	12.3429	14.3058	28.2624	12.3856
c16116.graph_c1	1.18946	0.402098	1.73758	2.04101
c16123.graph_c0	0.589926	0.460213	0.745767	2.96918
c16167.graph_c0	4.23947	1.64392	0.409838	2.83777
c16178.graph_c0	0.186545	0.567557	3.52558	0.265343
c16277.graph_c0	0.608662	1.13168	3.00086	0.384785
c16343.graph_c0	8.65124	11.559	6.31894	13.8031
c16350.graph_c0	7.57047	10.8462	13.9994	15.6872
c16359.graph_c0	0.799207	0.729468	4.81592	1.1368
c16365.graph_c0	39.893	16.6507	23.8821	36.8356
c16367.graph_c0	1.20159	1.54669	2.48106	3.46213
c16368.graph_c0	6.55583	8.97908	14.2172	7.4985
c16406.graph_c0	1.80407	0.858796	0.806761	3.52624
c16419.graph_c0	18.2148	22.1186	33.6108	16.6476
c16421.graph_c0	0.782069	2.5777	3.37383	1.01972
c16422.graph_c0	0.72547	0.275902	1.29161	5.58954
c16434.graph_c0	0.67333	0.195103	0.948483	3.831
c16447.graph_c0	0.842859	1.01021	4.19749	2.97906
c16462.graph_c0	3.07637	2.88445	0.763134	1.59622
c16480.graph_c0	2.02978	0.648051	2.67687	1.42577
c16517.graph_c0	2.09759	3.01031	2.16806	0.675538
c16525.graph_c0	32.499	45.4508	66.3336	35.0856
c16558.graph_c0	5.45443	0	4.48196	0.646536
c16571.graph_c0	0.869319	1.65953	5.6586	0.242456
c16649.graph_c0	0.10031	4.57786	0.98911	0.570728
c16677.graph_c0	0.871461	0.715455	6.45616	0.0393515
c16682.graph_c0	2.85517	2.35455	1.72103	1.25537
c16684.graph_c1	1.03816	0.850384	1.83737	0.454365
c16694.graph_c0	30.3244	26.153	63.9401	37.5142
c16746.graph_c0	5.84102	10.3857	13.8794	5.32307
c16754.graph_c0	9.76355	10.7003	28.123	5.63723
c16791.graph_c0	5.44341	7.47563	2.98194	8.81813
c16792.graph_c0	0.41119	0.278008	5.03065	0.19496
c16822.graph_c0	12.0188	7.33402	4.35212	9.85172
c16907.graph_c0	64.0591	56.3623	27.8839	56.2762
c16912.graph_c0	9.52361	5.20552	5.55587	14.0156
c16913.graph_c0	2.74607	2.99917	3.12435	1.05162
c16927.graph_c0	2.88238	4.58828	6.0761	9.54918
c16933.graph_c0	3.93693	0	5.48972	0
c16951.graph_c0	4.60539	7.08928	13.6956	3.04142
c16955.graph_c0	2.68209	0	1.28561	0.158959
c16958.graph_c0	2.78185	1.92843	0.925923	2.4376
c16966.graph_c1	0.717002	0.409023	1.66931	0.254967
c16967.graph_c0	3.00366	10.4387	11.9193	5.0366
c17000.graph_c0	4.02485	2.245	6.61452	16.5388
c17001.graph_c0	1.7896	3.26688	5.58803	1.52733
c17035.graph_c0	12.9411	13.0338	6.0625	10.4944
c17073.graph_c0	7.79185	8.03417	14.0583	6.50708
c17087.graph_c0	5.12034	7.82385	11.0702	8.99881
c17109.graph_c0	7.29784	9.56611	17.1335	6.87326
c17141.graph_c0	10.5871	8.40124	5.73866	4.19193
c17173.graph_c0	0.134162	1.70076	1.10242	0.890552
c17204.graph_c0	0.139551	2.97206	1.07026	1.58799
c17215.graph_c0	8.21062	5.18213	3.34945	8.3657
c17222.graph_c0	7.2375	9.88071	13.6987	7.21507
c17239.graph_c0	0.343833	0.3487	3.2648	0.108682
c17276.graph_c0	1.32454	1.01764	3.56199	0.875409
c17277.graph_c0	1.67452	3.24207	1.25088	2.05706
c17298.graph_c0	27.2505	16.1791	50.1537	135.595
c17333.graph_c0	3.14199	3.88351	6.23936	0.744865
c17392.graph_c1	3.90317	10.2153	7.58711	5.01462
c17402.graph_c0	8.4315	17.5803	14.2357	11.635
c17432.graph_c0	52.4185	25.6238	19.9593	29.2311
c17449.graph_c1	2.63605	0	2.00911	0
c17470.graph_c0	1.55331	0.704737	2.41838	3.21725
c17488.graph_c0	3.22828	8.79298	7.57918	6.12258
c17497.graph_c0	6.55473	7.03855	11.4481	4.27784
c17499.graph_c0	2.39676	2.0469	0.656482	1.7943
c17512.graph_c0	22.0628	17.2349	8.86627	14.6208
c17513.graph_c0	4.43193	1.03723	0.480232	1.43168
c17561.graph_c0	3.60996	3.5036	5.78383	7.32496
c17566.graph_c0	7.6467	12.9249	22.1547	13.0521
c17599.graph_c0	85.6686	55.2748	39.2273	67.7664
c17605.graph_c0	5.89542	12.1298	6.27323	6.75682
c17620.graph_c0	1.19222	0.65951	0.474988	5.65277
c17676.graph_c1	52.4233	109.379	117.769	53.5881
c17693.graph_c2	9.57247	8.38416	5.72058	3.79596
c17723.graph_c0	0.810024	1.74567	5.43577	0.0960154
c17723.graph_c1	0.311367	1.18415	4.60536	0.44289
c17739.graph_c0	10.3618	11.2039	12.8551	23.9866
c17743.graph_c0	4.21425	8.00744	6.05012	8.81933
c17744.graph_c0	7.56474	5.49542	15.2241	37.1899
c17793.graph_c0	7.9889	7.13882	16.6486	6.5691
c17793.graph_c1	7.76843	6.14688	13.2812	5.09994
c17826.graph_c0	8.20879	7.77458	3.19609	7.01218
c17845.graph_c0	7.00185	4.43811	4.09718	12.6003
c17889.graph_c0	18.7658	11.5576	8.15745	30.0428
c17956.graph_c0	2.32049	0.400568	0.919577	0.655455
c18043.graph_c0	4.68702	0	4.68206	0
c18062.graph_c0	16.4104	14.398	26.9345	13.7025
c18063.graph_c0	26.783	30.7191	67.6305	51.6417
c18068.graph_c0	13.4133	16.842	37.4004	10.2967
c18109.graph_c0	0.799998	0.676102	5.55109	0
c18109.graph_c1	0.893507	0.323627	5.17439	0
c18124.graph_c0	24.4569	22.3933	10.6837	27.2945
c18129.graph_c1	8.35798	3.53179	15.0075	40.2887
c18210.graph_c0	1.98106	4.71099	1.94594	2.78548
c18231.graph_c1	0.566994	1.61006	1.78079	0.430132
c18233.graph_c1	1.00259	0.831909	1.1983	4.84005
c18236.graph_c0	14.0801	15.3428	5.48129	17.5562
c18289.graph_c0	7.90595	18.5468	13.3259	17.0124
c18302.graph_c0	15.129	16.9149	31.7765	12.7368
c18307.graph_c0	1.24419	0.964909	6.57521	0
c18307.graph_c1	0.789819	0.4806	5.88429	0.149793
c18314.graph_c0	5.0755	0.166044	9.68653	0.155257
c18321.graph_c0	6.01556	14.1426	18.7237	4.40794
c18321.graph_c1	6.18835	20.1116	21.4188	7.20193
c18330.graph_c0	4.00731	1.85377	0.385129	2.43335
c18348.graph_c0	14.2692	11.6067	2.77305	17.74
c18372.graph_c0	0.362328	0.367458	3.44042	0.229057
c18389.graph_c0	19.1571	13.9081	4.02737	21.92
c18401.graph_c0	58.3644	48.9132	26.007	56.7786
c18430.graph_c0	16.7853	19.0011	35.9742	14.0349
c18488.graph_c1	20.5978	23.9128	37.5625	19.2753
c18491.graph_c0	20.0425	26.0592	37.4074	19.7976
c18509.graph_c0	20.4629	33.5703	44.9707	19.119
c18515.graph_c0	10.8821	12.9675	25.6336	8.1264
c18519.graph_c0	4.0317	3.01461	2.02143	1.78198
c18531.graph_c0	17.0896	31.6355	43.6568	13.5388
c18557.graph_c0	28.3104	24.2425	11.1035	17.0268
c18574.graph_c0	27.1305	33.8773	53.0088	29.3718
c18577.graph_c0	23.7859	18.1822	10.927	28.898
c18577.graph_c1	10.493	4.96607	3.4489	13.5987
c18583.graph_c0	1.52769	6.97192	15.9007	5.07033
c18599.graph_c0	10.2072	9.72811	9.61123	61.4183
c18649.graph_c1	10.0666	27.2958	27.4566	15.826
c18662.graph_c0	38.8259	26.2748	16.0387	32.8145
c18685.graph_c0	24.5425	18.1577	18.868	40.3949
c18703.graph_c0	40.1436	21.9104	3.99836	21.8713
c18703.graph_c1	9.24067	6.96167	1.44631	5.2576
c18735.graph_c0	22.7443	32.7444	11.1525	30.5669
c18739.graph_c0	7.14845	6.07799	34.0967	1.98567
c18756.graph_c0	15.739	19.5996	29.5953	11.0375
c18803.graph_c0	17.4091	25.6872	61.4846	11.8474
c18810.graph_c0	10.2068	15.8314	22.2245	13.2983
c18814.graph_c0	16.4816	19.4822	35.7561	13.0932
c18872.graph_c0	6.8521	7.23865	20.4104	4.06104
c18877.graph_c0	18.3188	20.0726	48.4916	15.6124
c18901.graph_c0	16.6296	14.0961	34.8076	12.2389
c18910.graph_c0	0.56793	5.41412	6.34677	0.538553
c18913.graph_c0	6.87854	10.328	16.932	31.2583
c18916.graph_c0	1.20808	2.66657	7.16294	0.5391
c18944.graph_c0	19.2453	23.2802	38.4619	13.0607
c18950.graph_c0	20.9448	21.4412	45.0848	15.5152
c18976.graph_c0	27.0334	26.9084	10.7503	23.8311
c18976.graph_c1	47.9896	42.1152	20.9588	36.4545
c18976.graph_c2	50.6351	42.9864	20.0891	36.0472
c18977.graph_c0	15.5654	13.501	21.7659	10.3904
c19015.graph_c0	6.32973	8.20249	4.1417	9.55924
c19017.graph_c0	14.6649	9.29532	3.5533	9.62746
c19023.graph_c0	1.72942	2.08276	0.986864	2.97243
c19027.graph_c1	1.52216	2.09148	0.914547	0.279373
c19090.graph_c0	9.80978	5.56268	4.21819	9.5524
c19091.graph_c1	0.223877	0.408683	1.37358	0.636888
c19143.graph_c0	10.9239	13.0355	19.47	9.17838
c19147.graph_c0	4.25535	3.33229	1.41637	3.21797
c19333.graph_c0	4.35553	9.61718	6.10089	6.79658
c19334.graph_c0	6.79868	4.11043	4.1541	15.7456
c19358.graph_c0	6.35218	12.2479	5.95713	9.24609
c19363.graph_c0	6.39442	10.9962	13.4786	7.64547
c19412.graph_c0	9.36285	10.8195	23.1726	7.00378
c19447.graph_c0	1.84091	3.57159	4.82308	1.36618
c19477.graph_c0	1.30368	0.699952	0.252057	1.74528
c19481.graph_c0	13.9593	11.4921	1.61937	12.4586
c19484.graph_c0	10.1132	7.96739	16.1209	6.00922
c19513.graph_c0	8.75309	5.7869	11.8358	14.8145
c19546.graph_c0	30.6414	36.5269	77.5473	22.7353
c19585.graph_c0	70.6688	98.0902	158.481	63.9702
c19593.graph_c0	2.06077	3.92765	2.88065	1.85309
c19599.graph_c0	13.207	14.9989	24.5262	11.2415
c19601.graph_c0	17.3612	10.1972	7.20441	12.2401
c19663.graph_c0	0.661245	3.74421	2.05266	0.62704
c19672.graph_c0	1.61238	1.51408	0.654277	3.00133
c19676.graph_c0	9.49935	10.4796	5.68296	28.7985
c19683.graph_c0	23.6182	16.7009	9.16358	19.0267
c19687.graph_c0	9.56093	37.6724	75.558	2.37806
c19687.graph_c1	19.4826	26.1813	38.3952	17.9219
c19689.graph_c0	24.7878	30.3042	12.3698	22.3786
c19699.graph_c0	2.04067	1.57001	0.925155	6.00553
c19729.graph_c0	7.64359	10.4825	18.0811	40.977
c19778.graph_c0	19.228	18.4762	6.87786	15.694
c1979.graph_c0	1.00004	0.209834	1.73794	0.392404
c19802.graph_c0	10.2044	5.0896	1.46624	8.24886
c19802.graph_c1	15.8724	7.35144	2.60166	11.8515
c19802.graph_c2	23.878	10.2144	4.71148	18.565
c19821.graph_c1	6.90348	13.6457	17.8731	15.9698
c19821.graph_c2	4.23374	9.78002	14.6887	15.1668
c19859.graph_c2	17.3127	10.5126	7.49207	12.2485
c19876.graph_c0	14.7868	18.8217	8.43095	10.6595
c19898.graph_c0	5.63597	10.8819	14.9621	10.7916
c19898.graph_c1	1.83793	4.01465	6.50566	2.01098
c19898.graph_c2	5.56518	8.83865	11.9645	9.45932
c19911.graph_c0	4.75736	11.6727	8.91123	3.63812
c19911.graph_c1	5.94796	14.6131	12.2073	5.79916
c19911.graph_c2	10.3706	17.6651	14.3406	5.91957
c19934.graph_c0	43.0895	32.5835	17.7504	44.9531
c19944.graph_c0	4.5299	1.79766	4.96302	8.21763
c19951.graph_c1	0.490808	0.746634	2.95755	0
c19955.graph_c0	12.4121	12.0156	6.61129	15.3057
c19961.graph_c1	16.6341	12.5672	5.32058	11.5391
c19963.graph_c0	2.15689	2.01007	0.31934	2.45991
c19992.graph_c0	12.0926	12.9327	23.6069	14.9767
c20003.graph_c0	10.4698	9.30999	4.1561	8.921
c20016.graph_c0	10.9376	15.6158	20.4495	11.3686
c20018.graph_c0	13.8464	12.4822	4.10863	11.2153
c20024.graph_c0	32.8398	39.4178	71.6424	26.2938
c20042.graph_c0	15.551	19.6664	8.21101	18.6553
c20047.graph_c1	9.95906	12.5329	18.7164	13.9935
c20049.graph_c0	10.7413	11.8522	30.0423	11.4051
c20073.graph_c0	1.17215	0.894388	0.452536	0.963315
c20111.graph_c0	16.5098	14.6012	9.68367	7.16898
c20112.graph_c1	6.75271	4.56553	2.38108	12.0708
c20123.graph_c0	1.09608	0.754297	0.643328	0.111362
c20124.graph_c0	0.868787	2.78238	2.40469	0.303523
c20154.graph_c0	4.41841	2.34717	3.22725	15.9614
c20213.graph_c0	2.88571	3.06592	3.01107	13.4216
c20213.graph_c1	3.68815	3.83879	4.3598	15.37
c20260.graph_c0	1.10937	2.00014	2.97109	0.233775
c20318.graph_c0	1.15013	2.99379	1.51212	1.01793
c20409.graph_c0	6.78513	4.50626	2.30253	4.78291
c20454.graph_c0	1.9609	1.98866	4.42316	6.12531
c20459.graph_c2	8.62915	5.59866	2.81865	5.43825
c20494.graph_c0	0.956196	0.484866	2.26985	6.49826
c20514.graph_c0	4.50645	1.75779	0.75959	4.0542
c20514.graph_c1	4.80759	3.32431	0.957685	5.69863
c20611.graph_c0	20.9569	13.6156	31.3915	68.0024
c20639.graph_c0	0.530709	0.538222	0.678361	6.29071
c20679.graph_c0	1.12308	4.86257	8.28196	1.80228
c20727.graph_c0	5.02363	6.88867	2.01553	6.44115
c20771.graph_c0	2.37368	1.48141	6.60162	0.692584
c20771.graph_c1	8.46472	7.15379	31.054	3.04048
c20794.graph_c1	7.39934	19.6686	22.1871	14.2548
c20902.graph_c0	0.891173	2.30968	4.33948	0.281692
c20915.graph_c0	33.4508	33.5851	65.9685	28.8656
c20931.graph_c0	761.551	1886.95	1411.33	1100.17
c20975.graph_c0	18.9761	14.6542	4.10087	7.5665
c21017.graph_c0	2.06544	1.25681	2.71551	4.23057
c21064.graph_c0	2.00565	0.944378	0	1.3585
c21065.graph_c0	4.97889	0.688551	0	1.50225
c21120.graph_c0	147.775	229.395	108.231	203.63
c21147.graph_c0	0.779722	0.79076	1.3526	0.0616157
c21147.graph_c1	0.519749	0.622944	1.50126	0.134417
c21174.graph_c0	114.94	303.893	379.425	163.908
c21174.graph_c1	81.3759	174.875	278.835	89.9182
c21195.graph_c1	0.192149	0.779476	1.82451	0.789574
c21224.graph_c0	2.32831	0.446726	0.206832	1.31279
c21280.graph_c0	0.903809	3.02479	6.83256	0.342823
c2131.graph_c0	0.0634461	2.70246	0.973173	0.120328
c21318.graph_c0	107.903	135.064	56.5316	157.036
c21328.graph_c0	1.35901	1.12766	3.51934	0.351467
c21343.graph_c0	3.50815	5.3941	6.44729	2.03893
c21351.graph_c0	3.55709	3.52816	2.05566	1.26027
c21390.graph_c0	1.00187	0.179304	2.97016	2.34718
c21405.graph_c0	1.61277	4.82503	5.56597	2.29402
c21452.graph_c0	2.48284	0.547389	0.709626	21.292
c21466.graph_c0	1.71915	1.49441	0.269074	2.40651
c21490.graph_c1	2.61841	7.20772	1.02456	6.03005
c21581.graph_c0	0.857711	1.73971	1.6915	9.43478
c21596.graph_c0	3.75249	1.50345	3.19766	4.34913
c21638.graph_c0	12.0929	0.207866	1.0779	1.74926
c21648.graph_c0	0.195873	0.198645	1.82411	0
c21677.graph_c0	2.30125	2.40911	4.87989	8.23607
c21710.graph_c0	13.034	35.7088	36.0728	17.2217
c21710.graph_c1	22.6981	22.1523	14.4356	47.6918
c21748.graph_c0	1.38927	2.94595	5.53491	4.49115
c21762.graph_c0	233.081	619.952	704.293	254.242
c21768.graph_c0	5.13772	3.90783	0.586349	5.98844
c21810.graph_c0	4.01285	2.61228	1.8715	4.24237
c21886.graph_c0	0.863209	2.83639	3.59383	0.949526
c21893.graph_c0	0.704623	1.42919	2.48754	0.593932
c21902.graph_c0	3.86067	4.54177	2.16566	3.60239
c21909.graph_c0	1.38441	4.21204	5.79135	2.26757
c21910.graph_c0	8.34716	3.83761	2.56067	6.43784
c21919.graph_c0	3.35717	4.06531	1.37245	2.37575
c21944.graph_c0	0.899788	0.829568	3.49518	0.775676
c21955.graph_c3	0.283507	2.10848	3.31322	0.716911
c21967.graph_c0	40.1248	50.3537	21.6328	41.1151
c21999.graph_c0	0.331935	0.367237	1.22326	0.28615
c22038.graph_c0	4.58875	3.09435	1.94783	3.32619
c22051.graph_c0	0.792144	1.60672	0.0723237	0.688571
c22056.graph_c0	53.0587	45.7785	21.2572	171.969
c22056.graph_c1	26.7207	16.4236	15.0814	88.6849
c22056.graph_c2	97.3454	63.9658	47.6467	293.043
c22075.graph_c0	0.50629	0.855762	2.58859	4.96104
c22149.graph_c0	1.79995	3.10324	3.32784	4.18178
c22172.graph_c0	3.82939	4.57402	6.61962	1.9367
c22203.graph_c0	4.11973	6.44278	2.06699	9.31017
c22224.graph_c0	2.77904	0.644201	8.6123	8.05644
c22324.graph_c0	3.93715	4.31147	2.70747	1.39013
c22329.graph_c0	2.86042	3.17719	8.35711	2.2733
c22365.graph_c0	1.4575	0.128533	0.173571	2.01307
c22366.graph_c0	4.87674	3.72725	0.774351	5.42873
c22462.graph_c0	1.84107	4.49121	5.64244	2.94905
c22473.graph_c0	0.976172	4.13996	7.2921	2.18796
c22535.graph_c0	7.68565	4.02822	3.07808	8.91107
c22550.graph_c0	4.47237	5.83159	1.56153	4.56725
c22556.graph_c0	2.07528	4.39233	0.395427	4.87704
c22573.graph_c0	24.7912	30.055	18.4199	43.7751
c22582.graph_c0	4.09583	2.31655	1.46705	7.31977
c22617.graph_c0	26.8147	77.5628	90.9457	44.6642
c22666.graph_c0	1.2194	1.11888	0.44533	2.42277
c22690.graph_c0	6.72727	6.20658	3.73643	8.94871
c22751.graph_c0	2.67548	5.93547	11.542	1.58568
c22755.graph_c0	94.2562	79.9282	186.997	59.1461
c22756.graph_c0	6.94197	2.1849	10.4906	7.94485
c22775.graph_c0	5.87223	6.36607	10.6489	1.92016
c22775.graph_c1	4.95918	7.33006	14.6816	4.10232
c22775.graph_c2	9.2485	16.6041	22.5934	6.87386
c22803.graph_c0	2.04354	3.39131	0.814155	5.54924
c22823.graph_c0	5.05798	2.83681	1.8472	6.64948
c22882.graph_c0	1.10767	0.748903	2.42717	8.05289
c22899.graph_c0	3.08273	1.89227	5.77726	1.76934
c22930.graph_c0	1.5058	1.96344	3.20528	1.10153
c22937.graph_c0	9.19725	4.45934	6.10218	4.16964
c22940.graph_c0	0.922672	2.39132	6.8516	4.37472
c22940.graph_c1	1.30552	1.63553	5.72137	3.13137
c22946.graph_c0	2.19021	5.20836	7.17129	8.30766
c22973.graph_c0	1.12759	1.21978	2.059	4.13447
c23014.graph_c0	0.559654	1.27705	2.91253	3.84761
c23030.graph_c0	172.011	127.89	70.3066	207.401
c23036.graph_c0	57.8121	95.3645	108.082	59.9401
c23060.graph_c0	4.77634	5.51673	8.72171	2.8937
c23062.graph_c0	2.08639	5.20843	7.2093	3.11989
c23127.graph_c0	79.0039	89.323	156.239	61.1167
c23137.graph_c0	7.17158	5.17198	2.00797	7.02729
c23139.graph_c0	6.95331	1.33236	1.12341	2.94738
c23174.graph_c0	1.89576	4.57446	2.72162	0.991834
c23183.graph_c0	8.41655	8.87712	1.47541	11.1736
c23306.graph_c0	8.79091	10.7893	12.5147	22.3537
c23313.graph_c0	62.9358	56.624	103.55	33.3629
c23324.graph_c0	7.98654	6.74966	3.79174	9.67713
c23394.graph_c0	80.7341	103.864	160.262	73.3829
c23449.graph_c0	2.08321	4.10803	4.69158	2.04861
c23452.graph_c0	3.55622	3.89509	21.4553	0.179854
c23459.graph_c0	3.03459	3.69306	6.35026	3.82724
c23515.graph_c0	1.16377	2.6977	7.46809	0.788264
c23535.graph_c0	8.70075	6.24614	2.67771	3.43006
c23543.graph_c0	0.835758	2.58515	8.65306	0.277384
c23561.graph_c0	5.53657	8.55361	7.25645	3.77816
c23583.graph_c0	0.626333	1.52448	0.365983	0.0791912
c23590.graph_c0	5.0031	0.958852	0.906384	3.06325
c23604.graph_c0	1.05368	1.37391	4.12294	0.428217
c23701.graph_c0	1.22329	0.992483	5.76307	0.928007
c23712.graph_c0	2.27366	2.59408	10.3379	2.37166
c23736.graph_c1	6.25777	4.44245	1.95135	9.31192
c23743.graph_c0	2.93472	3.26429	0.20744	6.55331
c23743.graph_c1	2.68182	4.04083	0	8.13792
c23748.graph_c0	0.899996	1.14092	2.76094	0.896113
c23778.graph_c0	4.17034	1.60424	1.1554	3.50006
c23779.graph_c0	5.80954	7.87005	10.6393	4.90585
c23796.graph_c0	1.09136	0.632463	3.41631	0.443531
c23799.graph_c0	6.0204	7.60525	1.50436	4.7074
c23863.graph_c0	6.0679	2.67337	0.980863	3.44298
c23881.graph_c0	13.5684	14.5633	24.6959	10.093
c23883.graph_c0	0.234964	0.71487	2.70301	0.334215
c23950.graph_c0	13.5994	14.0272	21.2053	11.0033
c23953.graph_c0	12.5045	16.9493	26.4122	12.1997
c23961.graph_c0	37.4862	24.5584	63.3044	46.661
c23965.graph_c0	1.62005	1.72513	0.532484	3.91743
c23979.graph_c4	5.76925	4.34474	2.00265	2.92499
c24051.graph_c1	11.8188	15.466	23.6421	14.0274
c24055.graph_c0	0.375142	1.20477	1.98655	0.296447
c24091.graph_c0	8.73182	4.94961	2.43714	6.87913
c24097.graph_c0	67.3947	122.896	227.662	60.0174
c24102.graph_c2	0.607862	1.09594	1.18397	0.320233
c24106.graph_c0	80.7039	61.1942	90.4418	130.767
c24124.graph_c0	92.4699	135.871	235.536	82.7752
c24144.graph_c0	16.183	0.858771	2.88633	7.0484
c24145.graph_c0	3.56932	1.94915	1.30353	3.64504
c24222.graph_c0	4.49301	5.90289	8.22299	10.3126
c24235.graph_c0	10.2888	12.327	20.3901	11.7175
c24239.graph_c0	0.680816	2.15259	4.2122	1.06334
c24247.graph_c0	1.97674	3.13238	5.14365	0.937245
c24269.graph_c0	6.08733	2.79555	4.27846	19.06
c24271.graph_c0	2.81984	5.67105	3.35127	2.51535
c24273.graph_c0	0.695056	1.05734	0.856702	3.70745
c24298.graph_c0	9.10116	14.6978	6.55725	5.25327
c24325.graph_c0	111.984	175.365	256.276	122.289
c24348.graph_c0	4.15136	1.03582	2.8156	1.53091
c24351.graph_c0	16.0607	23.3113	31.8025	13.2039
c24371.graph_c0	1.06399	3.5519	2.86575	0.672638
c24374.graph_c0	4.34967	1.64139	2.32736	1.34292
c24388.graph_c0	3.20924	3.95767	9.47936	1.87463
c24393.graph_c0	45.0768	34.8097	45.7111	78.5564
c24399.graph_c0	74.5075	10.3145	10.5169	530.334
c24399.graph_c1	82.0959	10.0597	15.4192	542.158
c24422.graph_c0	19.2338	39.4802	13.8237	49.6972
c24427.graph_c0	31.9678	26.1646	7.94213	43.5926
c24441.graph_c0	6.88521	6.01822	4.66782	13.1303
c24450.graph_c0	104.432	208.134	224.999	80.4503
c24472.graph_c0	3.19754	1.99557	12.6657	29.7383
c24481.graph_c0	1.64045	3.49371	4.76284	1.71115
c24491.graph_c0	116.247	245.873	229.216	170.635
c24498.graph_c0	2.14209	0.995692	0.195576	1.26956
c24518.graph_c0	0.487907	0.940147	1.65713	0.231334
c24521.graph_c1	8.96082	12.4892	14.315	21.979
c24537.graph_c0	0.32381	0.656787	1.95124	3.68472
c24540.graph_c0	101.402	55.0295	39.7293	93.281
c24568.graph_c0	626.287	1225.84	1277.04	891.052
c24581.graph_c0	2.56257	5.31069	3.66208	9.40311
c24584.graph_c0	118.172	263.327	356.904	133.66
c24594.graph_c0	35.0736	55.0727	73.2629	41.341
c24602.graph_c0	2.35702	3.21887	5.76634	0.660369
c24602.graph_c1	1.7036	2.71861	3.54083	0.451383
c24615.graph_c0	26.485	39.187	70.3006	29.7255
c24617.graph_c0	3.00626	9.03757	2.11738	3.97069
c24627.graph_c0	0.626345	1.58803	6.00453	0
c24630.graph_c0	31.6297	33.9446	66.7734	24.8454
c24631.graph_c0	12.2716	7.66368	4.31652	11.2081
c24633.graph_c0	6.28014	15.1177	15.1978	7.23141
c24643.graph_c1	2.98077	1.62775	5.33828	1.08715
c24664.graph_c0	29.3871	32.9709	95.6129	7.37477
c24683.graph_c0	4.35794	10.4216	14.3828	3.16316
c24688.graph_c0	38.1011	28.8762	77.8935	18.245
c24706.graph_c0	2.78509	2.14663	7.26229	34.3861
c24728.graph_c0	3.31825	5.02479	10.6576	5.17251
c24757.graph_c0	3.50701	1.24635	1.01805	2.13179
c24803.graph_c0	5.08371	3.77542	8.42046	3.94769
c24832.graph_c0	6.94615	3.4142	16.2011	1.17189
c24848.graph_c0	76.8967	48.2657	57.8374	110.78
c24863.graph_c0	4.30433	2.24499	0.741067	3.84844
c24886.graph_c0	48.2333	86.1784	96.9302	44.4335
c24895.graph_c0	16.378	24.3612	35.2899	17.8892
c24907.graph_c0	13.6899	27.5749	17.7907	18.8942
c24927.graph_c0	2.81223	0.754953	0.0906212	0.784342
c24936.graph_c0	1.85312	8.07016	4.89661	2.89431
c24942.graph_c0	15.9232	15.3869	25.7159	12.4286
c24944.graph_c0	6.87989	5.6294	5.48197	21.722
c24944.graph_c1	4.98061	5.05112	5.05262	17.4925
c24968.graph_c0	4.28867	11.4915	12.3156	7.79118
c24993.graph_c0	5.718	6.34795	9.45268	20.0205
c25000.graph_c0	1.31112	3.93364	6.58388	2.27938
c25002.graph_c0	4.83386	4.06085	1.42282	4.03649
c25025.graph_c0	0.44273	0.149666	2.26362	4.05834
c25039.graph_c0	25.4945	30.453	47.7462	22.3729
c25043.graph_c0	2.73798	1.07283	0.409059	1.88825
c25062.graph_c0	22.5953	3.96422	23.5022	12.4762
c25062.graph_c2	35.5574	6.43941	41.392	18.8159
c25101.graph_c0	17.6461	29.0907	39.1776	15.4064
c25107.graph_c0	28.3888	79.5262	102.782	41.0382
c25118.graph_c0	3.85375	0.173702	0.281481	0.0812089
c25135.graph_c0	1.15747	3.25068	5.75542	0.844307
c25140.graph_c0	36.662	66.2809	18.1134	73.2243
c25176.graph_c0	10.1431	10.3711	14.4726	20.5657
c25192.graph_c0	17.9012	23.0569	50.7489	13.8522
c25212.graph_c0	66.8487	104.044	129.025	61.5522
c25245.graph_c0	0.820271	0.831883	2.11837	0
c25254.graph_c1	22.3082	18.7563	8.94078	16.0601
c25260.graph_c0	2.79912	1.77812	0.842516	1.0209
c25262.graph_c0	1.81422	3.85787	8.27135	0.721449
c25263.graph_c0	0.116383	0.767197	0.446287	1.60026
c25271.graph_c0	61.0486	92.3489	117.752	79.5388
c25282.graph_c1	0.366437	0	0.0802946	1.59842
c25303.graph_c0	10.8662	24.3542	20.7149	16.2805
c25310.graph_c0	8.88298	12.2193	23.5025	7.93062
c25315.graph_c0	39.765	24.0179	10.0605	32.4196
c25343.graph_c0	73.0953	81.1026	134.342	67.8436
c25346.graph_c0	25.0902	22.0914	11.149	18.666
c25354.graph_c0	10.3336	12.0042	9.05731	35.2767
c25367.graph_c0	1.47691	1.01135	0.705337	1.78356
c25374.graph_c0	1.81572	1.15089	4.47598	7.6046
c25378.graph_c0	0.958692	0.108029	0.0778042	1.95288
c25403.graph_c0	5.57614	9.45603	10.7914	5.56942
c25415.graph_c1	18.431	18.8032	9.97645	22.1592
c25422.graph_c0	45.5395	104.284	59.4012	39.0329
c25448.graph_c0	11.5467	4.80117	9.86757	1.53292
c25454.graph_c1	1.47291	2.01658	0.376541	0.931149
c25455.graph_c0	9.7431	0.9086	0.122697	3.39829
c25465.graph_c0	54.0055	40.0787	37.8261	99.5706
c25469.graph_c0	96.4477	131.918	239.364	77.8326
c25483.graph_c0	12.2309	15.7784	35.1696	8.3543
c25484.graph_c0	10.8148	15.5744	34.2431	10.2554
c25509.graph_c0	2.13859	1.61804	2.86375	1.06227
c25518.graph_c0	14.1061	18.7479	33.3658	12.2317
c25550.graph_c0	3.94967	4.34648	4.14317	1.27502
c25572.graph_c0	20.7076	27.9432	48.7501	15.8633
c25586.graph_c0	25.3122	35.8448	59.8614	25.1737
c25601.graph_c1	7.00159	2.32266	2.6526	5.2743
c25609.graph_c1	15.5926	19.587	35.073	11.5936
c25619.graph_c0	1.70031	2.27619	1.86289	5.09506
c25687.graph_c0	2.64766	0	3.28125	0
c25709.graph_c0	7.95798	13.4236	21.1744	5.15923
c25726.graph_c0	461.679	526.17	469.801	205.409
c25732.graph_c0	10.103	0	0.116516	1.71439
c25735.graph_c0	3.17487	4.58415	6.3673	2.34728
c25735.graph_c1	2.58203	2.09487	6.22361	1.59151
c25785.graph_c0	3.13944	3.26154	4.27855	1.92419
c25789.graph_c0	2.6527	3.18844	6.99672	3.63347
c25801.graph_c0	63.7121	72.4043	123.981	55.6285
c25817.graph_c0	9.43976	19.0686	30.3938	11.9475
c25821.graph_c0	2.45871	1.69848	1.05409	3.51419
c25898.graph_c0	4.68948	5.65563	1.87463	3.78588
c25907.graph_c0	1.09575	2.82866	6.43914	1.5586
c25918.graph_c1	15.7477	11.7965	7.84246	20.1936
c25929.graph_c0	4.60538	6.08948	11.6882	2.59818
c25929.graph_c1	3.90629	3.16927	12.0785	1.15243
c25945.graph_c0	1.48993	1.9052	1.17106	3.225
c25964.graph_c0	5.33319	13.7921	17.4709	3.79298
c25970.graph_c0	8.62576	7.02082	15.1289	6.28388
c25987.graph_c0	9.15883	7.72105	3.63752	13.7875
c25990.graph_c0	3.63608	6.0691	9.3784	6.53683
c26038.graph_c1	5.18607	9.46707	12.5002	4.58995
c26084.graph_c0	3.75618	2.65075	6.35314	2.69193
c26088.graph_c0	1.31811	0.725026	1.86024	0.720295
c26098.graph_c0	3.17745	2.85265	4.50852	8.00198
c26116.graph_c0	3.38577	10.7303	8.41262	6.85127
c26118.graph_c1	2.4119	3.09832	11.9794	1.98219
c26123.graph_c0	0.135004	0.410745	0.295824	2.81645
c26125.graph_c1	6.53753	5.85007	9.26926	3.23643
c26128.graph_c1	89.9139	93.5908	154.841	59.2189
c26134.graph_c0	3.31059	2.04535	0.833822	1.44337
c26149.graph_c0	7.18223	11.4614	10.0676	14.9235
c26153.graph_c0	1.1243	1.86581	2.4636	0.581533
c26179.graph_c1	9.69294	15.3197	8.13719	5.49105
c26183.graph_c1	3.2845	1.3324	3.77847	10.7454
c26188.graph_c0	7.93003	7.50614	14.4804	6.9628
c26199.graph_c0	5.13618	2.40911	0.984773	0.852338
c26254.graph_c0	10.6283	6.81217	21.9227	7.33716
c26263.graph_c0	5.84323	11.329	17.7936	4.68538
c26284.graph_c0	23.3978	9.63616	6.83166	18.3019
c26291.graph_c0	22.5698	68.4852	54.5852	21.6869
c26323.graph_c0	20.6127	26.8198	42.4992	16.5393
c26337.graph_c0	28.2105	46.5859	64.4414	45.1219
c26338.graph_c0	0.0970566	0.0984305	0.212673	2.57701
c26345.graph_c0	7.08582	16.256	12.4364	14.939
c26367.graph_c3	8.46642	6.67033	4.06301	13.7347
c26381.graph_c0	2.02279	2.35535	4.35032	1.13669
c26381.graph_c2	1.2989	2.32463	4.52043	0.724538
c26424.graph_c0	4.52959	5.51246	2.68812	9.6286
c26451.graph_c0	16.2791	13.5566	6.96022	19.2021
c26457.graph_c0	3.03198	2.88509	2.74773	0.354956
c26463.graph_c0	10.1232	8.49208	4.45016	8.47371
c26486.graph_c2	10.1	11.6915	7.26535	4.0632
c26490.graph_c1	14.994	17.031	8.92279	35.8603
c26497.graph_c0	71.0398	45.0861	23.1402	71.6815
c26502.graph_c0	1.34667	4.0972	1.01436	0.079813
c26512.graph_c0	7.23788	4.91879	14.1839	12.0288
c26515.graph_c0	19.0814	38.0311	40.3236	37.3824
c26521.graph_c1	55.8872	62.7175	106.68	55.9341
c26526.graph_c0	81.0365	59.0437	24.298	59.8936
c26544.graph_c1	2.52499	1.93995	4.946	1.59625
c26555.graph_c1	19.4593	38.9314	41.9614	28.7695
c26555.graph_c2	18.0656	43.9824	51.6916	34.1574
c26560.graph_c0	0.253292	0.685007	0.740027	2.56202
c26589.graph_c0	1.5115	1.70709	2.9733	0.814381
c26606.graph_c0	3.69526	6.71861	7.95125	2.52548
c26643.graph_c0	7.47948	20.8075	8.04426	5.01035
c26647.graph_c0	1.71314	4.54395	8.85532	1.04136
c26650.graph_c0	10.9728	4.42594	5.05466	17.9726
c26654.graph_c1	6.3373	23.9865	20.4577	8.37035
c26657.graph_c0	23.0676	29.9169	44.1095	24.8066
c26672.graph_c0	11.8703	7.30603	1.61445	12.0326
c26702.graph_c0	5.92756	3.5107	5.76695	12.7258
c26742.graph_c0	0.851337	4.31694	9.41216	1.90816
c26742.graph_c1	1.75255	5.75526	11.7036	2.21586
c26759.graph_c0	2.25284	0.571182	0.102843	1.51321
c26789.graph_c0	13.0106	11.715	3.3305	5.07339
c26789.graph_c1	10.3185	12.7668	3.16542	5.08806
c26805.graph_c0	36.3387	30.7832	36.6516	88.4785
c26823.graph_c0	0.864166	1.94755	1.89358	3.91522
c26841.graph_c0	47.2967	3.60511	11.2219	35.5373
c26846.graph_c0	1.54204	3.86623	14.2667	0.121856
c26894.graph_c0	8.46118	10.3651	17.3472	6.35525
c26920.graph_c0	11.5829	10.0994	4.87496	15.404
c26932.graph_c0	6.81434	16.9479	11.9099	8.6158
c26958.graph_c0	5.61644	3.10688	7.6452	2.74365
c26965.graph_c0	163.64	137.21	219.589	113.976
c26969.graph_c0	1.38019	0.650377	0.656793	1.89048
c26975.graph_c0	0.802104	2.56552	2.97439	0.643596
c26981.graph_c0	116.345	157.89	271.732	104.79
c26984.graph_c1	0.129799	2.76436	2.13314	1.35393
c27002.graph_c0	5.81893	1.01165	2.6412	32.9499
c27020.graph_c0	6.45628	11.912	13.7211	7.45005
c27046.graph_c0	1.40407	2.04306	2.96517	1.21567
c27047.graph_c0	2.532	2.3344	10.8442	0
c27047.graph_c1	2.86126	1.76629	10.9038	0.353902
c27051.graph_c0	28.3889	7.1977	9.17148	329.603
c27051.graph_c1	27.0167	6.00414	10.4148	311.7
c27051.graph_c5	7.32954	2.26231	3.49145	106.673
c27060.graph_c0	9.67999	22.0883	13.1286	15.1014
c27117.graph_c0	5.55008	5.93919	10.9873	3.84742
c27121.graph_c0	8.38024	10.5888	9.18151	19.5412
c27127.graph_c0	1.06029	8.17225	9.75798	1.6087
c27130.graph_c0	2.87948	3.46779	5.5209	17.0658
c27132.graph_c0	4.63268	5.39145	11.1497	3.3488
c27136.graph_c0	4.38834	4.17659	10.9473	2.94495
c27137.graph_c0	289.596	424.114	593.814	269.874
c27157.graph_c0	24.5997	30.0618	46.1072	21.3163
c27161.graph_c0	1.1631	3.17009	4.53973	0.551469
c27172.graph_c0	10.0589	9.536	5.51034	13.0637
c27175.graph_c0	10.8168	7.09164	3.95033	4.50696
c27199.graph_c0	4.38906	1.03003	6.12019	3.16452
c27210.graph_c1	2.16092	3.27572	4.33632	2.13542
c27226.graph_c0	15.2708	21.8579	31.1676	34.6766
c27227.graph_c0	1.34394	1.99202	3.05813	1.56851
c27257.graph_c0	0.897753	0.964018	2.71934	1.00155
c27274.graph_c0	2.42613	12.7945	18.3409	1.15032
c27274.graph_c1	0.94499	2.68343	6.83327	0.358443
c27274.graph_c2	2.29202	12.3197	21.8472	5.21631
c27275.graph_c0	88.0575	129.466	180.575	79.8139
c27307.graph_c0	3.02274	12.5408	12.0428	5.2116
c27317.graph_c0	5.26273	0.784887	5.25716	3.96305
c27322.graph_c0	14.9292	22.1284	28.4945	13.9647
c27330.graph_c0	308.118	706.34	1210.37	143.673
c27331.graph_c0	11.6786	15.1708	31.7724	10.7012
c27345.graph_c0	5.86347	9.33744	10.99	9.55797
c27354.graph_c0	0.673332	3.82404	0.442627	2.93711
c27358.graph_c1	3.06909	3.2708	4.61636	1.67714
c27358.graph_c2	4.04544	3.8217	6.67872	2.99537
c27375.graph_c0	0.886918	1.25926	2.33213	0.560693
c27400.graph_c0	5.38457	9.78524	24.6207	4.84041
c27409.graph_c0	1.57699	0.925919	4.81958	3.77789
c27410.graph_c0	135.582	131.292	217.03	110.885
c27412.graph_c0	4.0068	2.0946	1.13142	2.58525
c27430.graph_c0	2592.83	8057.82	10596.1	3689.59
c27433.graph_c0	94.4433	81.4279	58.329	177.564
c27436.graph_c1	0.308862	0.563823	1.75965	0.234309
c27451.graph_c0	17.5713	7.98643	6.74972	7.2644
c27465.graph_c0	15.2044	21.897	32.5112	15.5971
c27468.graph_c0	9.39916	5.12582	11.6579	12.2343
c27484.graph_c0	527.509	1026.73	1219.24	568.385
c27488.graph_c0	1.76875	6.22549	5.92758	0.690634
c27495.graph_c0	2.96721	0.385797	1.08364	10.822
c27505.graph_c0	19.7229	17.8871	39.5615	13.3348
c27508.graph_c0	11.923	8.54215	4.95707	10.6586
c27515.graph_c1	13.0061	13.1902	27.9056	10.9972
c27540.graph_c0	4.06422	4.54815	5.87312	2.79082
c27547.graph_c1	133.43	573.975	454.347	214.675
c27550.graph_c0	52.6677	91.739	115.782	57.6861
c27583.graph_c0	14.0729	18.6347	28.9853	12.7622
c27623.graph_c0	6.2406	6.32894	10.6692	4.55214
c27624.graph_c1	5.29168	6.32982	2.52718	9.00658
c27638.graph_c0	80.4846	123.014	201.777	72.8619
c27641.graph_c0	26.3141	33.7607	49.4116	24.816
c27648.graph_c0	25.3748	27.4478	44.7325	21.1159
c27651.graph_c0	47.7418	74.3084	22.3119	86.8414
c27652.graph_c0	4.01643	3.24997	10.4862	15.7614
c27652.graph_c1	3.54327	3.6751	13.0578	19.1672
c27659.graph_c0	37.9582	24.5167	13.0106	37.4024
c27659.graph_c1	205.817	130.204	62.0659	202.729
c27659.graph_c2	190.258	127.019	65.1221	217.782
c27660.graph_c0	2.45238	0.977072	1.19949	3.44675
c27660.graph_c1	1.63755	0.349628	0.849848	2.61532
c27670.graph_c0	175.277	158.23	468.628	94.1045
c27678.graph_c0	0.946622	1.66741	2.86576	1.53546
c27697.graph_c0	94.7739	67.8693	101.611	155.533
c27723.graph_c0	3.18852	1.72461	9.17595	2.29792
c27723.graph_c1	2.13418	1.21206	6.6406	2.10474
c27728.graph_c0	2.9061	4.52612	3.29768	0.787364
c27747.graph_c1	10.0155	7.41205	4.15198	12.4921
c27777.graph_c0	7.12079	4.33296	11.5648	39.0053
c27779.graph_c0	40.0384	76.6663	109.023	43.8975
c27799.graph_c0	26.4418	17.2864	11.0134	23.0018
c27805.graph_c0	3.20476	2.53257	4.05838	1.73657
c27824.graph_c0	0.56583	11.4768	6.3233	1.82431
c27838.graph_c0	4.84873	10.6031	18.8422	7.25608
c27849.graph_c0	19.1732	25.407	42.7673	14.1132
c27853.graph_c0	2.17074	2.93529	4.31616	17.0775
c27862.graph_c0	81.1851	36.8101	17.5298	41.2673
c27906.graph_c1	16.6374	13.3257	33.0385	8.51586
c27912.graph_c2	1.01562	0.367858	1.70884	0.791108
c27923.graph_c0	55.0089	54.627	29.3128	80.5651
c27927.graph_c0	5.34196	8.81007	14.9778	7.9626
c27928.graph_c0	15.6302	15.8864	32.9698	13.649
c27938.graph_c0	1.16258	5.01093	4.98883	0.551223
c27959.graph_c1	7.84391	10.4409	4.96834	12.3776
c27983.graph_c0	33.4408	49.4194	77.2937	28.8729
c28002.graph_c0	0.628171	0.477798	1.03235	17.7214
c28009.graph_c1	2.49294	2.96544	2.75184	1.36862
c28011.graph_c0	15.2624	10.8621	25.1315	50.7822
c28021.graph_c0	11.8513	12.896	21.455	25.66
c28038.graph_c0	0.357399	1.81229	1.06284	0.242079
c28040.graph_c0	1.86303	5.15292	4.57153	1.60605
c28045.graph_c0	14.9693	11.7912	5.73222	11.478
c28056.graph_c0	6.89939	8.55985	7.9044	14.181
c28060.graph_c1	16.118	16.3462	30.4941	12.6794
c28062.graph_c2	2.69592	4.32482	5.47775	1.99869
c28067.graph_c0	6.43379	5.46458	12.7322	3.81312
c28076.graph_c0	1.65785	3.99313	4.54091	0.982558
c28099.graph_c0	1.4002	3.84242	1.44384	1.09346
c28125.graph_c0	24.3293	31.0589	50.671	21.0806
c28142.graph_c0	101.787	7.00495	44.1736	72.7595
c28172.graph_c0	7.79704	8.33282	5.86624	33.2015
c28197.graph_c0	5.99286	22.0148	10.7972	12.8812
c28197.graph_c1	3.28595	16.6623	9.38605	11.1285
c28210.graph_c0	6.82936	13.5223	16.7462	4.62578
c28211.graph_c0	0.588361	1.03939	1.33082	0.143981
c28218.graph_c0	0.356385	1.03266	2.56588	0.289672
c28223.graph_c1	4.4914	2.11481	3.10481	1.26758
c28229.graph_c0	1.12125	2.36521	1.6707	0.467829
c28232.graph_c0	11.1091	10.4589	3.63476	6.00426
c28243.graph_c1	2.25896	2.84392	1.57884	5.05981
c28255.graph_c0	2.09606	3.1886	4.55042	2.61337
c28266.graph_c0	0.220757	1.02986	4.6438	0.418676
c28268.graph_c0	1.60999	2.66528	7.05572	1.07768
c28271.graph_c0	10.5262	13.4664	18.886	9.79851
c28291.graph_c0	16.4632	9.37333	13.9235	22.1849
c28317.graph_c2	1.97865	8.3915	6.89767	3.07031
c28326.graph_c0	10.296	11.2058	14.3757	23.5155
c28327.graph_c0	7.71606	0	0	0.0932092
c28333.graph_c0	0.970758	0.9845	2.507	4.47121
c28338.graph_c0	18.059	30.3139	40.1854	25.2149
c28359.graph_c0	40.8843	23.1097	39.9663	51.3032
c28359.graph_c2	22.7361	29.076	39.6295	20.0742
c28362.graph_c0	10.9262	13.8414	22.2617	13.1603
c28368.graph_c0	4.53332	5.54404	10.81	24.4021
c28383.graph_c0	11.6016	18.3691	27.8428	12.9847
c28390.graph_c0	4.53542	2.82433	6.24766	3.29478
c28397.graph_c0	4.93142	1.79531	5.68001	8.1536
c28412.graph_c0	22.3055	25.1399	45.1981	51.2438
c28418.graph_c0	2.06563	4.45831	8.00799	0.853825
c28421.graph_c0	3.01552	6.26439	3.41042	4.01257
c28425.graph_c0	41.2105	57.0272	90.7236	40.7484
c28433.graph_c0	0.691898	0.350846	5.07895	0.164027
c28453.graph_c0	2.18166	2.7466	1.19513	4.56564
c28455.graph_c0	54.6751	32.593	19.82	56.1594
c28460.graph_c0	5.04627	9.64034	12.0861	6.5658
c28467.graph_c0	0.540832	3.40063	6.75499	0.512856
c2847.graph_c0	1.31142	0.291948	1.36672	0.4853
c28514.graph_c0	9.09039	7.80386	4.01877	10.2837
c28544.graph_c0	10.3363	23.18	27.7533	8.42115
c28555.graph_c0	4.28792	5.25458	12.6256	2.54132
c28569.graph_c0	2.23924	7.06516	8.45042	3.53902
c28579.graph_c0	8.11999	9.98589	17.0834	5.98602
c28589.graph_c0	12.6145	8.2529	2.53701	7.6331
c28595.graph_c0	150.474	109.735	104.589	257.316
c28600.graph_c0	16.5892	23.6015	32.6036	16.9239
c28605.graph_c0	10.4881	12.5937	21.0513	8.35426
c28606.graph_c0	31.96	24.8756	12.9474	31.2695
c28632.graph_c0	7.69526	5.72307	18.2672	3.32428
c28645.graph_c0	24.2362	16.1257	18.3419	10.6942
c28646.graph_c0	88.9653	101.234	199.871	74.5103
c28649.graph_c0	3.99966	6.34612	12.2628	4.28216
c28669.graph_c0	1.95638	4.82793	3.00082	1.36047
c28671.graph_c0	6.78191	5.78933	7.48381	11.7981
c28680.graph_c0	3.16113	10.8359	6.30335	6.41489
c28682.graph_c0	0.522975	0.265189	4.01085	0.619904
c28724.graph_c1	17.1278	7.29357	8.70881	11.3064
c28739.graph_c0	3.57533	4.31322	2.96989	2.10514
c28748.graph_c0	1.05212	0.89629	0.64552	2.47428
c28759.graph_c0	2.50932	3.81726	2.93253	0.793172
c28765.graph_c0	11.5385	19.2702	24.9691	11.8671
c28796.graph_c1	13.1693	14.5913	19.5134	9.6824
c28806.graph_c0	0.256295	1.21297	0.1404	1.01266
c28823.graph_c1	5.10596	7.36624	8.23366	3.17107
c28825.graph_c2	6.86584	4.05122	10.8048	23.9712
c28829.graph_c1	13.849	8.39052	6.10865	10.2332
c28863.graph_c0	9.95518	8.45549	4.59004	9.8729
c28870.graph_c0	3.97842	1.38334	4.89848	7.79676
c28873.graph_c0	20.8072	14.578	30.0884	10.4168
c28877.graph_c0	81.0535	116.739	181.151	70.8325
c28891.graph_c0	2.39502	1.06265	3.28002	2.69697
c28901.graph_c0	4.9901	7.9475	11.204	4.83195
c28907.graph_c0	4.47718	4.32772	4.44539	13.8645
c28929.graph_c0	0.809744	1.0183	3.08734	0.706429
c28938.graph_c0	22.6446	7.88355	8.88706	287.057
c28938.graph_c1	7.89949	3.39874	3.93399	50.6201
c28938.graph_c2	4.35231	2.20696	1.78817	72.7414
c28953.graph_c1	5.92473	4.00573	6.37733	8.92021
c28955.graph_c0	1.63993	3.24312	2.11115	0.816425
c28962.graph_c0	11.9247	8.2174	12.2274	23.3406
c28969.graph_c2	6.08205	4.32139	2.5537	4.04066
c28981.graph_c0	29.7479	34.522	86.0336	15.7867
c28984.graph_c0	9.00437	12.3339	6.14981	2.99405
c28984.graph_c1	5.50986	6.76425	4.28922	2.54368
c28985.graph_c0	7.09609	3.402	3.39254	7.70779
c29004.graph_c0	0.476112	2.57521	2.95593	0.872868
c29006.graph_c0	21.8111	21.7542	7.25782	18.5889
c29008.graph_c0	2.31461	12.9423	22.412	3.41096
c29014.graph_c0	20.497	10.5935	2.30326	13.5808
c29022.graph_c0	6.99575	16.2513	8.97484	11.6235
c29028.graph_c0	3.69538	1.97795	1.72445	5.41857
c29037.graph_c0	14.6557	14.1683	6.25597	12.5981
c29068.graph_c0	6.68455	10.1688	4.91458	7.88176
c29120.graph_c0	13.4149	17.8791	28.3814	11.2588
c29121.graph_c0	5.84382	11.8531	12.6388	5.54153
c29122.graph_c0	2.87837	1.39006	11.5631	1.0398
c29125.graph_c1	1.75172	6.66195	5.27783	1.79953
c29133.graph_c0	1.34162	0.544243	0.808441	3.81665
c29158.graph_c0	6.82502	10.6601	17.1944	7.16416
c29170.graph_c0	5.31664	4.58312	8.66466	4.50595
c29172.graph_c1	12.6303	20.3438	29.3038	18.6699
c29182.graph_c0	24.603	32.52	54.2919	23.4803
c29185.graph_c0	8.9919	5.96519	19.2959	7.34072
c29185.graph_c1	9.91262	7.22113	22.5621	10.459
c29212.graph_c0	14.4756	17.4234	25.2085	12.2096
c29219.graph_c0	24.0889	66.1155	46.7055	38.8898
c29229.graph_c0	1.2211	2.99277	0.81758	2.66969
c29231.graph_c0	18.839	12.1022	7.80821	21.3746
c29234.graph_c2	16.9075	7.18535	14.8193	9.23802
c29235.graph_c0	2.16705	3.18511	4.92055	3.3058
c29286.graph_c0	9.3753	13.4841	20.6057	7.11227
c29289.graph_c0	1.0839	2.5649	4.42027	1.08493
c29312.graph_c0	2.33353	5.91642	3.62193	2.39723
c29348.graph_c0	17.209	12.2168	5.65633	7.0171
c29349.graph_c0	8.11568	12.5678	19.5543	8.27067
c29356.graph_c0	3.24866	5.29497	5.3707	2.03541
c29362.graph_c0	35.7332	48.8146	25.2721	24.0228
c29363.graph_c0	29.5847	10.6516	17.3925	530.751
c29367.graph_c0	0.307803	0.312161	4.88989	0
c29378.graph_c0	2.80798	2.30009	6.86288	2.66273
c29414.graph_c0	39.7704	18.1622	9.8433	19.1974
c29420.graph_c1	14.3974	17.3704	7.75103	15.1827
c29420.graph_c2	7.18963	20.5281	10.9067	7.86661
c29420.graph_c3	7.0749	40.9304	15.1504	13.7228
c29421.graph_c0	2.02025	0.403999	0.498798	1.26817
c29428.graph_c0	0.916848	1.11579	1.45654	0.260826
c29431.graph_c0	1.20373	4.15062	1.24346	2.60906
c29452.graph_c0	1.19042	0.402424	2.71717	0.0940702
c29455.graph_c0	0.97003	0.327921	0	7.0522
c29488.graph_c0	2.25361	1.927	4.84134	3.01699
c29502.graph_c0	4.47987	3.82781	2.62802	6.68998
c29507.graph_c0	2.42613	5.28442	3.77571	3.11108
c29514.graph_c0	6.95996	5.12507	3.34856	8.00601
c29526.graph_c0	32.8363	6.92214	24.0513	24.9277
c29532.graph_c0	27.9758	45.3419	21.4841	52.8094
c29541.graph_c3	22.6461	19.622	9.75593	16.5751
c29558.graph_c0	8.40553	10.4579	15.855	8.54593
c29559.graph_c0	40.7594	75.2977	81.149	34.4794
c29564.graph_c0	9.11183	25.0952	25.5449	19.2293
c29571.graph_c0	43.0581	49.5978	18.6371	23.1879
c29572.graph_c0	37.6573	42.3206	56.8136	29.652
c29587.graph_c0	4.11522	2.14872	6.87464	0.386371
c29616.graph_c0	1.63929	1.425	4.3618	15.9891
c29624.graph_c1	6.66531	16.0025	45.306	2.83779
c29630.graph_c0	9.25728	8.22087	20.6001	14.9188
c29638.graph_c0	11.4369	31.8351	29.5266	13.0952
c29642.graph_c0	5.48751	10.2207	10.6369	6.40449
c29658.graph_c0	20.0707	17.988	9.06862	22.839
c29660.graph_c2	10.2107	6.55128	3.6529	9.38613
c29667.graph_c0	0.588439	1.97393	2.92595	0.858462
c29678.graph_c0	4.93078	2.6003	2.59307	1.24686
c29679.graph_c1	11.9887	17.992	21.958	11.1389
c29699.graph_c0	0.669741	0.388127	0.419302	3.90131
c29709.graph_c0	14.6166	17.1111	7.90821	13.3899
c29727.graph_c0	3.42404	3.311	7.15388	2.49182
c29728.graph_c0	5.97864	12.7813	18.759	5.00396
c29728.graph_c1	4.13564	8.28351	10.5347	3.82367
c29757.graph_c0	0.306797	1.06676	1.68065	0.581853
c29770.graph_c0	1.05897	0.50118	0.773478	3.9498
c29779.graph_c0	12.6344	24.2487	36.1688	14.1065
c29782.graph_c0	15.0936	12.0773	7.88907	5.58068
c29785.graph_c0	1.82759	3.10034	4.7328	1.44947
c29787.graph_c0	20.1975	120.537	93.0537	25.0458
c29787.graph_c2	20.4089	147.759	83.23	31.449
c29810.graph_c0	38.6282	27.7358	14.6776	31.1997
c29819.graph_c0	14.3799	9.66551	6.11791	15.1091
c29823.graph_c0	18.0756	16.1749	7.04257	8.70781
c29835.graph_c0	28.937	23.0633	15.7072	63.7159
c29838.graph_c0	3.09146	11.0208	8.62156	6.21842
c29841.graph_c0	0.234165	2.49353	5.90074	0.666155
c29857.graph_c0	4.4128	1.41068	1.62909	2.41066
c29858.graph_c0	6.06862	4.58011	36.0276	2.40895
c29860.graph_c0	4.29161	4.63776	7.70811	3.53589
c29870.graph_c0	0.739088	4.87208	2.75317	1.33163
c29872.graph_c0	18.2261	20.7871	39.6467	13.0044
c29882.graph_c0	5.79598	7.68666	11.7844	4.65061
c29906.graph_c0	13.2799	8.41745	4.3649	9.36603
c29911.graph_c1	1.85625	1.68083	3.99484	8.17252
c29940.graph_c0	1324.05	866.375	296.628	1148.59
c29941.graph_c0	1.50935	2.88862	5.54779	3.97064
c29947.graph_c0	4.62807	3.27367	2.81225	6.34328
c29959.graph_c0	10.4732	7.41746	13.0867	5.82754
c29961.graph_c0	274.561	442.124	687.756	278.378
c29980.graph_c0	44.6364	55.0892	89.4368	42.2557
c29993.graph_c0	36.2232	30.0855	13.9416	19.3956
c29999.graph_c0	5.07941	3.49688	2.23415	2.39075
c30005.graph_c0	4.69797	6.78774	4.44207	2.07491
c3001.graph_c0	0.176751	1.65809	0.823014	0.335215
c30017.graph_c0	13.0094	16.8202	30.7357	9.9393
c30030.graph_c0	8.35542	4.93245	9.9741	5.67633
c30045.graph_c0	12.4729	11.9778	7.07461	16.1192
c30073.graph_c0	16.56	7.71636	13.2398	40.9561
c30084.graph_c0	4.48318	6.44438	8.11521	3.40102
c30085.graph_c0	5.61986	4.25041	0.887053	4.51623
c30096.graph_c0	52.4878	110.053	123.022	49.8269
c30134.graph_c0	12.4859	7.33859	17.566	3.2291
c30153.graph_c0	3.38659	4.92113	4.09805	6.66248
c30157.graph_c0	0.0619145	0	0	4.28596
c30167.graph_c0	10.8709	22.6559	7.26528	13.0919
c30177.graph_c0	2.25125	4.90035	7.03855	2.75962
c30181.graph_c0	2.26684	2.29892	5.16426	1.70601
c30186.graph_c1	8.26614	4.60613	4.37896	12.5761
c30188.graph_c0	29.1426	45.6643	55.8582	29.0928
c30196.graph_c0	1.3608	2.65397	5.96364	4.76458
c30198.graph_c0	33.2914	47.1138	74.7521	28.6085
c30201.graph_c0	7.75913	15.8136	22.8873	11.4611
c30214.graph_c0	28.8866	71.6659	184.513	29.5663
c30261.graph_c0	121.447	246.549	329.495	120.287
c30262.graph_c0	14.0989	19.0994	28.4885	11.613
c30272.graph_c2	14.0704	15.9992	28.4957	13.2078
c30274.graph_c0	92.9357	165.543	282.339	84.4466
c30298.graph_c0	172.927	113.471	135.561	271.378
c30304.graph_c0	15.4967	7.56968	12.0718	6.74088
c30310.graph_c1	0.748148	0	0	2.52248
c30312.graph_c1	2.52937	5.41538	6.46617	3.37571
c30318.graph_c0	0.389631	0.691506	1.06721	4.1566
c30319.graph_c0	14.6452	19.3001	27.4624	11.98
c30329.graph_c0	3.46868	1.86236	0.223549	1.93486
c30329.graph_c1	3.13947	2.68119	0.724136	3.44713
c30331.graph_c1	16.6232	41.0117	26.0931	19.2495
c30333.graph_c0	7.8393	6.50477	5.5307	14.7549
c30333.graph_c1	8.51153	6.44047	4.54188	15.9752
c30333.graph_c2	11.6964	7.80394	5.90153	21.6963
c30353.graph_c0	17.729	18.7079	14.5485	9.25678
c30354.graph_c0	1.16047	3.75136	1.43036	1.92577
c30359.graph_c0	32.8882	30.5132	49.8072	23.7117
c30371.graph_c0	39.0779	80.1494	16.1497	48.4952
c30374.graph_c0	165.556	105.56	116.237	262.105
c30375.graph_c0	1.49334	2.16354	6.07702	1.51724
c30384.graph_c0	1.61728	0	1.67347	0
c30389.graph_c0	20.8361	38.1653	67.8527	17.1949
c30394.graph_c0	5.44901	3.61005	1.89	4.38818
c30398.graph_c0	3.18264	6.95196	8.58325	1.39293
c30405.graph_c0	1.15268	1.77785	1.42075	0.637614
c30409.graph_c0	3.64437	2.03074	1.09693	2.0887
c30417.graph_c0	19.782	27.8564	32.9495	46.9602
c30427.graph_c0	6.09381	3.20448	7.58314	8.06149
c30428.graph_c0	2.22642	1.04534	3.02654	3.01049
c30432.graph_c0	2.61574	2.21064	3.55577	7.62505
c30438.graph_c0	46.5326	13.4543	22.9345	811.646
c30444.graph_c0	12.0755	12.9668	6.0962	15.38
c30445.graph_c0	1.27001	0.715549	2.93748	10.1698
c30447.graph_c0	2.90915	3.22693	0.996034	2.88798
c30473.graph_c0	87.3784	167.717	240.7	90.3193
c30475.graph_c0	7.30398	1.36165	7.35509	4.32885
c30481.graph_c1	1.36625	1.17775	1.64657	0.48584
c30488.graph_c0	29.935	43.2029	71.0006	61.0623
c30503.graph_c0	0.88896	3.70107	4.716	1.81905
c30509.graph_c0	2.45404	1.36883	4.43632	0.69813
c30511.graph_c0	0.98505	1.27871	7.07978	2.12974
c30512.graph_c0	42.1326	30.9647	69.1337	160.767
c30517.graph_c0	12.8356	10.6771	5.53033	9.43642
c30560.graph_c0	2.38122	2.0449	1.93563	1.07439
c30582.graph_c0	2.65305	0	2.90672	0
c30586.graph_c0	10.6919	1.44576	4.01628	1.54496
c30590.graph_c0	113.472	140.106	245.784	101.032
c30611.graph_c0	146.837	117.789	91.9574	208.141
c30625.graph_c0	14.5177	15.5412	7.44797	22.9992
c30645.graph_c0	7.055	4.92134	1.92217	4.03528
c30650.graph_c0	2.1098	0.334323	0.0722352	1.25042
c30663.graph_c0	98.8316	85.8527	79.3067	173.348
c30666.graph_c0	28.585	35.7997	54.8025	23.3478
c30667.graph_c0	28.6834	42.9932	20.4535	17.0574
c30668.graph_c0	11.3546	9.85712	3.98088	9.56131
c30677.graph_c0	1.16019	4.20218	3.99494	0.314335
c30678.graph_c0	0.487291	2.39492	1.68378	1.49289
c30685.graph_c0	34.0057	24.0651	12.692	31.7151
c30688.graph_c0	17.7112	17.156	8.76941	26.1615
c30697.graph_c0	5.32205	1.97651	7.63767	4.62027
c30702.graph_c0	18.7146	5.62358	23.4332	14.648
c30704.graph_c0	295.576	304.397	180.972	425.62
c30707.graph_c0	6.65113	4.40176	4.66725	9.0319
c30713.graph_c0	131.292	214.892	296.115	138.559
c30718.graph_c0	585.183	1191.4	1359.68	639.521
c30734.graph_c0	12.2574	14.7253	22.2158	11.4312
c30759.graph_c0	14.2106	27.1764	27.1845	24.6837
c30779.graph_c0	13.2817	25.0907	19.8777	53.054
c30785.graph_c0	5.69268	3.30469	1.24739	4.09519
c30793.graph_c0	26.4647	27.2824	50.673	23.1425
c30795.graph_c0	10.2708	21.5229	30.5191	18.5383
c30800.graph_c0	19.6235	23.3072	43.216	18.546
c30820.graph_c0	3187.22	1828.63	4590.48	2382.43
c30821.graph_c0	19.8743	25.4973	42.7028	17.7474
c30847.graph_c0	13.7393	14.8074	20.3381	27.4051
c30854.graph_c0	4.52824	11.8685	14.4326	5.2978
c30865.graph_c0	7.96592	5.99782	3.48221	6.6764
c30874.graph_c0	18.8521	30.2507	50.62	16.9863
c30876.graph_c0	0.622377	0.83202	1.51874	0.456051
c30896.graph_c0	1.8198	0.830504	0.79752	3.6239
c30913.graph_c0	2.27803	1.6942	2.24626	7.48867
c30915.graph_c0	1.14775	1.53061	0.950545	0.762723
c30928.graph_c1	7.99154	5.46821	3.58665	4.61081
c30931.graph_c1	17.1073	45.9439	43.0394	21.6298
c30945.graph_c0	4.0039	6.26007	9.55028	3.67814
c30954.graph_c0	5.88375	4.66175	6.69813	2.87688
c30995.graph_c1	5.84476	3.5877	1.92108	4.3756
c31012.graph_c0	0.309578	2.82565	2.71343	1.36997
c31021.graph_c0	6.53519	12.4521	8.38955	10.8293
c31022.graph_c0	24.6772	22.5986	34.502	84.3472
c31025.graph_c0	1.73764	1.4979	2.28454	9.4746
c31042.graph_c0	0.231224	0.586244	1.51999	4.05637
c31057.graph_c0	0.996456	2.73446	3.14675	5.11364
c31060.graph_c0	2.57408	2.49185	4.61486	1.10951
c31065.graph_c0	5.01997	2.88394	1.9075	2.94423
c31072.graph_c0	6.41865	4.0844	11.169	10.1444
c31089.graph_c0	4.72254	4.31411	7.85986	3.8971
c31095.graph_c0	7.65907	0.0424453	0.0917091	0.833446
c31108.graph_c1	1.52507	1.4848	2.53975	0.289237
c31111.graph_c1	0.60522	0.0818383	1.63561	0.382609
c31113.graph_c0	1.87958	0	3.0203	0
c31116.graph_c0	9.2979	15.8496	23.4082	9.00453
c31117.graph_c0	0.4673	2.68552	2.6623	1.2703
c31119.graph_c0	0.817399	2.07243	4.74644	0.0775117
c31123.graph_c0	2.91658	2.23953	0.502141	1.5409
c31137.graph_c0	1.43631	4.66127	1.57365	1.43012
c31146.graph_c0	3.41908	6.75247	22.7388	5.6881
c31146.graph_c1	3.85592	9.48001	22.1471	5.7617
c31154.graph_c0	87.4828	104.605	170.946	90.1036
c31179.graph_c0	102.782	120.056	201.774	86.7932
c31181.graph_c0	0.649949	0.0823938	0.400553	5.77808
c31186.graph_c0	385.014	523.713	826.721	431.536
c31194.graph_c0	74.0004	99.0749	182.578	64.0256
c31196.graph_c0	4.48974	9.54867	15.6645	1.94274
c31210.graph_c0	1.05754	1.03677	0.038622	0.935984
c31211.graph_c0	2.83708	7.53756	14.5348	3.82708
c31215.graph_c0	1.38117	10.3144	5.15874	6.3105
c31239.graph_c0	1.4153	1.68863	1.96108	0.394732
c31247.graph_c0	15.3516	14.0321	28.1528	13.3704
c31266.graph_c0	3.75181	6.14222	10.1589	3.71021
c31308.graph_c1	12.9164	8.85345	4.46346	10.0764
c31316.graph_c0	6.86224	3.26414	1.26415	8.29245
c31318.graph_c0	0.959724	1.13553	3.50496	0.91008
c31323.graph_c0	4.99992	2.36633	5.40495	14.54
c31329.graph_c0	3.72947	1.8645	3.91341	4.83163
c31337.graph_c0	1.16374	0.944171	1.70001	4.41417
c31345.graph_c0	14.6376	6.57556	6.88845	9.59521
c31356.graph_c0	11.1235	6.7112	13.6658	5.9243
c31363.graph_c0	5.32136	10.7276	21.1876	4.18457
c31369.graph_c0	3.95068	4.00661	7.54958	2.61371
c31381.graph_c0	5.60215	5.50664	1.6997	4.90372
c31383.graph_c0	36.5283	62.9696	102.366	50.0962
c31393.graph_c0	3.56183	6.37255	4.63868	6.88262
c31399.graph_c0	26.0911	14.5106	6.71832	14.7651
c31402.graph_c0	56.5326	57.4885	55.0435	218.169
c31416.graph_c0	1.69968	1.66217	1.19712	0.614002
c31447.graph_c0	0.530527	0.601336	2.01729	0.118373
c31449.graph_c0	7.48155	16.5757	22.8252	8.18601
c31476.graph_c1	4.21683	6.75967	5.66325	10.4482
c31481.graph_c0	2.6314	1.41282	4.83327	5.79787
c31484.graph_c0	36.1602	24.6235	65.6502	9.95331
c31488.graph_c0	16.6202	24.5758	27.2808	10.4974
c31510.graph_c0	1.62476	0.501492	0.309584	1.27276
c31520.graph_c0	130.841	102.861	33.902	107.59
c31534.graph_c0	89.3114	150.12	175.322	89.6328
c31542.graph_c0	6.65761	1.71866	0.663107	2.29572
c31542.graph_c1	7.37893	3.46107	1.01056	1.83677
c31552.graph_c0	24.6968	42.8381	58.1285	21.037
c31557.graph_c0	23.2747	21.5983	11.7925	30.9252
c31561.graph_c0	6.16159	8.72679	8.96216	2.85427
c31565.graph_c0	218.838	338.328	489.161	205.489
c31568.graph_c0	12.0206	19.7375	22.7026	18.8081
c31570.graph_c0	24.0771	19.3583	3.96084	17.3466
c31573.graph_c0	25.4749	56.3685	55.5677	45.0934
c31580.graph_c0	6.01117	7.80322	11.5912	3.19213
c31580.graph_c2	20.3461	16.7566	19.8977	36.9039
c31580.graph_c4	19.8855	20.6866	27.4002	13.4518
c31581.graph_c0	14.216	30.7161	14.7511	19.8049
c31587.graph_c0	2.63995	1.61935	0.583139	2.6649
c31591.graph_c0	20.2897	25.4327	31.1589	15.5435
c31596.graph_c0	35.4804	60.7617	65.4736	36.5048
c31599.graph_c0	18.3795	20.8855	9.82582	17.2188
c31636.graph_c0	5.4258	1.52482	2.72162	5.3931
c31637.graph_c0	6.36943	2.7032	6.29576	1.24738
c31653.graph_c0	19.8326	29.1767	13.8152	24.6112
c31653.graph_c2	13.6219	22.3592	10.6972	18.0693
c31661.graph_c0	6.66008	6.90787	11.9403	5.54048
c31666.graph_c0	18.8076	24.0614	30.2535	14.5892
c31735.graph_c0	0.3191	0.420703	2.30743	0.121038
c31743.graph_c0	10.5845	12.9118	23.4408	6.67945
c31744.graph_c0	1.96156	0.517226	1.76227	0.632432
c31761.graph_c0	8.97294	7.01684	17.2929	11.4817
c31783.graph_c0	4.64919	10.8933	6.32324	3.64858
c31786.graph_c0	10.3435	10.318	18.8875	8.5221
c31797.graph_c0	0.972753	2.21968	4.39626	0.345913
c31802.graph_c0	149.083	174.917	221.997	292.958
c31816.graph_c0	0.377874	0.592254	3.08621	0.0977257
c31828.graph_c0	69.8186	182.929	171.359	81.8583
c31828.graph_c1	31.4841	60.7821	70.4435	27.5174
c31833.graph_c0	8.62417	5.15492	3.8798	7.08156
c31834.graph_c0	170.342	238.353	316.914	159.567
c31839.graph_c0	1.02178	3.47883	4.15806	2.00706
c31880.graph_c0	2.13629	4.38465	9.13929	2.17048
c31880.graph_c1	1.65957	4.18361	8.62369	1.84351
c31892.graph_c1	2.46239	10.6701	6.74457	5.30685
c31895.graph_c0	24.4842	39.1775	58.4194	20.4316
c31909.graph_c2	2.96506	6.25463	7.27678	3.1116
c31911.graph_c0	10.5414	14.2123	23.0081	11.2114
c31919.graph_c0	2.34282	1.18799	6.30039	0.706883
c31921.graph_c0	135.226	230.999	280.478	159.582
c31927.graph_c1	2.74481	4.26248	3.00725	1.22007
c31939.graph_c0	10.3423	5.10001	3.43054	6.92811
c31944.graph_c0	9.0283	13.6957	18.2869	13.7412
c31947.graph_c0	64.5301	53.3283	31.8922	112.886
c31956.graph_c0	11.313	14.4339	30.2269	9.0321
c31958.graph_c0	1.37686	3.76593	4.66267	7.43821
c31959.graph_c0	6.88788	15.195	17.1935	11.9185
c31981.graph_c0	1.75193	1.07873	0.342757	4.98393
c31991.graph_c0	5.55039	8.09498	11.2355	6.01517
c31994.graph_c1	6.3181	2.08618	11.2687	1.46299
c32002.graph_c1	5.3268	5.08318	9.46645	4.35522
c32004.graph_c0	3.7456	2.75504	4.59978	1.52222
c32012.graph_c0	6.02134	6.02406	4.19003	1.92901
c32015.graph_c0	21.5621	31.0907	43.3542	21.3035
c32017.graph_c0	8.58139	8.36814	17.1564	6.67692
c32018.graph_c0	28.9129	37.9366	57.8962	29.7408
c32019.graph_c0	1.44837	2.90359	5.68315	1.66092
c32022.graph_c0	41.4347	60.9567	102.282	31.8211
c32024.graph_c0	2938.52	5353.99	8476.11	2701.11
c32030.graph_c0	50.169	75.9777	115.144	38.688
c32039.graph_c0	75.3019	86.4142	138.591	63.7376
c32042.graph_c0	35.6258	94.63	136.765	36.3563
c32044.graph_c0	174.343	174.474	118.138	328.844
c32063.graph_c0	64.0329	48.9132	22.0926	56.1939
c32070.graph_c0	44.0098	52.1898	23.8922	46.6651
c32083.graph_c0	27.954	44.6747	54.5432	32.0181
c32084.graph_c0	35.9619	64.9167	79.187	20.7656
c32096.graph_c0	128.458	254.13	298.689	225.689
c32102.graph_c0	17.1786	24.6454	39.5804	16.1134
c32109.graph_c0	242.055	343.426	686.854	210.044
c32128.graph_c0	352.458	597.169	682.698	390.211
c32145.graph_c1	1.86109	1.6178	4.3111	0.45381
c32165.graph_c0	1.56486	2.19159	3.42897	0.635963
c32174.graph_c0	41.925	63.361	119.916	36.3412
c32175.graph_c0	65.4347	91.8466	164.842	60.468
c32178.graph_c1	807.235	647.479	1157.1	455.549
c32184.graph_c0	26.3592	22.4707	24.0662	52.5272
c32184.graph_c1	18.3915	17.6571	20.956	49.7625
c32189.graph_c0	77.5722	48.3325	31.833	64.4107
c32190.graph_c0	127.838	118.66	146.308	75.2655
c32206.graph_c0	64.9907	41.788	28.0649	48.5813
c32208.graph_c0	19.026	42.8068	42.5558	23.5609
c32221.graph_c0	40.0659	37.8774	66.5456	23.8469
c32230.graph_c0	49.0107	60.9288	88.0292	45.3066
c32231.graph_c0	76.6501	85.7491	30.0852	46.5835
c32269.graph_c0	23.2027	13.2847	4.24759	14.037
c3227.graph_c0	0.191013	0	1.32542	0.0603775
c32272.graph_c0	15.0564	14.6056	7.0697	15.6077
c32276.graph_c0	4.8718	6.75006	1.84185	3.87151
c32280.graph_c0	12.2667	13.4058	20.7811	10.3127
c32283.graph_c0	3.06082	5.28025	10.7864	2.60326
c32285.graph_c0	4.57603	12.8617	19.911	9.42253
c32291.graph_c0	1.18061	3.29265	5.65905	0.139943
c32293.graph_c0	18.5262	9.8913	10.0056	21.5339
c32308.graph_c0	7.95448	8.03217	24.6738	14.1717
c32319.graph_c0	3.67562	2.26103	0.792207	2.14272
c32320.graph_c0	10.4517	7.89495	13.3464	16.4046
c32321.graph_c0	6.54728	5.80997	4.07573	2.61043
c32324.graph_c0	18.7642	26.6568	35.6507	19.5588
c32328.graph_c0	6.12887	4.62719	18.8016	11.0425
c32331.graph_c0	7.91341	17.4588	7.60529	10.1371
c32337.graph_c0	4.84304	2.80663	16.0266	25.3057
c32340.graph_c0	15.4386	12.1179	2.70137	8.95666
c32345.graph_c0	3.07667	6.55825	15.2936	1.83696
c32372.graph_c0	6.15929	16.452	21.4802	2.46789
c32396.graph_c0	1.35579	0.289469	0.781799	30.3144
c32400.graph_c0	6.84263	5.48334	3.17081	7.72259
c32422.graph_c0	1.4521	1.19215	3.93947	6.81936
c32423.graph_c0	11.4025	11.1211	17.7543	53.771
c32426.graph_c0	4.87893	4.85637	1.38585	4.62656
c32430.graph_c0	3.43144	4.64002	6.91567	2.85221
c32431.graph_c0	0.762586	0.773381	10.1454	0.413222
c32460.graph_c0	2.63944	3.44161	8.05575	2.41352
c32464.graph_c0	16.5048	20.5426	9.53459	16.3624
c32465.graph_c0	14.1573	17.2984	25.7145	12.0986
c32473.graph_c1	1.65003	0.185932	0.883812	1.00835
c32484.graph_c0	14.8724	24.1714	33.529	14.4647
c32492.graph_c0	0.658215	0.556277	1.68268	0.780208
c32505.graph_c0	3.88585	2.24221	9.1754	0.571786
c32507.graph_c0	4.27961	2.66398	1.39047	2.68683
c32514.graph_c0	16.9507	16.6003	31.215	10.8133
c32518.graph_c0	1.3032	0	0.634577	6.17892
c32528.graph_c1	0.804828	2.85677	2.77131	0.381598
c32532.graph_c0	4.2585	5.07646	8.34909	3.32976
c32532.graph_c1	3.65012	3.36527	7.99825	2.93687
c32552.graph_c0	13.9714	22.8133	10.59	28.6639
c32552.graph_c1	6.59057	12.2092	5.00636	16.5824
c32564.graph_c0	0.436156	0.331748	4.71885	0.258497
c32570.graph_c0	6.59917	5.77777	2.54876	6.61797
c32602.graph_c0	9.63738	7.87188	21.1748	2.27236
c32607.graph_c1	14.488	15.7751	7.59824	6.84266
c32609.graph_c0	4.729	5.77012	9.30988	5.95581
c32623.graph_c0	9.79385	7.20106	12.8763	5.80452
c32626.graph_c0	0.854904	1.96834	2.4935	0.602534
c32635.graph_c0	1.39192	2.88891	2.30525	3.03889
c32659.graph_c0	5.60293	3.82	1.80548	3.75043
c32665.graph_c0	5.73036	8.86251	16.0096	5.0264
c32665.graph_c1	3.47976	7.76385	14.3349	2.90379
c32681.graph_c0	3.29032	4.09528	15.5667	2.62374
c32684.graph_c0	5.60805	5.57254	6.5787	11.2537
c32697.graph_c0	1.76334	1.75457	0.583229	2.01918
c32703.graph_c0	0.55532	1.12636	2.96603	0.0658243
c32715.graph_c1	5.13011	8.84465	7.22651	10.077
c32734.graph_c0	10.3081	6.5652	3.80574	7.95678
c32745.graph_c0	6.53604	12.8698	10.3695	12.2752
c32751.graph_c0	16.4361	14.4297	7.14163	13.0935
c32752.graph_c0	8.62163	9.04007	8.72552	20.0234
c32754.graph_c0	9.35377	8.36467	5.55317	12.2781
c32755.graph_c0	6.57802	5.98227	9.90958	4.54271
c32768.graph_c0	1.00861	1.79005	0.573773	1.76572
c32774.graph_c0	12.1232	21.6008	41.1679	12.5758
c32781.graph_c0	3.92102	16.254	13.5321	10.318
c32788.graph_c1	1.93567	1.5522	3.20578	1.15255
c32797.graph_c0	29.7359	15.5933	8.89963	25.8593
c32806.graph_c0	2.68236	0.516519	3.16204	0.289778
c32806.graph_c1	1.76324	0	1.1591	0
c32806.graph_c3	3.58403	2.47678	2.91897	0.902292
c32815.graph_c0	2.4537	3.09672	5.91428	2.01654
c32842.graph_c0	10.0755	7.18382	22.526	5.1894
c32845.graph_c0	1.25073	0.380529	4.84177	4.42784
c32858.graph_c0	0.429777	2.03402	3.92391	0.407546
c32864.graph_c0	5.51465	4.47417	9.16359	6.27527
c32874.graph_c1	7.34208	6.56134	3.02649	13.511
c32878.graph_c0	1.09596	7.13907	9.19033	6.27557
c32879.graph_c0	7.07542	11.1313	21.5166	6.02128
c32879.graph_c1	6.12693	6.04106	11.0014	1.93667
c32880.graph_c0	1.39304	1.08674	3.01334	0.677427
c32882.graph_c0	8.55718	9.22643	13.619	5.12497
c32888.graph_c1	4.98999	12.3043	11.2558	4.26796
c32902.graph_c0	12.9752	24.7974	26.7325	21.1276
c32903.graph_c0	1.53378	7.98038	2.63025	4.74276
c32906.graph_c0	6.74194	4.15882	0.761501	4.08637
c32918.graph_c0	1.48472	1.08611	2.21335	8.56292
c32939.graph_c0	5.7665	8.39379	15.1629	28.692
c32944.graph_c0	1.55753	2.63264	0.189606	2.66674
c32950.graph_c0	30.2236	39.4645	15.0515	20.1167
c32950.graph_c1	36.9689	38.8177	18.6153	22.0431
c32978.graph_c0	27.79	28.2254	48.4613	20.5008
c32985.graph_c0	3.94591	3.35031	0.904853	4.87303
c32995.graph_c0	7.19547	3.39876	3.23978	9.62734
c32997.graph_c0	0.0829611	3.70196	4.1811	0.708028
c33047.graph_c0	408.75	789.714	841.622	459.058
c33051.graph_c0	5.22954	6.04115	9.75163	6.00995
c33066.graph_c0	14.2552	19.434	14.338	9.63976
c33070.graph_c0	0.560742	3.27827	2.78267	0.250229
c33079.graph_c0	6.58699	14.3594	6.67723	8.58131
c33080.graph_c0	0.879835	1.28886	2.46345	9.36296
c33082.graph_c0	362.815	620.14	767.042	407.074
c33104.graph_c0	10.4238	14.1667	30.6671	41.997
c33106.graph_c0	7.68683	4.12543	7.00792	11.253
c33114.graph_c0	29.8132	10.4816	12.8042	18.9227
c33121.graph_c0	2.86592	7.51679	6.71298	6.37248
c33132.graph_c0	16.1497	12.11	9.32945	5.01194
c33143.graph_c0	54.4129	70.5426	131.975	42.4927
c33150.graph_c0	26.448	18.7073	9.3667	20.5671
c33155.graph_c0	2.048	3.46166	7.77858	2.20101
c33175.graph_c0	10.8169	2.22968	2.45695	8.38103
c33181.graph_c0	4.60991	1.18438	2.25597	2.44801
c33189.graph_c0	1.53438	3.08898	2.65963	2.21509
c33196.graph_c0	1.63245	1.55818	2.08312	0.819535
c33199.graph_c0	2.23645	0.730409	0.539894	1.25808
c33206.graph_c0	7.56116	4.76235	2.00563	5.35866
c33216.graph_c0	12.0708	10.0368	8.99435	26.2466
c33218.graph_c0	3.77744	1.60898	0.662179	5.30142
c33233.graph_c0	13.4144	29.5347	37.2374	32.6251
c33235.graph_c1	22.4202	20.9081	50.8218	19.3054
c33240.graph_c0	9.37014	4.11461	3.35146	4.12211
c33252.graph_c0	8.16302	7.46161	5.06015	2.18982
c33255.graph_c0	7.93791	13.4171	6.41913	18.639
c33258.graph_c1	2.69105	3.65706	5.83774	2.19459
c33264.graph_c0	33.0667	44.0954	65.8784	29.8985
c33269.graph_c1	33.3219	26.4251	14.2738	25.0648
c33269.graph_c3	66.382	54.1395	26.4896	55.4918
c33282.graph_c0	0.487921	2.27621	2.88669	0.0925363
c33283.graph_c0	40.2248	41.9017	74.6312	41.2076
c33292.graph_c0	9.32991	9.3683	14.5402	7.35815
c33293.graph_c0	11.6082	13.2441	21.5754	10.7326
c33295.graph_c1	1.35615	2.14898	3.62168	1.286
c33299.graph_c0	6.37214	4.37944	7.78918	3.64549
c33303.graph_c0	25.7516	33.5778	57.2237	22.4384
c33306.graph_c0	7.3355	6.94339	8.53145	4.24498
c33316.graph_c0	155.235	106.848	182.138	94.8262
c33317.graph_c0	3.64911	3.92171	2.50622	1.44612
c33320.graph_c0	302.238	528.297	1740.65	182.227
c33328.graph_c0	22.7162	25.5368	44.7566	19.314
c33330.graph_c0	69.2476	86.152	152.437	61.4259
c33335.graph_c0	3.59932	3.20972	6.39113	2.35388
c33341.graph_c0	35.5056	41.6217	59.0902	28.6122
c33346.graph_c0	18.4302	6.9157	4.61059	13.4572
c33348.graph_c0	9.87052	11.0416	19.2035	8.8494
c33353.graph_c0	19.3412	26.7565	36.8292	19.8522
c33363.graph_c0	16.2577	6.70384	6.11681	13.0026
c33368.graph_c0	9.74989	11.8006	8.7208	21.583
c33373.graph_c0	0.803978	4.75626	4.69786	1.27065
c33374.graph_c0	7.43964	4.99731	3.28156	5.40563
c33374.graph_c2	7.94724	5.75696	2.99451	4.46586
c33377.graph_c0	1.24854	0.859218	0.928231	3.2136
c33382.graph_c0	1.76801	4.96075	5.68204	5.7003
c33390.graph_c0	12.9406	15.3506	13.922	5.67047
c33391.graph_c0	1.30709	0.558146	1.50744	10.6334
c33392.graph_c0	16.4678	13.5252	8.53683	17.9566
c33393.graph_c0	3.35809	3.36197	8.25456	8.08344
c33394.graph_c0	2.38736	1.99746	5.95056	6.22565
c33411.graph_c1	11.6088	15.4053	14.7484	22.6022
c33418.graph_c0	3.29129	2.78157	5.85415	7.03196
c33439.graph_c0	6.30827	4.54227	2.9028	10.5881
c33444.graph_c0	1.5061	4.92168	5.34755	1.71912
c33447.graph_c0	29.6201	33.3046	35.1113	77.9698
c33472.graph_c0	10.4827	0.0640425	0.0691864	0.479056
c33477.graph_c0	2.06117	3.76263	1.17429	1.01637
c33486.graph_c0	49.5688	9.18922	61.5218	22.0009
c33495.graph_c0	6.87415	9.3223	11.8226	5.83639
c33500.graph_c0	1.92966	4.92619	3.64511	3.56504
c33502.graph_c0	4.52606	3.64511	5.97975	2.39844
c33508.graph_c0	6.6794	19.783	10.5613	2.44718
c33511.graph_c0	3.50616	12.0618	13.8592	4.17229
c33514.graph_c0	2.44274	3.43014	6.03884	1.96002
c33515.graph_c0	3.1698	7.93297	8.7382	1.30899
c33526.graph_c0	21.6795	35.742	57.9802	21.8232
c33531.graph_c0	36.7608	32.476	60.9683	26.7719
c33538.graph_c0	22.3866	49.3063	49.9989	23.8523
c33539.graph_c0	6.01063	4.29826	8.56936	4.74976
c33551.graph_c0	2.28716	2.55949	5.96217	4.11333
c33551.graph_c1	3.10309	4.11533	7.84567	8.90318
c33552.graph_c0	3.57534	3.23746	4.75659	0.847599
c33554.graph_c0	4.17266	8.7932	2.61236	9.14693
c33555.graph_c0	1.87061	3.48655	4.76363	1.58208
c33558.graph_c0	0.351497	0.534709	1.05904	2.9165
c33572.graph_c1	17.1376	24.7494	36.0503	15.6661
c33580.graph_c0	3.05938	6.42699	7.78119	1.55417
c33597.graph_c0	68.9528	374.347	370.558	36.7724
c33599.graph_c0	23.7297	15.978	11.401	24.8078
c33600.graph_c0	7.33168	8.76323	14.4875	6.95243
c33610.graph_c0	1.0031	4.17094	0.769308	0.665849
c33615.graph_c0	12.0912	12.4547	7.37689	4.8111
c33623.graph_c0	9.24679	6.27062	4.45516	13.4696
c33630.graph_c0	0.82491	1.58952	2.34984	5.5539
c33631.graph_c0	32.6012	34.9418	54.7133	91.7404
c33636.graph_c0	3.39603	2.09641	2.18391	4.93555
c33636.graph_c1	4.16002	1.96882	2.96255	5.45701
c33637.graph_c0	517.203	890.849	1040.59	503.295
c33642.graph_c1	66.3252	81.2343	44.159	92.8021
c33643.graph_c0	0.254489	1.9787	6.97053	0.241325
c33652.graph_c0	12.0535	27.0041	10.8049	26.2543
c33653.graph_c0	1.08894	1.48216	1.56981	0.434782
c33659.graph_c0	1.09945	1.11502	2.71029	0.749355
c33665.graph_c0	1.00633	2.25601	2.32116	0.2009
c33680.graph_c0	2.80378	0.406209	6.58255	16.7121
c33680.graph_c1	0.952457	0.32198	2.31895	4.31524
c33681.graph_c0	496.67	918.798	1082.97	490.779
c33682.graph_c0	61.6634	72.0687	115.315	58.9634
c33688.graph_c0	44.1789	83.8889	139.236	43.6763
c33690.graph_c0	4.08958	7.66998	11.9687	9.1904
c33698.graph_c0	4.73237	5.62425	9.7216	3.4358
c33702.graph_c0	9.82249	2.95733	6.89418	6.69472
c33722.graph_c0	76.6256	27.4221	29.5777	111.731
c33728.graph_c0	22.6648	47.5321	58.2476	25.7909
c33729.graph_c0	501.151	1131.15	1451.44	694.782
c33732.graph_c0	17.1669	23.901	35.8228	14.8204
c33735.graph_c0	7.20541	7.26442	15.0457	6.55134
c33740.graph_c0	6.93442	10.5489	6.3086	4.63823
c33741.graph_c2	19.7373	23.2095	41.7011	15.8074
c33743.graph_c0	22.2027	21.2016	41.2114	17.6537
c33748.graph_c1	22.4621	32.2113	40.128	17.9084
c33748.graph_c3	7.29719	11.9753	14.8269	7.54878
c33759.graph_c0	12.853	14.7763	8.86841	5.58237
c33761.graph_c0	0.900074	1.54477	3.18597	0.328275
c33767.graph_c0	85.212	76.106	38.9458	109.572
c33767.graph_c1	52.108	42.1578	23.948	58.6659
c33769.graph_c1	42.9596	69.5279	144.919	35.8951
c33772.graph_c0	253.056	291.987	505.382	236.553
c33773.graph_c0	10.2745	8.80135	1.85794	9.08091
c33778.graph_c0	3.58241	3.50337	35.0091	0.0909938
c33779.graph_c0	31.8611	29.0357	48.6996	19.5434
c33780.graph_c0	4.75068	8.99819	11.2518	6.95615
c33793.graph_c0	1.28987	3.13952	5.4267	1.321
c33799.graph_c0	5.48211	7.87167	12.3694	6.53677
c33804.graph_c0	29.0849	46.3613	18.0764	51.8215
c33804.graph_c1	50.5617	76.0421	26.439	85.8128
c33810.graph_c1	5.98797	3.98259	3.02088	6.68182
c33835.graph_c0	1.01632	1.73346	3.84661	0.26284
c33864.graph_c0	6.58454	7.23423	2.18609	7.75762
c33869.graph_c0	4.21347	6.32186	9.73856	6.07537
c33885.graph_c0	9.86017	10.1096	5.87632	30.8246
c33889.graph_c0	12.1233	6.42688	3.99983	7.38107
c33899.graph_c0	3.00646	0.57169	3.29391	11.7007
c33906.graph_c1	21.922	31.3331	47.9443	21.0458
c33914.graph_c0	11.0518	9.35927	19.2849	9.79713
c33919.graph_c0	31.7608	44.8613	58.0379	30.2269
c33944.graph_c0	0.65481	0.44272	3.34796	3.10469
c33947.graph_c0	5.61397	6.07814	2.65978	7.76954
c33948.graph_c0	54.1137	106.211	92.2315	65.1327
c33949.graph_c0	2.99	3.17016	0.248173	2.53461
c33960.graph_c0	4.62666	3.5991	1.67048	2.59252
c33960.graph_c1	4.60618	3.74257	2.09537	2.95026
c33962.graph_c1	5.28894	3.46584	18.0079	2.39194
c33966.graph_c0	5.47077	6.97083	3.76537	2.72691
c33969.graph_c0	0.165744	0	0.0907955	2.51472
c33969.graph_c1	0.323839	0.0547372	0.177401	3.99214
c33969.graph_c2	0.283502	0	0.155304	3.09163
c34006.graph_c0	8.08267	9.54288	18.1736	9.55211
c34023.graph_c0	6.40562	4.66552	2.48823	11.762
c34031.graph_c0	11.3995	9.77527	6.17932	13.5264
c34033.graph_c0	8.22637	11.1238	14.6814	7.35928
c34037.graph_c0	5.67178	9.89642	4.05266	8.71901
c34046.graph_c0	8.72681	10.3481	13.9741	7.25688
c34059.graph_c0	0.476691	1.45032	3.13362	0.226016
c34061.graph_c0	9.20586	8.91939	6.66401	3.97512
c34062.graph_c0	32.2322	43.9556	62.1126	35.3339
c34073.graph_c1	3.71495	8.56258	5.18019	2.24177
c34081.graph_c0	67	73.7588	44.9892	105.087
c34098.graph_c0	11.6403	6.54953	12.9777	8.20025
c34099.graph_c0	53.389	17.8549	35.0266	38.1513
c34108.graph_c0	72.3192	78.417	125.863	55.7622
c34114.graph_c0	6.39758	6.6083	8.65343	4.23168
c34123.graph_c0	36.9283	53.7419	118.843	28.3953
c34131.graph_c0	1.00119	11.6622	5.86067	2.82107
c34141.graph_c0	1.82202	7.62813	10.8513	4.16436
c34146.graph_c0	10.17	9.12188	18.8692	10.3224
c34154.graph_c0	1.02778	0.379028	1.84262	1.59482
c34155.graph_c0	15.7232	12.7324	5.04353	10.658
c34167.graph_c0	61.8614	88.1144	123.198	60.6637
c34181.graph_c0	55.4633	29.2223	23.5288	58.2986
c34214.graph_c0	4.59343	2.37158	9.79074	0.673172
c34222.graph_c0	59.9435	45.8097	14.4602	35.0376
c34228.graph_c0	2.32672	3.14621	10.8037	0.735456
c34228.graph_c1	2.12428	1.6927	9.64203	1.43885
c34238.graph_c0	10.1943	12.9995	19.5832	10.1853
c34247.graph_c0	462.421	336.258	149.486	337.632
c34264.graph_c0	8.16302	4.35715	3.88337	36.9214
c34273.graph_c0	35.7183	30.4102	58.5465	168.859
c34278.graph_c0	12.7152	19.9141	24.0412	9.20844
c34296.graph_c0	2.0549	2.70476	5.22129	2.61196
c34299.graph_c0	19.3718	19.5331	11.4252	26.147
c34314.graph_c0	0.532063	0.83937	15.9336	0.896961
c34315.graph_c0	14.947	16.4258	26.9725	13.1646
c34317.graph_c0	18.4284	26.2969	40.8084	18.0508
c34323.graph_c2	26.4707	26.3175	56.4239	19.2533
c34325.graph_c0	18.2455	12.4744	7.29971	22.1131
c34335.graph_c0	13.617	17.3933	29.3658	12.2588
c34341.graph_c0	5.7379	3.01575	3.48741	7.18859
c34358.graph_c0	1.97774	0.969806	0.690531	2.32884
c34359.graph_c0	3.15808	7.85198	4.35294	4.15396
c34361.graph_c0	25.64	16.8409	34.6902	15.5428
c34368.graph_c0	13.2779	14.2299	27.9084	11.5641
c34375.graph_c0	6.94193	5.70683	4.26379	3.04207
c34377.graph_c0	21.2638	19.9258	6.12145	20.4485
c34384.graph_c0	25.6265	14.5344	15.08	11.1413
c34388.graph_c0	18.4448	13.5561	11.2087	27.192
c34398.graph_c0	10.8251	23.588	11.1933	15.5832
c34413.graph_c0	2.60732	3.75049	5.07196	3.45639
c34427.graph_c0	246.44	215.991	116.988	650.827
c34434.graph_c0	0.522975	2.65189	5.87303	0.495923
c34443.graph_c0	13.0453	18.6714	25.819	15.0641
c34454.graph_c0	3.40292	5.9288	10.7547	1.77893
c34461.graph_c0	16.0354	23.0908	35.574	14.6598
c34465.graph_c0	10.5622	19.6607	21.6061	19.3978
c34469.graph_c0	3.06206	7.15758	7.11879	3.29318
c34469.graph_c1	3.87627	3.9822	7.50101	1.81401
c34473.graph_c0	65.3764	52.1281	92.2137	46.9745
c34474.graph_c0	2.96601	1.91418	0.871485	1.08668
c34489.graph_c0	3.63449	6.41627	1.91726	3.51031
c34502.graph_c0	17.0134	18.6863	35.5822	15.6434
c34513.graph_c0	3.35135	2.20462	0.694662	2.57675
c34514.graph_c0	22.2642	22.8908	36.7409	14.5895
c34515.graph_c0	16.9678	21.9914	47.1128	13.8828
c34517.graph_c0	33.2812	39.6262	59.015	26.1096
c34518.graph_c0	66.7098	156.703	185.421	99.5161
c34519.graph_c0	5.58859	4.30199	1.40164	3.19247
c34525.graph_c0	8.31376	12.7201	18.6271	7.31084
c34537.graph_c0	2.97242	3.34945	1.68862	4.64558
c34546.graph_c0	2.00814	1.61728	4.4003	1.4002
c34547.graph_c0	5.64295	7.65386	3.67916	6.894
c34558.graph_c0	8.06605	10.7683	5.14259	12.0998
c34560.graph_c0	3.39653	3.95764	1.90023	6.30462
c34579.graph_c0	40.1826	46.9578	75.1454	28.6875
c34587.graph_c0	7.34063	10.217	17.2498	6.43285
c34590.graph_c0	14.8362	15.8595	28.1163	12.1253
c34592.graph_c0	2.30981	4.59132	4.70703	2.05891
c34593.graph_c0	78.38	82.8162	138.505	72.1973
c34596.graph_c0	1.29391	1.06922	2.67773	0.590767
c34611.graph_c0	17.2573	17.9033	33.3513	11.643
c34613.graph_c0	4.2088	2.87295	1.10847	2.83981
c34640.graph_c0	0.300315	1.93617	1.95067	0.406829
c34649.graph_c0	1.46146	0.952808	1.20089	3.36566
c34652.graph_c0	35.9668	17.9314	19.5373	15.2977
c34659.graph_c0	4.07872	5.56542	2.55935	4.21935
c34670.graph_c0	18.5297	22.7793	31.7315	16.3161
c34674.graph_c0	11.0662	6.02488	4.40301	9.22344
c34697.graph_c0	6.28559	8.40092	9.98782	4.93415
c34698.graph_c0	3.85795	1.37871	2.85814	3.69323
c34700.graph_c0	4.28172	4.26681	6.56755	3.21288
c34703.graph_c1	2.31567	2.91879	1.70347	4.86232
c34707.graph_c0	4.77826	11.3281	14.0057	3.70726
c34710.graph_c0	11.5603	9.5072	17.0293	7.73807
c34712.graph_c0	3.03308	2.10764	9.35388	0.692416
c34715.graph_c0	42.1482	63.1581	117.162	27.7758
c34729.graph_c0	5.06748	5.28466	5.23774	2.44801
c34736.graph_c1	24.3496	19.1363	10.8687	21.281
c34748.graph_c0	108.36	128.263	111.186	267.89
c34760.graph_c0	8.42047	20.4073	22.216	15.9992
c34767.graph_c0	4.2538	4.615	1.51738	3.79924
c34771.graph_c0	0.950531	1.97617	3.77513	3.65051
c34778.graph_c0	24.0504	26.2555	32.7741	85.3825
c34779.graph_c0	46.6037	52.6493	25.708	55.4982
c34781.graph_c0	7.00312	7.29114	12.8151	5.54582
c34782.graph_c0	1.98489	3.35498	5.07424	2.69415
c34791.graph_c0	1.25389	1.64254	3.60618	1.58538
c34791.graph_c2	2.09005	2.02329	6.45332	1.98194
c34795.graph_c1	0.883717	0.896227	1.38316	5.14774
c34796.graph_c0	4.54989	7.75202	9.17226	5.1343
c34798.graph_c0	1.90821	5.39826	5.31836	1.80951
c34805.graph_c0	35.2403	33.3446	56.9769	28.2117
c34815.graph_c0	0.726063	1.33462	2.98307	0.731537
c34816.graph_c0	251.784	194.362	170.262	402.602
c34825.graph_c0	145.667	129.951	332.007	152.578
c34836.graph_c0	5.2725	12.4767	63.5429	0.740706
c34838.graph_c0	5.88953	8.751	22.5093	3.76655
c34844.graph_c2	53.2899	52.607	30.4348	75.8001
c34854.graph_c0	15.9826	15.3115	8.42214	19.5086
c34863.graph_c0	11.8289	15.3111	33.3375	49.148
c34879.graph_c0	17.8668	25.2191	38.9898	15.776
c34880.graph_c0	2.85082	2.28251	4.10974	0.569127
c34884.graph_c0	48.148	64.3329	94.0956	59.2975
c34904.graph_c0	81.6528	58.7743	41.628	87.2071
c34925.graph_c0	190.542	366.5	386.761	206.032
c34929.graph_c0	14.9519	17.7853	27.5577	14.841
c34936.graph_c0	11.1185	5.91162	2.95669	4.50395
c34947.graph_c0	9.60615	6.97944	11.9384	4.2827
c34954.graph_c0	2.55148	2.34116	2.08548	0.614475
c34993.graph_c0	27.8323	36.1136	56.0164	26.0512
c35007.graph_c0	2.24108	1.07659	1.33537	3.95204
c35011.graph_c0	1.47965	0.5002	0.771966	1.10245
c35015.graph_c1	11.2828	11.6886	24.989	10.8142
c35015.graph_c3	26.5889	38.4221	54.6398	28.8714
c35017.graph_c0	6.69004	12.6814	23.2939	3.32145
c35019.graph_c0	21.4957	25.4724	39.5971	18.1092
c35030.graph_c0	0.479057	0.516204	4.03488	0
c35032.graph_c0	54.5459	24.7442	11.7097	31.9391
c35038.graph_c0	3.28102	3.46906	2.44748	6.4543
c35039.graph_c0	24.0352	6.2115	17.3861	24.1999
c35050.graph_c1	27.5293	59.0249	48.8791	44.614
c35051.graph_c0	26.8104	20.0581	40.9843	22.3209
c35057.graph_c0	21.433	17.0786	5.73816	11.2319
c35063.graph_c0	2.67781	6.37148	5.642	6.0064
c35064.graph_c0	63.8404	92.4514	161.078	58.5411
c35077.graph_c1	3.58221	4.91117	8.86696	4.27759
c35089.graph_c0	24.3477	23.037	10.0965	20.3151
c35094.graph_c0	41.753	25.9261	13.3344	34.2368
c35117.graph_c1	1.01261	2.71643	4.97452	1.57973
c35125.graph_c0	0.593896	2.69727	1.81059	0.244859
c35132.graph_c0	11.033	9.9601	19.9176	19.1413
c35144.graph_c0	20.6762	31.3023	42.0422	20.9628
c35152.graph_c0	8.55403	12.5726	2.30902	6.17183
c35156.graph_c1	1.66035	0.71564	0.477516	1.39734
c35159.graph_c0	2.12704	5.41582	2.82625	2.61782
c35171.graph_c0	97.6177	72.1551	53.4756	115.031
c35180.graph_c0	0.920499	2.14712	1.05894	3.01145
c35184.graph_c0	6.65764	1.82073	2.78655	7.66102
c35186.graph_c0	16.9824	19.4116	3.85813	16.9118
c35193.graph_c0	10.559	14.4022	26.8713	9.44244
c35199.graph_c0	8.73228	12.5138	19.6544	8.64061
c35200.graph_c2	36.6226	67.4998	102.977	22.3037
c35215.graph_c0	29.5014	46.6242	22.6313	43.7962
c35236.graph_c0	0.155678	1.38146	16.5446	0.110719
c35237.graph_c0	32.9442	32.7072	15.9031	31.1461
c35243.graph_c0	2.2833	5.99957	4.37783	2.46044
c35245.graph_c0	83.265	150.871	239.704	78.9086
c35259.graph_c0	1.97614	5.75374	5.16827	2.05526
c35261.graph_c0	50.3806	80.4503	120.407	44.0817
c35264.graph_c0	30.5078	22.1427	40.7031	15.0065
c35271.graph_c0	25.1692	32.2666	59.3256	25.3277
c35272.graph_c0	3.61417	7.14739	9.33836	3.79849
c35273.graph_c0	12.9198	26.6718	22.7672	16.5732
c35286.graph_c0	1.72741	3.82225	6.39461	2.55636
c35303.graph_c0	241.15	416.43	506.996	325.328
c35331.graph_c0	23.0247	24.4545	51.9813	43.6674
c35334.graph_c0	8.21287	6.92053	5.88848	16.3205
c35335.graph_c1	3.96667	3.28177	1.11508	4.82558
c35336.graph_c0	63.9302	46.8945	90.384	46.0072
c35337.graph_c0	29.9957	34.3848	56.8731	27.9807
c35340.graph_c0	2.96365	5.10953	8.03637	4.53169
c35347.graph_c0	11.3418	9.51662	24.4882	9.70414
c35348.graph_c0	18.4097	16.4806	7.15907	11.2072
c35354.graph_c0	12.3489	16.7723	16.0795	7.63364
c35358.graph_c0	2.56022	1.60981	4.09533	4.1758
c35379.graph_c0	1.89853	3.25533	4.58899	1.85601
c35385.graph_c1	17.9773	24.4807	43.6209	14.5432
c35395.graph_c0	19.3681	21.9505	37.4039	17.8584
c35399.graph_c0	3.44335	5.07398	3.41789	2.17682
c35404.graph_c0	56.2938	47.8888	76.4478	100.765
c35404.graph_c1	8.97777	3.86267	16.5426	10.7062
c35420.graph_c0	3.39908	4.834	5.56472	2.00064
c35432.graph_c0	2.06244	5.04454	7.57644	5.63718
c35437.graph_c0	34.7999	23.7455	40.7181	21.2616
c35440.graph_c1	14.5798	7.51207	4.07608	12.0458
c35443.graph_c0	3.79554	3.46708	1.82854	6.15184
c35456.graph_c0	9.56641	13.3761	23.4598	7.41165
c35462.graph_c0	41.231	25.1535	15.6186	31.2676
c35467.graph_c1	5.37926	7.88776	13.7767	5.88078
c35469.graph_c0	23.9944	21.4647	43.9037	20.3541
c35470.graph_c0	92.5165	134.493	172.923	110.702
c35477.graph_c0	23.4467	43.6802	55.9243	19.2992
c35481.graph_c0	3.7317	3.41181	6.0708	7.77434
c35490.graph_c0	20.5478	72.9068	84.3444	23.2424
c35499.graph_c0	20.8904	30.2659	38.7539	28.0214
c35508.graph_c0	9.76733	20.5635	58.5181	6.37013
c35509.graph_c0	5.81785	3.40631	3.1542	8.19005
c35509.graph_c1	3.87307	2.4776	1.89321	5.87636
c35511.graph_c0	2.97879	4.76246	7.21833	5.9485
c35516.graph_c0	1.64029	4.04638	6.62994	0.924858
c35527.graph_c0	0.947578	4.06574	3.67356	2.28096
c35531.graph_c0	16.1806	16.2824	12.9178	38.6563
c35531.graph_c2	37.9	38.3292	33.5206	73.9873
c35531.graph_c3	27.9933	31.0044	26.4998	70.5545
c35542.graph_c0	0.981997	0.221311	2.51041	0.379378
c35542.graph_c1	1.05134	0.188157	2.10045	0.410511
c35548.graph_c0	11.1933	12.1394	18.4203	8.31813
c35552.graph_c0	3.90892	2.64284	6.87481	4.45457
c35562.graph_c0	87.837	102.435	97.1412	172.858
c35568.graph_c0	2.85262	3.3695	1.39722	1.62304
c35577.graph_c0	4.7751	5.61044	7.14569	18.278
c35588.graph_c0	14.7422	10.9269	19.1559	9.4217
c35613.graph_c0	4.89233	3.90912	10.2871	4.12378
c35626.graph_c0	5.48562	5.83688	7.58655	2.98468
c35638.graph_c0	4.60556	7.75	6.69051	3.29976
c35651.graph_c0	8.50508	7.96198	12.275	6.1264
c35652.graph_c0	8.58457	6.42048	4.84859	10.8605
c35654.graph_c0	4.42512	4.02351	3.09283	1.66402
c35663.graph_c0	5.84068	5.45326	10.4621	4.83525
c35664.graph_c0	50.332	67.844	85.1598	37.5441
c35665.graph_c0	7.87788	4.39417	7.66011	19.0961
c35668.graph_c0	6.00156	7.39512	11.5398	7.54073
c35697.graph_c1	17.4354	12.9359	4.92642	15.7503
c35697.graph_c2	4.47053	6.16896	6.74475	8.96503
c35711.graph_c2	11.5064	10.1998	3.5485	4.93023
c35724.graph_c0	10.8701	17.5926	7.09626	23.1257
c35726.graph_c0	3.68677	3.27685	5.35545	2.31762
c35730.graph_c0	16.4564	8.77057	29.9172	8.67433
c35731.graph_c0	1.79331	2.35757	4.94833	1.76353
c35732.graph_c0	7.89706	13.9385	17.8034	10.1528
c35736.graph_c0	31.6175	56.5424	79.014	55.84
c35738.graph_c0	13.5964	20.1909	7.30311	22.2699
c35740.graph_c0	2.23127	2.26286	9.16729	1.09099
c35741.graph_c0	14.3189	17.8454	40.1818	9.17548
c35744.graph_c0	23.7173	38.1848	23.3708	46.2932
c35754.graph_c0	6.70275	8.75311	7.44422	32.3025
c35754.graph_c1	5.41752	9.26167	5.59634	24.0718
c35756.graph_c0	23.8119	34.6169	46.6546	24.5833
c35757.graph_c0	3.72459	7.11024	7.38129	6.12893
c35759.graph_c0	2.4371	4.42961	2.79149	4.87718
c35764.graph_c0	23.8144	46.9105	46.6093	23.1588
c35766.graph_c1	9.61137	7.52502	4.00153	8.38506
c35771.graph_c0	3.10212	3.69054	7.82688	3.59221
c35774.graph_c0	7.69874	9.80119	17.4081	7.04162
c35796.graph_c1	29.678	23.9514	43.5069	56.3848
c35810.graph_c0	14.7796	20.5091	32.7169	15.198
c35812.graph_c0	9.11045	13.462	25.9249	10.1637
c35815.graph_c0	21.4593	15.0049	10.2562	22.0795
c35831.graph_c0	66.1328	67.7887	73.5251	129.504
c35833.graph_c0	4.98737	5.72519	9.30082	5.55451
c35836.graph_c0	23.1526	24.1627	38.3314	18.4272
c35838.graph_c0	6.25342	9.40569	13.3386	9.8546
c35840.graph_c0	11.2882	14.6637	19.2461	8.56945
c35845.graph_c1	12.0958	14.884	6.97955	16.0581
c35853.graph_c0	37.6305	38.6329	65.3059	27.537
c35876.graph_c0	4.19384	4.97062	8.46998	3.01861
c35883.graph_c0	0.354367	7.13633	0.471446	0.528057
c35893.graph_c0	12.0452	5.90425	1.97953	5.90142
c35897.graph_c0	0.953372	0.483434	0.913961	13.1088
c35902.graph_c1	2.288	3.56983	4.37077	1.16827
c35907.graph_c0	11.7915	21.5464	22.6273	10.2884
c35912.graph_c0	9.72661	18.0996	22.1931	9.95684
c35922.graph_c0	1.10711	1.61543	1.47288	0.782024
c35925.graph_c0	17.3455	21.5633	35.3515	14.2905
c35930.graph_c0	4.89385	5.1091	12.3794	3.0028
c35936.graph_c0	3.98766	1.92832	2.83547	15.1506
c35937.graph_c0	16.0076	1.95411	13.316	1.96772
c35952.graph_c0	6.12531	3.84917	8.2755	5.20267
c35956.graph_c0	1.22376	2.01676	3.39381	1.48683
c35973.graph_c0	8.46138	8.91303	4.76325	10.1515
c35982.graph_c0	3.23716	3.91432	5.13813	2.00711
c35988.graph_c0	15.7143	16.3905	23.5888	30.121
c36002.graph_c0	0.739186	2.70526	4.26058	0.30476
c36015.graph_c0	11.3209	17.2466	21.2092	18.7287
c36023.graph_c0	39.1969	65.1743	43.7617	76.421
c36030.graph_c0	69.9799	121.764	155.435	87.0629
c36032.graph_c0	62.5064	60.2027	95.218	46.9468
c36044.graph_c1	69.0496	130.445	127.618	54.9399
c36049.graph_c0	7.29665	5.98722	10.5743	13.3352
c36060.graph_c0	2.61217	1.91835	5.18108	2.86142
c36082.graph_c0	133.528	61.5954	90.4783	1946.07
c36083.graph_c0	16.0526	12.4007	26.7591	64.3676
c36085.graph_c0	8.62606	9.16674	14.018	21.252
c36088.graph_c0	107.73	151.854	245.716	107.269
c36102.graph_c0	31.4942	33.4858	8.96153	21.5183
c36108.graph_c0	1.6069	6.37687	8.49652	1.39127
c36120.graph_c0	2.15527	1.16575	2.67619	4.38277
c36127.graph_c0	27.3886	36.3229	51.0894	23.4413
c36129.graph_c0	6.76938	6.7181	3.49641	3.25546
c36135.graph_c0	4.09099	8.60032	8.21726	6.30397
c36147.graph_c0	7.83543	9.93293	15.1331	7.43012
c36153.graph_c0	23.9651	38.2385	45.2231	22.3704
c36162.graph_c0	39.9302	42.177	94.2073	25.6362
c36169.graph_c0	6.03396	8.55397	14.0037	5.41421
c36173.graph_c0	3.66596	2.19691	1.0954	5.21449
c36176.graph_c0	22.1553	14.9016	29.6817	5.51537
c36178.graph_c0	10.8327	9.06455	4.64811	10.3895
c36181.graph_c1	14.9191	9.07815	1.72058	6.70137
c36192.graph_c0	1.60709	1.79845	2.48934	0.315302
c36212.graph_c1	8.80916	6.51428	2.27881	8.75956
c36215.graph_c0	5.39587	10.2547	10.1842	4.0418
c36218.graph_c0	42.5506	27.1962	57.7008	27.8569
c36238.graph_c0	118.423	135.103	91.6518	219.129
c36263.graph_c0	347.147	653.922	245.981	539.357
c36264.graph_c0	11.6362	18.809	29.3701	21.2777
c36268.graph_c0	1.02241	1.94809	4.51462	0.587591
c36271.graph_c0	8.0938	2.25441	3.30977	2.70251
c36275.graph_c0	3.30634	5.21097	3.91619	7.62643
c36279.graph_c0	2.08679	1.22	0.403468	1.97885
c36281.graph_c0	7.26939	8.54939	12.9841	5.44518
c36283.graph_c0	7.61186	4.43784	20.8693	4.35876
c36288.graph_c0	6.48602	7.59583	10.8285	5.12543
c36291.graph_c0	0.696054	0.461555	1.58387	0.990073
c36295.graph_c0	1.29245	0.885181	0.845939	0.366087
c36298.graph_c0	3.83731	11.7229	4.93086	4.44744
c36309.graph_c0	109.883	147.878	264.163	93.6546
c36319.graph_c0	57.3389	97.1589	164.696	51.3954
c36321.graph_c0	0.760316	2.84706	0.768935	1.49743
c36324.graph_c0	5.97333	4.60926	1.28044	6.57556
c36325.graph_c0	9.43675	17.4606	20.6132	10.8561
c36333.graph_c0	5.56297	2.19588	6.6788	3.15881
c36340.graph_c0	167.169	274.872	366.466	178.103
c36348.graph_c0	7.63443	2.09693	0.929377	4.47443
c36349.graph_c0	155.754	98.7047	68.7362	107.105
c36356.graph_c0	4.96114	2.04103	5.53805	1.90843
c36357.graph_c0	3.6578	1.92898	6.97311	3.60733
c36359.graph_c0	5.51003	5.93368	5.04109	2.74717
c36360.graph_c0	177.543	193.23	415.947	134.418
c36360.graph_c1	70.9328	60.6886	128.3	55.2785
c36366.graph_c0	1.57362	0.859328	0.530485	6.19844
c36366.graph_c1	1.28658	0.782874	1.12767	6.83214
c36373.graph_c2	10.5472	5.27074	3.18199	5.50813
c36374.graph_c0	2.88692	4.22903	7.96596	3.54873
c36374.graph_c1	3.9039	6.97886	6.16201	2.38431
c36374.graph_c3	0.29597	1.40074	2.91842	0.841979
c36381.graph_c0	1322.65	1210.46	847.828	1888.86
c36383.graph_c0	4.14536	3.78364	3.09405	7.4442
c36384.graph_c1	3.09676	2.90267	0.873917	3.47049
c36389.graph_c0	4.24664	2.60672	1.40805	4.18593
c36394.graph_c0	4.33781	2.51994	13.7501	1.79713
c36398.graph_c0	12.2472	17.9677	26.7713	18.2944
c36398.graph_c1	19.9295	22.6698	33.9329	15.9361
c36405.graph_c0	7.55486	5.61866	5.6758	3.0362
c36410.graph_c2	5.28355	8.44123	17.5248	3.22577
c36413.graph_c0	584.779	1069.29	1209.38	662.024
c36417.graph_c0	2.64523	0.578616	0.852396	1.32797
c36421.graph_c1	13.3441	14.3616	15.888	7.81181
c36427.graph_c0	4.31884	2.65453	3.58469	6.76368
c36431.graph_c0	1.81519	2.11218	1.69567	0.960303
c36433.graph_c0	1.63467	2.54737	1.9657	0.151231
c36438.graph_c0	3.88532	9.04484	15.5761	3.05633
c36446.graph_c0	6.14353	9.89999	7.35034	4.71777
c36448.graph_c0	6.09388	4.25929	21.2025	1.24944
c36454.graph_c0	2.84357	6.43635	3.38636	3.75162
c36483.graph_c0	9.01465	16.2971	29.9364	8.01739
c36484.graph_c0	17.7654	32.1936	57.3686	15.7708
c36488.graph_c0	8.75938	13.7722	18.9039	10.4525
c36490.graph_c0	14.5708	12.6574	26.5302	12.0616
c36494.graph_c0	1.69487	2.63201	4.75837	2.76238
c36494.graph_c1	27.382	42.0537	73.275	30.8739
c36504.graph_c0	33.638	36.908	67.0367	32.3792
[truncated: 819 more rows]
