# Supplementary material for: Comparative transcription analysis of different Antirrhinum phyllotaxy nodes identifies major signal networks involved in vegetative-reproductive transition
Source: PLoS One. 2017 Jun 1;12(6):e0178424. doi: 10.1371/journal.pone.0178424 (PMC5453694; doi:10.1371/journal.pone.0178424)
Supplement: S4 Table — (XLS) [file pone.0178424.s006.xls]

## Sheet: T1_vs_T2.annotation
Table S4 DEGs annotated between T1 and T2.
ID	T1	T2	FDR	log2FC	regulated	COG_class_annotation	GO_annotation	KEGG_annotation	Swissprot_annotation	nr_annotation
c41645.graph_c0	14.9824	4.5568	2.06792e-11	-1.61848	down	Inorganic ion transport and metabolism	Molecular Function: superoxide dismutase activity (GO:0004784);; Biological Process: superoxide metabolic process (GO:0006801);; Cellular Component: nucleoid (GO:0009295);; Biological Process: response to UV (GO:0009411);; Cellular Component: chloroplast (GO:0009507);; Molecular Function: metal ion binding (GO:0046872);; Biological Process: oxidation-reduction process (GO:0055114);;	K04564|1e-113|vvi:100258067|hypothetical protein LOC100258067	Superoxide dismutase [Fe], chloroplastic (Fragment) OS=Nicotiana plumbaginifolia GN=SODB PE=2 SV=1	Fe-superoxide dismutase [Haberlea rhodopensis]
c36333.graph_c0	5.59721	2.20864	2.46261e-05	-1.24405	down	--	Biological Process: metabolic process (GO:0008152);; Molecular Function: UDP-glucosyltransferase activity (GO:0035251);; Biological Process: response to chemical (GO:0042221);;	K08237|1e-162|pop:POPTR_731288|hypothetical protein	Hydroquinone glucosyltransferase OS=Rauvolfia serpentina GN=AS PE=1 SV=1	predicted protein [Populus trichocarpa]
c33114.graph_c0	29.9967	10.5425	6.6136e-13	-1.41663	down	--	Biological Process: response to stimulus (GO:0050896);;	--	Major allergen Pru av 1 OS=Prunus avium GN=PRUA1 PE=1 SV=1	Fag s 1 pollen allergen [Fagus sylvatica]
c38706.graph_c0	50.1284	18.8251	0	-1.32601	down	--	Molecular Function: transferase activity, transferring acyl groups other than amino-acyl groups (GO:0016747);;	--	Pelargonidin 3-O-(6-caffeoylglucoside) 5-O-(6-O-malonylglucoside) 4&apos;&apos;&apos;-malonyltransferase OS=Salvia splendens PE=1 SV=1	predicted protein [Populus trichocarpa]
c33722.graph_c0	77.0973	27.5814	0	-1.39625	down	General function prediction only	Molecular Function: iron ion binding (GO:0005506);; Molecular Function: oxidoreductase activity, acting on single donors with incorporation of molecular oxygen, incorporation of two atoms of oxygen (GO:0016702);; Molecular Function: flavonol synthase activity (GO:0045431);; Biological Process: flavonol biosynthetic process (GO:0051555);; Biological Process: oxidation-reduction process (GO:0055114…	--	Gibberellin 20 oxidase 1 OS=Arabidopsis thaliana GN=GA20OX1 PE=2 SV=2	Gibberellin 20 oxidase, putative [Ricinus communis]
c13765.graph_c0	4.92142	1.30971	6.10242e-05	-1.77901	down	--	--	--	Putative F-box protein PP2-B12 OS=Arabidopsis thaliana GN=PP2B12 PE=4 SV=1	PREDICTED: F-box protein PP2-B15-like [Solanum lycopersicum]
c27002.graph_c0	5.85475	1.01753	9.76784e-07	-2.35033	down	--	Biological Process: regulation of cell growth (GO:0001558);; Cellular Component: nucleus (GO:0005634);; Cellular Component: vacuolar membrane (GO:0005774);; Cellular Component: Golgi apparatus (GO:0005794);; Cellular Component: cytosol (GO:0005829);; Cellular Component: plasma membrane (GO:0005886);; Biological Process: mitosis (GO:0007067);; Biological Process: regulation of mitotic cell cycle (…	--	Translationally-controlled tumor protein homolog OS=Oryza sativa subsp. japonica GN=TCTP PE=1 SV=1	hypothetical protein M569_04958 [Genlisea aurea]
c41506.graph_c0	44.9984	19.87	8.65704e-09	-1.0902	down	General function prediction only	--	--	dCTP pyrophosphatase 1 OS=Bos taurus GN=DCTPP1 PE=2 SV=1	RS21-C6, EAR, NTP pyrophosphohydrolase MazG catalytic core, putative [Theobroma cacao]
c31637.graph_c0	6.40864	2.71891	6.727e-05	-1.14192	down	--	--	--	--	predicted protein [Populus trichocarpa]
c24399.graph_c1	82.6013	10.1182	0	-2.94043	down	Posttranslational modification, protein turnover, chaperones	Molecular Function: ATP binding (GO:0005524);; Cellular Component: cell wall (GO:0005618);; Cellular Component: cytosol (GO:0005829);; Cellular Component: plasma membrane (GO:0005886);; Biological Process: protein folding (GO:0006457);; Biological Process: response to heat (GO:0009408);; Biological Process: defense response to bacterium (GO:0042742);; Biological Process: response to arsenic-conta…	K04079|0.0|rcu:RCOM_1582180|heat shock protein, putative	Heat shock protein 83 OS=Ipomoea nil GN=HSP83A PE=2 SV=1	RecName: Full=Heat shock protein 83
c41696.graph_c0	23.0244	8.39277	1.04665e-06	-1.35758	down	--	--	--	--	PREDICTED: uncharacterized protein LOC101263394 [Solanum lycopersicum]
c36082.graph_c0	134.35	61.9534	4.92717e-13	-1.0303	down	Posttranslational modification, protein turnover, chaperones	Biological Process: response to stress (GO:0006950);;	K13993|1e-83|vvi:100261583|hypothetical protein LOC100261583	18.2 kDa class I heat shock protein OS=Medicago sativa GN=HSP18.2 PE=2 SV=1	small heat shock protein 17.9CI [Boea hygrometrica]
c42176.graph_c0	10.0322	3.85787	7.09116e-06	-1.28123	down	--	--	--	--	PREDICTED: uncharacterized protein LOC101496592 [Cicer arietinum]
c30438.graph_c0	46.8191	13.5325	0	-1.70053	down	Posttranslational modification, protein turnover, chaperones	Biological Process: response to stress (GO:0006950);;	--	Heat shock 22 kDa protein, mitochondrial OS=Pisum sativum GN=HSP22 PE=2 SV=1	small heat shock protein 22.5MTI [Boea hygrometrica]
c14841.graph_c0	12.5525	3.35343	2.22045e-16	-1.80641	down	Energy production and conversion	Biological Process: response to hypoxia (GO:0001666);; Molecular Function: alcohol dehydrogenase (NAD) activity (GO:0004022);; Cellular Component: cytosol (GO:0005829);; Cellular Component: plasma membrane (GO:0005886);; Molecular Function: zinc ion binding (GO:0008270);; Biological Process: response to salt stress (GO:0009651);; Biological Process: response to cadmium ion (GO:0046686);; Molecula…	K00001|0.0|vvi:100267821|hypothetical protein LOC100267821	Alcohol dehydrogenase 1 OS=Petunia hybrida GN=ADH1 PE=3 SV=1	PREDICTED: alcohol dehydrogenase 1 [Vitis vinifera]
c33240.graph_c0	9.42782	4.13852	1.29066e-06	-1.09665	down	Carbohydrate transport and metabolism	Molecular Function: hydrolase activity, hydrolyzing O-glycosyl compounds (GO:0004553);; Biological Process: carbohydrate metabolic process (GO:0005975);; Biological Process: lignin biosynthetic process (GO:0009809);; Cellular Component: integral component of membrane (GO:0016021);;	K05350|1e-164|pop:POPTR_555358|hypothetical protein	Probable inactive beta-glucosidase 14 OS=Oryza sativa subsp. japonica GN=BGLU14 PE=2 SV=2	PREDICTED: beta-glucosidase 47-like [Fragaria vesca subsp. vesca]
c42066.graph_c0	8.29992	2.56337	1.03652e-07	-1.58995	down	--	--	--	Ethylene-responsive transcription factor ERF017 OS=Arabidopsis thaliana GN=ERF017 PE=2 SV=1	dehydration-responsive element binding protein 3 [Glycine max]
c41556.graph_c0	41.0101	19.0575	1.95519e-11	-1.01878	down	--	Cellular Component: nucleus (GO:0005634);; Cellular Component: cytosol (GO:0005829);; Biological Process: systemic acquired resistance (GO:0009627);; Biological Process: salicylic acid biosynthetic process (GO:0009697);; Biological Process: response to zinc ion (GO:0010043);;	--	Nitrile-specifier protein 5 OS=Arabidopsis thaliana GN=NSP5 PE=2 SV=1	PREDICTED: nitrile-specifier protein 5-like [Solanum lycopersicum]
c16955.graph_c0	2.6986	0	7.8456e-11	-5.58744	down	--	--	--	Putative ribonuclease H protein At1g65750 OS=Arabidopsis thaliana GN=At1g65750 PE=3 SV=1	F1L3.4 [Arabidopsis thaliana]
c31994.graph_c1	6.35699	2.0983	0.000868726	-1.4827	down	--	Cellular Component: extracellular region (GO:0005576);; Cellular Component: vacuole (GO:0005773);; Biological Process: protein targeting to membrane (GO:0006612);; Biological Process: positive regulation of flavonoid biosynthetic process (GO:0009963);; Biological Process: regulation of plant-type hypersensitive response (GO:0010363);; Molecular Function: lipase activity (GO:0016298);;	--	GDSL esterase/lipase At1g28570 OS=Arabidopsis thaliana GN=At1g28570 PE=2 SV=1	predicted protein [Populus trichocarpa]
c32806.graph_c0	2.69888	0.519521	4.8641e-07	-2.22181	down	--	Molecular Function: nucleic acid binding (GO:0003676);;	--	Transposon TX1 uncharacterized 149 kDa protein OS=Xenopus laevis PE=4 SV=1	hypothetical protein M569_11401 [Genlisea aurea]
c41724.graph_c0	21.4545	7.16102	8.36109e-13	-1.48944	down	--	--	--	Early nodulin-like protein 2 OS=Arabidopsis thaliana GN=At4g27520 PE=1 SV=1	small blue copper protein Bcp1 [Paraboea crassifolia]
c31744.graph_c0	1.97364	0.520232	0.00978244	-1.76583	down	--	Cellular Component: plasma membrane (GO:0005886);; Biological Process: response to brassinosteroid (GO:0009741);;	--	UPF0481 protein At3g47200 OS=Arabidopsis thaliana GN=At3g47200 PE=1 SV=1	Uncharacterized protein TCM_039778 [Theobroma cacao]
c38320.graph_c1	4.27059	1.92037	0.00996378	-1.05482	down	--	Molecular Function: transcription cofactor activity (GO:0003712);; Molecular Function: histone acetyltransferase activity (GO:0004402);; Molecular Function: calmodulin binding (GO:0005516);; Cellular Component: nucleus (GO:0005634);; Cellular Component: vacuolar membrane (GO:0005774);; Biological Process: regulation of transcription, DNA-templated (GO:0006355);; Molecular Function: zinc ion bindi…	--	BTB/POZ and TAZ domain-containing protein 4 OS=Arabidopsis thaliana GN=BT4 PE=1 SV=1	PREDICTED: BTB/POZ and TAZ domain-containing protein 4-like isoform 2 [Solanum lycopersicum]
c27495.graph_c0	2.98548	0.388039	0.000425576	-2.64509	down	--	Biological Process: response to stress (GO:0006950);; Biological Process: response to abiotic stimulus (GO:0009628);;	--	--	PREDICTED: uncharacterized protein LOC101246412 [Solanum lycopersicum]
c29234.graph_c2	17.0116	7.22711	1.65693e-05	-1.14116	down	--	Molecular Function: DNA binding (GO:0003677);; Molecular Function: sequence-specific DNA binding transcription factor activity (GO:0003700);; Cellular Component: nucleus (GO:0005634);; Biological Process: regulation of transcription, DNA-templated (GO:0006355);; Molecular Function: protein dimerization activity (GO:0046983);;	--	MADS-box protein SOC1 OS=Arabidopsis thaliana GN=SOC1 PE=1 SV=1	putative MADS-box transcription factor DEFH68 [Antirrhinum majus]
c13537.graph_c0	4.99485	1.93257	8.85335e-07	-1.27441	down	--	Biological Process: RNA metabolic process (GO:0016070);; Biological Process: posttranscriptional gene silencing by RNA (GO:0035194);; Cellular Component: cell part (GO:0044464);; Biological Process: response to stimulus (GO:0050896);;	--	--	hypothetical protein RCOM_0237030 [Ricinus communis]
c45502.graph_c0	2.37861	0.25837	0.00745251	-2.77272	down	--	Molecular Function: sequence-specific DNA binding transcription factor activity (GO:0003700);; Biological Process: chromatin assembly or disassembly (GO:0006333);; Biological Process: regulation of transcription, DNA-templated (GO:0006355);; Biological Process: plant-type cell wall modification (GO:0009827);; Biological Process: pollen tube growth (GO:0009860);; Biological Process: regulation of …	--	Protein CRABS CLAW OS=Arabidopsis thaliana GN=CRC PE=1 SV=2	YABBY-like transcription factor CRABS CLAW-like protein [Antirrhinum majus]
c25687.graph_c0	2.66396	0	3.4861e-14	-5.9268	down	--	--	--	--	PREDICTED: uncharacterized protein LOC101314079 [Fragaria vesca subsp. vesca]
c42261.graph_c0	8.69121	3.36609	0.00891685	-1.25985	down	--	Cellular Component: mitochondrion (GO:0005739);; Biological Process: metal ion transport (GO:0030001);; Molecular Function: metal ion binding (GO:0046872);;	--	Copper transport protein ATX1 OS=Arabidopsis thaliana GN=ATX1 PE=1 SV=1	hypothetical protein PRUPE_ppa013199mg [Prunus persica]
c25062.graph_c2	35.7763	6.47684	0	-2.37108	down	--	Molecular Function: transferase activity, transferring acyl groups other than amino-acyl groups (GO:0016747);;	--	Pelargonidin 3-O-(6-caffeoylglucoside) 5-O-(6-O-malonylglucoside) 4&apos;&apos;&apos;-malonyltransferase OS=Salvia splendens PE=1 SV=1	predicted protein [Populus trichocarpa]
c42177.graph_c0	3.80426	1.00612	0.000352639	-1.78055	down	--	Biological Process: transcription, DNA-templated (GO:0006351);; Biological Process: response to chitin (GO:0010200);;	--	Ethylene-responsive transcription factor ERF017 OS=Arabidopsis thaliana GN=ERF017 PE=2 SV=1	PREDICTED: ethylene-responsive transcription factor ERF017-like [Solanum lycopersicum]
c24757.graph_c0	3.5286	1.25359	0.000117537	-1.38718	down	--	Molecular Function: protein serine/threonine kinase activity (GO:0004674);; Molecular Function: ATP binding (GO:0005524);; Cellular Component: plasma membrane (GO:0005886);; Biological Process: protein phosphorylation (GO:0006468);;	--	Probable receptor-like protein kinase At5g47070 OS=Arabidopsis thaliana GN=At5g47070 PE=1 SV=1	PREDICTED: probable receptor-like protein kinase At5g47070-like [Solanum lycopersicum]
c29363.graph_c0	29.7668	10.7135	3.24496e-12	-1.38245	down	Posttranslational modification, protein turnover, chaperones	Biological Process: response to stress (GO:0006950);;	--	17.3 kDa class II heat shock protein OS=Solanum peruvianum PE=1 SV=1	PREDICTED: 17.9 kDa class II heat shock protein-like [Vitis vinifera]
c48047.graph_c0	2.37474	0	4.7766e-10	-5.49633	down	--	Molecular Function: DNA binding (GO:0003677);; Molecular Function: sequence-specific DNA binding transcription factor activity (GO:0003700);; Cellular Component: nucleus (GO:0005634);; Biological Process: regulation of transcription, DNA-templated (GO:0006355);; Molecular Function: protein dimerization activity (GO:0046983);;	K09264|1e-125|vvi:100232867|MADS2	Developmental protein SEPALLATA 1 OS=Arabidopsis thaliana GN=SEP1 PE=1 SV=2	DEFH49 [Antirrhinum majus]
c31345.graph_c0	14.7277	6.61378	0.00225129	-1.05886	down	--	Molecular Function: transferase activity, transferring phosphorus-containing groups (GO:0016772);;	--	LRR receptor-like serine/threonine-protein kinase GSO1 OS=Arabidopsis thaliana GN=GSO1 PE=2 SV=1	unnamed protein product [Vitis vinifera]
c35011.graph_c0	1.48876	0.503106	0.00162778	-1.44916	down	Function unknown	Biological Process: metabolic process (GO:0008152);; Molecular Function: kinase activity (GO:0016301);;	--	LRR receptor-like serine/threonine-protein kinase EFR OS=Arabidopsis thaliana GN=EFR PE=1 SV=1	PREDICTED: probable LRR receptor-like serine/threonine-protein kinase At3g47570-like [Solanum lycopersicum]
c16558.graph_c0	5.48801	0	0.000194086	-4.61713	down	--	--	--	--	AP2 domain class transcription factor [Malus domestica]
c24374.graph_c0	4.37644	1.65093	0.00774923	-1.29598	down	--	--	--	--	unnamed protein product [Vitis vinifera]
c8075.graph_c0	1.77171	0	0.000680831	-4.49694	down	Replication, recombination and repair	Molecular Function: transferase activity, transferring phosphorus-containing groups (GO:0016772);; Cellular Component: intracellular membrane-bounded organelle (GO:0043231);; Biological Process: primary metabolic process (GO:0044238);; Biological Process: cellular macromolecule metabolic process (GO:0044260);; Molecular Function: organic cyclic compound binding (GO:0097159);; Molecular Function: …	--	Retrovirus-related Pol polyprotein from transposon 17.6 OS=Drosophila melanogaster GN=pol PE=4 SV=1	OSJNBa0065J03.7 [Oryza sativa Japonica Group]
c36859.graph_c0	10.821	4.07751	0.000595678	-1.30344	down	--	--	--	--	PREDICTED: uncharacterized protein LOC101247750 [Solanum lycopersicum]
c40184.graph_c0	11.5688	4.11747	2.70202e-10	-1.39647	down	--	--	--	--	unnamed protein product [Vitis vinifera]
c41870.graph_c0	19.6177	8.83938	3.51941e-14	-1.06373	down	Function unknown	Biological Process: activation of MAPKK activity (GO:0000186);; Biological Process: response to molecule of bacterial origin (GO:0002237);; Molecular Function: MAP kinase kinase kinase activity (GO:0004709);; Molecular Function: phosphoprotein phosphatase activity (GO:0004721);; Molecular Function: protein binding (GO:0005515);; Molecular Function: ATP binding (GO:0005524);; Biological Process: m…	--	Leucine-rich repeat receptor protein kinase EXS OS=Arabidopsis thaliana GN=EXS PE=1 SV=1	hypothetical protein M569_06156, partial [Genlisea aurea]
c34698.graph_c0	3.8817	1.38673	0.000438605	-1.37706	down	--	--	--	--	PREDICTED: uncharacterized protein LOC101264556 [Solanum lycopersicum]
c28938.graph_c0	22.784	7.92936	3.69929e-08	-1.42496	down	Posttranslational modification, protein turnover, chaperones	Biological Process: response to stress (GO:0006950);;	K13993|7e-57|rcu:RCOM_0497680|heat-shock protein, putative	16.9 kDa class I heat shock protein 3 OS=Oryza sativa subsp. japonica GN=HSP16.9C PE=2 SV=1	chaperone [Agave tequilana]
c42296.graph_c0	7.00492	0.186885	6.11669e-07	-4.21909	down	--	--	--	--	unknown [Picea sitchensis]
c28142.graph_c0	102.414	7.04565	0	-3.76635	down	--	--	--	--	PREDICTED: uncharacterized protein LOC101245485 [Solanum lycopersicum]
c42476.graph_c0	7.33926	0.214633	0	-4.62828	down	--	Cellular Component: extracellular region (GO:0005576);; Cellular Component: vacuole (GO:0005773);; Biological Process: defense response to bacterium, incompatible interaction (GO:0009816);; Biological Process: defense response to fungus, incompatible interaction (GO:0009817);;	--	Thaumatin-like protein OS=Olea europaea PE=1 SV=1	RecName: Full=Thaumatin-like protein; AltName: Allergen=Ole e 13; Flags: Precursor
c25118.graph_c0	3.87747	0.174712	1.10118e-07	-3.85935	down	--	--	--	Putative nuclease HARBI1 OS=Homo sapiens GN=HARBI1 PE=1 SV=1	Uncharacterized protein TCM_014176 [Theobroma cacao]
c39917.graph_c0	12.0641	5.55059	5.02915e-07	-1.03056	down	--	Biological Process: response to light stimulus (GO:0009416);; Biological Process: response to hormone (GO:0009725);; Biological Process: post-embryonic development (GO:0009791);; Biological Process: single-organism cellular process (GO:0044763);; Biological Process: single-organism developmental process (GO:0044767);; Biological Process: reproductive structure development (GO:0048608);; Biologica…	--	Protein EARLY FLOWERING 3 OS=Arabidopsis thaliana GN=ELF3 PE=1 SV=1	conserved hypothetical protein [Ricinus communis]
c27051.graph_c0	28.5637	7.23953	0	-1.8821	down	Posttranslational modification, protein turnover, chaperones	Molecular Function: ATP binding (GO:0005524);; Cellular Component: cell wall (GO:0005618);; Cellular Component: cytosol (GO:0005829);; Cellular Component: plasma membrane (GO:0005886);; Biological Process: protein folding (GO:0006457);; Biological Process: response to heat (GO:0009408);; Biological Process: defense response to bacterium (GO:0042742);; Biological Process: response to arsenic-conta…	K04079|1e-59|pop:POPTR_592912|hypothetical protein	Heat shock protein 83 OS=Ipomoea nil GN=HSP83A PE=2 SV=1	chaperone [Agave tequilana]
c17449.graph_c1	2.65228	0	0.00036333	-4.55829	down	--	Molecular Function: binding (GO:0005488);; Biological Process: response to salicylic acid (GO:0009751);;	--	--	hypothetical protein MTR_3g082160 [Medicago truncatula]
c30697.graph_c0	5.35481	1.988	3.3395e-05	-1.32839	down	--	--	--	Probable WRKY transcription factor 53 OS=Arabidopsis thaliana GN=WRKY53 PE=1 SV=1	PREDICTED: probable WRKY transcription factor 46 [Vitis vinifera]
c43547.graph_c0	2.89054	0.122102	0.0023044	-3.57795	down	--	Molecular Function: ubiquitin-protein ligase activity (GO:0004842);;	--	--	PREDICTED: uncharacterized protein LOC100527094 [Glycine max]
c30384.graph_c0	1.62723	0	1.14133e-07	-5.18237	down	Cell cycle control, cell division, chromosome partitioning	Cellular Component: intracellular non-membrane-bounded organelle (GO:0043232);; Biological Process: single-organism cellular process (GO:0044763);;	K06669|5e-40|pop:POPTR_804027|CPE903	Structural maintenance of chromosomes protein 3 OS=Arabidopsis thaliana GN=SMC3 PE=2 SV=1	hypothetical protein M569_07108, partial [Genlisea aurea]
c23590.graph_c0	5.0339	0.964424	1.74011e-11	-2.2542	down	Amino acid transport and metabolism	Cellular Component: mitochondrion (GO:0005739);; Biological Process: metabolic process (GO:0008152);; Molecular Function: alanine-glyoxylate transaminase activity (GO:0008453);; Molecular Function: pyridoxal phosphate binding (GO:0030170);;	K00827|0.0|rcu:RCOM_1230590|alanine-glyoxylate aminotransferase, putative (EC:2.6.1.44)	Alanine--glyoxylate aminotransferase 2 homolog 3, mitochondrial OS=Arabidopsis thaliana GN=At3g08860 PE=2 SV=1	Pyrimidine 4 isoform 1 [Theobroma cacao]
c29526.graph_c0	33.0384	6.96236	0	-2.14686	down	--	--	--	Protein NIM1-INTERACTING 2 OS=Arabidopsis thaliana GN=NIMIN-2 PE=1 SV=1	Uncharacterized protein TCM_011816 [Theobroma cacao]
c38275.graph_c1	208.279	89.6461	0	-1.13057	down	Posttranslational modification, protein turnover, chaperones	Molecular Function: ATP binding (GO:0005524);; Biological Process: response to stress (GO:0006950);; Molecular Function: 2-alkenal reductase [NAD(P)] activity (GO:0032440);; Biological Process: oxidation-reduction process (GO:0055114);;	K03283|0.0|vvi:100259551|similar to HSC70-1 (heat shock cognate 70 kDa protein 1)	Probable mediator of RNA polymerase II transcription subunit 37c OS=Arabidopsis thaliana GN=MED37C PE=1 SV=1	PREDICTED: heat shock cognate 70 kDa protein 2-like [Cicer arietinum]
c43263.graph_c0	3.81675	0.851281	0.00185104	-1.98912	down	--	Cellular Component: nucleus (GO:0005634);; Biological Process: response to gibberellin (GO:0009739);; Biological Process: positive regulation of flower development (GO:0009911);; Biological Process: vegetative to reproductive phase transition of meristem (GO:0010228);;	--	Flowering-promoting factor 1-like protein 2 OS=Arabidopsis thaliana GN=FLP2 PE=2 SV=1	predicted protein [Populus trichocarpa]
c17513.graph_c0	4.45921	1.04326	1.03902e-06	-1.96268	down	--	--	K10712|2e-98|vvi:100263913|hypothetical protein LOC100263913	2-aminoethanethiol dioxygenase OS=Mus musculus GN=Ado PE=1 SV=2	PREDICTED: 2-aminoethanethiol dioxygenase-like [Cucumis sativus]
c22365.graph_c0	1.46647	0.12928	2.6978e-06	-3.14322	down	Posttranslational modification, protein turnover, chaperones	Molecular Function: ATP binding (GO:0005524);; Cellular Component: mitochondrion (GO:0005739);; Cellular Component: plasma membrane (GO:0005886);; Biological Process: response to wounding (GO:0009611);; Biological Process: response to mechanical stimulus (GO:0009612);; Biological Process: systemic acquired resistance (GO:0009627);; Biological Process: salicylic acid biosynthetic process (GO:00096…	--	Probable mitochondrial chaperone bcs1 OS=Schizosaccharomyces pombe (strain 972 / ATCC 24843) GN=SPAC644.07 PE=2 SV=1	PREDICTED: mitochondrial chaperone BCS1-like [Solanum lycopersicum]
c35039.graph_c0	24.1832	6.2476	0	-1.85975	down	General function prediction only	Biological Process: MAPK cascade (GO:0000165);; Biological Process: response to hypoxia (GO:0001666);; Cellular Component: cytoplasm (GO:0005737);; Biological Process: protein targeting to membrane (GO:0006612);; Biological Process: detection of biotic stimulus (GO:0009595);; Biological Process: salicylic acid biosynthetic process (GO:0009697);; Biological Process: flavonoid biosynthetic process …	--	Flavanone 3-dioxygenase OS=Petroselinum crispum GN=FHT PE=1 SV=1	flavonoid biosynthesis oxidoreductase protein [Solanum lycopersicum]
c28870.graph_c0	4.00291	1.39138	0.000255594	-1.41559	down	--	--	--	--	PREDICTED: F-box protein PP2-B10-like [Setaria italica]
c4645.graph_c0	3.47626	0	8.7403e-10	-5.46463	down	--	Molecular Function: DNA binding (GO:0003677);; Molecular Function: sequence-specific DNA binding transcription factor activity (GO:0003700);; Cellular Component: nucleus (GO:0005634);; Cellular Component: cytoplasm (GO:0005737);; Biological Process: regulation of transcription, DNA-templated (GO:0006355);; Molecular Function: protein dimerization activity (GO:0046983);; Biological Process: ovule …	K09264|1e-105|vvi:100232978|MADS9, PI	Floral homeotic protein GLOBOSA OS=Antirrhinum majus GN=GLO PE=1 SV=1	RecName: Full=Floral homeotic protein GLOBOSA
c17956.graph_c0	2.33477	0.402896	0.000346398	-2.31883	down	--	Molecular Function: catalytic activity (GO:0003824);;	--	--	PREDICTED: uncharacterized protein LOC100242564 [Vitis vinifera]
c28327.graph_c0	7.76356	0	0	-7.27611	down	--	Molecular Function: DNA binding (GO:0003677);; Molecular Function: sequence-specific DNA binding transcription factor activity (GO:0003700);; Cellular Component: nucleus (GO:0005634);; Biological Process: regulation of transcription, DNA-templated (GO:0006355);; Molecular Function: protein dimerization activity (GO:0046983);;	K09264|1e-123|vvi:100232952|AP1	Floral homeotic protein APETALA 1 OS=Arabidopsis lyrata subsp. lyrata GN=AP1 PE=3 SV=1	SQUA [Antirrhinum majus]
c18314.graph_c0	5.10675	0.167008	3.74888e-05	-3.93385	down	--	Cellular Component: nucleus (GO:0005634);; Cellular Component: plasma membrane (GO:0005886);; Molecular Function: transferase activity (GO:0016740);; Biological Process: petal morphogenesis (GO:0048446);;	--	O-acyltransferase WSD1 OS=Arabidopsis thaliana GN=WSD1 PE=2 SV=1	predicted protein [Populus trichocarpa]
c33181.graph_c0	4.63829	1.19126	6.77858e-10	-1.84994	down	--	Cellular Component: membrane (GO:0016020);; Molecular Function: substrate-specific transporter activity (GO:0022892);; Biological Process: single-organism transport (GO:0044765);; Biological Process: organic substance transport (GO:0071702);; Biological Process: nitrogen compound transport (GO:0071705);;	--	Putative peptide/nitrate transporter At2g38100 OS=Arabidopsis thaliana GN=At2g38100 PE=2 SV=1	hypothetical protein PRUPE_ppa1027125mg [Prunus persica]
c28724.graph_c1	17.2332	7.33596	8.82476e-05	-1.13696	down	--	Molecular Function: DNA binding (GO:0003677);; Cellular Component: nucleus (GO:0005634);;	--	Squamosa promoter-binding-like protein 15 OS=Arabidopsis thaliana GN=SPL15 PE=2 SV=1	squamosa promoter binding protein-homologue 5 [Antirrhinum majus]
c29857.graph_c0	4.43996	1.41888	0.000236421	-1.5299	down	--	--	--	Annexin A3 OS=Homo sapiens GN=ANXA3 PE=1 SV=3	Annexin 8, putative [Theobroma cacao]
c33363.graph_c0	16.3578	6.7428	4.25856e-09	-1.18799	down	--	--	--	--	predicted protein [Populus trichocarpa]
c25732.graph_c0	10.1652	0	0	-7.54973	down	--	Molecular Function: DNA binding (GO:0003677);; Molecular Function: sequence-specific DNA binding transcription factor activity (GO:0003700);; Cellular Component: nucleus (GO:0005634);; Biological Process: regulation of transcription, DNA-templated (GO:0006355);; Molecular Function: 2-alkenal reductase [NAD(P)] activity (GO:0032440);; Molecular Function: protein dimerization activity (GO:0046983);…	K09264|1e-106|rcu:RCOM_1468080|mads box protein, putative (EC:1.3.1.74)	Agamous-like MADS-box protein AGL8 homolog OS=Solanum tuberosum PE=2 SV=1	euFUL FRUITFULL-like MADS-box [Antirrhinum majus]
c42201.graph_c0	12.0038	4.74612	2.85847e-06	-1.24318	down	--	Molecular Function: DNA binding (GO:0003677);;	--	Ocs element-binding factor 1 OS=Zea mays GN=OBF1 PE=2 SV=2	bZIP transcription factor BZI-2 [Nicotiana tabacum]
c36743.graph_c0	6.05159	2.30557	1.94901e-05	-1.29314	down	--	Molecular Function: ubiquitin-protein ligase activity (GO:0004842);; Cellular Component: nucleus (GO:0005634);; Biological Process: lipid transport (GO:0006869);; Biological Process: protein ubiquitination (GO:0016567);; Biological Process: organ development (GO:0048513);;	--	F-box/kelch-repeat protein At3g61590 OS=Arabidopsis thaliana GN=At3g61590 PE=1 SV=1	PREDICTED: F-box/kelch-repeat protein At3g61590 [Vitis vinifera]
c42003.graph_c0	8.27279	3.13116	1.26129e-07	-1.30662	down	Cell wall/membrane/envelope biogenesis	Cellular Component: Golgi apparatus (GO:0005794);; Biological Process: response to oxidative stress (GO:0006979);; Biological Process: abscisic acid-activated signaling pathway (GO:0009738);; Biological Process: carbohydrate biosynthetic process (GO:0016051);; Biological Process: endoplasmic reticulum unfolded protein response (GO:0030968);; Biological Process: intracellular signal transduction (…	--	Probable galacturonosyltransferase-like 10 OS=Arabidopsis thaliana GN=GATL10 PE=2 SV=1	PREDICTED: probable galacturonosyltransferase-like 10-like [Solanum lycopersicum]
c39089.graph_c0	5.94787	0.91019	1.66601e-11	-2.55352	down	--	--	--	--	PREDICTED: uncharacterized protein LOC100854636 [Vitis vinifera]
c25062.graph_c0	22.7344	3.98726	0	-2.39923	down	--	Biological Process: anthocyanin-containing compound biosynthetic process (GO:0009718);; Molecular Function: transferase activity, transferring acyl groups other than amino-acyl groups (GO:0016747);; Biological Process: pigmentation (GO:0043473);;	--	Pelargonidin 3-O-(6-caffeoylglucoside) 5-O-(6-O-malonylglucoside) 4&apos;&apos;&apos;-malonyltransferase OS=Salvia splendens PE=1 SV=1	predicted protein [Populus trichocarpa]
c36348.graph_c0	7.68143	2.10912	9.63488e-09	-1.75488	down	--	Biological Process: response to hypoxia (GO:0001666);; Cellular Component: nucleus (GO:0005634);; Biological Process: regulation of transcription, DNA-templated (GO:0006355);; Biological Process: systemic acquired resistance, salicylic acid mediated signaling pathway (GO:0009862);; Biological Process: regulation of hydrogen peroxide metabolic process (GO:0010310);;	--	LOB domain-containing protein 41 OS=Arabidopsis thaliana GN=LBD41 PE=2 SV=1	hypothetical protein M569_02405 [Genlisea aurea]
c38560.graph_c0	2.3082	0.116037	0	-4.02923	down	--	--	--	Retrovirus-related Pol polyprotein LINE-1 OS=Mus musculus GN=Pol PE=1 SV=2	hypothetical protein [Beta vulgaris subsp. vulgaris]
c23863.graph_c0	6.10525	2.68891	0.00739356	-1.08407	down	--	Biological Process: response to hypoxia (GO:0001666);; Cellular Component: endoplasmic reticulum (GO:0005783);; Cellular Component: plasma membrane (GO:0005886);; Molecular Function: arsenite transmembrane transporter activity (GO:0015105);; Molecular Function: lactate transmembrane transporter activity (GO:0015129);; Biological Process: arsenite transport (GO:0015700);; Cellular Component: integ…	--	Aquaporin NIP1-1 OS=Oryza sativa subsp. japonica GN=NIP1-1 PE=2 SV=1	PREDICTED: aquaporin NIP1-2 [Vitis vinifera]
c44702.graph_c0	1.98814	0	0.00036333	-4.55829	down	--	--	--	--	predicted protein [Populus trichocarpa]
c27199.graph_c0	4.41608	1.03601	5.81258e-09	-1.97041	down	--	Biological Process: tryptophan catabolic process (GO:0006569);; Biological Process: indoleacetic acid biosynthetic process (GO:0009684);; Biological Process: glucosinolate biosynthetic process (GO:0019761);; Biological Process: defense response to bacterium (GO:0042742);; Molecular Function: indole-3-acetate beta-glucosyltransferase activity (GO:0047215);; Molecular Function: thiohydroximate beta…	--	UDP-glycosyltransferase 74B1 OS=Arabidopsis thaliana GN=UGT74B1 PE=1 SV=1	UDP-glucose:glucosyltransferase [Lycium barbarum]
c32806.graph_c1	1.77409	0	0.00239627	-4.36581	down	--	--	--	--	hypothetical protein [Beta vulgaris subsp. vulgaris]
c41950.graph_c0	18.6839	8.24191	5.17731e-06	-1.08901	down	--	Molecular Function: sequence-specific DNA binding transcription factor activity (GO:0003700);; Biological Process: regulation of transcription, DNA-templated (GO:0006355);; Molecular Function: sequence-specific DNA binding (GO:0043565);;	--	Basic leucine zipper 63 OS=Arabidopsis thaliana GN=BZIP63 PE=1 SV=1	PREDICTED: ocs element-binding factor 1 [Vitis vinifera]
c13755.graph_c0	1.8767	0.557662	0.00928765	-1.6122	down	Replication, recombination and repair	Molecular Function: binding (GO:0005488);; Biological Process: macromolecule metabolic process (GO:0043170);; Biological Process: primary metabolic process (GO:0044238);;	--	Uncharacterized mitochondrial protein AtMg00860 OS=Arabidopsis thaliana GN=AtMg00860 PE=4 SV=1	PREDICTED: uncharacterized protein LOC100809540 [Glycine max]
c16084.graph_c0	1.52665	0.0773865	1.8414e-06	-3.69341	down	--	--	--	--	predicted protein [Populus trichocarpa]
c27317.graph_c0	5.29513	0.789448	0.00496306	-2.45255	down	--	--	--	--	unknown [Nicotiana tabacum]
c13901.graph_c0	8.26838	1.3461	4.42979e-14	-2.48326	down	--	Molecular Function: DNA binding (GO:0003677);; Molecular Function: sequence-specific DNA binding transcription factor activity (GO:0003700);; Cellular Component: nucleus (GO:0005634);; Biological Process: regulation of transcription, DNA-templated (GO:0006355);; Biological Process: multicellular organismal development (GO:0007275);; Molecular Function: protein dimerization activity (GO:0046983);;	K09264|1e-110|vvi:100233029|AP3	Floral homeotic protein DEFICIENS OS=Antirrhinum majus GN=DEFA PE=1 SV=1	RecName: Full=Floral homeotic protein DEFICIENS
c30702.graph_c0	18.8298	5.65626	7.41388e-10	-1.63325	down	--	Molecular Function: structural constituent of cell wall (GO:0005199);; Cellular Component: nucleus (GO:0005634);; Biological Process: amino acid transport (GO:0006865);; Biological Process: response to wounding (GO:0009611);; Biological Process: response to abscisic acid (GO:0009737);; Biological Process: response to salicylic acid (GO:0009751);; Biological Process: response to jasmonic acid (GO:…	--	Extensin-1 OS=Arabidopsis thaliana GN=EXT1 PE=2 SV=2	extensin [Nicotiana sylvestris]
c15936.graph_c0	13.6837	4.76022	0.000357633	-1.41376	down	--	--	--	--	PREDICTED: uncharacterized protein LOC100852581 [Vitis vinifera]
c38609.graph_c0	213.812	95.9336	0	-1.07067	down	General function prediction only	Molecular Function: GTPase activity (GO:0003924);; Molecular Function: GTP binding (GO:0005525);; Biological Process: GTP catabolic process (GO:0006184);;	--	Dynamin-related protein 4C OS=Arabidopsis thaliana GN=DRP4C PE=2 SV=1	PREDICTED: dynamin-related protein 4C-like [Solanum lycopersicum]
c43579.graph_c0	2.30177	0.296998	2.38162e-06	-2.71212	down	--	--	--	--	hypothetical protein PRUPE_ppa018255mg [Prunus persica]
c23778.graph_c0	4.19601	1.61357	0.00957741	-1.26932	down	--	--	--	Zinc finger CCCH domain-containing protein 56 OS=Oryza sativa subsp. japonica GN=Os08g0159800 PE=2 SV=1	unnamed protein product [Vitis vinifera]
c30475.graph_c0	7.34894	1.36956	1.48948e-12	-2.29552	down	--	Cellular Component: integral component of membrane (GO:0016021);;	--	Purine permease 3 OS=Arabidopsis thaliana GN=PUP3 PE=2 SV=1	PREDICTED: purine permease 3 [Vitis vinifera]
c35032.graph_c0	54.8817	24.888	3.95239e-13	-1.05425	down	Amino acid transport and metabolism	Cellular Component: plasma membrane (GO:0005886);; Molecular Function: homocysteine S-methyltransferase activity (GO:0008898);; Biological Process: methionine biosynthetic process (GO:0009086);; Biological Process: methylation (GO:0032259);; Biological Process: S-methylmethionine cycle (GO:0033528);;	K00547|0.0|rcu:RCOM_0911480|5-methyltetrahydrofolate:homocysteine methyltransferase, putative (EC:2.1.1.10)	Homocysteine S-methyltransferase 2 OS=Arabidopsis thaliana GN=HMT-2 PE=1 SV=1	PREDICTED: homocysteine S-methyltransferase 3-like [Solanum lycopersicum]
c26284.graph_c0	23.5419	9.69216	1.28227e-09	-1.19015	down	--	--	--	F-box/kelch-repeat protein At3g23880 OS=Arabidopsis thaliana GN=At3g23880 PE=2 SV=1	hypothetical protein M569_05385 [Genlisea aurea]
c25455.graph_c0	9.80307	0.91388	1.83709e-12	-3.19304	down	--	Molecular Function: protein binding (GO:0005515);; Cellular Component: plasma membrane (GO:0005886);; Biological Process: response to salt stress (GO:0009651);; Biological Process: response to abscisic acid (GO:0009737);; Biological Process: response to gibberellin (GO:0009739);; Biological Process: regulation of reactive oxygen species metabolic process (GO:2000377);;	--	Gibberellin-regulated protein 14 OS=Arabidopsis thaliana GN=GASA14 PE=1 SV=1	hypothetical protein M569_01472, partial [Genlisea aurea]
c27862.graph_c0	81.6849	37.024	4.88498e-15	-1.05549	down	--	Molecular Function: zinc ion transmembrane transporter activity (GO:0005385);; Biological Process: iron ion transport (GO:0006826);; Biological Process: water transport (GO:0006833);; Molecular Function: zinc ion binding (GO:0008270);; Biological Process: response to zinc ion (GO:0010043);; Biological Process: cellular response to iron ion starvation (GO:0010106);; Cellular Component: integral co…	K14709|1e-170|pop:POPTR_805363|ZIP transporter	Zinc transporter 1 OS=Arabidopsis thaliana GN=ZIP1 PE=2 SV=1	Zinc transporter 1 precursor [Theobroma cacao]
c18043.graph_c0	4.71587	0	0	-8.52297	down	--	--	--	Putative ribonuclease H protein At1g65750 OS=Arabidopsis thaliana GN=At1g65750 PE=3 SV=1	hypothetical protein [Beta vulgaris subsp. vulgaris]
c19802.graph_c2	24.025	10.2737	1.94534e-05	-1.13186	down	--	Molecular Function: sequence-specific DNA binding transcription factor activity (GO:0003700);; Cellular Component: nucleus (GO:0005634);; Biological Process: regulation of transcription, DNA-templated (GO:0006355);; Molecular Function: sequence-specific DNA binding (GO:0043565);;	--	Homeobox protein knotted-1-like LET6 OS=Solanum lycopersicum GN=LET6 PE=2 SV=1	hirzina [Antirrhinum majus]
c40927.graph_c0	58.722	26.5011	1.13176e-12	-1.06101	down	Nucleotide transport and metabolism	Molecular Function: NAD+ diphosphatase activity (GO:0000210);; Cellular Component: cytosol (GO:0005829);; Biological Process: metabolic process (GO:0008152);; Cellular Component: plastid (GO:0009536);; Molecular Function: ADP-ribose diphosphatase activity (GO:0047631);; Molecular Function: NAD binding (GO:0051287);;	--	Nudix hydrolase 10 OS=Arabidopsis thaliana GN=NUDT10 PE=1 SV=1	PREDICTED: nudix hydrolase 2-like [Solanum lycopersicum]
c14131.graph_c0	13.5638	5.48864	8.83046e-07	-1.21152	down	--	Molecular Function: nucleic acid binding (GO:0003676);; Biological Process: nucleobase-containing compound metabolic process (GO:0006139);; Molecular Function: 3'-5' exonuclease activity (GO:0008408);;	--	Werner Syndrome-like exonuclease OS=Arabidopsis thaliana GN=WEX PE=1 SV=1	PREDICTED: Werner Syndrome-like exonuclease-like [Vitis vinifera]
c41415.graph_c0	8.21892	2.45071	4.50359e-09	-1.64189	down	--	--	--	Ethylene-responsive transcription factor ERF017 OS=Arabidopsis thaliana GN=ERF017 PE=2 SV=1	putative dehydration-responsive element binding protein [Broussonetia papyrifera]
c41239.graph_c0	53.8143	21.9004	0	-1.21011	down	--	--	--	Transcription factor bHLH93 OS=Arabidopsis thaliana GN=BHLH93 PE=1 SV=1	DNA binding protein, putative isoform 1 [Theobroma cacao]
c33486.graph_c0	49.8739	9.24263	0	-2.34272	down	General function prediction only	--	--	Ankyrin repeat-containing protein At3g12360 OS=Arabidopsis thaliana GN=At3g12360 PE=2 SV=1	PREDICTED: ankyrin repeat-containing protein At3g12360-like [Solanum lycopersicum]
c24144.graph_c0	16.2826	0.863762	0	-4.08139	down	--	Molecular Function: lysozyme activity (GO:0003796);; Biological Process: carbohydrate metabolic process (GO:0005975);;	--	Acidic endochitinase OS=Nicotiana tabacum PE=1 SV=1	chitinase 3 [Avicennia marina]
c35184.graph_c0	6.69862	1.83131	2.27199e-05	-1.74614	down	Translation, ribosomal structure and biogenesis	Biological Process: respiratory burst involved in defense response (GO:0002679);; Cellular Component: cytoplasm (GO:0005737);; Molecular Function: N-acetyltransferase activity (GO:0008080);; Biological Process: ethylene biosynthetic process (GO:0009693);; Biological Process: abscisic acid-activated signaling pathway (GO:0009738);; Biological Process: ethylene-activated signaling pathway (GO:00098…	--	Uncharacterized N-acetyltransferase p20 OS=Bacillus licheniformis GN=p20 PE=4 SV=1	Acyl-CoA N-acyltransferases superfamily protein isoform 1 [Theobroma cacao]
c41242.graph_c0	56.7381	19.2454	0	-1.47116	down	--	Cellular Component: vacuole (GO:0005773);;	--	--	PREDICTED: uncharacterized protein LOC101268745 [Solanum lycopersicum]
c33175.graph_c0	10.8835	2.24264	0	-2.17235	down	--	Molecular Function: hydrolase activity (GO:0016787);;	--	Acetylajmalan esterase OS=Rauvolfia serpentina GN=AAE PE=1 SV=1	acetylajmalan acetylesterase [Striga asiatica]
c24399.graph_c0	74.9662	10.3744	0	-2.75479	down	Posttranslational modification, protein turnover, chaperones	Molecular Function: ATP binding (GO:0005524);; Cellular Component: cell wall (GO:0005618);; Cellular Component: nucleolus (GO:0005730);; Cellular Component: mitochondrion (GO:0005739);; Cellular Component: cytosol (GO:0005829);; Cellular Component: plasma membrane (GO:0005886);; Biological Process: protein folding (GO:0006457);; Biological Process: defense response (GO:0006952);; Biological Proce…	--	Heat shock protein 90-1 OS=Arabidopsis thaliana GN=HSP90-1 PE=1 SV=3	heat-shock protein [Arabidopsis thaliana]
c38901.graph_c0	0.973226	0.281904	0.0010579	-1.65624	down	--	Biological Process: response to stress (GO:0006950);; Biological Process: response to abiotic stimulus (GO:0009628);;	--	BAG family molecular chaperone regulator 6 OS=Arabidopsis thaliana GN=BAG6 PE=1 SV=1	PREDICTED: BAG family molecular chaperone regulator 6-like [Solanum lycopersicum]
c14399.graph_c0	29.8439	13.2278	5.5822e-13	-1.08686	down	Secondary metabolites biosynthesis, transport and catabolism	Molecular Function: iron ion binding (GO:0005506);; Molecular Function: electron carrier activity (GO:0009055);; Biological Process: regulation of meristem growth (GO:0010075);; Biological Process: inflorescence development (GO:0010229);; Molecular Function: oxygen binding (GO:0019825);; Molecular Function: heme binding (GO:0020037);; Molecular Function: flavonoid 3',5'-hydroxylase activity (GO:0…	--	Cytochrome P450 78A7 OS=Arabidopsis thaliana GN=CYP78A7 PE=2 SV=1	Cytochrome P450, family 78, subfamily A, polypeptide 7 [Theobroma cacao]
c33472.graph_c0	10.5472	0.0644146	0	-6.31684	down	Transcription	Biological Process: cell fate specification (GO:0001708);; Molecular Function: DNA binding (GO:0003677);; Molecular Function: sequence-specific DNA binding transcription factor activity (GO:0003700);; Cellular Component: nucleus (GO:0005634);; Biological Process: regulation of transcription, DNA-templated (GO:0006355);; Biological Process: specification of floral organ identity (GO:0010093);; Mol…	--	Agamous-like MADS-box protein AGL9 homolog OS=Petunia hybrida GN=FBP2 PE=1 SV=2	DEFH72 [Antirrhinum majus]
c36271.graph_c0	8.14362	2.26751	1.82234e-08	-1.73484	down	Cell cycle control, cell division, chromosome partitioning	--	--	Calponin homology domain-containing protein DDB_G0272472 OS=Dictyostelium discoideum GN=DDB_G0272472 PE=4 SV=1	hypothetical protein WALSEDRAFT_59066 [Wallemia sebi CBS 633.66]
c38096.graph_c0	13.8412	5.78432	2.87498e-09	-1.16868	down	--	Biological Process: amino acid transport (GO:0006865);; Biological Process: response to stress (GO:0006950);; Cellular Component: membrane (GO:0016020);; Biological Process: single-organism cellular process (GO:0044763);; Biological Process: regulation of biological process (GO:0050789);;	--	Lysine histidine transporter-like 8 OS=Arabidopsis thaliana GN=AATL1 PE=1 SV=1	PREDICTED: lysine histidine transporter-like 8-like [Vitis vinifera]
c26841.graph_c0	47.5879	3.62606	0	-3.61812	down	--	Molecular Function: peptidase activity (GO:0008233);; Cellular Component: cytoplasmic membrane-bounded vesicle (GO:0016023);;	--	Protein ASPARTIC PROTEASE IN GUARD CELL 1 OS=Arabidopsis thaliana GN=ASPG1 PE=1 SV=1	hypothetical protein M569_03893, partial [Genlisea aurea]
c21638.graph_c0	12.1673	0.209074	0	-5.53201	down	--	Cellular Component: membrane (GO:0016020);;	--	Uncharacterized membrane protein YOL092W OS=Saccharomyces cerevisiae (strain ATCC 204508 / S288c) GN=YOL092W PE=1 SV=1	hypothetical protein PRUPE_ppa007096mg [Prunus persica]
c36356.graph_c0	4.99168	2.05289	0.00601261	-1.17883	down	--	--	K04508|1e-36|vvi:100256008|hypothetical protein LOC100256008	Myb-like protein X OS=Dictyostelium discoideum GN=mybX PE=3 SV=1	PREDICTED: F-box-like/WD repeat-containing protein ebi-like [Solanum lycopersicum]
c42193.graph_c0	13.8523	6.18869	2.79323e-07	-1.07243	down	Carbohydrate transport and metabolism	Biological Process: carbohydrate metabolic process (GO:0005975);; Biological Process: seed germination (GO:0009845);; Biological Process: determination of bilateral symmetry (GO:0009855);; Biological Process: polarity specification of adaxial/abaxial axis (GO:0009944);; Biological Process: meristem initiation (GO:0010014);; Biological Process: regulation of meristem growth (GO:0010075);; Molecula…	--	Mannan endo-1,4-beta-mannosidase 7 OS=Arabidopsis thaliana GN=MAN7 PE=2 SV=1	PREDICTED: mannan endo-1,4-beta-mannosidase 7 [Vitis vinifera]
c29421.graph_c0	2.03269	0.406347	5.01952e-06	-2.16327	down	--	Biological Process: cellular process (GO:0009987);; Molecular Function: transferase activity, transferring phosphorus-containing groups (GO:0016772);; Biological Process: single-organism process (GO:0044699);; Biological Process: response to stimulus (GO:0050896);;	--	Wall-associated receptor kinase 2 OS=Arabidopsis thaliana GN=WAK2 PE=1 SV=1	PREDICTED: wall-associated receptor kinase 2-like [Vitis vinifera]
c27051.graph_c1	27.183	6.03903	0	-2.07032	down	Posttranslational modification, protein turnover, chaperones	Molecular Function: ATP binding (GO:0005524);; Cellular Component: cell wall (GO:0005618);; Cellular Component: cytosol (GO:0005829);; Cellular Component: plasma membrane (GO:0005886);; Biological Process: protein folding (GO:0006457);; Biological Process: response to heat (GO:0009408);; Biological Process: defense response to bacterium (GO:0042742);; Biological Process: response to arsenic-conta…	K04079|1e-165|vvi:100265661|hypothetical protein LOC100265661	Heat shock protein 82 (Fragment) OS=Nicotiana tabacum GN=HSP82 PE=1 SV=1	RecName: Full=Heat shock protein 82
c31095.graph_c0	7.70622	0.042692	0	-6.45668	down	--	Molecular Function: sequence-specific DNA binding transcription factor activity (GO:0003700);; Cellular Component: nucleus (GO:0005634);; Biological Process: regulation of transcription, DNA-templated (GO:0006355);; Biological Process: gibberellic acid mediated signaling pathway (GO:0009740);; Biological Process: maintenance of inflorescence meristem identity (GO:0010077);; Biological Process: fl…	--	Floricaula protein OS=Antirrhinum majus GN=FLO PE=2 SV=1	RecName: Full=Floricaula protein
c42354.graph_c0	5.43807	1.91559	8.84358e-05	-1.39935	down	--	--	--	GDSL esterase/lipase At1g29670 OS=Arabidopsis thaliana GN=At1g29670 PE=2 SV=1	PREDICTED: GDSL esterase/lipase At1g29670-like [Solanum lycopersicum]
c41496.graph_c0	9.46687	4.41794	0.000813117	-1.00625	down	--	Cellular Component: nucleus (GO:0005634);; Biological Process: signal transduction (GO:0007165);; Biological Process: response to water deprivation (GO:0009414);; Biological Process: response to abscisic acid (GO:0009737);; Biological Process: embryo development ending in seed dormancy (GO:0009793);; Biological Process: response to chitin (GO:0010200);; Biological Process: hyperosmotic salinity r…	--	Zinc finger protein AZF2 OS=Arabidopsis thaliana GN=AZF2 PE=2 SV=1	zinc finger protein, putative [Ricinus communis]
c31636.graph_c0	5.4592	1.53368	9.07835e-05	-1.70565	down	--	Molecular Function: sequence-specific DNA binding transcription factor activity (GO:0003700);; Biological Process: regulation of transcription, DNA-templated (GO:0006355);; Molecular Function: sequence-specific DNA binding (GO:0043565);;	--	Probable WRKY transcription factor 50 OS=Arabidopsis thaliana GN=WRKY50 PE=2 SV=1	putative WRKY transcription factor 10 [Nicotiana tabacum]
c38560.graph_c1	5.3662	0.920667	7.08322e-13	-2.40817	down	--	--	--	Putative ribonuclease H protein At1g65750 OS=Arabidopsis thaliana GN=At1g65750 PE=3 SV=1	hypothetical protein PRUPE_ppa024472mg, partial [Prunus persica]
c36417.graph_c0	2.66151	0.581978	0.00122143	-2.01713	down	--	--	--	Putative ribonuclease H protein At1g65750 OS=Arabidopsis thaliana GN=At1g65750 PE=3 SV=1	hypothetical protein M569_06367 [Genlisea aurea]
c42165.graph_c0	18.6038	8.08317	7.08172e-05	-1.10851	down	--	Biological Process: response to auxin (GO:0009733);;	K14488|6e-53|vvi:100258180|hypothetical protein LOC100258180	Indole-3-acetic acid-induced protein ARG7 OS=Vigna radiata var. radiata GN=ARG7 PE=2 SV=1	SAUR-like auxin-responsive protein family [Theobroma cacao]
c25601.graph_c1	7.04469	2.33616	7.98778e-05	-1.48214	down	--	Molecular Function: binding (GO:0005488);; Molecular Function: oxidoreductase activity (GO:0016491);;	--	Cytochrome P450 89A2 OS=Arabidopsis thaliana GN=CYP89A2 PE=2 SV=2	hypothetical protein PRUPE_ppa004199mg [Prunus persica]
c23139.graph_c0	6.99612	1.3401	0	-2.27261	down	Carbohydrate transport and metabolism	Biological Process: alkaloid biosynthetic process (GO:0009821);; Molecular Function: raucaffricine beta-glucosidase activity (GO:0050247);; Molecular Function: vomilenine glucosyltransferase activity (GO:0050506);;	--	Strictosidine-O-beta-D-glucosidase OS=Rauvolfia serpentina GN=SGR1 PE=1 SV=1	beta-glucosidase [Olea europaea subsp. europaea]
c40675.graph_c0	128.325	45.1018	0	-1.42216	down	--	Cellular Component: cytoplasm (GO:0005737);; Molecular Function: oxidoreductase activity (GO:0016491);; Biological Process: oxidation-reduction process (GO:0055114);;	--	Isoflavone reductase-like protein OS=Olea europaea PE=1 SV=1	phenylcoumaran benzylic ether reductase homolog Fi1 [Forsythia x intermedia]
c34099.graph_c0	53.7177	17.9587	0	-1.49214	down	Transcription	Biological Process: protein import into nucleus, translocation (GO:0000060);; Molecular Function: DNA binding (GO:0003677);; Molecular Function: sequence-specific DNA binding transcription factor activity (GO:0003700);; Cellular Component: nucleus (GO:0005634);; Cellular Component: cytoplasm (GO:0005737);; Molecular Function: transcription factor binding (GO:0008134);; Biological Process: respons…	--	MADS-box protein SOC1 OS=Arabidopsis thaliana GN=SOC1 PE=1 SV=1	SOC1-like protein 1 [Sinningia speciosa]
c32473.graph_c1	1.66019	0.187013	2.0972e-05	-2.84663	down	--	--	--	Serine/threonine-protein phosphatase 6 regulatory ankyrin repeat subunit B OS=Gallus gallus GN=ANKRD44 PE=2 SV=1	PREDICTED: ankyrin repeat-containing protein At3g12360-like [Vitis vinifera]
c38389.graph_c0	7.06572	2.20077	2.62188e-08	-1.5797	down	--	Molecular Function: DNA binding (GO:0003677);; Biological Process: transcription, DNA-templated (GO:0006351);; Biological Process: flower development (GO:0009908);; Biological Process: regulation of cellular process (GO:0050794);;	K14431|1e-138|vvi:100249239|hypothetical protein LOC100249239	Transcription factor PERIANTHIA OS=Arabidopsis thaliana GN=PAN PE=1 SV=1	PREDICTED: transcription factor HBP-1b(c1)-like [Vitis vinifera]
c42889.graph_c0	4.60339	1.14473	0.00305769	-1.84826	down	--	Molecular Function: DNA binding (GO:0003677);; Molecular Function: chromatin binding (GO:0003682);; Cellular Component: nucleus (GO:0005634);; Biological Process: regulation of transcription, DNA-templated (GO:0006355);; Biological Process: gravitropism (GO:0009630);; Biological Process: embryo development ending in seed dormancy (GO:0009793);; Biological Process: flower development (GO:0009908);…	--	Transcription factor RADIALIS OS=Antirrhinum majus GN=RAD PE=1 SV=1	RecName: Full=Transcription factor RADIALIS
c41348.graph_c0	13.6161	6.09006	0.00011505	-1.06747	down	--	Biological Process: response to stress (GO:0006950);; Biological Process: response to abiotic stimulus (GO:0009628);;	--	Zinc finger protein ZAT10 OS=Arabidopsis thaliana GN=ZAT10 PE=2 SV=1	predicted protein [Populus trichocarpa]
c30586.graph_c0	10.7577	1.45416	2.23777e-12	-2.72114	down	--	Biological Process: lipid transport (GO:0006869);; Molecular Function: lipid binding (GO:0008289);;	--	Non-specific lipid-transfer protein 2 OS=Solanum lycopersicum GN=LE16 PE=2 SV=1	lipid transfer protein [Sesamum indicum]
c33346.graph_c0	18.5436	6.95589	4.44089e-15	-1.32553	down	--	Molecular Function: sequence-specific DNA binding transcription factor activity (GO:0003700);; Cellular Component: nucleus (GO:0005634);; Biological Process: regulation of transcription, DNA-templated (GO:0006355);; Molecular Function: sequence-specific DNA binding (GO:0043565);;	--	Homeobox protein knotted-1-like 10 OS=Oryza sativa subsp. japonica GN=OSH71 PE=2 SV=1	knotted 1 [Nicotiana tabacum]
c24348.graph_c0	4.17691	1.04184	1.09707e-08	-1.88608	down	Function unknown	--	--	Receptor-like protein 12 OS=Arabidopsis thaliana GN=RLP12 PE=2 SV=2	Receptor like protein 6 [Theobroma cacao]
c31542.graph_c0	6.6986	1.72864	0.00313187	-1.80081	down	--	Biological Process: response to hypoxia (GO:0001666);; Biological Process: systemic acquired resistance, salicylic acid mediated signaling pathway (GO:0009862);; Biological Process: xylem development (GO:0010089);; Biological Process: regulation of hydrogen peroxide metabolic process (GO:0010310);; Biological Process: cell wall macromolecule metabolic process (GO:0044036);; Molecular Function: cy…	K10712|2e-50|vvi:100266451|hypothetical protein LOC100266451	2-aminoethanethiol dioxygenase OS=Homo sapiens GN=ADO PE=1 SV=2	PREDICTED: 2-aminoethanethiol dioxygenase-like [Solanum lycopersicum]
c42287.graph_c0	4.43423	8.49143	0.000156199	1.01585	up	--	Molecular Function: nucleotide binding (GO:0000166);; Molecular Function: protochlorophyllide reductase activity (GO:0016630);; Biological Process: oxidation-reduction process (GO:0055114);;	--	Short-chain dehydrogenase TIC 32, chloroplastic OS=Arabidopsis thaliana GN=TIC32 PE=2 SV=1	PREDICTED: short-chain dehydrogenase TIC 32, chloroplastic [Vitis vinifera]
c29022.graph_c0	7.03882	16.3457	3.18338e-09	1.29348	up	--	--	--	--	conserved hypothetical protein [Ricinus communis]
c32626.graph_c0	0.860167	1.97978	3.93425e-06	1.27642	up	--	Molecular Function: ion binding (GO:0043167);; Biological Process: primary metabolic process (GO:0044238);; Biological Process: cellular macromolecule metabolic process (GO:0044260);; Molecular Function: organic cyclic compound binding (GO:0097159);; Molecular Function: heterocyclic compound binding (GO:1901363);;	--	Retrovirus-related Pol polyprotein from transposon TNT 1-94 OS=Nicotiana tabacum PE=2 SV=1	hypothetical protein VITISV_004139 [Vitis vinifera]
c32331.graph_c0	7.96212	17.5603	0.000412667	1.2119	up	--	--	--	--	predicted protein [Populus trichocarpa]
c25107.graph_c0	28.5636	79.9883	0	1.56942	up	--	Molecular Function: iron ion binding (GO:0005506);; Cellular Component: extracellular region (GO:0005576);; Cellular Component: endosome (GO:0005768);; Cellular Component: vacuolar membrane (GO:0005774);; Cellular Component: Golgi apparatus (GO:0005794);; Cellular Component: trans-Golgi network (GO:0005802);; Biological Process: systemic acquired resistance (GO:0009627);; Biological Process: plan…	K00472|1e-156|ath:AT3G28480|oxidoreductase, 2OG-Fe(II) oxygenase family protein	Prolyl 4-hydroxylase subunit alpha-1 OS=Gallus gallus GN=P4HA1 PE=1 SV=1	type 2 proly 4-hydroxylase [Genlisea aurea]
c14199.graph_c0	10.3707	25.1264	1.03251e-13	1.35703	up	--	Cellular Component: nucleus (GO:0005634);; Cellular Component: cytoplasm (GO:0005737);;	--	Uncharacterized histidine-rich protein DDB_G0274557 OS=Dictyostelium discoideum GN=DDB_G0274557 PE=4 SV=1	Hop-interacting protein THI031 [Solanum lycopersicum]
c26742.graph_c1	1.76334	5.7887	0.000195828	1.7519	up	Amino acid transport and metabolism	Molecular Function: threonine synthase activity (GO:0004795);; Cellular Component: cytosol (GO:0005829);; Biological Process: threonine biosynthetic process (GO:0009088);; Cellular Component: chloroplast stroma (GO:0009570);; Molecular Function: pyridoxal phosphate binding (GO:0030170);;	K01733|1e-155|rcu:RCOM_0654720|threonine synthase, putative (EC:4.2.3.1)	Threonine synthase 1, chloroplastic OS=Arabidopsis thaliana GN=TS1 PE=1 SV=1	PREDICTED: threonine synthase 1, chloroplastic-like [Fragaria vesca subsp. vesca]
c37420.graph_c0	3.60815	7.83852	1.52767e-06	1.19628	up	--	Molecular Function: transferase activity, transferring glycosyl groups (GO:0016757);; Biological Process: response to stimulus (GO:0050896);;	--	UDP-glycosyltransferase 87A2 OS=Arabidopsis thaliana GN=UGT87A2 PE=2 SV=1	predicted protein [Populus trichocarpa]
c24683.graph_c0	4.38477	10.4822	1.90273e-07	1.33186	up	--	Cellular Component: membrane part (GO:0044425);; Cellular Component: cell part (GO:0044464);;	--	CASP-like protein VIT_11s0052g01140 OS=Vitis vinifera GN=VIT_11s0052g01140 PE=2 SV=1	hypothetical protein PRUPE_ppa014614mg, partial [Prunus persica]
c29870.graph_c0	0.743638	4.90039	2.48719e-08	2.68645	up	--	--	--	--	conserved hypothetical protein [Ricinus communis]
c35243.graph_c0	2.29736	6.03443	1.78058e-05	1.45754	up	General function prediction only	Molecular Function: iron ion binding (GO:0005506);; Cellular Component: cytoplasm (GO:0005737);; Molecular Function: oxidoreductase activity, acting on single donors with incorporation of molecular oxygen, incorporation of two atoms of oxygen (GO:0016702);; Molecular Function: L-ascorbic acid binding (GO:0031418);; Molecular Function: flavonol synthase activity (GO:0045431);; Molecular Function: …	K05278|1e-141|vvi:100249002|similar to flavonol synthase	Flavonol synthase/flavanone 3-hydroxylase OS=Petunia hybrida GN=FL PE=2 SV=1	flavonol synthase [Antirrhinum majus]
c32903.graph_c0	1.54323	8.02675	6.24167e-13	2.41323	up	--	--	--	--	PREDICTED: uncharacterized protein LOC101254072 [Solanum lycopersicum]
c40834.graph_c0	23.6244	45.8798	5.79928e-11	1.04105	up	Coenzyme transport and metabolism	Biological Process: pentose-phosphate shunt (GO:0006098);; Biological Process: rRNA processing (GO:0006364);; Biological Process: tetrahydrobiopterin biosynthetic process (GO:0006729);; Molecular Function: 4-alpha-hydroxytetrahydrobiopterin dehydratase activity (GO:0008124);; Biological Process: aromatic amino acid family biosynthetic process (GO:0009073);; Cellular Component: chloroplast (GO:000…	--	Putative pterin-4-alpha-carbinolamine dehydratase OS=Microcystis aeruginosa (strain NIES-843) GN=MAE_39970 PE=3 SV=1	PREDICTED: putative pterin-4-alpha-carbinolamine dehydratase-like [Solanum lycopersicum]
c39772.graph_c0	9.56533	20.3769	1.11022e-16	1.17496	up	Carbohydrate transport and metabolism	Molecular Function: beta-galactosidase activity (GO:0004565);; Cellular Component: cell wall (GO:0005618);; Biological Process: carbohydrate metabolic process (GO:0005975);; Biological Process: plant-type cell wall modification (GO:0009827);; Molecular Function: carbohydrate binding (GO:0030246);; Molecular Function: cation binding (GO:0043169);; Cellular Component: apoplast (GO:0048046);; Biolog…	--	Beta-galactosidase 6 OS=Arabidopsis thaliana GN=BGAL6 PE=2 SV=1	PREDICTED: beta-galactosidase 16-like [Solanum lycopersicum]
c33508.graph_c0	6.72052	19.898	1.05582e-13	1.64007	up	Cell wall/membrane/envelope biogenesis	Cellular Component: Golgi apparatus (GO:0005794);; Cellular Component: plant-type cell wall (GO:0009505);; Cellular Component: plasmodesma (GO:0009506);; Cellular Component: anchored component of plasma membrane (GO:0046658);;	--	Fasciclin-like arabinogalactan protein 9 OS=Arabidopsis thaliana GN=FLA9 PE=1 SV=1	unknown [Medicago truncatula]
c42970.graph_c0	0.44123	2.83305	0.000265582	2.57728	up	--	Molecular Function: binding (GO:0005488);;	K09422|5e-73|vvi:100240800|hypothetical protein LOC100240800	Transcription factor MYB32 OS=Arabidopsis thaliana GN=MYB32 PE=2 SV=1	MYBC05 [Perilla frutescens var. crispa]
c14659.graph_c0	5.47174	10.5663	2.40058e-05	1.02885	up	--	Cellular Component: membrane (GO:0016020);;	--	WAT1-related protein At3g28050 OS=Arabidopsis thaliana GN=At3g28050 PE=2 SV=1	PREDICTED: auxin-induced protein 5NG4-like [Solanum lycopersicum]
c35017.graph_c0	6.73122	12.7551	8.49089e-07	1.00368	up	Carbohydrate transport and metabolism	Molecular Function: glucan exo-1,3-beta-glucosidase activity (GO:0004338);; Molecular Function: beta-galactosidase activity (GO:0004565);; Molecular Function: beta-D-fucosidase activity (GO:0033907);; Cellular Component: cell part (GO:0044464);; Molecular Function: beta-L-arabinosidase activity (GO:0047701);; Molecular Function: beta-gentiobiose beta-glucosidase activity (GO:0080083);;	--	Beta-glucosidase 12 OS=Oryza sativa subsp. japonica GN=BGLU12 PE=2 SV=2	beta-glucosidase [Olea europaea subsp. europaea]
c15246.graph_c0	0.365457	1.41663	3.1456e-05	1.97695	up	--	Molecular Function: protein serine/threonine kinase activity (GO:0004674);; Molecular Function: ATP binding (GO:0005524);; Biological Process: protein phosphorylation (GO:0006468);; Biological Process: recognition of pollen (GO:0048544);;	--	Putative receptor protein kinase ZmPK1 OS=Zea mays GN=PK1 PE=2 SV=2	PREDICTED: putative receptor protein kinase ZmPK1-like [Vitis vinifera]
c38159.graph_c0	3.68565	7.41183	0.00422775	1.08065	up	--	Biological Process: autophagy (GO:0006914);;	--	--	Uncharacterized protein TCM_041515 [Theobroma cacao]
c25964.graph_c0	5.36602	13.8723	6.28766e-11	1.4464	up	--	Cellular Component: cytoplasmic membrane-bounded vesicle (GO:0016023);;	--	Glycine-rich cell wall structural protein OS=Arabidopsis thaliana GN=At3g17050 PE=4 SV=2	hypothetical protein PDIG_81210 [Penicillium digitatum PHI26]
c30354.graph_c0	1.16761	3.77316	0.00547739	1.71506	up	--	--	--	--	PREDICTED: uncharacterized protein LOC101262261 isoform 2 [Solanum lycopersicum]
c17605.graph_c0	5.93171	12.2003	3.1706e-07	1.12009	up	--	--	--	F-box/kelch-repeat protein At2g44130 OS=Arabidopsis thaliana GN=At2g44130 PE=2 SV=2	PREDICTED: F-box/kelch-repeat protein At2g44130-like isoform 1 [Solanum lycopersicum]
c13612.graph_c0	1.39568	5.89562	0.0003457	2.07353	up	--	Biological Process: fatty acid catabolic process (GO:0009062);; Biological Process: response to gibberellin (GO:0009739);;	--	--	putative DUF584 protein [Linum usitatissimum]
c37087.graph_c0	7.0258	13.4714	7.27409e-09	1.02186	up	--	Cellular Component: nucleus (GO:0005634);;	--	--	conserved hypothetical protein [Ricinus communis]
c26345.graph_c0	7.12944	16.3505	4.67858e-08	1.27451	up	--	Molecular Function: DNA binding (GO:0003677);; Cellular Component: nucleus (GO:0005634);; Cellular Component: mitochondrion (GO:0005739);; Molecular Function: zinc ion binding (GO:0008270);; Biological Process: chloroplast organization (GO:0009658);; Biological Process: myo-inositol hexakisphosphate biosynthetic process (GO:0010264);; Biological Process: positive regulation of transcription, DNA-…	--	--	Uncharacterized protein TCM_045551 [Theobroma cacao]
c17204.graph_c0	0.14041	2.98933	0.0032707	3.54719	up	--	Biological Process: purine nucleobase transport (GO:0006863);;	--	--	PREDICTED: uncharacterized protein LOC101298851 [Fragaria vesca subsp. vesca]
c37584.graph_c2	5.8751	18.5388	1.19904e-14	1.73047	up	--	Molecular Function: DNA binding (GO:0003677);; Molecular Function: sequence-specific DNA binding transcription factor activity (GO:0003700);; Cellular Component: nucleus (GO:0005634);; Biological Process: regulation of transcription, DNA-templated (GO:0006355);; Molecular Function: protein dimerization activity (GO:0046983);;	--	Agamous-like MADS-box protein AGL27 OS=Arabidopsis thaliana GN=AGL27 PE=1 SV=1	RIN-like MADS-box protein [Torenia fournieri]
c24450.graph_c0	105.075	209.344	0	1.07935	up	--	--	--	Protein GAST1 OS=Solanum lycopersicum GN=GAST1 PE=2 SV=1	gibberellin induced protein [Sonneratia ovata]
c26647.graph_c0	1.72369	4.57036	5.9359e-05	1.46832	up	--	Molecular Function: hydrolase activity, hydrolyzing O-glycosyl compounds (GO:0004553);; Cellular Component: cell wall (GO:0005618);; Biological Process: cellular glucan metabolic process (GO:0006073);; Molecular Function: xyloglucan:xyloglucosyl transferase activity (GO:0016762);; Cellular Component: apoplast (GO:0048046);;	K08235|1e-125|vvi:100252949|hypothetical protein LOC100252949	Probable xyloglucan endotransglucosylase/hydrolase protein 16 OS=Arabidopsis thaliana GN=XTH16 PE=2 SV=2	PREDICTED: probable xyloglucan endotransglucosylase/hydrolase protein 25-like [Solanum lycopersicum]
c31146.graph_c1	3.87966	9.5351	0.00337197	1.35581	up	--	Molecular Function: nucleotide binding (GO:0000166);; Molecular Function: 3-beta-hydroxy-delta5-steroid dehydrogenase activity (GO:0003854);; Cellular Component: cytosol (GO:0005829);; Biological Process: steroid metabolic process (GO:0008202);; Biological Process: response to wounding (GO:0009611);; Biological Process: xylem and phloem pattern formation (GO:0010051);; Biological Process: cellula…	--	3-oxo-Delta(4,5)-steroid 5-beta-reductase OS=Arabidopsis thaliana GN=VEP1 PE=1 SV=1	putative progesterone 5 beta-reductase [Nicotiana tabacum]
c24568.graph_c0	630.143	1232.96	0	1.05369	up	--	Cellular Component: chloroplast thylakoid membrane (GO:0009535);; Biological Process: response to blue light (GO:0009637);; Biological Process: response to high light intensity (GO:0009644);; Cellular Component: photosystem II oxygen evolving complex (GO:0009654);; Biological Process: response to sucrose (GO:0009744);; Biological Process: response to red light (GO:0010114);; Biological Process: r…	K03541|1e-74|pop:POPTR_569170|photosystem II subunit R (PsbR)	Photosystem II 10 kDa polypeptide, chloroplastic OS=Solanum tuberosum GN=PSBR PE=2 SV=1	hypothetical protein POPTRDRAFT_569170 [Populus trichocarpa]
c29787.graph_c2	20.5346	148.618	0	2.92325	up	--	Molecular Function: structural molecule activity (GO:0005198);; Cellular Component: chloroplast thylakoid membrane (GO:0009535);; Biological Process: photosynthesis, light harvesting (GO:0009765);; Cellular Component: light-harvesting complex (GO:0030076);; Molecular Function: metal ion binding (GO:0046872);;	K08914|1e-64|vvi:100251653|hypothetical protein LOC100251653	Chlorophyll a-b binding protein 13, chloroplastic OS=Solanum lycopersicum GN=CAB13 PE=1 SV=1	PREDICTED: chlorophyll a-b binding protein 13, chloroplastic-like [Solanum lycopersicum]
c42052.graph_c0	2.68406	11.9655	0	2.22603	up	General function prediction only	Molecular Function: oxidoreductase activity, acting on paired donors, with incorporation or reduction of molecular oxygen, 2-oxoglutarate as one donor, and incorporation of one atom each of oxygen into both donors (GO:0016706);; Biological Process: single-organism metabolic process (GO:0044710);;	--	Protein SRG1 OS=Arabidopsis thaliana GN=SRG1 PE=2 SV=1	PREDICTED: protein SRG1-like [Solanum lycopersicum]
c31892.graph_c1	2.47755	10.7321	8.39709e-09	2.14946	up	--	Biological Process: maltose metabolic process (GO:0000023);; Biological Process: pentose-phosphate shunt (GO:0006098);; Cellular Component: chloroplast (GO:0009507);; Biological Process: chloroplast relocation (GO:0009902);; Biological Process: stomatal complex morphogenesis (GO:0010103);; Biological Process: mRNA modification (GO:0016556);; Biological Process: starch biosynthetic process (GO:001…	--	--	PREDICTED: uncharacterized protein LOC100257111 [Vitis vinifera]
c22462.graph_c0	1.8524	4.51731	2.75058e-07	1.35938	up	--	Cellular Component: Golgi apparatus (GO:0005794);; Molecular Function: transferase activity, transferring glycosyl groups (GO:0016757);; Biological Process: endoplasmic reticulum unfolded protein response (GO:0030968);;	--	Uncharacterized protein At1g04910 OS=Arabidopsis thaliana GN=At1g04910 PE=1 SV=1	PREDICTED: uncharacterized protein At1g04910-like [Solanum lycopersicum]
c14351.graph_c0	57.3978	116.056	0	1.10081	up	Coenzyme transport and metabolism	Biological Process: response to reactive oxygen species (GO:0000302);; Biological Process: protoporphyrinogen IX biosynthetic process (GO:0006782);; Molecular Function: glutamyl-tRNA reductase activity (GO:0008883);; Biological Process: response to light stimulus (GO:0009416);; Cellular Component: chloroplast (GO:0009507);; Biological Process: response to iron ion (GO:0010039);; Biological Proces…	K02492|0.0|vvi:100259052|hypothetical protein LOC100259052	Glutamyl-tRNA reductase 1, chloroplastic OS=Cucumis sativus GN=HEMA1 PE=2 SV=1	PREDICTED: glutamyl-tRNA reductase 1, chloroplastic [Vitis vinifera]
c41540.graph_c0	15.6496	32.6195	1.10911e-13	1.14296	up	--	Molecular Function: binding (GO:0005488);; Biological Process: response to hormone (GO:0009725);; Biological Process: response to lipid (GO:0033993);; Biological Process: response to oxygen-containing compound (GO:1901700);;	--	Transcription factor ASG4 OS=Arabidopsis thaliana GN=ASG4 PE=2 SV=1	transcription factor 1R-MYB1 [Chimonanthus praecox]
c42126.graph_c0	7.12607	15.9071	8.99014e-08	1.23614	up	Posttranslational modification, protein turnover, chaperones	Molecular Function: glutathione transferase activity (GO:0004364);; Biological Process: response to stress (GO:0006950);;	K00799|1e-94|pop:POPTR_730647|hypothetical protein	Glutathione S-transferase OS=Hyoscyamus muticus PE=1 SV=1	hypothetical protein PRUPE_ppa011383mg [Prunus persica]
c21174.graph_c0	115.647	305.659	0	1.48687	up	Carbohydrate transport and metabolism	Molecular Function: fructose-bisphosphate aldolase activity (GO:0004332);; Biological Process: glycolysis (GO:0006096);;	K01623|1e-130|vvi:100255859|hypothetical protein LOC100255859	Fructose-bisphosphate aldolase, chloroplastic OS=Spinacia oleracea PE=1 SV=3	PREDICTED: probable fructose-bisphosphate aldolase 2, chloroplastic-like [Solanum lycopersicum]
c37042.graph_c0	4.78451	10.5597	1.00495e-07	1.22011	up	--	Molecular Function: DNA binding (GO:0003677);; Molecular Function: sequence-specific DNA binding transcription factor activity (GO:0003700);; Cellular Component: nucleus (GO:0005634);; Biological Process: regulation of transcription, DNA-templated (GO:0006355);; Biological Process: toxin catabolic process (GO:0009407);; Biological Process: response to water deprivation (GO:0009414);; Biological P…	K09422|1e-125|pop:POPTR_566874|MYB036	Myb-related protein 305 OS=Antirrhinum majus GN=MYB305 PE=2 SV=1	putative MYB transcription factor [Rosa rugosa]
c16967.graph_c0	3.02215	10.4994	0	1.86909	up	--	Molecular Function: nucleotide binding (GO:0000166);; Molecular Function: UDP-glucose 4-epimerase activity (GO:0003978);; Cellular Component: Golgi apparatus (GO:0005794);; Biological Process: galactose metabolic process (GO:0006012);; Biological Process: amino acid transport (GO:0006865);; Biological Process: nucleotide-sugar metabolic process (GO:0009225);; Biological Process: response to ethyl…	K12448|0.0|vvi:100259390|hypothetical protein LOC100259390	UDP-arabinose 4-epimerase 1 OS=Arabidopsis thaliana GN=MUR4 PE=1 SV=1	PREDICTED: UDP-arabinose 4-epimerase 1-like [Solanum lycopersicum]
c14151.graph_c0	5.3923	15.1411	0	1.56942	up	Replication, recombination and repair	Biological Process: cellular process (GO:0009987);; Biological Process: macromolecule metabolic process (GO:0043170);; Biological Process: primary metabolic process (GO:0044238);;	--	Transposon Ty3-I Gag-Pol polyprotein OS=Saccharomyces cerevisiae (strain ATCC 204508 / S288c) GN=TY3B-I PE=3 SV=2	PREDICTED: uncharacterized protein LOC100809540 [Glycine max]
c32745.graph_c0	6.57628	12.9445	1.05664e-06	1.05744	up	--	Cellular Component: mitochondrion (GO:0005739);; Cellular Component: chloroplast (GO:0009507);; Cellular Component: membrane (GO:0016020);;	--	Uncharacterized protein ycf36 OS=Porphyra purpurea GN=ycf36 PE=3 SV=1	Uncharacterized protein TCM_000751 [Theobroma cacao]
c35490.graph_c0	20.6743	73.3305	0	1.909	up	--	Biological Process: fatty acid biosynthetic process (GO:0006633);; Cellular Component: chloroplast (GO:0009507);; Molecular Function: acyl-[acyl-carrier-protein] desaturase activity (GO:0045300);; Molecular Function: transition metal ion binding (GO:0046914);; Biological Process: oxidation-reduction process (GO:0055114);;	K03921|6e-83|rcu:RCOM_1238330|Stearoy-ACP desaturase (EC:1.14.19.2)	Acyl-[acyl-carrier-protein] desaturase, chloroplastic OS=Carthamus tinctorius PE=1 SV=1	fatty acid desaturase [Hyacinthus orientalis]
c18910.graph_c0	0.571427	5.44558	4.39768e-07	3.09893	up	Carbohydrate transport and metabolism	Molecular Function: sucrose alpha-glucosidase activity (GO:0004575);; Cellular Component: extracellular region (GO:0005576);; Cellular Component: cell wall (GO:0005618);; Biological Process: carbohydrate metabolic process (GO:0005975);;	--	Beta-fructofuranosidase, insoluble isoenzyme 1 OS=Daucus carota GN=INV1 PE=1 SV=1	cell-wall invertase [Orobanche ramosa]
c38343.graph_c0	0.840485	2.59332	0.000353927	1.66773	up	--	Cellular Component: chloroplast (GO:0009507);; Biological Process: anthocyanin-containing compound biosynthetic process (GO:0009718);; Biological Process: response to sucrose (GO:0009744);; Biological Process: response to UV-B (GO:0010224);; Molecular Function: UDP-glucosyltransferase activity (GO:0035251);; Molecular Function: UDP-xylosyltransferase activity (GO:0035252);; Biological Process: cy…	--	UDP-glycosyltransferase 79B1 OS=Arabidopsis thaliana GN=UGT79B1 PE=2 SV=1	hypothetical protein M569_07398, partial [Genlisea aurea]
c32096.graph_c0	129.248	255.607	1.11022e-16	1.06868	up	--	Biological Process: response to stress (GO:0006950);; Biological Process: cellular metabolic process (GO:0044237);; Biological Process: single-organism metabolic process (GO:0044710);; Biological Process: organic substance metabolic process (GO:0071704);;	--	Glycine-rich protein 3 OS=Arabidopsis thaliana GN=GRP3 PE=1 SV=1	glycine-rich protein precursor [Nicotiana tabacum]
c27488.graph_c0	1.77964	6.26167	0.000411628	1.83933	up	--	--	--	--	hypothetical protein MTR_8g022300 [Medicago truncatula]
c27274.graph_c0	2.44107	12.8688	1.83113e-05	2.36969	up	--	Biological Process: transcription, DNA-templated (GO:0006351);; Biological Process: response to abiotic stimulus (GO:0009628);; Biological Process: response to auxin (GO:0009733);; Biological Process: regulation of gene expression (GO:0010468);; Cellular Component: intracellular membrane-bounded organelle (GO:0043231);; Biological Process: single-organism process (GO:0044699);; Biological Process…	--	Auxin-responsive protein IAA7 OS=Arabidopsis thaliana GN=IAA7 PE=1 SV=1	PREDICTED: auxin-responsive protein IAA14-like isoform X2 [Cicer arietinum]
c38399.graph_c0	2.00301	5.71712	7.57757e-10	1.58351	up	Amino acid transport and metabolism	Cellular Component: plasma membrane (GO:0005886);; Biological Process: response to wounding (GO:0009611);; Biological Process: response to nematode (GO:0009624);; Biological Process: response to abscisic acid (GO:0009737);; Biological Process: response to salicylic acid (GO:0009751);; Biological Process: response to jasmonic acid (GO:0009753);; Biological Process: hyperosmotic salinity response (…	--	Peptide transporter PTR3-B OS=Arabidopsis thaliana GN=PTR3-B PE=2 SV=1	PREDICTED: peptide transporter PTR3-A-like [Fragaria vesca subsp. vesca]
c37116.graph_c0	0.511282	1.77717	0.00444159	1.80959	up	--	Cellular Component: plasma membrane (GO:0005886);; Biological Process: xylan metabolic process (GO:0045491);;	--	Protein IQ-DOMAIN 14 OS=Arabidopsis thaliana GN=IQD14 PE=1 SV=1	predicted protein [Populus trichocarpa]
c40663.graph_c0	31.9821	68.2641	1.22125e-15	1.1775	up	--	Molecular Function: ACP phosphopantetheine attachment site binding involved in fatty acid biosynthetic process (GO:0000036);; Biological Process: rRNA processing (GO:0006364);; Biological Process: fatty acid biosynthetic process (GO:0006633);; Cellular Component: chloroplast stroma (GO:0009570);; Biological Process: systemic acquired resistance (GO:0009627);; Biological Process: response to blue …	--	Acyl carrier protein 4, chloroplastic OS=Arabidopsis thaliana GN=ACP4 PE=1 SV=1	PREDICTED: acyl carrier protein 4, chloroplastic-like isoform X2 [Cicer arietinum]
c31117.graph_c0	0.470176	2.70112	4.44985e-10	2.52881	up	--	Molecular Function: polygalacturonase activity (GO:0004650);; Cellular Component: extracellular region (GO:0005576);; Biological Process: carbohydrate metabolic process (GO:0005975);; Molecular Function: galacturan 1,4-alpha-galacturonidase activity (GO:0047911);;	--	Polygalacturonase At1g48100 OS=Arabidopsis thaliana GN=At1g48100 PE=2 SV=1	PREDICTED: polygalacturonase At1g48100-like [Solanum lycopersicum]
c35508.graph_c0	9.82746	20.683	5.26051e-11	1.15554	up	--	Molecular Function: catalytic activity (GO:0003824);; Biological Process: pentose-phosphate shunt (GO:0006098);; Cellular Component: chloroplast thylakoid membrane (GO:0009535);; Biological Process: photosynthetic electron transport in photosystem I (GO:0009773);; Biological Process: myo-inositol hexakisphosphate biosynthetic process (GO:0010264);; Cellular Component: NAD(P)H dehydrogenase comple…	--	--	PREDICTED: uncharacterized protein LOC101263383 [Solanum lycopersicum]
c35883.graph_c0	0.356549	7.1778	0	4.32027	up	Amino acid transport and metabolism	Molecular Function: asparagine synthase (glutamine-hydrolyzing) activity (GO:0004066);; Molecular Function: ATP binding (GO:0005524);; Biological Process: glutamine metabolic process (GO:0006541);; Biological Process: cellular amino acid catabolic process (GO:0009063);; Biological Process: response to absence of light (GO:0009646);; Biological Process: response to sucrose (GO:0009744);; Biologica…	K01953|0.0|vvi:100241610|hypothetical protein LOC100241610	Asparagine synthetase [glutamine-hydrolyzing] OS=Triphysaria versicolor GN=AS PE=2 SV=3	asparagine synthetase [glutamine-hydrolyzing]-like [Vitis vinifera]
c33729.graph_c0	504.236	1137.72	0	1.25932	up	--	Molecular Function: ATP binding (GO:0005524);; Cellular Component: cell wall (GO:0005618);; Cellular Component: nucleus (GO:0005634);; Biological Process: response to cold (GO:0009409);; Biological Process: response to light stimulus (GO:0009416);; Cellular Component: chloroplast thylakoid membrane (GO:0009535);; Cellular Component: chloroplast envelope (GO:0009941);; Cellular Component: plastogl…	--	Ribulose bisphosphate carboxylase/oxygenase activase 2, chloroplastic OS=Larrea tridentata GN=RCA2 PE=2 SV=1	Ribulose bisphosphate carboxylase/oxygenase activase, chloroplastic isoform 1 [Theobroma cacao]
c26515.graph_c0	19.1989	38.2521	9.24816e-14	1.07857	up	--	Molecular Function: binding (GO:0005488);; Cellular Component: plasmodesma (GO:0009506);; Biological Process: double fertilization forming a zygote and endosperm (GO:0009567);;	--	Transcription factor UNE10 OS=Arabidopsis thaliana GN=UNE10 PE=2 SV=1	DNA binding protein, putative [Ricinus communis]
c34518.graph_c0	67.1204	157.614	0	1.31652	up	Amino acid transport and metabolism	Molecular Function: serine-pyruvate transaminase activity (GO:0004760);; Cellular Component: peroxisome (GO:0005777);; Cellular Component: plasma membrane (GO:0005886);; Biological Process: water transport (GO:0006833);; Molecular Function: alanine-glyoxylate transaminase activity (GO:0008453);; Cellular Component: chloroplast stroma (GO:0009570);; Biological Process: response to salt stress (GO:…	K00830|0.0|pop:POPTR_815301|serine--glyoxylate transaminase (EC:2.6.1.45)	Serine--glyoxylate aminotransferase OS=Arabidopsis thaliana GN=AGT1 PE=1 SV=2	Hop-interacting protein THI032 [Solanum lycopersicum]
c38021.graph_c2	405.813	1055.88	0	1.46468	up	--	Cellular Component: cytoplasmic membrane-bounded vesicle (GO:0016023);; Molecular Function: hydrolase activity, acting on ester bonds (GO:0016788);;	--	GDSL esterase/lipase At5g03980 OS=Arabidopsis thaliana GN=At5g03980 PE=2 SV=1	acetylajmalan acetylesterase [Striga asiatica]
c20679.graph_c0	1.12999	4.89082	2.21076e-10	2.15593	up	Energy production and conversion	Molecular Function: oxidoreductase activity, acting on the CH-OH group of donors, NAD or NADP as acceptor (GO:0016616);; Molecular Function: metal ion binding (GO:0046872);;	--	Alcohol dehydrogenase-like 3 OS=Arabidopsis thaliana GN=At1g32780 PE=2 SV=1	PREDICTED: LOW QUALITY PROTEIN: alcohol dehydrogenase-like 1-like [Vitis vinifera]
c38212.graph_c1	0.964093	2.72277	0.000425367	1.54906	up	Amino acid transport and metabolism	Molecular Function: transporter activity (GO:0005215);; Cellular Component: plasma membrane (GO:0005886);; Biological Process: oligopeptide transport (GO:0006857);; Biological Process: response to wounding (GO:0009611);; Biological Process: response to jasmonic acid (GO:0009753);; Cellular Component: integral component of membrane (GO:0016021);; Biological Process: cellular cation homeostasis (GO…	--	Nitrate transporter 1.4 OS=Arabidopsis thaliana GN=NRT1.4 PE=1 SV=1	Major facilitator superfamily protein isoform 2 [Theobroma cacao]
c31137.graph_c0	1.44516	4.68836	0.00047802	1.73273	up	--	Biological Process: cytokinesis (GO:0000910);; Molecular Function: GTPase activity (GO:0003924);; Molecular Function: GTP binding (GO:0005525);; Biological Process: GTP catabolic process (GO:0006184);; Biological Process: DNA replication (GO:0006260);; Biological Process: chromatin silencing (GO:0006342);; Cellular Component: plastid (GO:0009536);; Biological Process: histone lysine methylation (…	--	Dynamin-related protein 5A OS=Arabidopsis thaliana GN=DRP5A PE=2 SV=1	PREDICTED: dynamin-related protein 5A-like [Cucumis sativus]
c36002.graph_c0	0.743736	2.72098	1.99582e-06	1.91047	up	--	Molecular Function: transferase activity, transferring glycosyl groups (GO:0016757);;	--	UDP-glycosyltransferase 86A2 OS=Arabidopsis thaliana GN=UGT86A2 PE=2 SV=1	PREDICTED: UDP-glycosyltransferase 86A1-like [Solanum lycopersicum]
c30331.graph_c1	16.7256	41.25	5.86569e-10	1.37906	up	--	Biological Process: calcium ion transport (GO:0006816);; Biological Process: Golgi organization (GO:0007030);; Cellular Component: chloroplast thylakoid membrane (GO:0009535);; Biological Process: response to salt stress (GO:0009651);; Biological Process: photosynthesis, light harvesting (GO:0009765);; Cellular Component: photosystem II antenna complex (GO:0009783);; Cellular Component: chloropla…	K08917|1e-23|vvi:100241887|hypothetical protein LOC100241887	Chlorophyll a-b binding protein CP24 10A, chloroplastic OS=Solanum lycopersicum GN=CAP10A PE=3 SV=1	PREDICTED: chlorophyll a-b binding protein CP24 10A, chloroplastic-like [Solanum lycopersicum]
c15805.graph_c0	5.52465	12.098	7.9425e-07	1.20789	up	--	Cellular Component: cell part (GO:0044464);;	--	--	hypothetical protein RCOM_1122760 [Ricinus communis]
c37029.graph_c0	7.61052	15.2371	2.81216e-07	1.08205	up	--	--	--	GATA transcription factor 21 OS=Arabidopsis thaliana GN=GATA21 PE=1 SV=2	PREDICTED: uncharacterized protein LOC100261004 [Vitis vinifera]
c26654.graph_c1	6.37631	24.1259	5.55112e-16	1.98568	up	--	Cellular Component: chloroplast thylakoid membrane (GO:0009535);; Biological Process: response to ethylene (GO:0009723);; Cellular Component: chloroplast envelope (GO:0009941);; Biological Process: photosynthesis (GO:0015979);; Biological Process: chlorophyll biosynthetic process (GO:0015995);; Molecular Function: protochlorophyllide reductase activity (GO:0016630);; Biological Process: oxidation…	K00218|1e-128|pop:POPTR_827624|protochlorophyllide reductase (EC:1.3.1.33)	Protochlorophyllide reductase, chloroplastic OS=Pisum sativum GN=3PCR PE=1 SV=1	hypothetical protein M569_08082, partial [Genlisea aurea]
c28038.graph_c0	0.359599	1.82282	0.00397393	2.2695	up	--	Molecular Function: DNA binding (GO:0003677);; Molecular Function: sequence-specific DNA binding transcription factor activity (GO:0003700);; Biological Process: regulation of transcription, DNA-templated (GO:0006355);; Molecular Function: protein dimerization activity (GO:0046983);;	--	Transcription factor bHLH87 OS=Arabidopsis thaliana GN=BHLH87 PE=2 SV=1	hypothetical protein VITISV_023488 [Vitis vinifera]
c40330.graph_c0	57.8524	138.333	0	1.34289	up	--	Cellular Component: nucleus (GO:0005634);; Molecular Function: zinc ion binding (GO:0008270);;	--	Photosystem I reaction center subunit N, chloroplastic OS=Arabidopsis thaliana GN=PSAN PE=1 SV=2	PREDICTED: uncharacterized protein LOC100247174 [Vitis vinifera]
c38763.graph_c0	2.46246	5.27031	3.29841e-07	1.17619	up	Defense mechanisms	Molecular Function: ATP binding (GO:0005524);; Cellular Component: vacuolar lumen (GO:0005775);; Cellular Component: plasma membrane (GO:0005886);; Biological Process: ATP catabolic process (GO:0006200);; Biological Process: amino acid transport (GO:0006865);; Biological Process: vacuolar transport (GO:0007034);; Biological Process: response to nematode (GO:0009624);; Molecular Function: organic …	--	ABC transporter G family member 1 OS=Arabidopsis thaliana GN=ABCG1 PE=2 SV=1	PREDICTED: ABC transporter G family member 1-like [Glycine max]
c36215.graph_c0	5.42908	10.3143	8.79411e-05	1.00507	up	--	--	--	Probable WRKY transcription factor 35 OS=Arabidopsis thaliana GN=WRKY35 PE=2 SV=1	conserved hypothetical protein [Ricinus communis]
c40939.graph_c0	23.6492	51.0836	0	1.1957	up	Cell wall/membrane/envelope biogenesis	Molecular Function: transferase activity (GO:0016740);;	--	Cellulose synthase-like protein G2 OS=Arabidopsis thaliana GN=CSLG2 PE=2 SV=1	Cellulose synthase like G2, putative [Theobroma cacao]
c32208.graph_c0	19.1432	43.0555	0	1.25414	up	Lipid transport and metabolism	Molecular Function: phospholipase D activity (GO:0004630);; Molecular Function: calcium ion binding (GO:0005509);; Cellular Component: vacuole (GO:0005773);; Cellular Component: plasma membrane (GO:0005886);; Biological Process: response to cold (GO:0009409);; Cellular Component: plasmodesma (GO:0009506);; Biological Process: positive regulation of abscisic acid-activated signaling pathway (GO:00…	--	Phospholipase D delta OS=Arabidopsis thaliana GN=PLDDELTA PE=1 SV=2	PREDICTED: phospholipase D delta-like [Solanum lycopersicum]
c29004.graph_c0	0.479043	2.59017	4.85556e-09	2.44234	up	--	Biological Process: myo-inositol hexakisphosphate biosynthetic process (GO:0010264);;	--	Putative protein TPRXL OS=Homo sapiens GN=TPRXL PE=5 SV=2	PREDICTED: uncharacterized protein LOC100243866 [Vitis vinifera]
c14295.graph_c0	365.31	915.568	0	1.41025	up	--	Cellular Component: Golgi apparatus (GO:0005794);; Cellular Component: plasma membrane (GO:0005886);; Cellular Component: photosystem I (GO:0009522);; Cellular Component: photosystem II (GO:0009523);; Cellular Component: chloroplast thylakoid membrane (GO:0009535);; Biological Process: response to blue light (GO:0009637);; Biological Process: photosynthesis, light harvesting (GO:0009765);; Cellul…	K08913|8e-46|rcu:RCOM_0483250|chlorophyll A/B binding protein, putative	Chlorophyll a-b binding protein, chloroplastic (Fragment) OS=Silene pratensis PE=2 SV=2	chlorophyll A/B binding protein, putative [Ricinus communis]
c29624.graph_c1	6.70634	16.0955	0.000117185	1.33048	up	--	Biological Process: maltose metabolic process (GO:0000023);; Biological Process: MAPK cascade (GO:0000165);; Biological Process: sucrose biosynthetic process (GO:0005986);; Biological Process: pentose-phosphate shunt (GO:0006098);; Biological Process: rRNA processing (GO:0006364);; Biological Process: protein targeting to membrane (GO:0006612);; Biological Process: response to cold (GO:0009409);;…	K01100|2e-81|pop:POPTR_567316|sedoheptulose-bisphosphatase (EC:3.1.3.37)	Sedoheptulose-1,7-bisphosphatase, chloroplastic OS=Spinacia oleracea PE=2 SV=1	chloroplast sedoheptulose-1,7-bisphosphatase [Solanum lycopersicum]
c34398.graph_c0	10.8917	23.7251	1.65046e-12	1.20523	up	Carbohydrate transport and metabolism	Molecular Function: transporter activity (GO:0005215);; Cellular Component: vacuole (GO:0005773);; Cellular Component: plasma membrane (GO:0005886);; Biological Process: water transport (GO:0006833);; Biological Process: response to osmotic stress (GO:0006970);; Biological Process: response to desiccation (GO:0009269);; Cellular Component: chloroplast (GO:0009507);; Biological Process: response t…	K09872|1e-179|pop:POPTR_735495|aquaporin, MIP family, PIP subfamily	Aquaporin PIP2-1 OS=Arabidopsis thaliana GN=PIP2-1 PE=1 SV=1	aquaporin, MIP family, PIP subfamily [Populus trichocarpa]
c27307.graph_c0	3.04135	12.6137	0.00143621	2.0398	up	General function prediction only	Molecular Function: zinc ion binding (GO:0008270);; Molecular Function: oxidoreductase activity (GO:0016491);; Biological Process: oxidation-reduction process (GO:0055114);;	--	8-hydroxygeraniol dehydrogenase OS=Catharanthus roseus GN=10HGO PE=1 SV=1	cinnamyl alcohol dehydrogenase [Ipomoea batatas]
c35527.graph_c0	0.953411	4.08936	8.48034e-05	2.10183	up	--	--	--	--	hypothetical protein M569_15484, partial [Genlisea aurea]
c42811.graph_c0	0.597542	3.15013	1.83113e-05	2.36969	up	--	--	--	Probable F-box protein At1g60180 OS=Arabidopsis thaliana GN=At2g36090 PE=2 SV=1	PREDICTED: probable F-box protein At1g60180-like [Solanum lycopersicum]
c36505.graph_c0	10.9666	28.5202	3.47721e-08	1.45081	up	--	Cellular Component: intracellular organelle (GO:0043229);; Cellular Component: cytoplasmic part (GO:0044444);;	--	50S ribosomal protein 5, chloroplastic OS=Pisum sativum GN=PSRP5 PE=2 SV=1	PREDICTED: 50S ribosomal protein 5, chloroplastic-like [Solanum lycopersicum]
c35757.graph_c0	3.74752	7.15156	0.00864036	1.00689	up	--	Molecular Function: protein kinase activity (GO:0004672);; Biological Process: phosphorylation (GO:0016310);;	--	G-type lectin S-receptor-like serine/threonine-protein kinase SD1-13 OS=Arabidopsis thaliana GN=SD113 PE=1 SV=2	predicted protein [Populus trichocarpa]
c33554.graph_c0	4.19835	8.8443	9.71912e-05	1.14987	up	Posttranslational modification, protein turnover, chaperones	Molecular Function: zinc ion binding (GO:0008270);;	--	RING-H2 finger protein ATL73 OS=Arabidopsis thaliana GN=ATL73 PE=2 SV=1	RING/U-box superfamily protein [Theobroma cacao]
c16421.graph_c0	0.786883	2.59268	0.00363359	1.74256	up	--	--	K13426|3e-68|vvi:100251862|hypothetical protein LOC100251862	Probable WRKY transcription factor 29 OS=Arabidopsis thaliana GN=WRKY29 PE=2 SV=1	WRKY22 [Catharanthus roseus]
c41579.graph_c0	8.68221	19.738	2.72347e-05	1.25733	up	--	--	--	--	predicted protein [Populus trichocarpa]
c35117.graph_c1	1.01884	2.73221	0.000595122	1.47843	up	--	Molecular Function: protein binding (GO:0005515);; Cellular Component: nucleus (GO:0005634);; Biological Process: DNA mediated transformation (GO:0009294);; Biological Process: pathogenesis (GO:0009405);; Biological Process: jasmonic acid and ethylene-dependent systemic resistance (GO:0009861);; Biological Process: histone acetylation (GO:0016573);; Molecular Function: NAD-dependent histone deace…	K06067|0.0|vvi:100241833|hypothetical protein LOC100241833	Histone deacetylase 19 OS=Arabidopsis thaliana GN=HDA19 PE=1 SV=2	PREDICTED: histone deacetylase 19-like isoform 2 [Solanum lycopersicum]
c37657.graph_c1	3.03194	12.4874	1.33508e-05	2.05932	up	--	Molecular Function: binding (GO:0005488);; Biological Process: single-organism cellular process (GO:0044763);; Biological Process: regulation of cellular process (GO:0050794);;	--	--	PREDICTED: transcription activator GLK1-like [Vitis vinifera]
c30261.graph_c0	122.195	247.982	0	1.10599	up	--	Cellular Component: chloroplast thylakoid membrane (GO:0009535);; Cellular Component: photosystem I reaction center (GO:0009538);; Biological Process: photosynthesis (GO:0015979);;	K02693|3e-63|rcu:RCOM_1723530|photosystem I reaction center subunit IV A, chloroplast precursor	Photosystem I reaction center subunit IV B, chloroplastic OS=Nicotiana sylvestris GN=PSAEB PE=1 SV=1	photosystem I reaction center subunit IV A, chloroplast precursor [Ricinus communis]
c35273.graph_c0	12.9993	26.8268	6.44218e-12	1.12805	up	--	--	--	Heavy metal-associated isoprenylated plant protein 26 OS=Arabidopsis thaliana GN=HIPP26 PE=1 SV=1	PREDICTED: uncharacterized protein LOC101262648 [Solanum lycopersicum]
c31880.graph_c1	1.66979	4.20793	0.000965563	1.39305	up	Carbohydrate transport and metabolism	Biological Process: carbohydrate metabolic process (GO:0005975);; Molecular Function: beta-glucosidase activity (GO:0008422);;	--	Lysosomal beta glucosidase OS=Dictyostelium discoideum GN=gluA PE=1 SV=2	hydrolase, hydrolyzing O-glycosyl compounds, putative [Ricinus communis]
c27779.graph_c0	40.2849	77.1118	2.66454e-15	1.02166	up	Lipid transport and metabolism	Molecular Function: iron ion binding (GO:0005506);; Biological Process: fatty acid biosynthetic process (GO:0006633);; Biological Process: wax biosynthetic process (GO:0010025);; Biological Process: cutin biosynthetic process (GO:0010143);; Cellular Component: integral component of membrane (GO:0016021);; Molecular Function: oxidoreductase activity (GO:0016491);; Biological Process: cuticle devel…	--	Protein ECERIFERUM 1 OS=Arabidopsis thaliana GN=CER1 PE=1 SV=1	PREDICTED: protein ECERIFERUM 1-like [Solanum lycopersicum]
c46110.graph_c0	0.165864	1.21912	0.00300928	2.68202	up	--	Cellular Component: membrane (GO:0016020);;	--	WAT1-related protein At1g70260 OS=Arabidopsis thaliana GN=At1g70260 PE=2 SV=1	PREDICTED: auxin-induced protein 5NG4-like [Solanum lycopersicum]
c27838.graph_c0	4.87857	10.6647	0.000170041	1.20078	up	--	Cellular Component: cytoplasm (GO:0005737);; Cellular Component: plasma membrane (GO:0005886);; Biological Process: response to oxidative stress (GO:0006979);;	--	Protein PLANT CADMIUM RESISTANCE 2 OS=Arabidopsis thaliana GN=PCR2 PE=1 SV=1	PREDICTED: protein PLANT CADMIUM RESISTANCE 2-like [Solanum lycopersicum]
c30201.graph_c0	7.80689	15.9055	1.54539e-05	1.10455	up	--	Cellular Component: mitochondrion (GO:0005739);; Biological Process: carotenoid biosynthetic process (GO:0016117);; Biological Process: glucosinolate biosynthetic process (GO:0019761);; Biological Process: protein autophosphorylation (GO:0046777);;	--	--	PREDICTED: uncharacterized protein LOC101303521 [Fragaria vesca subsp. vesca]
c37779.graph_c0	9.69995	21.0042	3.33067e-15	1.1979	up	Cell cycle control, cell division, chromosome partitioning	Cellular Component: nucleus (GO:0005634);; Biological Process: rRNA processing (GO:0006364);; Cellular Component: chloroplast outer membrane (GO:0009707);; Biological Process: chloroplast relocation (GO:0009902);; Biological Process: thylakoid membrane organization (GO:0010027);; Biological Process: photosystem II assembly (GO:0010207);; Biological Process: regulation of protein dephosphorylation…	--	Protein CHUP1, chloroplastic OS=Arabidopsis thaliana GN=CHUP1 PE=1 SV=1	PREDICTED: protein CHUP1, chloroplastic-like [Vitis vinifera]
c29008.graph_c0	2.32886	13.0175	0	2.55176	up	Secondary metabolites biosynthesis, transport and catabolism	Molecular Function: monooxygenase activity (GO:0004497);; Biological Process: defense response (GO:0006952);; Molecular Function: oxidoreductase activity, acting on paired donors, with incorporation or reduction of molecular oxygen (GO:0016705);; Biological Process: indole-containing compound biosynthetic process (GO:0042435);; Biological Process: oxoacid metabolic process (GO:0043436);; Cellular…	--	Cytochrome P450 71A1 OS=Persea americana GN=CYP71A1 PE=1 SV=2	PREDICTED: cytochrome P450 83B1 [Vitis vinifera]
c34798.graph_c0	1.91996	5.42964	1.42384e-08	1.56817	up	--	Biological Process: plasma membrane repair (GO:0001778);; Cellular Component: endosome (GO:0005768);; Cellular Component: vacuole (GO:0005773);; Cellular Component: Golgi apparatus (GO:0005794);; Cellular Component: plasma membrane (GO:0005886);; Biological Process: endocytosis (GO:0006897);; Biological Process: protein secretion (GO:0009306);; Biological Process: response to cold (GO:0009409);; …	--	Synaptotagmin-2 OS=Arabidopsis thaliana GN=SYT2 PE=2 SV=1	PREDICTED: synaptotagmin-3-like [Solanum lycopersicum]
c33515.graph_c0	3.18931	7.97908	1.12657e-06	1.39375	up	Lipid transport and metabolism	Biological Process: metabolic process (GO:0008152);; Molecular Function: hydrolase activity (GO:0016787);;	--	Probable carboxylesterase 15 OS=Arabidopsis thaliana GN=CXE15 PE=2 SV=1	PREDICTED: probable carboxylesterase 15 [Vitis vinifera]
c41935.graph_c0	7.03532	14.6612	0.00403591	1.12999	up	--	Cellular Component: Golgi apparatus (GO:0005794);; Cellular Component: extracellular matrix (GO:0031012);; Biological Process: developmental process (GO:0032502);; Biological Process: single-organism process (GO:0044699);;	--	Phytosulfokines 3 OS=Arabidopsis thaliana GN=PSK3 PE=2 SV=2	phytosulfokine precursor [Avicennia marina]
c41467.graph_c0	13.1057	26.3541	6.83045e-11	1.09066	up	--	--	--	Stem-specific protein TSJT1 OS=Nicotiana tabacum GN=TSJT1 PE=2 SV=1	PREDICTED: stem-specific protein TSJT1-like [Solanum lycopersicum]
c34469.graph_c0	3.08091	7.19917	7.01639e-12	1.30454	up	Function unknown	Biological Process: response to molecule of bacterial origin (GO:0002237);; Molecular Function: protein serine/threonine kinase activity (GO:0004674);; Molecular Function: transmembrane receptor protein tyrosine kinase activity (GO:0004714);; Molecular Function: ATP binding (GO:0005524);; Cellular Component: plasma membrane (GO:0005886);; Biological Process: N-terminal protein myristoylation (GO:…	--	Receptor-like protein kinase HAIKU2 OS=Arabidopsis thaliana GN=IKU2 PE=1 SV=1	Receptor protein kinase CLAVATA1 precursor, putative [Ricinus communis]
c14095.graph_c0	7.93585	15.6199	3.8186e-08	1.0586	up	--	Biological Process: circadian rhythm (GO:0007623);; Cellular Component: chloroplast (GO:0009507);; Biological Process: myo-inositol hexakisphosphate biosynthetic process (GO:0010264);;	--	--	PREDICTED: uncharacterized protein LOC100268024 isoform 1 [Vitis vinifera]
c36108.graph_c0	1.61679	6.41393	1.0957e-07	2.02601	up	--	--	--	Pathogen-related protein OS=Hordeum vulgare PE=2 SV=2	Pathogen-related protein [Theobroma cacao]
c37733.graph_c0	2.65886	6.17909	1.35556e-05	1.28868	up	Secondary metabolites biosynthesis, transport and catabolism	Molecular Function: monooxygenase activity (GO:0004497);; Molecular Function: iron ion binding (GO:0005506);; Molecular Function: electron carrier activity (GO:0009055);; Molecular Function: oxidoreductase activity, acting on paired donors, with incorporation or reduction of molecular oxygen (GO:0016705);; Molecular Function: heme binding (GO:0020037);; Biological Process: oxidation-reduction pro…	--	Geraniol 8-hydroxylase OS=Catharanthus roseus GN=CYP76B6 PE=1 SV=1	cytochrome P450 monooxygenase isoform I [Sesamum indicum]
c33688.graph_c0	44.4509	84.3764	5.90827e-11	1.00845	up	--	--	--	Putative cell wall protein OS=Arabidopsis thaliana GN=At2g20870 PE=2 SV=2	PREDICTED: putative cell wall protein-like [Solanum lycopersicum]
c37288.graph_c1	1.74661	4.01928	2.93412e-05	1.27414	up	--	--	--	B3 domain-containing protein Os02g0683500 OS=Oryza sativa subsp. japonica GN=Os02g0683500 PE=2 SV=1	PREDICTED: B3 domain-containing transcription factor NGA1-like [Solanum lycopersicum]
c26555.graph_c1	19.5791	39.1576	5.64186e-09	1.08185	up	--	--	--	Squamosa promoter-binding-like protein 12 OS=Oryza sativa subsp. japonica GN=SPL12 PE=2 SV=1	PREDICTED: squamosa promoter-binding-like protein 12-like [Solanum lycopersicum]
c28669.graph_c0	1.96843	4.85598	0.00720772	1.35851	up	--	Biological Process: response to red or far red light (GO:0009639);; Biological Process: response to organic substance (GO:0010033);;	--	Auxin-responsive protein IAA29 OS=Arabidopsis thaliana GN=IAA29 PE=2 SV=2	IAA29 [Solanum lycopersicum]
c34760.graph_c0	8.47231	20.5259	0	1.35872	up	--	Molecular Function: DNA binding (GO:0003677);; Molecular Function: sequence-specific DNA binding transcription factor activity (GO:0003700);; Cellular Component: nucleus (GO:0005634);; Biological Process: regulation of transcription, DNA-templated (GO:0006355);; Biological Process: response to salt stress (GO:0009651);; Biological Process: response to abscisic acid (GO:0009737);; Biological Proce…	K09284|1e-88|ath:AT2G28550|RAP2.7	Ethylene-responsive transcription factor RAP2-7 OS=Arabidopsis thaliana GN=RAP2-7 PE=2 SV=2	PREDICTED: floral homeotic protein APETALA 2-like [Glycine max]
c33597.graph_c0	69.3772	376.522	0	2.52453	up	--	Cellular Component: cell wall (GO:0005618);; Biological Process: auxin-activated signaling pathway (GO:0009734);; Molecular Function: manganese ion binding (GO:0030145);; Molecular Function: nutrient reservoir activity (GO:0045735);; Cellular Component: apoplast (GO:0048046);;	--	Auxin-binding protein ABP19a OS=Prunus persica GN=ABP19A PE=3 SV=1	PREDICTED: auxin-binding protein ABP19a-like [Fragaria vesca subsp. vesca]
c14716.graph_c0	2.66356	7.38842	5.12944e-10	1.54395	up	--	Biological Process: response to stress (GO:0006950);; Biological Process: phenylpropanoid biosynthetic process (GO:0009699);; Biological Process: single-organism cellular process (GO:0044763);; Molecular Function: O-hydroxycinnamoyltransferase activity (GO:0050737);; Biological Process: regulation of biological process (GO:0050789);;	K13065|0.0|vvi:100265530|hypothetical protein LOC100265530	Shikimate O-hydroxycinnamoyltransferase OS=Nicotiana tabacum GN=HST PE=1 SV=1	hydroxycinnamoyl-CoA:quinate hydroxycinnamoyltransferase [Cynara cardunculus]
c13643.graph_c0	1.83498	5.24875	0.000296671	1.56722	up	--	Cellular Component: integral component of peroxisomal membrane (GO:0005779);; Biological Process: pentose-phosphate shunt (GO:0006098);; Biological Process: peroxisome fission (GO:0016559);; Molecular Function: identical protein binding (GO:0042802);;	--	Peroxisomal membrane protein 11B OS=Arabidopsis thaliana GN=PEX11B PE=1 SV=1	peroxisomal biogenesis factor, putative [Ricinus communis]
c29838.graph_c0	3.11049	11.0848	8.72881e-09	1.88661	up	--	--	--	F-box/kelch-repeat protein SKIP25 OS=Arabidopsis thaliana GN=SKIP25 PE=1 SV=1	hypothetical protein PRUPE_ppa020135mg [Prunus persica]
c19911.graph_c0	4.78665	11.7405	0.00622509	1.35124	up	--	Biological Process: polysaccharide biosynthetic process (GO:0000271);; Biological Process: amino acid transmembrane transport (GO:0003333);; Cellular Component: plasma membrane (GO:0005886);; Biological Process: acetyl-CoA metabolic process (GO:0006084);; Biological Process: auxin-activated signaling pathway (GO:0009734);; Biological Process: multidimensional cell growth (GO:0009825);; Biological…	K13946|8e-65|vvi:100243769|hypothetical protein LOC100243769	Auxin transporter-like protein 3 OS=Arabidopsis thaliana GN=LAX3 PE=2 SV=1	hypothetical protein TCM_035054 [Theobroma cacao]
c35516.graph_c0	1.65039	4.0699	1.59975e-07	1.37542	up	Posttranslational modification, protein turnover, chaperones	Molecular Function: serine-type endopeptidase activity (GO:0004252);; Cellular Component: cell wall (GO:0005618);; Biological Process: proteolysis (GO:0006508);; Cellular Component: extracellular matrix (GO:0031012);; Molecular Function: identical protein binding (GO:0042802);; Biological Process: negative regulation of catalytic activity (GO:0043086);; Cellular Component: apoplast (GO:0048046);;	--	Subtilisin-like protease OS=Arabidopsis thaliana GN=ARA12 PE=1 SV=1	predicted protein [Populus trichocarpa]
c38429.graph_c0	2.54803	8.36469	3.57492e-13	1.78385	up	--	Cellular Component: extracellular region (GO:0005576);; Biological Process: lipid metabolic process (GO:0006629);; Biological Process: stomatal complex morphogenesis (GO:0010103);;	--	GDSL esterase/lipase At1g33811 OS=Arabidopsis thaliana GN=At1g33811 PE=2 SV=1	PREDICTED: GDSL esterase/lipase At1g33811 [Vitis vinifera]
c36892.graph_c0	5.62699	17.1141	6.55032e-15	1.67907	up	General function prediction only	Cellular Component: nucleus (GO:0005634);; Cellular Component: cytosol (GO:0005829);; Molecular Function: hydrolase activity (GO:0016787);; Molecular Function: lyase activity (GO:0016829);;	K06966|1e-139|rcu:RCOM_1597390|carboxy-lyase, putative	Cytokinin riboside 5&apos;-monophosphate phosphoribohydrolase LOG3 OS=Arabidopsis thaliana GN=LOG3 PE=1 SV=1	cytokinin riboside 5&apos;-monophosphate phosphoribohydrolase [Petunia x hybrida]
c34836.graph_c0	5.30496	12.5492	3.49853e-12	1.32214	up	Secondary metabolites biosynthesis, transport and catabolism	Molecular Function: monooxygenase activity (GO:0004497);; Molecular Function: oxidoreductase activity, acting on paired donors, with incorporation or reduction of molecular oxygen (GO:0016705);; Molecular Function: metal ion binding (GO:0046872);;	--	Cytochrome P450 76A2 OS=Solanum melongena GN=CYP76A2 PE=2 SV=1	PREDICTED: cytochrome P450 76A2 [Vitis vinifera]
c26932.graph_c0	6.85629	17.0464	0.000206118	1.37798	up	Cell wall/membrane/envelope biogenesis	Molecular Function: catalytic activity (GO:0003824);; Biological Process: covalent chromatin modification (GO:0016569);; Biological Process: gene silencing by RNA (GO:0031047);; Biological Process: regulation of gene expression, epigenetic (GO:0040029);; Biological Process: macromolecule methylation (GO:0043414);; Biological Process: regulation of cellular process (GO:0050794);; Biological Proces…	--	Uncharacterized proline-rich protein (Fragment) OS=Owenia fusiformis PE=4 SV=1	nutrient reservoir, putative [Ricinus communis]
c13902.graph_c0	0.428433	6.02659	0	3.73882	up	--	Biological Process: response to light stimulus (GO:0009416);;	--	Zinc finger protein CONSTANS-LIKE 2 OS=Arabidopsis thaliana GN=COL2 PE=1 SV=1	hypothetical protein PRUPE_ppa007007mg [Prunus persica]
c33780.graph_c0	4.77992	9.05048	2.83238e-05	1.001	up	--	Biological Process: defense response to insect (GO:0002213);; Molecular Function: protein serine/threonine kinase activity (GO:0004674);; Molecular Function: non-membrane spanning protein tyrosine kinase activity (GO:0004715);; Molecular Function: ATP binding (GO:0005524);; Cellular Component: nucleolus (GO:0005730);; Cellular Component: cytoplasm (GO:0005737);; Cellular Component: plasma membran…	--	Protein kinase APK1B, chloroplastic OS=Arabidopsis thaliana GN=APK1B PE=2 SV=2	PREDICTED: protein kinase APK1A, chloroplastic-like [Solanum lycopersicum]
c24968.graph_c0	4.31507	11.5583	1.7512e-11	1.49691	up	Transcription	Biological Process: transcription, DNA-templated (GO:0006351);; Molecular Function: sequence-specific DNA binding (GO:0043565);;	--	Homeobox-leucine zipper protein HOX15 OS=Oryza sativa subsp. japonica GN=HOX15 PE=2 SV=1	hypothetical protein M569_10634, partial [Genlisea aurea]
c38941.graph_c1	2.52567	5.46249	0.0065087	1.18014	up	--	Molecular Function: magnesium ion binding (GO:0000287);; Molecular Function: sesquiterpene synthase activity (GO:0010334);; Biological Process: farnesyl diphosphate catabolic process (GO:0045339);; Biological Process: beta-caryophyllene biosynthetic process (GO:1901937);;	--	(-)-germacrene D synthase OS=Vitis vinifera GN=VIT_19s0014g04930 PE=1 SV=1	hypothetical protein VITISV_030783 [Vitis vinifera]
c31573.graph_c0	25.6318	56.6961	5.21805e-15	1.22816	up	--	Molecular Function: electron carrier activity (GO:0009055);; Biological Process: response to water deprivation (GO:0009414);; Cellular Component: chloroplast thylakoid membrane (GO:0009535);; Biological Process: response to blue light (GO:0009637);; Biological Process: response to high light intensity (GO:0009644);; Biological Process: response to sucrose (GO:0009744);; Biological Process: photos…	--	Protein PROTON GRADIENT REGULATION 5, chloroplastic OS=Arabidopsis thaliana GN=PGR5 PE=1 SV=1	PREDICTED: protein PROTON GRADIENT REGULATION 5, chloroplastic-like [Cucumis sativus]
c35125.graph_c0	0.597552	2.71295	4.326e-10	2.21876	up	--	--	--	Copia protein OS=Drosophila melanogaster GN=GIP PE=1 SV=3	PREDICTED: uncharacterized protein LOC100817175 [Glycine max]
c31021.graph_c0	6.57542	12.5244	0.000428857	1.00753	up	--	Molecular Function: DNA binding (GO:0003677);; Biological Process: signal transduction (GO:0007165);; Biological Process: chloroplast organization (GO:0009658);; Biological Process: gene expression (GO:0010467);; Biological Process: RNA metabolic process (GO:0016070);; Biological Process: heterocycle biosynthetic process (GO:0018130);; Biological Process: aromatic compound biosynthetic process (G…	--	Transcription activator GLK1 OS=Arabidopsis thaliana GN=GLK1 PE=2 SV=2	PREDICTED: transcription activator GLK1-like [Vitis vinifera]
c19911.graph_c1	5.98457	14.698	3.62303e-07	1.36906	up	--	Biological Process: polysaccharide biosynthetic process (GO:0000271);; Biological Process: amino acid transmembrane transport (GO:0003333);; Cellular Component: plasma membrane (GO:0005886);; Biological Process: acetyl-CoA metabolic process (GO:0006084);; Biological Process: auxin-activated signaling pathway (GO:0009734);; Biological Process: multidimensional cell growth (GO:0009825);; Biological…	K13946|5e-95|rcu:RCOM_1031400|amino acid transporter, putative	Auxin transporter-like protein 3 OS=Arabidopsis thaliana GN=LAX3 PE=2 SV=1	amino acid transporter, putative [Ricinus communis]
c33047.graph_c0	411.266	794.304	0	1.03494	up	--	Cellular Component: photosystem I (GO:0009522);; Cellular Component: photosystem II (GO:0009523);; Cellular Component: chloroplast thylakoid membrane (GO:0009535);; Biological Process: photosynthesis, light harvesting (GO:0009765);; Cellular Component: integral component of membrane (GO:0016021);; Molecular Function: chlorophyll binding (GO:0016168);; Biological Process: protein-chromophore linka…	K08908|1e-173|pop:POPTR_817544|Lhca2-2	Chlorophyll a-b binding protein 7, chloroplastic OS=Solanum lycopersicum GN=CAB7 PE=3 SV=1	RecName: Full=Chlorophyll a-b binding protein, chloroplastic; AltName: Full=LHCI type II CAB; Flags: Precursor
c29420.graph_c3	7.11846	41.1683	0	2.58968	up	Posttranslational modification, protein turnover, chaperones	--	--	Chaperone protein dnaJ 11, chloroplastic OS=Arabidopsis thaliana GN=ATJ11 PE=1 SV=2	DNAJ-like protein [Solanum lycopersicum]
c35259.graph_c0	1.9883	5.78718	5.07653e-05	1.59532	up	--	--	--	--	hypothetical protein VITISV_018845 [Vitis vinifera]
c26555.graph_c2	18.1768	44.238	0	1.36583	up	--	--	--	Squamosa promoter-binding-like protein 12 OS=Oryza sativa subsp. indica GN=SPL12 PE=2 SV=1	LIGULELESS1 protein, putative [Ricinus communis]
c32878.graph_c0	1.1027	7.18056	0	2.74112	up	--	--	--	Late embryogenesis abundant protein D-34 OS=Gossypium hirsutum PE=4 SV=1	PREDICTED: late embryogenesis abundant protein D-34-like [Brachypodium distachyon]
c34131.graph_c0	1.00735	11.7299	0	3.58892	up	Amino acid transport and metabolism	Molecular Function: transporter activity (GO:0005215);; Cellular Component: plasma membrane (GO:0005886);; Biological Process: oligopeptide transport (GO:0006857);; Cellular Component: integral component of membrane (GO:0016021);;	--	Probable nitrite transporter At1g68570 OS=Arabidopsis thaliana GN=At1g68570 PE=2 SV=1	PREDICTED: probable nitrite transporter At1g68570-like [Solanum lycopersicum]
c39783.graph_c0	21.0421	63.5914	0	1.68021	up	--	--	--	--	unnamed protein product [Chondrus crispus]
c14658.graph_c0	2.95296	6.86799	2.497e-08	1.2946	up	--	Molecular Function: serine-type carboxypeptidase activity (GO:0004185);; Cellular Component: extracellular region (GO:0005576);; Cellular Component: vacuole (GO:0005773);; Biological Process: proteolysis (GO:0006508);;	K13289|0.0|vvi:100251321|hypothetical protein LOC100251321	Serine carboxypeptidase-like 20 OS=Arabidopsis thaliana GN=SCPL20 PE=2 SV=2	PREDICTED: serine carboxypeptidase-like 20-like [Vitis vinifera]
c42412.graph_c0	2.9874	8.16818	1.87106e-12	1.52685	up	--	--	--	Putative UPF0481 protein At3g02645 OS=Arabidopsis thaliana GN=At3g02645 PE=3 SV=1	predicted protein [Populus trichocarpa]
c34925.graph_c0	191.715	368.63	0	1.02852	up	Amino acid transport and metabolism	Molecular Function: spermidine synthase activity (GO:0004766);; Biological Process: metabolic process (GO:0008152);;	K00797|0.0|rcu:RCOM_0677780|spermine synthase, putative (EC:2.5.1.16)	Thermospermine synthase ACAULIS5 OS=Arabidopsis thaliana GN=ACL5 PE=1 SV=1	PREDICTED: thermospermine synthase ACAULIS5-like [Solanum lycopersicum]
c31839.graph_c0	1.02807	3.49905	0.006791	1.77981	up	--	Cellular Component: nucleus (GO:0005634);; Biological Process: regulation of transcription, DNA-templated (GO:0006355);; Biological Process: proximal/distal pattern formation (GO:0009954);; Biological Process: leaf morphogenesis (GO:0009965);; Biological Process: petal development (GO:0048441);;	--	LOB domain-containing protein 36 OS=Arabidopsis thaliana GN=LBD36 PE=2 SV=1	PREDICTED: LOB domain-containing protein 36-like [Solanum lycopersicum]
c21710.graph_c0	13.1142	35.9163	0	1.53434	up	--	Biological Process: response to stress (GO:0006950);;	--	--	PREDICTED: uncharacterized protein LOC101261709 [Solanum lycopersicum]
c36639.graph_c0	2.88807	13.3588	0	2.27688	up	--	Molecular Function: sulfotransferase activity (GO:0008146);;	--	Cytosolic sulfotransferase 15 OS=Arabidopsis thaliana GN=SOT15 PE=1 SV=1	Flavonol 3-sulfotransferase, putative [Ricinus communis]
c19333.graph_c0	4.38235	9.67307	1.07211e-05	1.21709	up	Posttranslational modification, protein turnover, chaperones	Molecular Function: metal ion binding (GO:0046872);;	--	RING-H2 finger protein ATL79 OS=Arabidopsis thaliana GN=ATL79 PE=2 SV=1	hypothetical protein M569_07456 [Genlisea aurea]
c21174.graph_c1	81.8768	175.891	0	1.18777	up	Carbohydrate transport and metabolism	Molecular Function: fructose-bisphosphate aldolase activity (GO:0004332);; Cellular Component: mitochondrion (GO:0005739);; Biological Process: glycolysis (GO:0006096);; Biological Process: response to abscisic acid (GO:0009737);; Cellular Component: chloroplast envelope (GO:0009941);; Cellular Component: plastoglobule (GO:0010287);; Cellular Component: membrane (GO:0016020);; Cellular Component:…	K01623|1e-120|vvi:100262354|hypothetical protein LOC100262354	Fructose-bisphosphate aldolase, chloroplastic OS=Oryza sativa subsp. japonica GN=Os11g0171300 PE=1 SV=2	unnamed protein product [Vitis vinifera]
c13573.graph_c0	1.60981	4.35212	0.00200411	1.48561	up	--	Molecular Function: ubiquitin-protein ligase activity (GO:0004842);; Biological Process: amino acid transport (GO:0006865);; Biological Process: protein ubiquitination (GO:0016567);; Biological Process: response to stimulus (GO:0050896);;	--	E3 ubiquitin-protein ligase ATL41 OS=Arabidopsis thaliana GN=ATL41 PE=1 SV=1	ring finger protein, putative [Ricinus communis]
c42223.graph_c0	4.3486	10.1076	0.00202432	1.28126	up	--	--	--	--	hypothetical protein PRUPE_ppa021264mg [Prunus persica]
c27484.graph_c0	530.756	1032.7	0	1.04556	up	--	Biological Process: photosynthetic electron transport in photosystem I (GO:0009773);; Biological Process: photosynthetic NADP+ reduction (GO:0009780);; Cellular Component: chloroplast envelope (GO:0009941);; Molecular Function: chlorophyll binding (GO:0016168);; Biological Process: cysteine biosynthetic process (GO:0019344);; Biological Process: cellular cation homeostasis (GO:0030003);; Cellular…	K08905|2e-70|rcu:RCOM_0302140|Photosystem I reaction center subunit V, chloroplast precursor, putative	Photosystem I reaction center subunit V, chloroplastic OS=Spinacia oleracea GN=PSAG PE=1 SV=1	photosystem I reaction center V (chloroplast) [Solanum tuberosum]
c18210.graph_c0	1.99325	4.73837	2.2573e-05	1.31954	up	--	Biological Process: carbohydrate metabolic process (GO:0005975);; Biological Process: anthocyanin-containing compound biosynthetic process (GO:0009718);; Molecular Function: UDP-glucosyltransferase activity (GO:0035251);; Biological Process: pigmentation (GO:0043473);; Biological Process: cellular metabolic process (GO:0044237);;	--	Anthocyanidin 3-O-glucoside 5-O-glucosyltransferase OS=Verbena hybrida GN=HGT8 PE=2 SV=1	glucosyltransferase [Nicotiana tabacum]
c18321.graph_c0	6.05259	14.2248	0.000735299	1.29847	up	--	Molecular Function: O-methyltransferase activity (GO:0008171);; Biological Process: methylation (GO:0032259);; Molecular Function: protein dimerization activity (GO:0046983);;	--	Trans-resveratrol di-O-methyltransferase OS=Vitis vinifera GN=ROMT PE=1 SV=2	unnamed protein product [Vitis vinifera]
c29125.graph_c1	1.76251	6.70066	0.00338824	1.9245	up	--	Cellular Component: plasma membrane (GO:0005886);; Cellular Component: plasmodesma (GO:0009506);; Cellular Component: integral component of membrane (GO:0016021);; Molecular Function: protein histidine kinase binding (GO:0043424);;	--	CASP-like protein VIT_05s0020g01820 OS=Vitis vinifera GN=VIT_05s0020g01820 PE=2 SV=1	PREDICTED: UPF0497 membrane protein 4 [Vitis vinifera]
c25000.graph_c0	1.31919	3.9565	0.000465641	1.62908	up	--	Biological Process: response to stress (GO:0006950);; Biological Process: signal transduction (GO:0007165);; Biological Process: response to abiotic stimulus (GO:0009628);; Biological Process: response to hormone (GO:0009725);; Biological Process: cellular metabolic process (GO:0044237);; Biological Process: response to oxygen-containing compound (GO:1901700);;	K09422|1e-101|pop:POPTR_566874|MYB036	Myb-related protein 305 OS=Antirrhinum majus GN=MYB305 PE=2 SV=1	Myb-like transcription factor [Medicago truncatula]
c40319.graph_c0	460.714	932.925	0	1.10321	up	--	Biological Process: rRNA processing (GO:0006364);; Cellular Component: photosystem I (GO:0009522);; Cellular Component: photosystem II (GO:0009523);; Cellular Component: chloroplast thylakoid membrane (GO:0009535);; Biological Process: response to blue light (GO:0009637);; Biological Process: response to high light intensity (GO:0009644);; Biological Process: response to sucrose (GO:0009744);; Bi…	K08907|1e-154|pop:POPTR_820261|Lhca1-2	Chlorophyll a-b binding protein 6A, chloroplastic OS=Solanum lycopersicum GN=CAB6A PE=2 SV=1	chlorophyll a/b-binding protein [Solanum lycopersicum]
c32345.graph_c0	3.09561	6.59636	1.1586e-06	1.1693	up	Posttranslational modification, protein turnover, chaperones	Biological Process: protein peptidyl-prolyl isomerization (GO:0000413);; Molecular Function: peptidyl-prolyl cis-trans isomerase activity (GO:0003755);; Biological Process: protein folding (GO:0006457);; Biological Process: response to heat (GO:0009408);; Biological Process: cellular response to stress (GO:0033554);;	--	70 kDa peptidyl-prolyl isomerase OS=Triticum aestivum GN=FKBP70 PE=1 SV=1	PREDICTED: LOW QUALITY PROTEIN: 70 kDa peptidyl-prolyl isomerase-like [Vitis vinifera]
c33728.graph_c0	22.8043	47.8083	0	1.15235	up	Carbohydrate transport and metabolism	Biological Process: glycogen biosynthetic process (GO:0005978);; Biological Process: pentose-phosphate shunt (GO:0006098);; Biological Process: rRNA processing (GO:0006364);; Molecular Function: glucose-1-phosphate adenylyltransferase activity (GO:0008878);; Cellular Component: chloroplast stroma (GO:0009570);; Biological Process: response to blue light (GO:0009637);; Biological Process: chloropl…	K00975|0.0|vvi:100263079|hypothetical protein LOC100263079	Glucose-1-phosphate adenylyltransferase large subunit 1, chloroplastic OS=Arabidopsis thaliana GN=ADG2 PE=1 SV=3	PREDICTED: glucose-1-phosphate adenylyltransferase large subunit 1, chloroplastic [Vitis vinifera]
c24633.graph_c0	6.3188	15.2056	1.05249e-13	1.34738	up	--	Molecular Function: transferase activity, transferring hexosyl groups (GO:0016758);;	K13691|0.0|pop:POPTR_807713|hypothetical protein	UDP-glycosyltransferase 74F2 OS=Arabidopsis thaliana GN=UGT74F2 PE=1 SV=1	hypothetical protein PRUPE_ppa016883mg [Prunus persica]
c17392.graph_c1	3.9272	10.2747	1.47148e-07	1.4579	up	--	--	--	Ring finger protein 26 OS=Mus musculus GN=Rnf26 PE=2 SV=1	PREDICTED: uncharacterized protein LOC101250858 [Solanum lycopersicum]
c39114.graph_c1	44.5106	100.793	0	1.26402	up	--	Biological Process: pentose-phosphate shunt (GO:0006098);; Biological Process: rRNA processing (GO:0006364);; Biological Process: circadian rhythm (GO:0007623);; Cellular Component: plastid chromosome (GO:0009508);; Cellular Component: chloroplast thylakoid membrane (GO:0009535);; Biological Process: response to blue light (GO:0009637);; Biological Process: chloroplast relocation (GO:0009902);; C…	--	Protein TIC 62, chloroplastic OS=Pisum sativum GN=TIC62 PE=1 SV=2	unknown [Populus trichocarpa]
c30167.graph_c0	10.9378	22.7876	1.1875e-09	1.14031	up	--	--	--	--	PREDICTED: uncharacterized protein LOC100854649 [Vitis vinifera]
c42721.graph_c0	1.39481	2.75972	0.00602307	1.05757	up	Posttranslational modification, protein turnover, chaperones	Molecular Function: serine-type endopeptidase activity (GO:0004252);; Cellular Component: extracellular region (GO:0005576);; Cellular Component: cell wall (GO:0005618);; Biological Process: proteolysis (GO:0006508);; Cellular Component: external side of plasma membrane (GO:0009897);; Biological Process: stomatal complex morphogenesis (GO:0010103);; Cellular Component: cytoplasmic membrane-bounde…	--	Subtilisin-like protease SDD1 OS=Arabidopsis thaliana GN=SDD1 PE=2 SV=1	PREDICTED: subtilisin-like protease SDD1-like [Solanum lycopersicum]
c15495.graph_c0	0.405467	2.94598	1.74339e-05	2.75153	up	--	Molecular Function: calcium ion binding (GO:0005509);; Cellular Component: cytoplasm (GO:0005737);;	K13448|4e-49|vvi:100253886|hypothetical protein LOC100253886	Probable calcium-binding protein CML44 OS=Arabidopsis thaliana GN=CML44 PE=2 SV=2	PREDICTED: probable calcium-binding protein CML44-like [Vitis vinifera]
c24239.graph_c0	0.685007	2.1651	0.00488842	1.68719	up	--	--	--	Protein FANTASTIC FOUR 3 OS=Arabidopsis thaliana GN=FAF3 PE=2 SV=1	Uncharacterized protein TCM_041386 [Theobroma cacao]
c37206.graph_c0	1.76248	5.28278	0.000760552	1.62648	up	--	Molecular Function: transcription cofactor activity (GO:0003712);; Cellular Component: nucleus (GO:0005634);; Cellular Component: vacuole (GO:0005773);; Cellular Component: plasma membrane (GO:0005886);; Biological Process: protein targeting to vacuole (GO:0006623);; Molecular Function: phosphatidylethanolamine binding (GO:0008429);; Biological Process: response to sucrose (GO:0009744);; Biologic…	--	Protein CENTRORADIALIS OS=Antirrhinum majus GN=CEN PE=1 SV=1	TFL1 [Medicago truncatula]
c19663.graph_c0	0.665315	3.76597	1.66533e-15	2.53646	up	Amino acid transport and metabolism	Molecular Function: transporter activity (GO:0005215);; Cellular Component: plasma membrane (GO:0005886);; Biological Process: oligopeptide transport (GO:0006857);; Biological Process: response to wounding (GO:0009611);; Biological Process: response to jasmonic acid (GO:0009753);; Cellular Component: integral component of membrane (GO:0016021);; Biological Process: cellular cation homeostasis (GO…	--	Nitrate transporter 1.4 OS=Arabidopsis thaliana GN=NRT1.4 PE=1 SV=1	Major facilitator superfamily protein isoform 2 [Theobroma cacao]
c33610.graph_c0	1.00928	4.19517	0.00380641	2.03372	up	--	Biological Process: response to auxin (GO:0009733);;	K14488|1e-53|vvi:100253355|similar to auxin-responsive family protein	Indole-3-acetic acid-induced protein ARG7 OS=Vigna radiata var. radiata GN=ARG7 PE=2 SV=1	unnamed protein product [Vitis vinifera]
c28467.graph_c0	0.544161	3.42039	0.00349143	2.51318	up	--	Molecular Function: protein binding (GO:0005515);; Cellular Component: endoplasmic reticulum (GO:0005783);; Biological Process: sterol biosynthetic process (GO:0016126);; Biological Process: pentacyclic triterpenoid biosynthetic process (GO:0019745);; Molecular Function: heme binding (GO:0020037);; Cellular Component: organelle membrane (GO:0031090);; Biological Process: defense response to bacte…	--	Cytochrome b5, seed isoform OS=Nicotiana tabacum PE=2 SV=1	PREDICTED: cytochrome b5-like [Brachypodium distachyon]
c38694.graph_c0	5.74486	12.3417	1.0003e-07	1.18208	up	--	Molecular Function: N-acetyltransferase activity (GO:0008080);;	--	--	PREDICTED: uncharacterized protein LOC100244789 [Vitis vinifera]
c32997.graph_c0	0.0834719	3.72348	9.59879e-10	4.58137	up	General function prediction only	Cellular Component: cytoplasm (GO:0005737);; Molecular Function: phosphatidylethanolamine binding (GO:0008429);; Biological Process: seed dormancy process (GO:0010162);; Biological Process: myo-inositol hexakisphosphate biosynthetic process (GO:0010264);; Biological Process: positive regulation of transcription, DNA-templated (GO:0045893);;	K06910|2e-94|rcu:RCOM_0489120|phosphatidylethanolamine binding protein, putative	UPF0098 protein MTH_273 OS=Methanothermobacter thermautotrophicus (strain ATCC 29096 / DSM 1053 / JCM 10044 / NBRC 100330 / Delta H) GN=MTH_273 PE=3 SV=1	hypothetical protein PRUPE_ppa012491mg [Prunus persica]
c33233.graph_c0	13.4969	29.7063	3.92703e-11	1.21919	up	--	Biological Process: lipid transport (GO:0006869);; Molecular Function: lipid binding (GO:0008289);;	--	Putative lipid-binding protein At4g00165 OS=Arabidopsis thaliana GN=At4g00165 PE=2 SV=1	PREDICTED: putative lipid-binding protein At4g00165-like [Solanum lycopersicum]
c25422.graph_c0	45.8198	104.89	0	1.27878	up	--	--	--	14 kDa proline-rich protein DC2.15 OS=Daucus carota PE=2 SV=1	PREDICTED: 14 kDa proline-rich protein DC2.15 isoform 1 [Vitis vinifera]
c31012.graph_c0	0.311484	2.84207	0.00237242	2.90283	up	--	--	--	--	uncharacterized protein [Arabidopsis thaliana]
c42494.graph_c0	1.48537	4.80256	6.94796e-08	1.7507	up	--	Molecular Function: cysteine-type peptidase activity (GO:0008234);; Cellular Component: apoplast (GO:0048046);;	--	Metacaspase-9 OS=Arabidopsis thaliana GN=AMC9 PE=1 SV=1	PREDICTED: LOW QUALITY PROTEIN: metacaspase-9-like [Cucumis sativus]
c35764.graph_c0	23.961	47.1831	1.66533e-15	1.06226	up	--	--	--	--	hypothetical protein PRUPE_ppa005997mg [Prunus persica]
c31828.graph_c1	31.6779	61.1353	1.35923e-06	1.02941	up	--	Biological Process: rRNA processing (GO:0006364);; Cellular Component: photosystem II (GO:0009523);; Cellular Component: chloroplast thylakoid membrane (GO:0009535);; Biological Process: plastid organization (GO:0009657);; Biological Process: photosystem II assembly (GO:0010207);; Biological Process: photosystem II stabilization (GO:0042549);;	K02721|4e-25|ath:AT2G30570|PSBW	Photosystem II reaction center W protein, chloroplastic OS=Arabidopsis thaliana GN=PSBW PE=1 SV=2	component of 6.1 kDa polypeptide of photosystem II reaction center [Brassica rapa]
c14324.graph_c0	571.422	1163.73	0	1.11145	up	--	Biological Process: rRNA processing (GO:0006364);; Cellular Component: chloroplast thylakoid membrane (GO:0009535);; Cellular Component: photosystem I reaction center (GO:0009538);; Biological Process: plastid organization (GO:0009657);; Cellular Component: chloroplast envelope (GO:0009941);; Biological Process: photosystem II assembly (GO:0010207);; Cellular Component: plastoglobule (GO:0010287)…	K02699|1e-131|rcu:RCOM_1628230|Photosystem I reaction center subunit XI, chloroplast precursor, putative	Photosystem I reaction center subunit XI, chloroplastic OS=Arabidopsis thaliana GN=PSAL PE=1 SV=2	PREDICTED: photosystem I reaction center subunit XI, chloroplastic-like [Solanum lycopersicum]
c41855.graph_c0	6.20693	13.2166	4.47642e-13	1.17315	up	--	--	--	Protein CHLOROPLAST IMPORT APPARATUS 2 OS=Arabidopsis thaliana GN=CIA2 PE=2 SV=1	PREDICTED: protein CHLOROPLAST IMPORT APPARATUS 2-like [Solanum lycopersicum]
c31959.graph_c0	6.93028	15.2833	8.35483e-07	1.21775	up	Posttranslational modification, protein turnover, chaperones	Cellular Component: nucleus (GO:0005634);; Biological Process: cellular metabolic process (GO:0044237);; Biological Process: organic substance metabolic process (GO:0071704);;	--	Chaperone protein dnaJ 20, chloroplastic OS=Arabidopsis thaliana GN=ATJ20 PE=2 SV=2	Chaperone protein dnaJ 20 [Theobroma cacao]
c36823.graph_c0	1.50535	4.5784	0.00644977	1.63576	up	--	--	--	--	ABI3 [Rosa canina]
c28040.graph_c0	1.8745	5.18287	9.10383e-15	1.54467	up	--	Biological Process: primary metabolic process (GO:0044238);; Biological Process: organic substance metabolic process (GO:0071704);;	--	--	PREDICTED: aspartic proteinase-like protein 2-like [Solanum lycopersicum]
c28210.graph_c0	6.8714	13.6008	0.000442182	1.06132	up	--	Biological Process: glycerol ether metabolic process (GO:0006662);; Molecular Function: electron carrier activity (GO:0009055);; Molecular Function: protein disulfide oxidoreductase activity (GO:0015035);; Biological Process: cell redox homeostasis (GO:0045454);;	--	Thioredoxin-like protein CXXS1 OS=Arabidopsis thaliana GN=CXXS1 PE=2 SV=2	hypothetical protein VITISV_028756 [Vitis vinifera]
c31958.graph_c0	1.38534	3.78781	0.000166157	1.50791	up	--	Molecular Function: DNA binding (GO:0003677);; Biological Process: regulation of transcription, DNA-templated (GO:0006355);; Biological Process: response to oxygen-containing compound (GO:1901700);;	--	NAC domain-containing protein 72 OS=Arabidopsis thaliana GN=NAC072 PE=2 SV=1	NAC domain class transcription factor isoform 1 [Theobroma cacao]
c24584.graph_c0	118.9	264.857	0	1.24064	up	Carbohydrate transport and metabolism	Molecular Function: glyceraldehyde-3-phosphate dehydrogenase (NAD+) (phosphorylating) activity (GO:0004365);; Biological Process: glycolysis (GO:0006096);; Biological Process: pentose-phosphate shunt (GO:0006098);; Biological Process: rRNA processing (GO:0006364);; Biological Process: unsaturated fatty acid biosynthetic process (GO:0006636);; Biological Process: response to cold (GO:0009409);; Ce…	K05298|0.0|vvi:100259814|hypothetical protein LOC100259814	Glyceraldehyde-3-phosphate dehydrogenase B, chloroplastic OS=Pisum sativum GN=GAPB PE=1 SV=2	glyceraldehyde-3-phosphate dehydrogenase B [Scoparia dulcis]
c29779.graph_c0	12.7122	24.3896	5.49377e-07	1.02145	up	--	Biological Process: pentose-phosphate shunt (GO:0006098);; Biological Process: photosynthetic electron transport in photosystem I (GO:0009773);; Biological Process: cellular cation homeostasis (GO:0030003);; Cellular Component: thylakoid membrane (GO:0042651);; Biological Process: divalent metal ion transport (GO:0070838);;	--	NAD(P)H-quinone oxidoreductase subunit L OS=Cyanothece sp. (strain ATCC 51142) GN=ndhL PE=3 SV=1	conserved hypothetical protein [Ricinus communis]
c14112.graph_c0	7.47544	21.8616	1.4413e-08	1.61464	up	--	Cellular Component: membrane (GO:0016020);; Molecular Function: protochlorophyllide reductase activity (GO:0016630);; Biological Process: cellular metabolic process (GO:0044237);; Cellular Component: chloroplast part (GO:0044434);; Biological Process: oxidation-reduction process (GO:0055114);;	K00218|2e-48|vvi:100255647|hypothetical protein LOC100255647	Protochlorophyllide reductase, chloroplastic OS=Cucumis sativus GN=PORA PE=2 SV=1	PREDICTED: protochlorophyllide reductase, chloroplastic-like [Vitis vinifera]
c33948.graph_c0	54.4468	106.828	0	1.05741	up	--	Cellular Component: mitochondrion (GO:0005739);; Cellular Component: vacuole (GO:0005773);;	--	StAR-related lipid transfer protein 7, mitochondrial OS=Mus musculus GN=Stard7 PE=2 SV=2	PREDICTED: uncharacterized protein LOC101259469 [Solanum lycopersicum]
c38021.graph_c1	239.953	634.387	0	1.48764	up	--	Molecular Function: hydrolase activity, acting on ester bonds (GO:0016788);; Biological Process: organic substance metabolic process (GO:0071704);;	--	Acetylajmalan esterase OS=Rauvolfia serpentina GN=AAE PE=1 SV=1	acetylajmalan acetylesterase [Striga asiatica]
c14505.graph_c0	16.719	32.2128	1.0572e-07	1.02799	up	Posttranslational modification, protein turnover, chaperones	Molecular Function: peptide-methionine (S)-S-oxide reductase activity (GO:0008113);; Cellular Component: chloroplast stroma (GO:0009570);; Biological Process: cellular response to oxidative stress (GO:0034599);; Biological Process: oxidation-reduction process (GO:0055114);; Biological Process: response to karrikin (GO:0080167);;	K07304|1e-109|vvi:100258013|hypothetical protein LOC100258013	Peptide methionine sulfoxide reductase OS=Lactuca sativa PE=2 SV=1	PREDICTED: peptide methionine sulfoxide reductase-like [Solanum lycopersicum]
c33500.graph_c0	1.94154	4.95482	1.24116e-06	1.42122	up	--	Biological Process: photoperiodism, flowering (GO:0048573);;	--	Transcription factor bHLH130 OS=Arabidopsis thaliana GN=BHLH130 PE=1 SV=1	PREDICTED: transcription factor bHLH130-like [Vitis vinifera]
c37791.graph_c0	10.9915	30.4443	0	1.55313	up	Energy production and conversion	Molecular Function: phosphoenolpyruvate carboxykinase (ATP) activity (GO:0004612);; Molecular Function: ATP binding (GO:0005524);; Biological Process: gluconeogenesis (GO:0006094);; Molecular Function: kinase activity (GO:0016301);; Biological Process: phosphorylation (GO:0016310);;	K01610|0.0|osa:4332293|Os03g0255500	Phosphoenolpyruvate carboxykinase [ATP] OS=Arabidopsis thaliana GN=PCKA PE=1 SV=1	PREDICTED: phosphoenolpyruvate carboxykinase [ATP]-like [Cicer arietinum]
c43829.graph_c0	0.20733	1.80766	4.3062e-06	2.97326	up	General function prediction only	Molecular Function: acid phosphatase activity (GO:0003993);; Molecular Function: protein serine/threonine phosphatase activity (GO:0004722);; Cellular Component: extracellular region (GO:0005576);; Cellular Component: mitochondrion (GO:0005739);; Cellular Component: endosome (GO:0005768);; Cellular Component: Golgi apparatus (GO:0005794);; Cellular Component: trans-Golgi network (GO:0005802);; Bi…	--	Probable inactive purple acid phosphatase 2 OS=Arabidopsis thaliana GN=PAP2 PE=2 SV=1	Nucleotide pyrophosphatase/phosphodiesterase, putative [Ricinus communis]
c24271.graph_c0	2.8372	5.704	7.11389e-06	1.08632	up	--	Molecular Function: nucleic acid binding (GO:0003676);;	--	Zinc finger CCCH domain-containing protein 18 OS=Arabidopsis thaliana GN=At2g05160 PE=2 SV=1	RNA binding protein, putative [Ricinus communis]
c37385.graph_c0	6.99822	13.8163	4.63503e-06	1.06096	up	General function prediction only	Biological Process: metabolic process (GO:0008152);; Molecular Function: hydrolase activity (GO:0016787);;	K07025|1e-167|vvi:100232886|GRIP21	Uncharacterized protein C24B11.05 OS=Schizosaccharomyces pombe (strain 972 / ATCC 24843) GN=SPAC24B11.05 PE=3 SV=1	PREDICTED: uncharacterized protein LOC101251913 [Solanum lycopersicum]
c37945.graph_c0	2.08336	5.62283	1.42672e-09	1.50496	up	Posttranslational modification, protein turnover, chaperones	Molecular Function: ATP binding (GO:0005524);; Cellular Component: endoplasmic reticulum (GO:0005783);; Cellular Component: plasma membrane (GO:0005886);; Biological Process: response to ethylene (GO:0009723);; Biological Process: response to abscisic acid (GO:0009737);; Molecular Function: ATPase activity (GO:0016887);;	--	Probable mitochondrial chaperone BCS1-B OS=Dictyostelium discoideum GN=bcsl1b PE=3 SV=1	predicted protein [Populus trichocarpa]
c30759.graph_c0	14.298	27.3343	2.11257e-09	1.01793	up	General function prediction only	Cellular Component: cytoplasm (GO:0005737);; Biological Process: response to wounding (GO:0009611);; Biological Process: coumarin biosynthetic process (GO:0009805);; Biological Process: secondary shoot formation (GO:0010223);; Biological Process: proline transport (GO:0015824);; Molecular Function: retinyl-palmitate esterase activity (GO:0050253);; Molecular Function: methyl indole-3-acetate este…	--	Probable strigolactone esterase DAD2 OS=Petunia hybrida GN=DAD2 PE=1 SV=1	hypothetical protein M569_09023, partial [Genlisea aurea]
c3001.graph_c0	0.177839	1.66772	3.03279e-05	3.02358	up	--	Molecular Function: hydrolase activity (GO:0016787);;	--	Probable polygalacturonase At3g15720 OS=Arabidopsis thaliana GN=At3g15720 PE=1 SV=1	PREDICTED: probable polygalacturonase At1g80170-like [Solanum lycopersicum]
c31211.graph_c0	2.85454	7.58136	7.2113e-09	1.48136	up	--	Cellular Component: membrane (GO:0016020);;	--	WAT1-related protein At5g40240 OS=Arabidopsis thaliana GN=At5g40240 PE=2 SV=1	PREDICTED: auxin-induced protein 5NG4-like [Glycine max]
c30473.graph_c0	87.9163	168.692	5.55112e-16	1.02526	up	Energy production and conversion	Biological Process: MAPK cascade (GO:0000165);; Biological Process: pentose-phosphate shunt (GO:0006098);; Biological Process: rRNA processing (GO:0006364);; Biological Process: protein targeting to membrane (GO:0006612);; Biological Process: response to cold (GO:0009409);; Cellular Component: chloroplast thylakoid membrane (GO:0009535);; Biological Process: detection of biotic stimulus (GO:00095…	K02113|4e-96|pop:POPTR_740620|hypothetical protein	ATP synthase delta chain, chloroplastic OS=Nicotiana tabacum GN=ATPD PE=2 SV=1	PREDICTED: ATP synthase delta chain, chloroplastic-like [Solanum lycopersicum]
c26846.graph_c0	1.55153	3.88869	0.000844982	1.38598	up	--	Molecular Function: oxidoreductase activity (GO:0016491);;	--	Transcription factor bHLH18 OS=Arabidopsis thaliana GN=BHLH18 PE=2 SV=1	Basic helix-loop-helix DNA-binding superfamily protein, putative [Theobroma cacao]
c37779.graph_c1	11.5582	27.5898	0	1.33764	up	--	Cellular Component: nucleus (GO:0005634);; Biological Process: rRNA processing (GO:0006364);; Cellular Component: chloroplast outer membrane (GO:0009707);; Biological Process: chloroplast relocation (GO:0009902);; Biological Process: thylakoid membrane organization (GO:0010027);; Biological Process: photosystem II assembly (GO:0010207);; Biological Process: regulation of protein dephosphorylation…	--	Protein CHUP1, chloroplastic OS=Arabidopsis thaliana GN=CHUP1 PE=1 SV=1	unnamed protein product [Vitis vinifera]
c27430.graph_c0	2608.8	8104.65	0	1.72075	up	--	Molecular Function: hydrolase activity, acting on ester bonds (GO:0016788);;	--	Acetylajmalan esterase OS=Rauvolfia serpentina GN=AAE PE=1 SV=1	acetylajmalan acetylesterase [Striga asiatica]
c32781.graph_c0	3.94515	16.3485	0	2.12231	up	--	Cellular Component: chloroplast thylakoid (GO:0009534);; Cellular Component: chloroplast envelope (GO:0009941);; Biological Process: mRNA modification (GO:0016556);;	--	Beta-carotene isomerase D27, chloroplastic OS=Oryza sativa subsp. japonica GN=D27 PE=1 SV=1	Uncharacterized protein isoform 1 [Theobroma cacao]
c40332.graph_c0	216.917	447.211	0	1.12897	up	--	Cellular Component: photosystem I (GO:0009522);; Cellular Component: chloroplast thylakoid membrane (GO:0009535);; Biological Process: photosynthesis (GO:0015979);; Molecular Function: chlorophyll binding (GO:0016168);; Biological Process: cysteine biosynthetic process (GO:0019344);; Biological Process: cellular cation homeostasis (GO:0030003);; Biological Process: divalent metal ion transport (G…	K02698|4e-68|rcu:RCOM_1091900|Photosystem I reaction center subunit psaK, chloroplast precursor, putative	Photosystem I reaction center subunit psaK, chloroplastic OS=Arabidopsis thaliana GN=PSAK PE=2 SV=2	photosystem I reaction center subunit X psaK [Nicotiana tabacum]
c30718.graph_c0	588.786	1198.32	0	1.11051	up	Energy production and conversion	Molecular Function: electron carrier activity (GO:0009055);; Cellular Component: chloroplast (GO:0009507);; Biological Process: electron transport chain (GO:0022900);; Molecular Function: metal ion binding (GO:0046872);; Molecular Function: 2 iron, 2 sulfur cluster binding (GO:0051537);;	K02639|1e-56|vvi:100249080|hypothetical protein LOC100249080	Ferredoxin, chloroplastic OS=Capsicum annuum GN=AP1 PE=1 SV=1	RecName: Full=Ferredoxin, chloroplastic; AltName: Full=PFLP; Flags: Precursor
c24907.graph_c0	13.7742	27.7352	1.36668e-13	1.0936	up	--	Cellular Component: mitochondrion (GO:0005739);; Biological Process: regulation of meristem growth (GO:0010075);; Biological Process: mRNA modification (GO:0016556);;	--	Pentatricopeptide repeat-containing protein At1g31920 OS=Arabidopsis thaliana GN=PCMP-H11 PE=2 SV=1	PREDICTED: pentatricopeptide repeat-containing protein At1g31920-like [Solanum lycopersicum]
c34707.graph_c0	4.80768	11.3939	7.60347e-12	1.32452	up	--	Molecular Function: nucleotide binding (GO:0000166);; Molecular Function: protein kinase activity (GO:0004672);; Cellular Component: plasma membrane (GO:0005886);; Biological Process: phosphorylation (GO:0016310);;	--	Receptor-like serine/threonine-protein kinase ALE2 OS=Arabidopsis thaliana GN=ALE2 PE=1 SV=1	PREDICTED: receptor-like serine/threonine-protein kinase ALE2-like [Solanum lycopersicum]
c27060.graph_c0	9.73958	22.2167	3.51941e-14	1.27164	up	--	Cellular Component: actin filament (GO:0005884);; Biological Process: chloroplast relocation (GO:0009902);; Biological Process: actin filament bundle assembly (GO:0051017);;	--	Uncharacterized protein At5g39865 OS=Arabidopsis thaliana GN=At5g39865 PE=1 SV=1	PREDICTED: uncharacterized protein LOC100247840 [Vitis vinifera]
c27330.graph_c0	310.015	710.445	0	1.28162	up	Cell cycle control, cell division, chromosome partitioning	Molecular Function: superoxide dismutase activity (GO:0004784);; Cellular Component: cell wall (GO:0005618);; Biological Process: auxin-activated signaling pathway (GO:0009734);; Molecular Function: manganese ion binding (GO:0030145);; Molecular Function: nutrient reservoir activity (GO:0045735);; Cellular Component: apoplast (GO:0048046);; Biological Process: oxidation-reduction process (GO:0055…	--	Auxin-binding protein ABP20 OS=Prunus persica GN=ABP20 PE=2 SV=1	germin-like protein, partial [Genlisea aurea]
c26643.graph_c0	7.52552	20.9285	6.55032e-14	1.55213	up	Posttranslational modification, protein turnover, chaperones	Cellular Component: nucleus (GO:0005634);; Biological Process: chlorophyll catabolic process (GO:0015996);;	--	Chaperone protein dnaJ 20, chloroplastic OS=Arabidopsis thaliana GN=ATJ20 PE=2 SV=2	predicted protein [Populus trichocarpa]
c29787.graph_c0	20.3218	121.237	0	2.64637	up	--	Molecular Function: structural molecule activity (GO:0005198);; Cellular Component: photosystem I (GO:0009522);; Cellular Component: photosystem II (GO:0009523);; Cellular Component: chloroplast thylakoid membrane (GO:0009535);; Biological Process: photosynthesis, light harvesting (GO:0009765);; Cellular Component: integral component of membrane (GO:0016021);; Molecular Function: chlorophyll bind…	K08914|2e-65|ath:AT5G54270|LHCB3	Chlorophyll a-b binding protein of LHCII type III, chloroplastic OS=Hordeum vulgare GN=LHBC PE=2 SV=1	AT5G54270 [Arabidopsis thaliana]
c37652.graph_c0	6.66863	16.1327	3.28626e-14	1.35519	up	--	--	--	Cyclic dof factor 3 OS=Arabidopsis thaliana GN=CDF3 PE=1 SV=2	Dof zinc finger protein [Ipomoea batatas]
c33652.graph_c0	12.1277	27.1611	1.55431e-15	1.24606	up	--	Biological Process: circadian rhythm (GO:0007623);; Biological Process: response to abiotic stimulus (GO:0009628);;	--	--	uncharacterized protein [Arabidopsis thaliana]
c13916.graph_c0	1.08395	3.49067	0.00326363	1.71368	up	--	--	--	Zinc finger protein ZAT9 OS=Arabidopsis thaliana GN=ZAT9 PE=2 SV=1	PREDICTED: zinc finger protein ZAT9-like [Glycine max]
c13916.graph_c1	1.46018	4.9635	0.000950906	1.79038	up	--	--	--	Zinc finger protein ZAT4 OS=Arabidopsis thaliana GN=ZAT4 PE=2 SV=1	PREDICTED: zinc finger protein ZAT9-like [Fragaria vesca subsp. vesca]
c30214.graph_c0	29.0644	72.0824	0	1.39494	up	Inorganic ion transport and metabolism	Biological Process: MAPK cascade (GO:0000165);; Molecular Function: carbonate dehydratase activity (GO:0004089);; Cellular Component: cytosol (GO:0005829);; Biological Process: pentose-phosphate shunt (GO:0006098);; Biological Process: protein targeting to membrane (GO:0006612);; Molecular Function: zinc ion binding (GO:0008270);; Biological Process: response to cold (GO:0009409);; Cellular Compo…	K01673|1e-162|vvi:100249137|hypothetical protein LOC100249137	Carbonic anhydrase, chloroplastic OS=Nicotiana tabacum PE=2 SV=1	PREDICTED: carbonic anhydrase, chloroplastic [Vitis vinifera]
c42153.graph_c0	4.58344	15.4465	0	1.83238	up	Function unknown	Biological Process: metabolic process (GO:0008152);; Molecular Function: oxidoreductase activity (GO:0016491);;	--	Probable LRR receptor-like serine/threonine-protein kinase At1g34110 OS=Arabidopsis thaliana GN=At1g34110 PE=2 SV=2	PREDICTED: probable leucine-rich repeat receptor-like protein kinase At1g35710-like [Solanum lycopersicum]
c36321.graph_c0	0.764996	2.86361	0.00202311	1.90899	up	--	Cellular Component: plasma membrane (GO:0005886);; Cellular Component: integral component of membrane (GO:0016021);;	--	CASP-like protein Os05g0344400 OS=Oryza sativa subsp. japonica GN=Os05g0344400 PE=2 SV=1	hypothetical protein PRUPE_ppa011435mg [Prunus persica]
c42229.graph_c0	3.7546	11.5848	2.10287e-12	1.69624	up	Inorganic ion transport and metabolism	Molecular Function: carbonate dehydratase activity (GO:0004089);; Cellular Component: cytosol (GO:0005829);; Cellular Component: plasma membrane (GO:0005886);; Molecular Function: zinc ion binding (GO:0008270);; Cellular Component: chloroplast envelope (GO:0009941);; Biological Process: response to carbon dioxide (GO:0010037);; Biological Process: regulation of stomatal movement (GO:0010119);; Bi…	K01673|1e-130|rcu:RCOM_0528440|carbonic anhydrase, putative (EC:4.2.1.1)	Carbonic anhydrase, chloroplastic OS=Spinacia oleracea PE=1 SV=2	PREDICTED: carbonic anhydrase, chloroplastic isoform 1 [Solanum lycopersicum]
c39839.graph_c0	4.81009	9.23224	1.75046e-07	1.02239	up	Cell wall/membrane/envelope biogenesis	Cellular Component: integral component of membrane (GO:0016021);; Molecular Function: cellulose synthase (UDP-forming) activity (GO:0016760);; Biological Process: cellulose biosynthetic process (GO:0030244);;	--	Cellulose synthase-like protein G3 OS=Arabidopsis thaliana GN=CSLG3 PE=2 SV=2	cellulose synthase-like protein CslG [Nicotiana tabacum]
c14566.graph_c0	14.722	27.7795	1.13243e-14	1.00102	up	--	Cellular Component: cytoplasm (GO:0005737);; Biological Process: mRNA modification (GO:0016556);;	--	Clustered mitochondria protein OS=Arabidopsis thaliana GN=FMT PE=2 SV=1	PREDICTED: clustered mitochondria protein homolog [Solanum lycopersicum]
c30854.graph_c0	4.55612	11.9375	3.57874e-09	1.4629	up	--	Molecular Function: structural constituent of ribosome (GO:0003735);; Cellular Component: ribosome (GO:0005840);; Biological Process: translation (GO:0006412);;	--	--	PREDICTED: uncharacterized protein LOC101261044 isoform 2 [Solanum lycopersicum]
c31215.graph_c0	1.38967	10.3744	0	2.92866	up	Transcription	Molecular Function: transcription regulatory region sequence-specific DNA binding (GO:0000976);; Molecular Function: sequence-specific DNA binding transcription factor activity (GO:0003700);; Cellular Component: nucleus (GO:0005634);; Biological Process: regulation of transcription, DNA-templated (GO:0006355);; Biological Process: response to auxin (GO:0009733);;	--	Homeobox-leucine zipper protein ATHB-40 OS=Arabidopsis thaliana GN=ATHB-40 PE=2 SV=3	PREDICTED: homeobox-leucine zipper protein ATHB-40-like [Solanum lycopersicum]
c35272.graph_c0	3.63642	7.18893	1.32169e-05	1.06228	up	--	Cellular Component: mitochondrion (GO:0005739);; Cellular Component: peroxisome (GO:0005777);; Molecular Function: o-succinylbenzoate-CoA ligase activity (GO:0008756);; Cellular Component: chloroplast (GO:0009507);; Molecular Function: AMP binding (GO:0016208);; Biological Process: phylloquinone biosynthetic process (GO:0042372);;	--	2-succinylbenzoate--CoA ligase, chloroplastic/peroxisomal OS=Arabidopsis thaliana GN=AAE14 PE=1 SV=1	PREDICTED: 2-succinylbenzoate--CoA ligase, chloroplastic/peroxisomal-like [Solanum lycopersicum]
c14490.graph_c0	14.6726	37.5989	0	1.4404	up	--	Cellular Component: integral component of membrane (GO:0016021);; Biological Process: transmembrane transport (GO:0055085);;	--	UDP-galactose/UDP-glucose transporter 4 OS=Arabidopsis thaliana GN=UTR4 PE=2 SV=1	PREDICTED: UDP-galactose/UDP-glucose transporter 4-like [Fragaria vesca subsp. vesca]
c18649.graph_c1	10.1285	27.4545	0	1.51898	up	--	Molecular Function: binding (GO:0005488);; Cellular Component: nucleus (GO:0005634);; Molecular Function: oxidoreductase activity (GO:0016491);;	--	Transcription factor bHLH25 OS=Arabidopsis thaliana GN=BHLH25 PE=2 SV=2	DNA binding protein, putative [Ricinus communis]
c20931.graph_c0	766.24	1897.92	0	1.39372	up	--	Cellular Component: plasma membrane (GO:0005886);; Cellular Component: photosystem I (GO:0009522);; Cellular Component: photosystem II (GO:0009523);; Cellular Component: chloroplast thylakoid membrane (GO:0009535);; Biological Process: response to blue light (GO:0009637);; Biological Process: photosynthesis, light harvesting (GO:0009765);; Cellular Component: chloroplast envelope (GO:0009941);; B…	K08913|2e-60|rcu:RCOM_0483250|chlorophyll A/B binding protein, putative	Chlorophyll a-b binding protein, chloroplastic (Fragment) OS=Silene pratensis PE=2 SV=2	PREDICTED: chlorophyll a-b binding protein 151, chloroplastic-like [Fragaria vesca subsp. vesca]
c36298.graph_c0	3.86093	11.7911	8.9595e-14	1.68362	up	General function prediction only	Molecular Function: iron ion binding (GO:0005506);; Cellular Component: cytoplasmic membrane-bounded vesicle (GO:0016023);; Biological Process: secretion by cell (GO:0032940);; Biological Process: gibberellin catabolic process (GO:0045487);; Molecular Function: C-19 gibberellin 2-beta-dioxygenase activity (GO:0052634);; Biological Process: oxidation-reduction process (GO:0055114);;	--	Gibberellin 2-beta-dioxygenase 1 OS=Pisum sativum GN=GA2OX1 PE=1 SV=1	gibberellin 2-oxidase [Populus trichocarpa]
c29229.graph_c0	1.22862	3.01017	0.00160587	1.35354	up	Secondary metabolites biosynthesis, transport and catabolism	Molecular Function: iron ion binding (GO:0005506);; Molecular Function: electron carrier activity (GO:0009055);; Molecular Function: heme binding (GO:0020037);; Molecular Function: flavonoid 3',5'-hydroxylase activity (GO:0033772);; Biological Process: oxidation-reduction process (GO:0055114);;	--	Cytochrome P450 71A1 OS=Persea americana GN=CYP71A1 PE=1 SV=2	cytochrome P450 CYP736A54 [Bupleurum chinense]
c37985.graph_c0	1.4574	3.64105	0.00967963	1.37444	up	--	Molecular Function: N-acetyltransferase activity (GO:0008080);; Biological Process: metabolic process (GO:0008152);; Cellular Component: plastid (GO:0009536);;	--	--	unnamed protein product [Vitis vinifera]
c33121.graph_c0	2.88356	7.56047	0.00216928	1.44429	up	--	Molecular Function: sequence-specific DNA binding transcription factor activity (GO:0003700);; Cellular Component: nucleus (GO:0005634);; Biological Process: circadian rhythm (GO:0007623);; Biological Process: response to light stimulus (GO:0009416);; Biological Process: response to cytokinin (GO:0009735);; Biological Process: gibberellic acid mediated signaling pathway (GO:0009740);; Biological …	--	Putative GATA transcription factor 22 OS=Arabidopsis thaliana GN=GATA22 PE=2 SV=1	GATA type zinc finger transcription factor family protein, putative [Theobroma cacao]
c21405.graph_c0	1.6227	4.85306	0.00341591	1.61716	up	--	--	--	Cell wall / vacuolar inhibitor of fructosidase 2 OS=Arabidopsis thaliana GN=C/VIF2 PE=1 SV=1	predicted protein [Populus trichocarpa]
c33079.graph_c0	6.62754	14.4428	4.1606e-07	1.20146	up	Carbohydrate transport and metabolism	Biological Process: water transport (GO:0006833);; Cellular Component: plant-type vacuole membrane (GO:0009705);; Biological Process: cytokinin-activated signaling pathway (GO:0009736);; Molecular Function: water channel activity (GO:0015250);; Cellular Component: integral component of membrane (GO:0016021);; Cellular Component: central vacuole (GO:0042807);; Biological Process: transmembrane tra…	--	Aquaporin TIP4-1 OS=Arabidopsis thaliana GN=TIP4-1 PE=2 SV=1	aquaglyceroporin [Nicotiana tabacum]
c30503.graph_c0	0.894432	3.72258	6.01891e-07	2.08467	up	Signal transduction mechanisms	Molecular Function: phosphoprotein phosphatase activity (GO:0004721);; Cellular Component: nucleus (GO:0005634);; Cellular Component: cytoplasm (GO:0005737);; Biological Process: metabolic process (GO:0008152);; Biological Process: response to water deprivation (GO:0009414);;	--	Probable protein phosphatase 2C 34 OS=Arabidopsis thaliana GN=At3g05640 PE=2 SV=1	Phosphatase 2C family protein isoform 1 [Theobroma cacao]
c37773.graph_c7	12.6943	24.7617	1.30082e-06	1.04454	up	--	Biological Process: very long-chain fatty acid metabolic process (GO:0000038);; Biological Process: sulfur amino acid metabolic process (GO:0000096);; Molecular Function: 3-oxoacyl-[acyl-carrier-protein] synthase activity (GO:0004315);; Biological Process: glycine catabolic process (GO:0006546);; Biological Process: unsaturated fatty acid biosynthetic process (GO:0006636);; Biological Process: ox…	K09458|1e-137|pop:POPTR_910700|3-oxoacyl-[acyl-carrier-protein] synthase II (EC:2.3.1.41)	3-oxoacyl-[acyl-carrier-protein] synthase II, chloroplastic OS=Arabidopsis thaliana GN=KAS2 PE=1 SV=1	Fatty acid biosynthesis 1 isoform 5 [Theobroma cacao]
c31196.graph_c0	4.51738	9.60416	2.33834e-06	1.16567	up	--	Molecular Function: transferase activity, transferring acyl groups (GO:0016746);;	--	Omega-hydroxypalmitate O-feruloyl transferase OS=Arabidopsis thaliana GN=HHT1 PE=1 SV=1	HXXXD-type acyl-transferase family protein, putative [Theobroma cacao]
c29728.graph_c0	6.01545	12.8556	7.78728e-11	1.1772	up	Lipid transport and metabolism	Molecular Function: acetyl-CoA carboxylase activity (GO:0003989);; Biological Process: fatty acid biosynthetic process (GO:0006633);; Cellular Component: acetyl-CoA carboxylase complex (GO:0009317);; Cellular Component: chloroplast (GO:0009507);; Molecular Function: transferase activity (GO:0016740);;	K01962|0.0|vvi:100256854|hypothetical protein LOC100256854	Acetyl-coenzyme A carboxylase carboxyl transferase subunit alpha, chloroplastic OS=Arabidopsis thaliana GN=CAC3 PE=1 SV=1	PREDICTED: acetyl-coenzyme A carboxylase carboxyl transferase subunit alpha, chloroplastic-like [Solanum lycopersicum]
c39727.graph_c0	5.12134	10.2952	1.11301e-10	1.09011	up	--	--	--	Putative E3 ubiquitin-protein ligase LIN OS=Medicago truncatula GN=LIN PE=2 SV=1	hypothetical protein VITISV_004500 [Vitis vinifera]
c29507.graph_c0	2.44106	5.31513	5.27437e-06	1.19859	up	Defense mechanisms	Molecular Function: ATP binding (GO:0005524);; Biological Process: ATP catabolic process (GO:0006200);; Molecular Function: organic phosphonate transmembrane-transporting ATPase activity (GO:0015416);; Cellular Component: membrane (GO:0016020);;	--	ABC transporter G family member 11 OS=Arabidopsis thaliana GN=ABCG11 PE=1 SV=1	unnamed protein product [Vitis vinifera]
c16039.graph_c0	0.530697	2.55562	0.00244466	2.2156	up	Energy production and conversion	Molecular Function: oxidoreductase activity (GO:0016491);;	--	Tetrahydrocannabinolic acid synthase OS=Cannabis sativa PE=1 SV=1	FAD-binding Berberine family protein [Theobroma cacao]
c28421.graph_c0	3.03408	6.3008	0.00134881	1.12687	up	--	Cellular Component: ubiquitin ligase complex (GO:0000151);; Molecular Function: ubiquitin-protein ligase activity (GO:0004842);; Cellular Component: cytoplasm (GO:0005737);; Biological Process: protein ubiquitination (GO:0016567);;	--	U-box domain-containing protein 26 OS=Arabidopsis thaliana GN=PUB26 PE=2 SV=1	PREDICTED: U-box domain-containing protein 25-like [Solanum lycopersicum]
c20794.graph_c1	7.44489	19.7829	2.93989e-11	1.48541	up	--	Biological Process: defense response (GO:0006952);; Biological Process: metabolic process (GO:0008152);; Biological Process: single-organism process (GO:0044699);; Biological Process: regulation of cellular process (GO:0050794);; Biological Process: localization (GO:0051179);;	--	Probable WRKY transcription factor 48 OS=Arabidopsis thaliana GN=WRKY48 PE=2 SV=1	WRKY transcription factor, putative [Ricinus communis]
c36135.graph_c0	4.11617	8.6503	9.34278e-06	1.14846	up	--	Biological Process: pentose-phosphate shunt (GO:0006098);; Cellular Component: chloroplast (GO:0009507);; Biological Process: chloroplast organization (GO:0009658);;	--	--	PREDICTED: uncharacterized protein LOC101294142 [Fragaria vesca subsp. vesca]
c25817.graph_c0	9.49788	19.1795	7.35024e-10	1.09609	up	--	Molecular Function: DNA binding (GO:0003677);; Molecular Function: sequence-specific DNA binding transcription factor activity (GO:0003700);; Cellular Component: nucleus (GO:0005634);; Biological Process: response to water deprivation (GO:0009414);; Biological Process: response to virus (GO:0009615);; Biological Process: response to salt stress (GO:0009651);; Biological Process: response to absci…	--	Homeobox-leucine zipper protein ATHB-12 OS=Arabidopsis thaliana GN=ATHB-12 PE=2 SV=1	predicted protein [Populus trichocarpa]
c32528.graph_c1	0.809782	2.87338	0.00289276	1.83877	up	--	Cellular Component: endoplasmic reticulum (GO:0005783);; Cellular Component: plasma membrane (GO:0005886);; Biological Process: pollen sperm cell differentiation (GO:0048235);;	--	Protein HAPLESS 2 OS=Arabidopsis thaliana GN=HAP2 PE=2 SV=1	PREDICTED: uncharacterized protein LOC100266763 [Vitis vinifera]
c30795.graph_c0	10.3341	21.648	1.66533e-15	1.15069	up	--	Molecular Function: RNA binding (GO:0003723);; Biological Process: mRNA processing (GO:0006397);; Biological Process: tRNA processing (GO:0008033);; Biological Process: RNA splicing (GO:0008380);; Cellular Component: chloroplast (GO:0009507);;	--	Maturase K OS=Antirrhinum majus GN=matK PE=3 SV=1	RecName: Full=Maturase K; AltName: Full=Intron maturase
c40397.graph_c0	87.0547	176.218	0	1.10232	up	--	Biological Process: response to osmotic stress (GO:0006970);; Biological Process: response to cold (GO:0009409);; Biological Process: response to water deprivation (GO:0009414);; Biological Process: embryo development ending in seed dormancy (GO:0009793);;	--	18 kDa seed maturation protein OS=Glycine max GN=GMPM1 PE=2 SV=1	late embryogenesis abundant protein 4-5 [Arabidopsis thaliana]
c39598.graph_c0	6.03347	17.5992	0	1.62549	up	Amino acid transport and metabolism	Molecular Function: transporter activity (GO:0005215);; Cellular Component: plasma membrane (GO:0005886);; Biological Process: oligopeptide transport (GO:0006857);;	--	Nitrate transporter 1.3 OS=Arabidopsis thaliana GN=NRT1.3 PE=1 SV=1	PREDICTED: nitrate transporter 1.3-like [Solanum lycopersicum]
c36438.graph_c0	3.90924	9.0974	2.17734e-07	1.2941	up	Lipid transport and metabolism	Biological Process: transition metal ion transport (GO:0000041);; Cellular Component: nucleus (GO:0005634);; Cellular Component: cytoplasm (GO:0005737);; Molecular Function: hydrolase activity (GO:0016787);;	--	Monoglyceride lipase OS=Mus musculus GN=Mgll PE=1 SV=1	PREDICTED: monoglyceride lipase-like [Solanum lycopersicum]
c30931.graph_c1	17.2126	46.2109	3.97411e-07	1.49271	up	--	Biological Process: calcium ion transport (GO:0006816);; Biological Process: Golgi organization (GO:0007030);; Cellular Component: chloroplast thylakoid membrane (GO:0009535);; Biological Process: response to salt stress (GO:0009651);; Biological Process: photosynthesis, light harvesting (GO:0009765);; Cellular Component: photosystem II antenna complex (GO:0009783);; Cellular Component: chloropla…	K08917|4e-55|vvi:100241887|hypothetical protein LOC100241887	Chlorophyll a-b binding protein CP24 10A, chloroplastic OS=Solanum lycopersicum GN=CAP10A PE=3 SV=1	PREDICTED: chlorophyll a-b binding protein CP24 10A, chloroplastic [Glycine max]
c29431.graph_c0	1.21114	4.17475	1.20652e-08	1.84074	up	--	--	--	Cyclic dof factor 1 OS=Arabidopsis thaliana GN=CDF1 PE=1 SV=2	PREDICTED: dof zinc finger protein DOF5.2-like [Vitis vinifera]
c35063.graph_c0	2.69429	6.40851	8.12511e-05	1.31863	up	--	--	--	Protein FANTASTIC FOUR 1 OS=Arabidopsis thaliana GN=FAF1 PE=2 SV=1	unnamed protein product [Vitis vinifera]
c34141.graph_c0	1.83323	7.67246	3.4861e-14	2.12193	up	General function prediction only	Biological Process: metabolic process (GO:0008152);; Molecular Function: oxidoreductase activity (GO:0016491);;	--	Gibberellin 2-beta-dioxygenase 8 OS=Arabidopsis thaliana GN=GA2OX8 PE=1 SV=2	20G-Fe(II) oxidoreductase [Populus trichocarpa]
c39019.graph_c0	1.32254	3.70179	8.00299e-07	1.54941	up	--	--	--	Protein PHYTOCHROME KINASE SUBSTRATE 4 OS=Arabidopsis thaliana GN=PKS4 PE=1 SV=1	conserved hypothetical protein [Ricinus communis]
c37958.graph_c0	3.25311	7.25568	2.92099e-05	1.23068	up	Secondary metabolites biosynthesis, transport and catabolism	--	--	Cytochrome P450 81D1 OS=Arabidopsis thaliana GN=CYP81D1 PE=2 SV=1	Cytochrome P450, family 81, subfamily D, polypeptide 8 [Theobroma cacao]
c23543.graph_c0	0.840903	2.60017	0.00156968	1.66451	up	--	--	--	Transcription factor bHLH25 OS=Arabidopsis thaliana GN=BHLH25 PE=2 SV=2	Basic helix-loop-helix DNA-binding superfamily protein, putative [Theobroma cacao]
c15021.graph_c0	5.78035	13.0323	3.25984e-12	1.25402	up	Inorganic ion transport and metabolism	Molecular Function: magnesium ion binding (GO:0000287);; Cellular Component: cytoplasmic mRNA processing body (GO:0000932);; Molecular Function: mRNA binding (GO:0003729);; Cellular Component: nucleus (GO:0005634);; Cellular Component: vacuole (GO:0005773);; Biological Process: fatty acid beta-oxidation (GO:0006635);; Biological Process: primary shoot apical meristem specification (GO:0010072);; …	K14445|0.0|vvi:100255398|hypothetical protein LOC100255398	Tonoplast dicarboxylate transporter OS=Arabidopsis thaliana GN=TDT PE=2 SV=2	PREDICTED: tonoplast dicarboxylate transporter-like [Fragaria vesca subsp. vesca]
c42530.graph_c0	1.65154	4.75433	4.74654e-12	1.59871	up	Lipid transport and metabolism	Biological Process: very long-chain fatty acid metabolic process (GO:0000038);; Molecular Function: nucleotide binding (GO:0000166);; Molecular Function: iron ion binding (GO:0005506);; Cellular Component: plasma membrane (GO:0005886);; Biological Process: fatty acid biosynthetic process (GO:0006633);; Biological Process: cuticle hydrocarbon biosynthetic process (GO:0006723);; Biological Process:…	--	Protein ECERIFERUM 3 OS=Arabidopsis thaliana GN=CER3 PE=1 SV=1	PREDICTED: protein ECERIFERUM 3-like [Solanum lycopersicum]
c32285.graph_c0	4.6042	12.9364	3.35115e-05	1.54842	up	--	Biological Process: metabolic process (GO:0008152);; Molecular Function: peptidase inhibitor activity (GO:0030414);;	--	Inhibitor of trypsin and hageman factor OS=Cucurbita maxima PE=1 SV=1	proteinase inhibitor [Jatropha curcas]
c28680.graph_c0	3.18059	10.8988	7.37044e-12	1.84115	up	Inorganic ion transport and metabolism	Molecular Function: thiosulfate sulfurtransferase activity (GO:0004792);; Molecular Function: protein binding (GO:0005515);; Biological Process: response to oxidative stress (GO:0006979);; Biological Process: aging (GO:0007568);; Cellular Component: chloroplast (GO:0009507);; Biological Process: response to wounding (GO:0009611);; Biological Process: response to sucrose (GO:0009744);; Biological …	--	Senescence-associated protein DIN1 OS=Raphanus sativus GN=DIN1 PE=2 SV=1	senescence-associated protein [Nicotiana tabacum]
c29312.graph_c0	2.3479	5.9508	0.000610878	1.40193	up	--	Molecular Function: protein dimerization activity (GO:0046983);;	--	Transcription factor BEE 3 OS=Arabidopsis thaliana GN=BEE3 PE=2 SV=1	BR enhanced expression 1 [Theobroma cacao]
c14276.graph_c0	216.125	417.582	0	1.03541	up	--	Cellular Component: mitochondrion (GO:0005739);; Biological Process: pentose-phosphate shunt (GO:0006098);; Biological Process: rRNA processing (GO:0006364);; Cellular Component: chloroplast (GO:0009507);; Cellular Component: photosystem I (GO:0009522);; Biological Process: plastid organization (GO:0009657);; Biological Process: photosynthesis, light harvesting in photosystem I (GO:0009768);; Bio…	K14332|3e-73|rcu:RCOM_1282260|hypothetical protein	--	putative 16kDa membrane protein [Nicotiana tabacum]
c39700.graph_c0	4.13496	9.25047	6.58174e-10	1.2414	up	--	Molecular Function: nucleotide binding (GO:0000166);; Molecular Function: protein kinase activity (GO:0004672);; Biological Process: phosphorylation (GO:0016310);;	--	G-type lectin S-receptor-like serine/threonine-protein kinase At4g27290 OS=Arabidopsis thaliana GN=At4g27290 PE=3 SV=4	PREDICTED: G-type lectin S-receptor-like serine/threonine-protein kinase At4g27290-like [Solanum lycopersicum]
c18321.graph_c1	6.22644	20.2284	2.0877e-09	1.76192	up	--	Molecular Function: methyltransferase activity (GO:0008168);;	--	Trans-resveratrol di-O-methyltransferase OS=Vitis vinifera GN=ROMT PE=1 SV=2	unnamed protein product [Vitis vinifera]
c33382.graph_c0	1.7789	4.98958	0.000235583	1.5415	up	--	Biological Process: regulation of transcription, DNA-templated (GO:0006355);; Biological Process: defense response to fungus (GO:0050832);;	--	Ethylene-responsive transcription factor ERF025 OS=Arabidopsis thaliana GN=ERF025 PE=2 SV=1	PREDICTED: ethylene-responsive transcription factor ERF025-like [Vitis vinifera]
c17402.graph_c0	8.48341	17.6825	1.98823e-11	1.142	up	Secondary metabolites biosynthesis, transport and catabolism	Molecular Function: monooxygenase activity (GO:0004497);; Molecular Function: iron ion binding (GO:0005506);; Molecular Function: electron carrier activity (GO:0009055);; Cellular Component: integral component of membrane (GO:0016021);; Biological Process: brassinosteroid biosynthetic process (GO:0016132);; Molecular Function: oxidoreductase activity, acting on paired donors, with incorporation o…	--	Cytochrome P450 85A1 OS=Solanum lycopersicum GN=CYP85A1 PE=2 SV=1	cytochrome P450 CYP85A1 [Nicotiana tabacum]
c26984.graph_c1	0.130598	2.78042	0.0032707	3.54719	up	--	Biological Process: terpenoid biosynthetic process (GO:0016114);; Biological Process: response to stimulus (GO:0050896);;	--	Late embryogenesis abundant protein OS=Raphanus sativus PE=2 SV=1	dehydrin DH2a [Coffea canephora]
c22946.graph_c0	2.20369	5.23863	8.68462e-08	1.32454	up	Amino acid transport and metabolism	Cellular Component: membrane (GO:0016020);;	--	Probable peptide/nitrate transporter At5g62680 OS=Arabidopsis thaliana GN=At5g62680 PE=2 SV=1	PREDICTED: probable peptide/nitrate transporter At5g62680-like [Solanum lycopersicum]
c14409.graph_c0	12.5677	34.9056	1.24167e-12	1.54909	up	--	--	--	--	hypothetical protein 17 [Hevea brasiliensis]
c27274.graph_c2	2.30613	12.3913	1.11165e-05	2.39669	up	--	Cellular Component: nucleus (GO:0005634);; Biological Process: regulation of transcription, DNA-templated (GO:0006355);; Biological Process: regulation of translation (GO:0006417);; Biological Process: response to water deprivation (GO:0009414);; Biological Process: response to light stimulus (GO:0009416);; Cellular Component: plastid (GO:0009536);; Biological Process: response to wounding (GO:00…	--	Auxin-responsive protein IAA14 OS=Arabidopsis thaliana GN=IAA14 PE=1 SV=2	Indole-3-acetic acid inducible 14 isoform 2, partial [Theobroma cacao]
c32888.graph_c1	5.02071	12.3758	2.80411e-05	1.36938	up	Posttranslational modification, protein turnover, chaperones	--	--	Chaperone protein dnaJ 20, chloroplastic OS=Arabidopsis thaliana GN=ATJ20 PE=2 SV=2	predicted protein [Populus trichocarpa]
c43466.graph_c0	0.157782	1.99951	0.00162983	3.20842	up	--	Molecular Function: sequence-specific DNA binding transcription factor activity (GO:0003700);; Biological Process: protein targeting to vacuole (GO:0006623);; Biological Process: cellular response to starvation (GO:0009267);; Biological Process: vesicle-mediated transport (GO:0016192);; Molecular Function: sequence-specific DNA binding (GO:0043565);; Biological Process: positive regulation of tra…	--	Light-inducible protein CPRF2 OS=Petroselinum crispum GN=CPRF2 PE=2 SV=2	ocs element-binding factor 1, partial [Genlisea aurea]
c28197.graph_c0	6.02976	22.1427	1.77458e-12	1.9381	up	--	Molecular Function: androstan-3-alpha,17-beta-diol dehydrogenase activity (GO:0047044);; Molecular Function: cyclopentanol dehydrogenase activity (GO:0055041);; Biological Process: oxidation-reduction process (GO:0055114);;	--	Tropinone reductase-like 1 OS=Erythroxylum coca PE=2 SV=1	PREDICTED: momilactone A synthase-like [Vitis vinifera]
c32042.graph_c0	35.8452	95.1799	0	1.49242	up	--	--	--	Phylloplanin OS=Nicotiana tabacum PE=1 SV=1	predicted protein [Populus trichocarpa]
c30678.graph_c0	0.490291	2.40883	1.97239e-06	2.29464	up	--	Cellular Component: vacuole (GO:0005773);;	--	BRO1 domain-containing protein BROX OS=Rattus norvegicus GN=Brox PE=2 SV=1	PREDICTED: uncharacterized protein LOC101263785 [Solanum lycopersicum]
c19821.graph_c1	6.94598	13.725	6.8577e-07	1.06307	up	Secondary metabolites biosynthesis, transport and catabolism	Biological Process: fatty acid biosynthetic process (GO:0006633);; Biological Process: response to osmotic stress (GO:0006970);; Biological Process: response to cold (GO:0009409);; Biological Process: response to light stimulus (GO:0009416);; Biological Process: response to wounding (GO:0009611);; Molecular Function: fatty acid elongase activity (GO:0009922);; Biological Process: suberin biosynth…	--	3-ketoacyl-CoA synthase 19 OS=Arabidopsis thaliana GN=KCS19 PE=2 SV=1	PREDICTED: 3-ketoacyl-CoA synthase 11-like [Solanum lycopersicum]
c35159.graph_c0	2.14013	5.4473	2.39983e-05	1.41382	up	--	Cellular Component: membrane (GO:0016020);;	--	Uncharacterized membrane protein YOL092W OS=Saccharomyces cerevisiae (strain ATCC 204508 / S288c) GN=YOL092W PE=1 SV=1	conserved hypothetical protein [Ricinus communis]
c21886.graph_c0	0.868523	2.85287	1.95937e-05	1.76029	up	--	Biological Process: response to cytokinin (GO:0009735);;	--	--	conserved hypothetical protein [Ricinus communis]
c17488.graph_c0	3.24816	8.84408	9.36902e-05	1.50354	up	Translation, ribosomal structure and biogenesis	Molecular Function: translation initiation factor activity (GO:0003743);; Biological Process: translational initiation (GO:0006413);; Cellular Component: cytoplasmic membrane-bounded vesicle (GO:0016023);; Molecular Function: carbon-nitrogen ligase activity, with glutamine as amido-N-donor (GO:0016884);;	--	Putative amidase C869.01 OS=Schizosaccharomyces pombe (strain 972 / ATCC 24843) GN=SPAC869.01 PE=3 SV=1	PREDICTED: putative amidase C869.01-like [Solanum lycopersicum]
c29219.graph_c0	24.2372	66.4997	0	1.53967	up	--	Cellular Component: extracellular region (GO:0005576);; Biological Process: syncytium formation (GO:0006949);; Biological Process: plant-type cell wall organization (GO:0009664);; Cellular Component: membrane (GO:0016020);;	--	Expansin-A2 OS=Oryza sativa subsp. japonica GN=EXPA2 PE=2 SV=2	expansin [Breonia chinensis]
c30371.graph_c0	39.3184	80.6152	0	1.1207	up	--	--	--	Protein LHY OS=Arabidopsis thaliana GN=LHY PE=1 SV=2	PREDICTED: uncharacterized protein LOC101255972 isoform 1 [Solanum lycopersicum]
c41452.graph_c0	9.14939	22.569	2.56239e-13	1.38223	up	--	--	--	--	predicted protein [Populus trichocarpa]
c31909.graph_c2	2.98331	6.29098	0.000123243	1.15102	up	General function prediction only	Molecular Function: serine-type endopeptidase activity (GO:0004252);; Cellular Component: plasma membrane (GO:0005886);; Biological Process: proteolysis (GO:0006508);; Cellular Component: integral component of membrane (GO:0016021);;	--	Rhomboid protease GluP OS=Bacillus subtilis (strain 168) GN=gluP PE=1 SV=2	predicted protein [Populus trichocarpa]
c32902.graph_c0	13.0551	24.9415	2.6637e-08	1.01637	up	--	Cellular Component: nucleus (GO:0005634);; Cellular Component: cytoplasm (GO:0005737);; Biological Process: response to mannitol (GO:0010555);; Biological Process: cellular response to water deprivation (GO:0042631);; Biological Process: cellular response to salt stress (GO:0071472);; Biological Process: cellular response to light stimulus (GO:0071482);;	--	Dehydrin DHN1 OS=Avicennia marina GN=DHN1 PE=1 SV=1	RecName: Full=Dehydrin DHN1; Short=AmDHN1
c34640.graph_c0	0.302163	1.94742	1.97845e-11	2.68743	up	--	--	--	--	PREDICTED: uncharacterized protein LOC101254551 [Solanum lycopersicum]
c27938.graph_c0	1.16974	5.04005	0.00021707	2.10157	up	--	Biological Process: lipid transport (GO:0006869);; Molecular Function: lipid binding (GO:0008289);;	--	14 kDa proline-rich protein DC2.15 OS=Daucus carota PE=2 SV=1	hybrid proline-rich protein [Catharanthus roseus]
c28197.graph_c1	3.30617	16.7591	7.54952e-15	2.38525	up	--	Molecular Function: oxidoreductase activity (GO:0016491);; Biological Process: oxidation-reduction process (GO:0055114);;	--	Xanthoxin dehydrogenase OS=Arabidopsis thaliana GN=ABA2 PE=1 SV=1	PREDICTED: momilactone A synthase-like [Vitis vinifera]
c37304.graph_c0	0.392441	1.75058	0.000918505	2.13337	up	--	--	--	--	PREDICTED: uncharacterized protein LOC101250804 [Solanum lycopersicum]
c27824.graph_c0	0.569314	11.5435	0	4.17301	up	--	Molecular Function: metal ion binding (GO:0046872);;	--	Metallothionein-like protein 1 OS=Mimulus guttatus PE=3 SV=1	metallothionein 1 [Plantago major]
c14277.graph_c0	1571.69	5323.92	0	1.84549	up	--	--	--	Sulfated surface glycoprotein 185 OS=Volvox carteri PE=1 SV=1	hypothetical protein SELMODRAFT_449338 [Selaginella moellendorffii]
c18289.graph_c0	7.95462	18.6546	8.31224e-13	1.31025	up	--	Biological Process: unsaturated fatty acid biosynthetic process (GO:0006636);; Cellular Component: chloroplast (GO:0009507);; Biological Process: phosphatidylglycerol metabolic process (GO:0046471);; Molecular Function: delta 3-trans-hexadecenoic acid phosphatidylglycerol desaturase activity (GO:0052637);; Biological Process: response to karrikin (GO:0080167);;	--	Transmembrane protein 189 OS=Mus musculus GN=Tmem189 PE=2 SV=1	predicted protein [Populus trichocarpa]
c22473.graph_c0	0.982182	4.16402	0.000900651	2.07086	up	--	Biological Process: response to red or far red light (GO:0009639);; Cellular Component: membrane (GO:0016020);; Molecular Function: oxidoreductase activity, acting on paired donors, with incorporation or reduction of molecular oxygen, NAD(P)H as one donor, and incorporation of one atom of oxygen (GO:0016709);; Biological Process: indole-containing compound biosynthetic process (GO:0042435);; Biol…	--	Cytochrome P450 71A1 OS=Persea americana GN=CYP71A1 PE=1 SV=2	cytochrome P450 [Populus trichocarpa]
c2131.graph_c0	0.0638366	2.71816	3.5177e-09	4.5157	up	--	--	--	--	hypothetical protein RCOM_1598450 [Ricinus communis]
c33373.graph_c0	0.808928	4.7839	0.00132495	2.46165	up	--	Molecular Function: UDP-glycosyltransferase activity (GO:0008194);; Biological Process: ethylene-activated signaling pathway (GO:0009873);;	--	UDP-glycosyltransferase 86A1 OS=Arabidopsis thaliana GN=UGT86A1 PE=2 SV=1	UDP-glucosyltransferase isoform 1 [Picrorhiza kurrooa]
c33511.graph_c0	3.52774	12.1319	0	1.85698	up	--	Molecular Function: DNA binding (GO:0003677);; Biological Process: regulation of transcription, DNA-templated (GO:0006355);;	--	Protein FEZ OS=Arabidopsis thaliana GN=FEZ PE=2 SV=1	NAC domain containing protein 35 [Theobroma cacao]
c26742.graph_c0	0.856577	4.34203	1.20059e-05	2.32389	up	Amino acid transport and metabolism	Molecular Function: threonine synthase activity (GO:0004795);; Cellular Component: cytosol (GO:0005829);; Biological Process: threonine biosynthetic process (GO:0009088);; Cellular Component: chloroplast stroma (GO:0009570);; Molecular Function: pyridoxal phosphate binding (GO:0030170);;	K01733|1e-120|pop:POPTR_1113710|threonine synthase (EC:4.2.3.1)	Threonine synthase, chloroplastic OS=Solanum tuberosum PE=2 SV=1	predicted protein [Populus trichocarpa]
c38746.graph_c0	6629.92	14766.3	0	1.24063	up	--	Cellular Component: photosystem I (GO:0009522);; Cellular Component: photosystem II (GO:0009523);; Cellular Component: chloroplast thylakoid membrane (GO:0009535);; Biological Process: photosynthesis, light harvesting (GO:0009765);; Cellular Component: integral component of membrane (GO:0016021);; Molecular Function: chlorophyll binding (GO:0016168);; Biological Process: protein-chromophore linka…	K08912|1e-177|rcu:RCOM_0633890|chlorophyll A/B binding protein, putative	Chlorophyll a-b binding protein 40, chloroplastic OS=Nicotiana tabacum GN=CAB40 PE=2 SV=1	RecName: Full=Chlorophyll a-b binding protein 40, chloroplastic; AltName: Full=LHCII type I CAB-40; Short=LHCP; Flags: Precursor
c37845.graph_c0	25.4824	72.1962	0	1.58649	up	--	Biological Process: regulation of transcription, DNA-templated (GO:0006355);; Biological Process: cellular response to water deprivation (GO:0042631);;	--	Zinc finger protein CONSTANS-LIKE 5 OS=Arabidopsis thaliana GN=COL5 PE=2 SV=2	PREDICTED: zinc finger protein CONSTANS-LIKE 5-like [Vitis vinifera]
c24422.graph_c0	19.3522	39.7096	1.9984e-15	1.12112	up	--	Molecular Function: kinase activity (GO:0016301);; Biological Process: phosphorylation (GO:0016310);;	--	Ultraviolet-B receptor UVR8 OS=Arabidopsis thaliana GN=UVR8 PE=1 SV=1	Regulator of chromosome condensation repeat-containing protein isoform 4 [Theobroma cacao]
c22617.graph_c0	26.9797	78.0135	8.88178e-16	1.60867	up	--	Cellular Component: chloroplast thylakoid membrane (GO:0009535);; Biological Process: photosynthesis, light harvesting (GO:0009765);; Cellular Component: chloroplast envelope (GO:0009941);; Cellular Component: plastoglobule (GO:0010287);; Molecular Function: chlorophyll binding (GO:0016168);; Biological Process: cysteine biosynthetic process (GO:0019344);; Biological Process: cellular cation home…	K08910|3e-14|vvi:100232934|LHCA1	Chlorophyll a-b binding protein P4, chloroplastic OS=Pisum sativum GN=lhcA-P4 PE=1 SV=1	PREDICTED: chlorophyll a-b binding protein P4, chloroplastic-like [Solanum lycopersicum]
c38819.graph_c0	2.25943	7.51327	1.55431e-15	1.80495	up	--	Molecular Function: protein serine/threonine kinase activity (GO:0004674);; Molecular Function: non-membrane spanning protein tyrosine kinase activity (GO:0004715);; Molecular Function: ATP binding (GO:0005524);; Biological Process: protein phosphorylation (GO:0006468);; Molecular Function: carbohydrate binding (GO:0030246);;	--	L-type lectin-domain containing receptor kinase IV.1 OS=Arabidopsis thaliana GN=LECRK41 PE=1 SV=1	Receptor lectin kinase [Theobroma cacao]
c24491.graph_c0	116.963	247.302	0	1.16554	up	Coenzyme transport and metabolism	Cellular Component: mitochondrion (GO:0005739);; Cellular Component: chloroplast inner membrane (GO:0009706);; Cellular Component: magnesium chelatase complex (GO:0010007);; Biological Process: chlorophyll biosynthetic process (GO:0015995);; Molecular Function: magnesium chelatase activity (GO:0016851);; Biological Process: photosynthesis, light reaction (GO:0019684);; Molecular Function: cobalto…	K03403|0.0|vvi:100258964|CHLH	Magnesium-chelatase subunit ChlH, chloroplastic OS=Arabidopsis thaliana GN=CHLH PE=1 SV=1	protoporphyrin IX:Mg Chelatase [Antirrhinum majus]
c29121.graph_c0	5.87979	11.922	0.000411532	1.09506	up	--	Molecular Function: DNA binding (GO:0003677);; Molecular Function: sequence-specific DNA binding transcription factor activity (GO:0003700);; Cellular Component: nucleus (GO:0005634);; Cellular Component: mitochondrion (GO:0005739);; Cellular Component: vacuole (GO:0005773);; Biological Process: regulation of transcription, DNA-templated (GO:0006355);; Cellular Component: plastid (GO:0009536);; B…	--	Transcription factor bHLH135 OS=Arabidopsis thaliana GN=BHLH135 PE=1 SV=1	PREDICTED: transcription factor bHLH135-like [Solanum lycopersicum]
c26263.graph_c0	5.8792	11.3948	9.15682e-06	1.03456	up	Amino acid transport and metabolism	Molecular Function: 4-hydroxy-tetrahydrodipicolinate reductase (GO:0008839);; Biological Process: lysine biosynthetic process via diaminopimelate (GO:0009089);; Cellular Component: chloroplast stroma (GO:0009570);; Biological Process: photosynthetic electron transport in photosystem I (GO:0009773);; Biological Process: leaf morphogenesis (GO:0009965);; Biological Process: stomatal complex morphog…	K00215|1e-128|pop:POPTR_835294|hypothetical protein	Putative 4-hydroxy-tetrahydrodipicolinate reductase 3, chloroplastic OS=Arabidopsis thaliana GN=DAPB3 PE=2 SV=1	predicted protein [Populus trichocarpa]
c24371.graph_c0	1.07054	3.57254	2.11043e-05	1.78119	up	--	Molecular Function: protein binding (GO:0005515);; Biological Process: embryo development ending in seed dormancy (GO:0009793);;	--	F-box protein SKIP28 OS=Arabidopsis thaliana GN=SKIP28 PE=1 SV=1	PREDICTED: F-box protein SKIP28-like [Fragaria vesca subsp. vesca]
c36044.graph_c1	69.4746	131.203	1.11022e-15	1.00244	up	--	Molecular Function: catalytic activity (GO:0003824);; Cellular Component: plasma membrane (GO:0005886);; Biological Process: metabolic process (GO:0008152);; Biological Process: regulation of abscisic acid-activated signaling pathway (GO:0009787);; Biological Process: maintenance of seed dormancy (GO:0010231);; Molecular Function: abscisic acid binding (GO:0010427);; Cellular Component: extrinsic…	--	Protochlorophyllide reductase A, chloroplastic OS=Oryza sativa subsp. japonica GN=PORA PE=2 SV=1	PREDICTED: lanC-like protein 2-like [Solanum lycopersicum]
c37860.graph_c0	3.60489	14.2311	0	2.04961	up	--	--	--	Transcription factor CYCLOIDEA (Fragment) OS=Antirrhinum majus subsp. linkianum GN=CYC PE=3 SV=1	TCP protein [Antirrhinum majus]
c40429.graph_c0	2.61195	19.0657	0	2.89091	up	--	--	K08912|2e-08|ath:AT2G34420|LHB1B2	Chlorophyll a-b binding protein 1D (Fragment) OS=Solanum lycopersicum GN=CAB1D PE=3 SV=1	Major Cab protein [Petunia x hybrida]
c17173.graph_c0	0.134987	1.71064	0.00162983	3.20842	up	--	--	--	--	hypothetical protein PRUPE_ppa010329mg [Prunus persica]
c33189.graph_c0	1.54383	3.10693	0.00187944	1.08283	up	Posttranslational modification, protein turnover, chaperones	Molecular Function: serine-type endopeptidase activity (GO:0004252);; Biological Process: proteolysis (GO:0006508);; Molecular Function: oxidoreductase activity (GO:0016491);; Molecular Function: identical protein binding (GO:0042802);; Biological Process: negative regulation of catalytic activity (GO:0043086);;	--	Subtilisin-like protease OS=Arabidopsis thaliana GN=ARA12 PE=1 SV=1	subtilisin-like protease preproenzyme [Nicotiana tabacum]
c38803.graph_c0	13.5315	32.187	0	1.33502	up	--	Cellular Component: nucleus (GO:0005634);; Biological Process: phosphatidylglycerol biosynthetic process (GO:0006655);; Biological Process: response to abscisic acid (GO:0009737);; Biological Process: stomatal complex morphogenesis (GO:0010103);; Biological Process: mRNA modification (GO:0016556);; Biological Process: isopentenyl diphosphate biosynthetic process, methylerythritol 4-phosphate path…	--	Clustered mitochondria protein OS=Arabidopsis thaliana GN=FMT PE=2 SV=1	PREDICTED: uncharacterized protein LOC101252601 [Solanum lycopersicum]
c40659.graph_c0	52.3863	105.788	0	1.09891	up	--	Molecular Function: signal transducer activity (GO:0004871);; Cellular Component: nucleus (GO:0005634);; Cellular Component: cytoplasm (GO:0005737);; Cellular Component: plasma membrane (GO:0005886);; Biological Process: calcium ion transport (GO:0006816);; Biological Process: Golgi organization (GO:0007030);; Biological Process: signal transduction (GO:0007165);; Biological Process: phototropism…	--	Root phototropism protein 2 OS=Arabidopsis thaliana GN=RPT2 PE=1 SV=2	PREDICTED: root phototropism protein 2-like [Solanum lycopersicum]
c29420.graph_c2	7.23389	20.6474	7.57757e-10	1.58351	up	--	Cellular Component: nucleus (GO:0005634);; Cellular Component: plastid (GO:0009536);; Biological Process: response to stimulus (GO:0050896);;	--	Chaperone protein dnaJ 11, chloroplastic OS=Arabidopsis thaliana GN=ATJ11 PE=1 SV=2	PREDICTED: chaperone protein dnaJ 11, chloroplastic-like [Glycine max]
c19358.graph_c0	6.39128	12.3191	2.10671e-08	1.02903	up	--	Molecular Function: protein binding (GO:0005515);; Biological Process: post-embryonic development (GO:0009791);; Biological Process: heterocycle biosynthetic process (GO:0018130);; Biological Process: aromatic compound biosynthetic process (GO:0019438);; Biological Process: primary metabolic process (GO:0044238);; Biological Process: cellular nitrogen compound biosynthetic process (GO:0044271);; …	--	Transcription factor PIF1 OS=Arabidopsis thaliana GN=PIF1 PE=1 SV=1	PREDICTED: transcription factor PIF1-like isoform X6 [Cicer arietinum]
c33538.graph_c0	22.5244	49.5928	0	1.22269	up	Coenzyme transport and metabolism	Molecular Function: dimethylallyltranstransferase activity (GO:0004161);; Molecular Function: farnesyltranstransferase activity (GO:0004311);; Molecular Function: geranyltranstransferase activity (GO:0004337);; Cellular Component: chloroplast (GO:0009507);; Biological Process: carotenoid biosynthetic process (GO:0016117);; Biological Process: geranyl diphosphate biosynthetic process (GO:0033384);…	K13789|1e-160|vvi:100257359|hypothetical protein LOC100257359	Geranylgeranyl pyrophosphate synthase, chloroplastic OS=Capsicum annuum GN=GGPS1 PE=3 SV=1	geranylgeranyl diphosphate synthase [Salvia miltiorrhiza]
c17676.graph_c1	52.746	110.015	2.72005e-14	1.14411	up	--	Biological Process: nitrogen compound metabolic process (GO:0006807);; Cellular Component: photosystem II (GO:0009523);; Cellular Component: chloroplast thylakoid membrane (GO:0009535);; Biological Process: cellular component organization (GO:0016043);; Biological Process: photosynthesis, light reaction (GO:0019684);; Biological Process: cellular component biogenesis (GO:0044085);; Biological Pro…	K02723|1e-40|pop:POPTR_726168|photosystem II core complex proteins psbY	Photosystem II core complex proteins psbY, chloroplastic OS=Spinacia oleracea GN=PSBY PE=1 SV=2	hypothetical protein POPTRDRAFT_726168 [Populus trichocarpa]
c20124.graph_c0	0.874135	2.79855	0.00117696	1.71135	up	--	Molecular Function: hydrolase activity (GO:0016787);;	K01365|1e-124|rcu:RCOM_1043080|cysteine protease, putative (EC:1.3.1.74)	Ananain OS=Ananas comosus GN=AN1 PE=1 SV=2	cysteine protease, putative [Ricinus communis]
c41020.graph_c0	24.5214	58.4712	0	1.33752	up	General function prediction only	Biological Process: metabolic process (GO:0008152);; Molecular Function: phosphoglycolate phosphatase activity (GO:0008967);; Biological Process: response to arsenic-containing substance (GO:0046685);; Biological Process: photoperiodism, flowering (GO:0048573);;	--	Haloacid dehalogenase-like hydrolase domain-containing protein 3 OS=Mus musculus GN=Hdhd3 PE=2 SV=1	hypothetical protein PRUPE_ppa009153mg [Prunus persica]
c15003.graph_c0	3.86531	9.20038	0.000310484	1.31749	up	--	Molecular Function: DNA binding (GO:0003677);; Molecular Function: sequence-specific DNA binding transcription factor activity (GO:0003700);; Cellular Component: nucleus (GO:0005634);; Cellular Component: mitochondrion (GO:0005739);; Biological Process: regulation of transcription, DNA-templated (GO:0006355);; Cellular Component: plastid (GO:0009536);; Biological Process: photomorphogenesis (GO:0…	--	Transcription factor bHLH135 OS=Arabidopsis thaliana GN=BHLH135 PE=1 SV=1	PREDICTED: transcription factor bHLH135 [Vitis vinifera]
c42853.graph_c0	1.07273	3.30993	0.000353927	1.66773	up	--	--	--	Transcription factor bHLH100 OS=Arabidopsis thaliana GN=BHLH100 PE=2 SV=1	PREDICTED: uncharacterized protein LOC100258265 [Vitis vinifera]
c17743.graph_c0	4.2402	8.05398	0.00144601	1.00252	up	Lipid transport and metabolism	Molecular Function: carboxylic ester hydrolase activity (GO:0052689);;	--	Probable carboxylesterase 18 OS=Arabidopsis thaliana GN=CXE18 PE=2 SV=1	PREDICTED: probable carboxylesterase 18-like [Fragaria vesca subsp. vesca]
c37668.graph_c0	2.97258	6.48695	1.02454e-07	1.20418	up	--	--	--	Putative DNA-binding protein ESCAROLA OS=Arabidopsis thaliana GN=ESC PE=2 SV=1	PREDICTED: uncharacterized protein LOC101253830 [Solanum lycopersicum]
c33070.graph_c0	0.564193	3.29732	8.81917e-12	2.56229	up	Lipid transport and metabolism	Molecular Function: hydrolase activity (GO:0016787);;	--	Lipase OS=Rhizopus oryzae PE=1 SV=1	unknown [Populus trichocarpa]
c41997.graph_c0	6.23016	12.0734	6.07761e-05	1.03325	up	--	Molecular Function: nucleotide binding (GO:0000166);; Molecular Function: oxidoreductase activity (GO:0016491);; Biological Process: oxidation-reduction process (GO:0055114);;	--	NADPH-dependent 1-acyldihydroxyacetone phosphate reductase OS=Schizosaccharomyces pombe (strain 972 / ATCC 24843) GN=ayr1 PE=3 SV=2	PREDICTED: uncharacterized oxidoreductase C23D3.11 [Vitis vinifera]
c42150.graph_c0	6.14469	12.6657	1.20604e-09	1.12515	up	Defense mechanisms	Cellular Component: vacuolar membrane (GO:0005774);; Cellular Component: plasma membrane (GO:0005886);; Biological Process: drug transmembrane transport (GO:0006855);; Biological Process: response to nematode (GO:0009624);; Molecular Function: drug transmembrane transporter activity (GO:0015238);; Molecular Function: antiporter activity (GO:0015297);;	--	MATE efflux family protein 5 OS=Arabidopsis thaliana GN=DTXL1 PE=3 SV=1	PREDICTED: MATE efflux family protein 6 isoform 2 [Vitis vinifera]
c35286.graph_c0	1.73805	3.84446	7.87613e-05	1.21806	up	Translation, ribosomal structure and biogenesis	Molecular Function: transferase activity (GO:0016740);; Molecular Function: carbon-nitrogen ligase activity, with glutamine as amido-N-donor (GO:0016884);;	--	Fatty acid amide hydrolase OS=Arabidopsis thaliana GN=FAAH PE=1 SV=1	predicted protein [Populus trichocarpa]
c32372.graph_c0	6.1972	16.5476	3.77476e-15	1.49566	up	--	--	--	Transcription factor bHLH155 OS=Arabidopsis thaliana GN=BHLH155 PE=2 SV=1	PREDICTED: uncharacterized protein LOC100267842 [Vitis vinifera]
c40956.graph_c0	27.0779	52.5681	2.71783e-13	1.04134	up	--	Molecular Function: RNA binding (GO:0003723);; Cellular Component: chloroplast thylakoid membrane (GO:0009535);; Cellular Component: chloroplast stroma (GO:0009570);; Biological Process: response to wounding (GO:0009611);; Cellular Component: chloroplast envelope (GO:0009941);; Biological Process: myo-inositol hexakisphosphate biosynthetic process (GO:0010264);; Biological Process: photosynthesis…	--	--	hypothetical protein PRUPE_ppa008265mg [Prunus persica]
c27547.graph_c1	134.251	577.31	0	2.18686	up	--	Biological Process: metabolic process (GO:0008152);; Molecular Function: hydrolase activity (GO:0016787);;	--	Sulfated surface glycoprotein 185 OS=Volvox carteri PE=1 SV=1	hypothetical protein ZEAMMB73_817356, partial [Zea mays]
c40958.graph_c0	26.9683	57.3104	0	1.1718	up	General function prediction only	Biological Process: metabolic process (GO:0008152);; Molecular Function: hydrolase activity (GO:0016787);;	--	Patatin-3-Kuras 1 OS=Solanum tuberosum GN=pat3-k1 PE=1 SV=1	PREDICTED: patatin group A-3-like [Vitis vinifera]
c19687.graph_c0	9.61979	37.8913	0	2.05709	up	Inorganic ion transport and metabolism	Molecular Function: carbonate dehydratase activity (GO:0004089);; Cellular Component: cytosol (GO:0005829);; Molecular Function: zinc ion binding (GO:0008270);; Biological Process: response to cold (GO:0009409);; Cellular Component: chloroplast thylakoid membrane (GO:0009535);; Cellular Component: chloroplast stroma (GO:0009570);; Biological Process: defense response to fungus, incompatible inter…	K01673|1e-86|rcu:RCOM_1095240|carbonic anhydrase, putative (EC:4.2.1.1)	Carbonic anhydrase, chloroplastic OS=Nicotiana tabacum PE=2 SV=1	beta-carbonic anhydrase [Nicotiana tabacum]
c38432.graph_c0	182.209	380.097	0	1.14606	up	Lipid transport and metabolism	Biological Process: calcium ion transport (GO:0006816);; Biological Process: Golgi organization (GO:0007030);; Cellular Component: chloroplast thylakoid membrane (GO:0009535);; Biological Process: response to salt stress (GO:0009651);; Biological Process: photosynthesis, light harvesting (GO:0009765);; Cellular Component: photosystem II antenna complex (GO:0009783);; Cellular Component: chloropla…	K08917|1e-162|vvi:100241887|hypothetical protein LOC100241887	Chlorophyll a-b binding protein CP24 10A, chloroplastic OS=Solanum lycopersicum GN=CAP10A PE=3 SV=1	chloroplast pigment-binding protein CP24 [Nicotiana tabacum]
c37683.graph_c0	1.53556	3.38337	2.14366e-05	1.21398	up	--	--	--	Transcriptional corepressor SEUSS OS=Arabidopsis thaliana GN=SEU PE=1 SV=1	PREDICTED: uncharacterized protein LOC100254797 [Vitis vinifera]
c30779.graph_c0	13.3635	25.2365	7.05887e-09	1.00021	up	--	Molecular Function: DNA binding (GO:0003677);; Molecular Function: sequence-specific DNA binding transcription factor activity (GO:0003700);; Cellular Component: nucleus (GO:0005634);; Biological Process: regulation of transcription, DNA-templated (GO:0006355);; Biological Process: response to brassinosteroid (GO:0009741);; Biological Process: negative regulation of flower development (GO:0009910…	K09287|1e-176|vvi:100262843|hypothetical protein LOC100262843	AP2/ERF and B3 domain-containing transcription factor RAV1 OS=Arabidopsis thaliana GN=RAV1 PE=1 SV=1	PREDICTED: AP2/ERF and B3 domain-containing transcription repressor TEM1-like [Vitis vinifera]
c31363.graph_c0	5.35412	10.7899	0.000282944	1.0869	up	--	--	--	--	PREDICTED: uncharacterized protein LOC101246579 [Solanum lycopersicum]
c35050.graph_c1	27.6988	59.368	0	1.18459	up	--	Biological Process: cellular aromatic compound metabolic process (GO:0006725);; Biological Process: response to osmotic stress (GO:0006970);; Biological Process: response to heat (GO:0009408);; Biological Process: response to water deprivation (GO:0009414);; Cellular Component: chloroplast thylakoid membrane (GO:0009535);; Molecular Function: zeaxanthin epoxidase [overall] activity (GO:0009540);;…	K09838|0.0|pop:POPTR_760467|hypothetical protein	Zeaxanthin epoxidase, chloroplastic OS=Nicotiana plumbaginifolia GN=ABA2 PE=1 SV=1	zeaxanthin epoxidase [Scutellaria baicalensis]
c41946.graph_c0	5.62227	21.978	0	2.04223	up	Inorganic ion transport and metabolism	Biological Process: iron ion transport (GO:0006826);; Biological Process: cellular iron ion homeostasis (GO:0006879);; Biological Process: response to oxidative stress (GO:0006979);; Molecular Function: ferric iron binding (GO:0008199);; Biological Process: response to abscisic acid (GO:0009737);; Molecular Function: oxidoreductase activity (GO:0016491);; Biological Process: oxidation-reduction p…	K00522|1e-120|rcu:RCOM_0847660|ferritin, plant, putative (EC:1.16.3.1)	Ferritin-3, chloroplastic OS=Glycine max PE=2 SV=1	hypothetical protein PRUPE_ppa010086mg [Prunus persica]
c31828.graph_c0	70.2484	183.992	0	1.47274	up	--	Cellular Component: chloroplast (GO:0009507);; Cellular Component: photosynthetic membrane (GO:0034357);; Cellular Component: membrane part (GO:0044425);;	K02721|2e-23|pop:POPTR_715100|photosystem I reaction center subunit V (PsaG)	Photosystem II reaction center W protein, chloroplastic OS=Spinacia oleracea GN=psbW PE=1 SV=1	PREDICTED: photosystem II reaction center W protein, chloroplastic-like [Solanum lycopersicum]
c31449.graph_c0	7.5276	16.672	8.88168e-05	1.21971	up	--	Molecular Function: sequence-specific DNA binding transcription factor activity (GO:0003700);; Cellular Component: nucleus (GO:0005634);; Cellular Component: cytosol (GO:0005829);; Biological Process: regulation of transcription, DNA-templated (GO:0006355);; Biological Process: response to light stimulus (GO:0009416);; Molecular Function: sequence-specific DNA binding (GO:0043565);;	--	Homeobox protein knotted-1-like LET12 OS=Solanum lycopersicum GN=LET12 PE=2 SV=1	class 2 knotted1-like protein [Nicotiana tabacum]
c36454.graph_c0	2.86107	6.47376	1.93675e-05	1.25113	up	--	Molecular Function: ubiquitin-protein ligase activity (GO:0004842);; Cellular Component: nucleus (GO:0005634);; Cellular Component: cytoplasm (GO:0005737);; Molecular Function: transcription factor binding (GO:0008134);; Molecular Function: zinc ion binding (GO:0008270);; Biological Process: protein ubiquitination (GO:0016567);; Biological Process: negative regulation of defense response to bacte…	K10144|0.0|rcu:RCOM_0680200|zinc finger protein, putative	RING finger and CHY zinc finger domain-containing protein 1 OS=Homo sapiens GN=RCHY1 PE=1 SV=1	zinc finger protein, putative [Ricinus communis]
c35236.graph_c0	0.156636	1.38949	9.68389e-05	2.94547	up	General function prediction only	Molecular Function: iron ion binding (GO:0005506);; Molecular Function: oxidoreductase activity, acting on single donors with incorporation of molecular oxygen, incorporation of two atoms of oxygen (GO:0016702);; Molecular Function: leucocyanidin oxygenase activity (GO:0050589);; Biological Process: oxidation-reduction process (GO:0055114);; Biological Process: response to karrikin (GO:0080167);;	--	Protein SRG1 OS=Arabidopsis thaliana GN=SRG1 PE=2 SV=1	predicted protein [Populus trichocarpa]
c29638.graph_c0	11.5073	32.0201	0	1.55666	up	--	Biological Process: rRNA processing (GO:0006364);; Cellular Component: chloroplast thylakoid membrane (GO:0009535);; Biological Process: photosynthesis, light harvesting in photosystem I (GO:0009768);; Cellular Component: photosystem I antenna complex (GO:0009782);; Biological Process: thylakoid membrane organization (GO:0010027);; Biological Process: photosystem II assembly (GO:0010207);; Cellul…	K08911|1e-136|vvi:100255844|hypothetical protein LOC100255844	Chlorophyll a-b binding protein P4, chloroplastic OS=Pisum sativum GN=lhcA-P4 PE=1 SV=1	Light-harvesting complex I protein Lhca5 isoform 1 [Theobroma cacao]
c21762.graph_c0	234.516	623.555	0	1.49607	up	--	Cellular Component: chloroplast thylakoid membrane (GO:0009535);; Biological Process: photosynthesis, light harvesting (GO:0009765);; Cellular Component: chloroplast envelope (GO:0009941);; Cellular Component: plastoglobule (GO:0010287);; Molecular Function: chlorophyll binding (GO:0016168);; Biological Process: cysteine biosynthetic process (GO:0019344);; Biological Process: cellular cation home…	K08910|1e-160|rcu:RCOM_1471590|chlorophyll A/B binding protein, putative	Chlorophyll a-b binding protein 4, chloroplastic OS=Arabidopsis thaliana GN=LHCA4 PE=1 SV=1	PREDICTED: chlorophyll a-b binding protein 4, chloroplastic-like [Solanum lycopersicum]
c41703.graph_c0	4.81764	11.7743	1.19119e-05	1.35871	up	--	Cellular Component: plasma membrane (GO:0005886);; Biological Process: defense response to virus (GO:0051607);;	--	--	hypothetical protein M569_00401, partial [Genlisea aurea]
c40459.graph_c0	56.9848	135.742	0	1.33545	up	--	Cellular Component: photosystem I (GO:0009522);; Cellular Component: photosystem II (GO:0009523);; Cellular Component: chloroplast thylakoid membrane (GO:0009535);; Biological Process: photosynthesis, light harvesting (GO:0009765);; Cellular Component: integral component of membrane (GO:0016021);; Molecular Function: chlorophyll binding (GO:0016168);; Biological Process: protein-chromophore linka…	K08908|3e-38|pop:POPTR_817544|Lhca2-2	Chlorophyll a-b binding protein, chloroplastic OS=Petunia hybrida PE=2 SV=1	unknown [Populus trichocarpa]
c40321.graph_c0	440.367	854.238	0	1.04125	up	--	Cellular Component: chloroplast thylakoid membrane (GO:0009535);; Cellular Component: photosystem I reaction center (GO:0009538);; Cellular Component: chloroplast thylakoid lumen (GO:0009543);; Cellular Component: chloroplast envelope (GO:0009941);; Cellular Component: plastoglobule (GO:0010287);; Biological Process: photosynthesis (GO:0015979);; Biological Process: cysteine biosynthetic process …	K02694|1e-120|rcu:RCOM_1426230|Photosystem I reaction center subunit III, chloroplast precursor, putative	Photosystem I reaction center subunit III, chloroplastic OS=Flaveria trinervia GN=PSAF PE=2 SV=1	photosystem I subunit III precursor (chloroplast) [Solanum tuberosum]
c14293.graph_c0	72.3738	158.448	0	1.2151	up	--	Cellular Component: photosystem II (GO:0009523);; Biological Process: photosynthesis (GO:0015979);;	--	--	PREDICTED: uncharacterized protein LOC101312960 [Fragaria vesca subsp. vesca]
c14091.graph_c0	7.19381	23.8034	0	1.80531	up	--	Molecular Function: iron ion binding (GO:0005506);; Cellular Component: cytoplasm (GO:0005737);; Biological Process: syncytium formation (GO:0006949);; Biological Process: inositol catabolic process (GO:0019310);; Biological Process: L-ascorbic acid biosynthetic process (GO:0019853);; Molecular Function: inositol oxygenase activity (GO:0050113);; Biological Process: oxidation-reduction process (G…	K00469|0.0|rcu:RCOM_1048680|myoinositol oxygenase, putative (EC:1.13.99.1)	Inositol oxygenase 4 OS=Arabidopsis thaliana GN=MIOX4 PE=2 SV=1	myo-inositol oxygenase [Solanum lycopersicum]
c29564.graph_c0	9.16792	25.241	6.0385e-13	1.53708	up	--	--	--	Salivary glue protein Sgs-3 OS=Drosophila erecta GN=Sgs3 PE=2 SV=3	hypothetical protein VOLCADRAFT_93092 [Volvox carteri f. nagariensis]
c42016.graph_c0	5.71335	12.7754	1.06566e-07	1.23846	up	--	Biological Process: pentose-phosphate shunt (GO:0006098);; Biological Process: rRNA processing (GO:0006364);; Cellular Component: chloroplast (GO:0009507);; Biological Process: response to blue light (GO:0009637);; Biological Process: response to high light intensity (GO:0009644);; Biological Process: response to sucrose (GO:0009744);; Biological Process: photosynthesis, light harvesting (GO:0009…	K08908|1e-160|vvi:100243962|hypothetical protein LOC100243962	Chlorophyll a-b binding protein, chloroplastic OS=Petunia hybrida PE=2 SV=1	PREDICTED: chlorophyll a-b binding protein, chloroplastic [Vitis vinifera]
c42299.graph_c0	2.40399	12.616	0	2.45956	up	--	--	--	Zinc finger protein CONSTANS-LIKE 16 OS=Arabidopsis thaliana GN=COL16 PE=2 SV=2	PREDICTED: zinc finger protein CONSTANS-LIKE 6-like [Solanum lycopersicum]
c30096.graph_c0	52.8109	110.692	0	1.15216	up	--	--	--	Lysine-rich arabinogalactan protein 19 OS=Arabidopsis thaliana GN=AGP19 PE=2 SV=2	methionine rich arabinogalactan precursor [Solanum lycopersicum]
c26116.graph_c0	3.40662	10.7927	0	1.73987	up	--	--	--	Transcription factor TCP5 OS=Arabidopsis thaliana GN=TCP5 PE=2 SV=1	Teosinte branched 1, putative [Theobroma cacao]
c39919.graph_c0	11.3197	22.7328	2.74664e-07	1.08638	up	--	Molecular Function: hydrolase activity (GO:0016787);;	--	GDSL esterase/lipase EXL3 OS=Arabidopsis thaliana GN=EXL3 PE=2 SV=1	PREDICTED: GDSL esterase/lipase EXL3-like [Solanum lycopersicum]
c16649.graph_c0	0.100928	4.60446	5.01948e-10	4.61311	up	--	Cellular Component: cytoplasm (GO:0005737);; Biological Process: photomorphogenesis (GO:0009640);; Biological Process: response to abscisic acid (GO:0009737);; Biological Process: seed germination (GO:0009845);; Biological Process: regulation of flower development (GO:0009909);; Biological Process: meristem structural organization (GO:0009933);; Biological Process: sugar mediated signaling pathwa…	--	Em-like protein GEA6 OS=Arabidopsis thaliana GN=EM6 PE=2 SV=1	hypothetical protein CARUB_v10025705mg [Capsella rubella]
c34359.graph_c0	3.17752	7.89761	0.00448942	1.37011	up	--	Molecular Function: chitinase activity (GO:0004568);; Cellular Component: Golgi apparatus (GO:0005794);; Biological Process: glycolysis (GO:0006096);; Biological Process: calcium ion transport (GO:0006816);; Biological Process: water transport (GO:0006833);; Biological Process: lipid transport (GO:0006869);; Biological Process: hyperosmotic response (GO:0006972);; Biological Process: Golgi organi…	--	14 kDa proline-rich protein DC2.15 OS=Daucus carota PE=2 SV=1	PREDICTED: 14 kDa proline-rich protein DC2.15 isoform 1 [Vitis vinifera]
c31581.graph_c0	14.3035	30.8946	0	1.19492	up	--	Molecular Function: protein serine/threonine kinase activity (GO:0004674);; Molecular Function: ATP binding (GO:0005524);; Biological Process: protein phosphorylation (GO:0006468);;	--	Pentatricopeptide repeat-containing protein At5g21222 OS=Arabidopsis thaliana GN=ATC401 PE=2 SV=1	PREDICTED: pentatricopeptide repeat-containing protein At5g21222-like [Solanum lycopersicum]
c13842.graph_c0	1.41014	4.90834	1.39916e-07	1.84979	up	--	Molecular Function: peroxidase activity (GO:0004601);; Molecular Function: binding (GO:0005488);; Cellular Component: extracellular region (GO:0005576);;	--	Peroxidase 43 OS=Arabidopsis thaliana GN=PER43 PE=2 SV=2	PREDICTED: peroxidase 43-like [Solanum lycopersicum]
