# Supplementary material for: Comparative transcription analysis of different Antirrhinum phyllotaxy nodes identifies major signal networks involved in vegetative-reproductive transition
Source: PLoS One. 2017 Jun 1;12(6):e0178424. doi: 10.1371/journal.pone.0178424 (PMC5453694; doi:10.1371/journal.pone.0178424)
Supplement: S5 Table — (XLS) [file pone.0178424.s007.xls]

## Sheet: T1_vs_T3.annotation
Table S5 DEGs annotated between T1 and T3
ID	T1	T3	FDR	log2FC	regulated	COG_class_annotation	GO_annotation	KEGG_annotation	Swissprot_annotation	nr_annotation
c42720.graph_c0	2.5117	0.586989	0.000122993	-1.90397	down	Secondary metabolites biosynthesis, transport and catabolism	Molecular Function: monooxygenase activity (GO:0004497);; Molecular Function: oxidoreductase activity, acting on paired donors, with incorporation or reduction of molecular oxygen (GO:0016705);; Biological Process: single-organism process (GO:0044699);; Molecular Function: metal ion binding (GO:0046872);;	--	Cytochrome P450 87A3 OS=Oryza sativa subsp. japonica GN=CYP87A3 PE=2 SV=3	Cytochrome P450 87A3 [Theobroma cacao]
c32906.graph_c0	6.78218	0.765952	1.08858e-10	-2.89487	down	Function unknown	--	--	Vacuolar iron transporter homolog 4 OS=Arabidopsis thaliana GN=At3g43660 PE=2 SV=1	PREDICTED: vacuolar iron transporter homolog 4-like [Solanum lycopersicum]
c31833.graph_c0	8.67565	3.90247	0.000144424	-1.02244	down	Lipid transport and metabolism	Biological Process: metabolic process (GO:0008152);; Cellular Component: integral component of membrane (GO:0016021);; Molecular Function: lyase activity (GO:0016829);; Molecular Function: intramolecular transferase activity (GO:0016866);;	--	Dammarenediol II synthase OS=Panax ginseng GN=PNA PE=1 SV=1	mixed amyrin synthase [Olea europaea]
c42509.graph_c0	4.10422	0.850611	3.17811e-05	-2.06482	down	--	Biological Process: regulation of cellular process (GO:0050794);;	--	Zinc finger protein CONSTANS-LIKE 5 OS=Arabidopsis thaliana GN=COL5 PE=2 SV=2	unnamed protein product [Vitis vinifera]
c19017.graph_c0	14.7524	3.57406	4.18713e-06	-1.87289	down	--	Molecular Function: binding (GO:0005488);;	--	Transcription factor DIVARICATA OS=Antirrhinum majus GN=DIVARICATA PE=2 SV=1	unnamed protein product [Vitis vinifera]
c37869.graph_c0	16.2336	5.96042	1.19212e-07	-1.31315	down	--	Cellular Component: extracellular region (GO:0005576);; Molecular Function: polysaccharide binding (GO:0030247);;	--	--	conserved hypothetical protein [Ricinus communis]
c19601.graph_c0	17.4648	7.24652	1.24496e-06	-1.13981	down	--	Molecular Function: transferase activity (GO:0016740);;	--	UDP-glycosyltransferase 87A2 OS=Arabidopsis thaliana GN=UGT87A2 PE=2 SV=1	PREDICTED: UDP-glycosyltransferase 87A2-like [Vitis vinifera]
c14872.graph_c0	11.4097	4.12158	7.49917e-07	-1.33413	down	--	Biological Process: anion transport (GO:0006820);; Cellular Component: intracellular membrane-bounded organelle (GO:0043231);; Cellular Component: cytoplasmic part (GO:0044444);; Biological Process: intracellular transport (GO:0046907);; Biological Process: regulation of biological process (GO:0050789);; Biological Process: response to stimulus (GO:0050896);; Biological Process: organic substance…	--	--	hypothetical protein M569_15381 [Genlisea aurea]
c14746.graph_c0	12.9905	2.36705	0	-2.31677	down	Defense mechanisms	Cellular Component: plasma membrane (GO:0005886);; Biological Process: drug transmembrane transport (GO:0006855);; Biological Process: cellular iron ion homeostasis (GO:0006879);; Molecular Function: citrate transmembrane transporter activity (GO:0015137);; Molecular Function: drug transmembrane transporter activity (GO:0015238);; Molecular Function: antiporter activity (GO:0015297);; Biological …	--	MATE efflux family protein FRD3 OS=Arabidopsis thaliana GN=FRD3 PE=1 SV=1	PREDICTED: MATE efflux family protein FRD3-like [Vitis vinifera]
c33114.graph_c0	29.9912	12.879	2.44731e-05	-1.08914	down	--	Biological Process: response to stimulus (GO:0050896);;	--	Major allergen Pru av 1 OS=Prunus avium GN=PRUA1 PE=1 SV=1	Fag s 1 pollen allergen [Fagus sylvatica]
c33949.graph_c0	3.00784	0.249623	1.61205e-08	-3.21599	down	General function prediction only	Biological Process: response to hormone (GO:0009725);; Molecular Function: transferase activity (GO:0016740);;	--	Uncharacterized WD repeat-containing protein alr3466 OS=Nostoc sp. (strain PCC 7120 / UTEX 2576) GN=alr3466 PE=4 SV=1	Transducin/WD40 repeat-like superfamily protein [Theobroma cacao]
c33206.graph_c0	7.60629	2.01735	5.4002e-05	-1.74395	down	--	Cellular Component: plasma membrane (GO:0005886);; Cellular Component: integral component of membrane (GO:0016021);;	--	Putative UDP-sugar transporter DDB_G0278631 OS=Dictyostelium discoideum GN=DDB_G0278631 PE=3 SV=2	unnamed protein product [Vitis vinifera]
c26199.graph_c0	5.16684	0.990529	4.21999e-06	-2.17548	down	--	--	--	--	PREDICTED: cell cycle checkpoint protein RAD17-like [Vitis vinifera]
c28232.graph_c0	11.1754	3.65601	9.20886e-12	-1.48151	down	--	Molecular Function: binding (GO:0005488);;	--	Uncharacterized mitochondrial protein AtMg00810 OS=Arabidopsis thaliana GN=AtMg00810 PE=4 SV=1	hypothetical protein VITISV_039432 [Vitis vinifera]
c33722.graph_c0	77.083	29.7506	6.57696e-11	-1.24722	down	General function prediction only	Molecular Function: iron ion binding (GO:0005506);; Molecular Function: oxidoreductase activity, acting on single donors with incorporation of molecular oxygen, incorporation of two atoms of oxygen (GO:0016702);; Molecular Function: flavonol synthase activity (GO:0045431);; Biological Process: flavonol biosynthetic process (GO:0051555);; Biological Process: oxidation-reduction process (GO:0055114…	--	Gibberellin 20 oxidase 1 OS=Arabidopsis thaliana GN=GA20OX1 PE=2 SV=2	Gibberellin 20 oxidase, putative [Ricinus communis]
c36102.graph_c0	31.6822	9.01391	0	-1.68719	down	--	Biological Process: cellular component organization (GO:0016043);; Biological Process: single-organism cellular process (GO:0044763);;	--	Fap1 adhesin OS=Streptococcus parasanguis GN=fap1 PE=1 SV=1	hypothetical protein Kpol_1058p4 [Vanderwaltozyma polyspora DSM 70294]
c33960.graph_c1	4.63367	2.10762	0.000258944	-1.00627	down	--	--	--	Putative ribonuclease H protein At1g65750 OS=Arabidopsis thaliana GN=At1g65750 PE=3 SV=1	hypothetical protein M569_11401 [Genlisea aurea]
c46666.graph_c0	1.22501	0.0894645	0.00148779	-3.09644	down	--	Biological Process: anthocyanin-containing compound biosynthetic process (GO:0009718);; Molecular Function: transferase activity, transferring hexosyl groups (GO:0016758);; Biological Process: pigmentation (GO:0043473);;	--	Anthocyanidin 3-O-glucoside 2&apos;&apos;-O-glucosyltransferase OS=Ipomoea nil GN=3GGT PE=1 SV=1	hypothetical protein PRUPE_ppa022356mg [Prunus persica]
c30650.graph_c0	2.12239	0.0726574	8.39209e-05	-3.7567	down	Posttranslational modification, protein turnover, chaperones	Molecular Function: nucleotide binding (GO:0000166);;	--	Probable mitochondrial chaperone BCS1-B OS=Dictyostelium discoideum GN=bcsl1b PE=3 SV=1	PREDICTED: ATP-dependent zinc metalloprotease FtsH-like isoform 1 [Vitis vinifera]
c41848.graph_c0	17.8595	8.11664	0.000339397	-1.00714	down	Lipid transport and metabolism	Molecular Function: catalytic activity (GO:0003824);;	--	Presqualene diphosphate phosphatase OS=Mus musculus GN=Ppapdc2 PE=1 SV=1	PnFL-1 [Ipomoea nil]
c37946.graph_c2	19.5661	4.99812	0	-1.83698	down	General function prediction only	Cellular Component: intracellular part (GO:0044424);; Biological Process: cellular process involved in reproduction (GO:0048610);; Biological Process: pollen tube development (GO:0048868);;	--	Uncharacterized WD repeat-containing protein C3H5.08c OS=Schizosaccharomyces pombe (strain 972 / ATCC 24843) GN=SPAC3H5.08c PE=1 SV=2	PREDICTED: WD repeat-containing protein 44-like [Vitis vinifera]
c13765.graph_c0	4.92051	1.34758	0.000506707	-1.6917	down	--	--	--	Putative F-box protein PP2-B12 OS=Arabidopsis thaliana GN=PP2B12 PE=4 SV=1	PREDICTED: F-box protein PP2-B15-like [Solanum lycopersicum]
c37715.graph_c0	1.9535	0.765409	0.00193743	-1.20928	down	Function unknown	--	--	TMV resistance protein N OS=Nicotiana glutinosa GN=N PE=1 SV=1	PREDICTED: TMV resistance protein N-like [Solanum lycopersicum]
c18401.graph_c0	58.7128	26.159	2.46254e-07	-1.04036	down	--	Molecular Function: DNA binding (GO:0003677);; Molecular Function: sequence-specific DNA binding transcription factor activity (GO:0003700);; Cellular Component: nucleus (GO:0005634);; Biological Process: response to abscisic acid (GO:0009737);; Biological Process: positive regulation of transcription, DNA-templated (GO:0045893);;	--	ZF-HD homeobox protein At4g24660 OS=Arabidopsis thaliana GN=At4g24660 PE=1 SV=1	PREDICTED: ZF-HD homeobox protein At4g24660-like [Solanum lycopersicum]
c35094.graph_c0	42.0022	13.4123	3.55715e-13	-1.51728	down	--	Molecular Function: sequence-specific DNA binding transcription factor activity (GO:0003700);; Biological Process: regulation of transcription, DNA-templated (GO:0006355);; Molecular Function: sequence-specific DNA binding (GO:0043565);;	--	Ocs element-binding factor 1 OS=Zea mays GN=OBF1 PE=2 SV=2	PREDICTED: ocs element-binding factor 1-like [Fragaria vesca subsp. vesca]
c31520.graph_c0	131.622	34.1002	0	-1.81693	down	--	--	--	Organ-specific protein S2 OS=Pisum sativum PE=2 SV=1	epicotyl-specific tissue protein [Striga asiatica]
c22550.graph_c0	4.49906	1.57066	0.00518248	-1.36151	down	--	Molecular Function: calmodulin binding (GO:0005516);; Cellular Component: mitochondrion (GO:0005739);; Biological Process: auxin-activated signaling pathway (GO:0009734);;	K14488|1e-50|vvi:100257133|hypothetical protein LOC100257133	Indole-3-acetic acid-induced protein ARG7 OS=Vigna radiata var. radiata GN=ARG7 PE=2 SV=1	PREDICTED: indole-3-acetic acid-induced protein ARG7-like [Solanum lycopersicum]
c39587.graph_c1	9.90809	3.59052	1.4258e-06	-1.329	down	--	Biological Process: metabolic process (GO:0008152);;	--	--	PREDICTED: 6-hydroxynicotinate 3-monooxygenase [Vitis vinifera]
c42166.graph_c0	13.4835	5.38811	0.0010287	-1.18378	down	--	Molecular Function: ubiquitin-protein ligase activity (GO:0004842);; Cellular Component: cytoplasm (GO:0005737);; Biological Process: protein ubiquitination (GO:0016567);; Biological Process: DNA endoreduplication (GO:0042023);; Biological Process: proteasome-mediated ubiquitin-dependent protein catabolic process (GO:0043161);; Biological Process: proteasome assembly (GO:0043248);; Biological Pro…	--	Ubiquitin-conjugating enzyme E2 29 OS=Arabidopsis thaliana GN=UBC29 PE=2 SV=1	Ubiquitin-conjugating enzyme [Plantago major]
c42357.graph_c0	6.25412	1.30749	8.89233e-09	-2.08709	down	--	--	--	Transcription factor TGA5 OS=Arabidopsis thaliana GN=TGA5 PE=1 SV=2	PREDICTED: TGACG-sequence-specific DNA-binding protein TGA-2.1-like [Fragaria vesca subsp. vesca]
c29006.graph_c0	21.9413	7.30024	1.42276e-10	-1.45616	down	--	--	--	--	PREDICTED: uncharacterized protein LOC100266436 [Vitis vinifera]
c13920.graph_c0	3.67785	1.29701	0.000142406	-1.35908	down	Posttranslational modification, protein turnover, chaperones	Molecular Function: ATP binding (GO:0005524);; Cellular Component: cell wall (GO:0005618);; Cellular Component: nuclear envelope (GO:0005635);; Cellular Component: nucleoplasm (GO:0005654);; Cellular Component: nucleolus (GO:0005730);; Cellular Component: Golgi apparatus (GO:0005794);; Cellular Component: spindle (GO:0005819);; Cellular Component: plasma membrane (GO:0005886);; Biological Process…	K13525|0.0|vvi:100258668|hypothetical protein LOC100258668	Cell division cycle protein 48 homolog OS=Glycine max GN=CDC48 PE=1 SV=1	PREDICTED: cell division cycle protein 48 homolog [Vitis vinifera]
c39121.graph_c0	7.08079	2.50221	1.7171e-05	-1.36035	down	--	--	--	Putative late blight resistance protein homolog R1A-3 OS=Solanum demissum GN=R1A-3 PE=5 SV=2	NBS-LRR type resistance protein [Beta vulgaris]
c30085.graph_c0	5.6534	0.892238	2.87645e-10	-2.46686	down	Secondary metabolites biosynthesis, transport and catabolism	Molecular Function: iron ion binding (GO:0005506);; Cellular Component: endoplasmic reticulum (GO:0005783);; Molecular Function: electron carrier activity (GO:0009055);; Biological Process: gibberellin biosynthetic process (GO:0009686);; Molecular Function: oxygen binding (GO:0019825);; Molecular Function: heme binding (GO:0020037);; Molecular Function: ent-kaurenoate oxidase activity (GO:0051777…	K04123|0.0|vvi:100251295|hypothetical protein LOC100251295	Ent-kaurenoic acid oxidase 1 OS=Arabidopsis thaliana GN=KAO1 PE=2 SV=1	PREDICTED: ent-kaurenoic acid oxidase 2 [Vitis vinifera]
c14266.graph_c0	202.289	83.3672	2.74818e-09	-1.1528	down	--	Cellular Component: cytoplasmic membrane-bounded vesicle (GO:0016023);;	--	--	hypothetical protein [Plantago major]
c41506.graph_c0	44.9901	1.42381	0	-4.74785	down	General function prediction only	--	--	dCTP pyrophosphatase 1 OS=Bos taurus GN=DCTPP1 PE=2 SV=1	RS21-C6, EAR, NTP pyrophosphohydrolase MazG catalytic core, putative [Theobroma cacao]
c33773.graph_c0	10.3359	1.8688	3.65178e-08	-2.27295	down	--	--	--	--	uncharacterized protein [Arabidopsis thaliana]
c28606.graph_c0	32.1508	13.0231	3.22373e-08	-1.17598	down	--	Molecular Function: DNA binding (GO:0003677);; Molecular Function: sequence-specific DNA binding transcription factor activity (GO:0003700);; Cellular Component: nucleus (GO:0005634);; Biological Process: fatty acid catabolic process (GO:0009062);; Biological Process: determination of bilateral symmetry (GO:0009855);; Biological Process: meristem initiation (GO:0010014);; Biological Process: meri…	--	Homeobox protein knotted-1-like 6 OS=Arabidopsis thaliana GN=KNAT6 PE=1 SV=1	KNOTTED1-like homeobox gene 6 [Theobroma cacao]
c22823.graph_c0	5.08817	1.85799	0.000658919	-1.30795	down	--	Molecular Function: anthocyanin 5-O-glucoside 6'''-O-malonyltransferase activity (GO:0033810);;	--	Malonyl-coenzyme:anthocyanin 5-O-glucoside-6&apos;&apos;&apos;-O-malonyltransferase OS=Salvia splendens GN=5MAT1 PE=1 SV=1	malonyl CoA:anthocyanin 5-O-glucoside-6&apos;&apos;&apos;-O-malonyltransferase [Perilla frutescens]
c24399.graph_c1	82.5859	15.5093	0	-2.28545	down	Posttranslational modification, protein turnover, chaperones	Molecular Function: ATP binding (GO:0005524);; Cellular Component: cell wall (GO:0005618);; Cellular Component: cytosol (GO:0005829);; Cellular Component: plasma membrane (GO:0005886);; Biological Process: protein folding (GO:0006457);; Biological Process: response to heat (GO:0009408);; Biological Process: defense response to bacterium (GO:0042742);; Biological Process: response to arsenic-conta…	K04079|0.0|rcu:RCOM_1582180|heat shock protein, putative	Heat shock protein 83 OS=Ipomoea nil GN=HSP83A PE=2 SV=1	RecName: Full=Heat shock protein 83
c34519.graph_c0	5.62195	1.40983	0.000103349	-1.81418	down	--	--	--	Classical arabinogalactan protein 26 OS=Arabidopsis thaliana GN=AGP26 PE=2 SV=2	Uncharacterized protein TCM_021121 [Theobroma cacao]
c16822.graph_c0	12.0905	4.37756	0.00134125	-1.31751	down	--	--	--	Transcription factor bHLH68 OS=Arabidopsis thaliana GN=BHLH68 PE=2 SV=2	PREDICTED: transcription factor bHLH68-like [Cicer arietinum]
c19481.graph_c0	14.0427	1.62883	1.11022e-16	-2.91117	down	--	--	--	--	PREDICTED: uncharacterized protein LOC100261790 [Vitis vinifera]
c27175.graph_c0	10.8813	3.97342	2.25358e-05	-1.31473	down	General function prediction only	Cellular Component: cytoplasm (GO:0005737);; Molecular Function: O-methyltransferase activity (GO:0008171);; Biological Process: anthocyanin-containing compound biosynthetic process (GO:0009718);; Biological Process: methylation (GO:0032259);; Biological Process: cyanidin 3-O-glucoside biosynthetic process (GO:0033485);; Biological Process: delphinidin 3-O-glucoside biosynthetic process (GO:00334…	K00588|1e-115|vvi:100250567|hypothetical protein LOC100250567	Flavonoid 3&apos;,5&apos;-methyltransferase OS=Vitis vinifera GN=FAOMT PE=1 SV=1	caffeoyl-CoA O-methyltransferase [Plantago major]
c34736.graph_c1	24.4949	10.9322	4.25054e-06	-1.03628	down	--	--	--	Transcription factor bHLH68 OS=Arabidopsis thaliana GN=BHLH68 PE=2 SV=2	transcription factor, putative [Ricinus communis]
c42176.graph_c0	10.0303	3.53638	2.98542e-05	-1.36256	down	--	--	--	--	PREDICTED: uncharacterized protein LOC101496592 [Cicer arietinum]
c29993.graph_c0	36.4394	14.0231	1.01044e-07	-1.2474	down	--	Molecular Function: copper ion binding (GO:0005507);; Cellular Component: plasma membrane (GO:0005886);; Molecular Function: electron carrier activity (GO:0009055);; Biological Process: glucuronoxylan metabolic process (GO:0010413);; Cellular Component: anchored component of membrane (GO:0031225);; Biological Process: xylan biosynthetic process (GO:0045492);;	--	Blue copper protein OS=Pisum sativum PE=2 SV=1	PREDICTED: blue copper protein [Vitis vinifera]
c27659.graph_c1	207.045	62.4287	0	-1.60222	down	Amino acid transport and metabolism	Molecular Function: glutamate-ammonia ligase activity (GO:0004356);; Molecular Function: copper ion binding (GO:0005507);; Molecular Function: protein binding (GO:0005515);; Molecular Function: ATP binding (GO:0005524);; Cellular Component: cell wall (GO:0005618);; Cellular Component: plasma membrane (GO:0005886);; Biological Process: glutamine biosynthetic process (GO:0006542);; Biological Proce…	K01915|6e-82|vvi:100266191|GS, 1, GS1, GS1-1	Glutamine synthetase nodule isozyme OS=Vigna aconitifolia PE=2 SV=1	glutamine synthetase [Gossypium raimondii]
c14841.graph_c0	12.5502	4.13382	1.89496e-08	-1.46636	down	Energy production and conversion	Biological Process: response to hypoxia (GO:0001666);; Molecular Function: alcohol dehydrogenase (NAD) activity (GO:0004022);; Cellular Component: cytosol (GO:0005829);; Cellular Component: plasma membrane (GO:0005886);; Molecular Function: zinc ion binding (GO:0008270);; Biological Process: response to salt stress (GO:0009651);; Biological Process: response to cadmium ion (GO:0046686);; Molecula…	K00001|0.0|vvi:100267821|hypothetical protein LOC100267821	Alcohol dehydrogenase 1 OS=Petunia hybrida GN=ADH1 PE=3 SV=1	PREDICTED: alcohol dehydrogenase 1 [Vitis vinifera]
c33240.graph_c0	9.42607	3.37105	3.654e-07	-1.34884	down	Carbohydrate transport and metabolism	Molecular Function: hydrolase activity, hydrolyzing O-glycosyl compounds (GO:0004553);; Biological Process: carbohydrate metabolic process (GO:0005975);; Biological Process: lignin biosynthetic process (GO:0009809);; Cellular Component: integral component of membrane (GO:0016021);;	K05350|1e-164|pop:POPTR_555358|hypothetical protein	Probable inactive beta-glucosidase 14 OS=Oryza sativa subsp. japonica GN=BGLU14 PE=2 SV=2	PREDICTED: beta-glucosidase 47-like [Fragaria vesca subsp. vesca]
c35440.graph_c1	14.6668	4.09991	2.06279e-13	-1.7045	down	--	Cellular Component: cytoplasm (GO:0005737);; Molecular Function: taxadien-5-alpha-ol O-acetyltransferase activity (GO:0050638);;	--	Omega-hydroxypalmitate O-feruloyl transferase OS=Arabidopsis thaliana GN=HHT1 PE=1 SV=1	PREDICTED: omega-hydroxypalmitate O-feruloyl transferase [Vitis vinifera]
c37918.graph_c0	7.02243	2.82457	5.70142e-06	-1.18213	down	--	--	--	--	hypothetical protein VITISV_000282 [Vitis vinifera]
c19802.graph_c0	10.2653	1.47481	7.83281e-06	-2.52439	down	--	Molecular Function: sequence-specific DNA binding transcription factor activity (GO:0003700);; Cellular Component: nucleus (GO:0005634);; Biological Process: regulation of transcription, DNA-templated (GO:0006355);; Molecular Function: sequence-specific DNA binding (GO:0043565);;	--	Homeobox protein knotted-1-like LET6 OS=Solanum lycopersicum GN=LET6 PE=2 SV=1	hirzina [Antirrhinum majus]
c14195.graph_c0	27.1871	12.2957	6.31129e-05	-1.01561	down	--	--	--	--	hypothetical protein PRUPE_ppa013663mg [Prunus persica]
c15392.graph_c0	17.6582	4.16501	2.22045e-16	-1.94654	down	Function unknown	Molecular Function: serine-type endopeptidase activity (GO:0004252);; Cellular Component: cell wall (GO:0005618);; Cellular Component: nucleus (GO:0005634);; Biological Process: protein folding (GO:0006457);; Biological Process: proteolysis (GO:0006508);; Biological Process: response to high light intensity (GO:0009644);; Biological Process: heat acclimation (GO:0010286);; Biological Process: pos…	--	Phosphosulfolactate synthase OS=Methanothermobacter thermautotrophicus (strain ATCC 29096 / DSM 1053 / JCM 10044 / NBRC 100330 / Delta H) GN=comA PE=3 SV=1	hypothetical protein PRUPE_ppa009599mg [Prunus persica]
c36324.graph_c0	6.00898	1.28792	5.12701e-13	-2.07153	down	Energy production and conversion	Cellular Component: extracellular region (GO:0005576);; Molecular Function: UDP-N-acetylmuramate dehydrogenase activity (GO:0008762);; Cellular Component: plastid (GO:0009536);; Biological Process: jasmonic acid metabolic process (GO:0009694);; Biological Process: response to jasmonic acid (GO:0009753);; Biological Process: cytokinin catabolic process (GO:0009823);; Cellular Component: cytoplasmi…	K00279|0.0|pop:POPTR_754101|cytokinin oxidase (EC:1.5.99.12)	Cytokinin dehydrogenase 5 OS=Arabidopsis thaliana GN=CKX5 PE=2 SV=1	cytokinin oxidase [Populus trichocarpa]
c33218.graph_c0	3.79999	0.666049	0.00055486	-2.24395	down	--	--	--	Uncharacterized protein PB18E9.04c OS=Schizosaccharomyces pombe (strain 972 / ATCC 24843) GN=SPAPB18E9.04c PE=4 SV=1	PREDICTED: uncharacterized protein LOC100261343 [Vitis vinifera]
c41522.graph_c0	23.1002	10.4288	2.7308e-05	-1.0188	down	--	--	--	Baculoviral IAP repeat-containing protein 3 OS=Mus musculus GN=Birc3 PE=1 SV=2	PREDICTED: uncharacterized protein LOC101247168 [Solanum lycopersicum]
c41556.graph_c0	41.0024	9.71417	0	-1.94767	down	--	Cellular Component: nucleus (GO:0005634);; Cellular Component: cytosol (GO:0005829);; Biological Process: systemic acquired resistance (GO:0009627);; Biological Process: salicylic acid biosynthetic process (GO:0009697);; Biological Process: response to zinc ion (GO:0010043);;	--	Nitrile-specifier protein 5 OS=Arabidopsis thaliana GN=NSP5 PE=2 SV=1	PREDICTED: nitrile-specifier protein 5-like [Solanum lycopersicum]
c28455.graph_c0	55.0014	19.9358	2.34491e-09	-1.33409	down	--	--	--	--	PREDICTED: uncharacterized protein LOC101243970 [Solanum lycopersicum]
c18976.graph_c0	27.1948	10.8131	1.93151e-05	-1.1969	down	Inorganic ion transport and metabolism	Molecular Function: ATP binding (GO:0005524);; Cellular Component: plasma membrane (GO:0005886);; Biological Process: ATP catabolic process (GO:0006200);; Biological Process: ATP biosynthetic process (GO:0006754);; Biological Process: cation transport (GO:0006812);; Molecular Function: hydrogen-exporting ATPase activity, phosphorylative mechanism (GO:0008553);; Cellular Component: integral compon…	K01535|6e-63|pop:POPTR_737523|hypothetical protein	Plasma membrane ATPase 4 OS=Nicotiana plumbaginifolia GN=PMA4 PE=1 SV=1	predicted protein [Populus trichocarpa]
c19683.graph_c0	23.7592	9.21714	4.37942e-08	-1.23667	down	Energy production and conversion	Molecular Function: pyridoxine:NADP 4-dehydrogenase activity (GO:0050236);; Biological Process: oxidation-reduction process (GO:0055114);;	--	Probable aldo-keto reductase 1 OS=Glycine max GN=AKR1 PE=2 SV=1	PREDICTED: perakine reductase-like [Solanum lycopersicum]
c25002.graph_c0	4.86271	1.43113	7.614e-06	-1.61142	down	--	Cellular Component: extracellular region (GO:0005576);; Cellular Component: plasmodesma (GO:0009506);;	--	Cysteine-rich repeat secretory protein 60 OS=Arabidopsis thaliana GN=CRRSP60 PE=1 SV=1	PREDICTED: cysteine-rich repeat secretory protein 60-like [Solanum lycopersicum]
c42129.graph_c0	9.31326	4.10052	0.00160456	-1.04923	down	--	Biological Process: iron ion transport (GO:0006826);; Cellular Component: plastid (GO:0009536);; Biological Process: cellular response to iron ion starvation (GO:0010106);; Biological Process: response to nitrate (GO:0010167);; Molecular Function: arsenite transmembrane transporter activity (GO:0015105);; Molecular Function: glycerol transmembrane transporter activity (GO:0015168);; Molecular Fun…	--	Probable aquaporin NIP5-1 OS=Arabidopsis thaliana GN=NIP5-1 PE=2 SV=1	nodulin 26-like intrinsic protein [Solanum tuberosum]
c39575.graph_c0	2.95253	1.03227	0.0041813	-1.36046	down	--	Molecular Function: sesquiterpene synthase activity (GO:0010334);; Molecular Function: metal ion binding (GO:0046872);; Biological Process: sesquiterpene biosynthetic process (GO:0051762);;	--	(-)-alpha-terpineol synthase OS=Vitis vinifera PE=1 SV=1	limonene synthase [Perilla frutescens]
c32269.graph_c0	23.3412	4.27242	0	-2.30651	down	--	--	--	--	conserved hypothetical protein [Ricinus communis]
c15311.graph_c0	26.9282	7.42006	1.95399e-14	-1.72609	down	--	Molecular Function: sequence-specific DNA binding transcription factor activity (GO:0003700);; Biological Process: regulation of transcription, DNA-templated (GO:0006355);; Biological Process: anthocyanin-containing compound biosynthetic process (GO:0009718);; Molecular Function: sequence-specific DNA binding (GO:0043565);;	--	Probable WRKY transcription factor 12 OS=Arabidopsis thaliana GN=WRKY12 PE=2 SV=1	PREDICTED: probable WRKY transcription factor 12-like [Solanum lycopersicum]
c37841.graph_c0	221.81	63.1351	0	-1.68718	down	--	Molecular Function: O-methyltransferase activity (GO:0008171);;	--	3&apos;-hydroxy-N-methyl-(S)-coclaurine 4&apos;-O-methyltransferase OS=Coptis japonica PE=1 SV=1	RS-norcoclaurine 6-O-methyltransferase [Theobroma cacao]
c41297.graph_c0	48.7057	20.3132	2.21861e-08	-1.13495	down	--	Cellular Component: cell wall (GO:0005618);; Molecular Function: pectinesterase activity (GO:0030599);; Biological Process: cell wall modification (GO:0042545);; Molecular Function: aspartyl esterase activity (GO:0045330);;	K01051|1e-165|pop:POPTR_245492|hypothetical protein	Probable pectinesterase 53 OS=Arabidopsis thaliana GN=PME53 PE=2 SV=1	hypothetical protein VITISV_042494 [Vitis vinifera]
c30394.graph_c0	5.48154	1.90105	5.61298e-06	-1.38799	down	--	--	--	Intracellular protein transport protein USO1 OS=Saccharomyces cerevisiae (strain ATCC 204508 / S288c) GN=USO1 PE=1 SV=2	unnamed protein product [Vitis vinifera]
c22038.graph_c0	4.61614	1.95921	0.00116509	-1.10055	down	Intracellular trafficking, secretion, and vesicular transport	Cellular Component: nucleus (GO:0005634);; Biological Process: proteolysis (GO:0006508);; Biological Process: toxin catabolic process (GO:0009407);; Biological Process: response to ethylene (GO:0009723);; Biological Process: abscisic acid-activated signaling pathway (GO:0009738);; Biological Process: response to cyclopentenone (GO:0010583);; Cellular Component: membrane (GO:0016020);; Biological …	--	Protein TolB OS=Pelobacter carbinolicus (strain DSM 2380 / Gra Bd 1) GN=tolB PE=3 SV=2	PREDICTED: uncharacterized protein LOC100264112 [Vitis vinifera]
c25043.graph_c0	2.75432	0.41145	3.3401e-08	-2.5165	down	--	--	--	--	PREDICTED: uncharacterized protein LOC101256626 [Solanum lycopersicum]
c18330.graph_c0	4.03123	0.38738	2.12497e-13	-3.12508	down	--	--	--	Neurofilament heavy polypeptide OS=Mus musculus GN=Nefh PE=1 SV=3	PREDICTED: uncharacterized protein LOC101264542 [Solanum lycopersicum]
c14390.graph_c0	16.0759	5.21313	3.46084e-10	-1.49154	down	Posttranslational modification, protein turnover, chaperones	Biological Process: protein folding (GO:0006457);; Molecular Function: unfolded protein binding (GO:0051082);;	--	DnaJ homolog subfamily B member 4 OS=Mus musculus GN=Dnajb4 PE=2 SV=1	DNAJ heat shock family protein [Theobroma cacao]
c32797.graph_c0	29.9134	8.95165	7.20615e-08	-1.59752	down	--	Biological Process: response to osmotic stress (GO:0006970);; Biological Process: multicellular organismal development (GO:0007275);; Biological Process: cellular component organization (GO:0016043);; Biological Process: response to chemical (GO:0042221);; Biological Process: single-organism cellular process (GO:0044763);; Biological Process: single-organism transport (GO:0044765);; Molecular Fun…	--	Metallothionein-like protein type 3 OS=Carica papaya PE=3 SV=1	unknown [Lotus japonicus]
c30668.graph_c0	11.4224	4.00414	0.000470994	-1.36422	down	Posttranslational modification, protein turnover, chaperones	Cellular Component: cytoplasm (GO:0005737);; Molecular Function: electron carrier activity (GO:0009055);; Molecular Function: protein disulfide oxidoreductase activity (GO:0015035);; Biological Process: cell redox homeostasis (GO:0045454);; Biological Process: anther development (GO:0048653);;	--	Monothiol glutaredoxin-S9 OS=Arabidopsis thaliana GN=GRXS9 PE=3 SV=1	glutaredoxin, partial [Genlisea aurea]
c14805.graph_c0	8.98605	2.78417	0.000422235	-1.53028	down	--	--	--	--	PREDICTED: uncharacterized protein LOC101261064 [Solanum lycopersicum]
c36349.graph_c0	156.683	69.1379	5.96306e-08	-1.05479	down	--	--	--	BURP domain-containing protein 3 OS=Oryza sativa subsp. japonica GN=BURP3 PE=2 SV=1	PREDICTED: BURP domain-containing protein 3-like isoform 1 [Solanum lycopersicum]
c13850.graph_c0	3.7411	1.22949	0.00234442	-1.44512	down	--	Molecular Function: oxidoreductase activity, acting on the CH-OH group of donors, NAD or NADP as acceptor (GO:0016616);; Biological Process: single-organism metabolic process (GO:0044710);;	--	Dihydroflavonol-4-reductase OS=Arabidopsis thaliana GN=DFRA PE=2 SV=2	unnamed protein product [Vitis vinifera]
c29660.graph_c2	10.2717	3.67425	0.00435876	-1.32977	down	--	Molecular Function: cysteine-type endopeptidase activity (GO:0004197);; Cellular Component: extracellular region (GO:0005576);; Cellular Component: cytosol (GO:0005829);; Cellular Component: plasma membrane (GO:0005886);; Biological Process: proteolysis (GO:0006508);; Biological Process: calcium ion transport (GO:0006816);; Biological Process: Golgi organization (GO:0007030);; Biological Process:…	--	Metacaspase-4 OS=Arabidopsis thaliana GN=AMC4 PE=1 SV=1	metacaspase 1 [Solanum lycopersicum]
c13537.graph_c0	4.99392	0.898574	2.54241e-14	-2.31409	down	--	Biological Process: RNA metabolic process (GO:0016070);; Biological Process: posttranscriptional gene silencing by RNA (GO:0035194);; Cellular Component: cell part (GO:0044464);; Biological Process: response to stimulus (GO:0050896);;	--	--	hypothetical protein RCOM_0237030 [Ricinus communis]
c45502.graph_c0	2.37817	0	6.12516e-05	-4.53026	down	--	Molecular Function: sequence-specific DNA binding transcription factor activity (GO:0003700);; Biological Process: chromatin assembly or disassembly (GO:0006333);; Biological Process: regulation of transcription, DNA-templated (GO:0006355);; Biological Process: plant-type cell wall modification (GO:0009827);; Biological Process: pollen tube growth (GO:0009860);; Biological Process: regulation of …	--	Protein CRABS CLAW OS=Arabidopsis thaliana GN=CRC PE=1 SV=2	YABBY-like transcription factor CRABS CLAW-like protein [Antirrhinum majus]
c20003.graph_c0	10.5323	4.1804	0.00236078	-1.19114	down	--	Cellular Component: cytoplasm (GO:0005737);; Biological Process: metal ion transport (GO:0030001);; Molecular Function: metal ion binding (GO:0046872);;	--	Copper transport protein CCH OS=Arabidopsis thaliana GN=CCH PE=1 SV=1	PREDICTED: uncharacterized protein LOC101265035 [Solanum lycopersicum]
c36212.graph_c1	8.86175	2.29213	1.95809e-07	-1.79436	down	--	Cellular Component: extracellular region (GO:0005576);; Cellular Component: plasmodesma (GO:0009506);;	--	--	PREDICTED: uncharacterized protein LOC101259959 isoform 1 [Solanum lycopersicum]
c34936.graph_c0	11.1848	2.97397	2.31871e-09	-1.76478	down	--	--	--	--	hypothetical protein PRUPE_ppa019229mg, partial [Prunus persica]
c17599.graph_c0	86.18	39.4566	2.24366e-06	-1.00067	down	--	Molecular Function: kinase activity (GO:0016301);; Biological Process: phosphorylation (GO:0016310);;	--	Somatic embryogenesis receptor kinase 2 OS=Arabidopsis thaliana GN=SERK2 PE=1 SV=1	PREDICTED: somatic embryogenesis receptor kinase 1 [Vitis vinifera]
c26789.graph_c0	13.0882	3.34997	7.54547e-06	-1.79823	down	Carbohydrate transport and metabolism	Cellular Component: extracellular region (GO:0005576);; Cellular Component: cytosol (GO:0005829);; Biological Process: carbohydrate metabolic process (GO:0005975);; Molecular Function: beta-glucosidase activity (GO:0008422);; Cellular Component: plant-type cell wall (GO:0009505);; Cellular Component: plasmodesma (GO:0009506);; Biological Process: systemic acquired resistance (GO:0009627);; Cellul…	--	Xylan 1,4-beta-xylosidase OS=Prevotella ruminicola (strain ATCC 19189 / JCM 8958 / 23) GN=xyl3A PE=1 SV=1	beta-D-glucan exohydrolase-like protein [Arabidopsis thaliana]
c36173.graph_c0	3.68784	1.1018	0.000706328	-1.57628	down	--	--	--	--	PREDICTED: uncharacterized protein LOC101266832 [Solanum lycopersicum]
c42719.graph_c0	3.59351	1.03595	0.00159624	-1.61888	down	--	Molecular Function: transferase activity, transferring phosphorus-containing groups (GO:0016772);; Biological Process: cellular metabolic process (GO:0044237);; Biological Process: primary metabolic process (GO:0044238);; Biological Process: organic substance metabolic process (GO:0071704);; Molecular Function: organic cyclic compound binding (GO:0097159);; Molecular Function: heterocyclic compou…	--	--	PREDICTED: uncharacterized protein LOC100778359 [Glycine max]
c40387.graph_c0	228.975	98.3099	1.22441e-08	-1.09423	down	--	--	--	Snakin-1 OS=Solanum tuberosum GN=SN1 PE=1 SV=1	Snakin-1 [Medicago truncatula]
c24757.graph_c0	3.52794	1.024	2.59187e-05	-1.62675	down	--	Molecular Function: protein serine/threonine kinase activity (GO:0004674);; Molecular Function: ATP binding (GO:0005524);; Cellular Component: plasma membrane (GO:0005886);; Biological Process: protein phosphorylation (GO:0006468);;	--	Probable receptor-like protein kinase At5g47070 OS=Arabidopsis thaliana GN=At5g47070 PE=1 SV=1	PREDICTED: probable receptor-like protein kinase At5g47070-like [Solanum lycopersicum]
c38387.graph_c0	10.3989	3.84721	9.37487e-06	-1.29793	down	--	--	--	Basic 7S globulin 2 OS=Glycine max PE=1 SV=1	Eukaryotic aspartyl protease family protein, putative [Theobroma cacao]
c42397.graph_c0	6.6734	1.46211	0.00366991	-1.95619	down	--	Molecular Function: sequence-specific DNA binding transcription factor activity (GO:0003700);; Biological Process: regulation of transcription, DNA-templated (GO:0006355);; Molecular Function: sequence-specific DNA binding (GO:0043565);;	--	--	PREDICTED: uncharacterized protein LOC101260774 [Solanum lycopersicum]
c36181.graph_c1	15.0081	1.73064	2.2827e-10	-2.86521	down	--	Cellular Component: chloroplast (GO:0009507);; Cellular Component: membrane (GO:0016020);;	--	WAT1-related protein At5g07050 OS=Arabidopsis thaliana GN=At5g07050 PE=2 SV=1	PREDICTED: auxin-induced protein 5NG4-like [Glycine max]
c24498.graph_c0	2.15488	0.196719	8.41285e-06	-3.02688	down	--	Cellular Component: endoplasmic reticulum (GO:0005783);; Biological Process: pollen development (GO:0009555);; Molecular Function: auxin:hydrogen symporter activity (GO:0009672);; Biological Process: auxin polar transport (GO:0009926);; Biological Process: auxin homeostasis (GO:0010252);; Cellular Component: integral component of membrane (GO:0016021);; Biological Process: transmembrane transport…	K13947|0.0|vvi:100244520|hypothetical protein LOC100244520	Putative auxin efflux carrier component 8 OS=Arabidopsis thaliana GN=PIN8 PE=3 SV=2	PREDICTED: putative auxin efflux carrier component 8 [Vitis vinifera]
c48047.graph_c0	2.37429	0	7.08413e-09	-5.19097	down	--	Molecular Function: DNA binding (GO:0003677);; Molecular Function: sequence-specific DNA binding transcription factor activity (GO:0003700);; Cellular Component: nucleus (GO:0005634);; Biological Process: regulation of transcription, DNA-templated (GO:0006355);; Molecular Function: protein dimerization activity (GO:0046983);;	K09264|1e-125|vvi:100232867|MADS2	Developmental protein SEPALLATA 1 OS=Arabidopsis thaliana GN=SEP1 PE=1 SV=2	DEFH49 [Antirrhinum majus]
c36828.graph_c1	4.89356	1.56208	1.19607e-05	-1.50024	down	General function prediction only	Molecular Function: methyltransferase activity (GO:0008168);; Biological Process: methylation (GO:0032259);; Cellular Component: intracellular organelle (GO:0043229);;	--	Histone-lysine N-methyltransferase SUVR4 OS=Arabidopsis thaliana GN=SUVR4 PE=2 SV=2	PREDICTED: histone-lysine N-methyltransferase SUVR2-like [Solanum lycopersicum]
c43921.graph_c0	1.35005	0.350938	0.00430955	-1.74417	down	--	Molecular Function: protein tyrosine kinase activity (GO:0004713);; Molecular Function: ATP binding (GO:0005524);; Biological Process: protein phosphorylation (GO:0006468);;	--	Proline-rich receptor-like protein kinase PERK13 OS=Arabidopsis thaliana GN=PERK13 PE=2 SV=1	PREDICTED: LRR receptor-like serine/threonine-protein kinase HSL2-like [Vitis vinifera]
c33960.graph_c0	4.65428	1.68024	4.74446e-05	-1.32923	down	--	--	--	--	hypothetical protein VITISV_000452 [Vitis vinifera]
c20459.graph_c2	8.68066	2.83512	1.04099e-05	-1.4693	down	Amino acid transport and metabolism	Molecular Function: transporter activity (GO:0005215);; Cellular Component: plasma membrane (GO:0005886);; Biological Process: oligopeptide transport (GO:0006857);; Biological Process: response to nematode (GO:0009624);;	--	Nitrate transporter 1.2 OS=Arabidopsis thaliana GN=NRT1.2 PE=1 SV=1	PREDICTED: nitrate transporter 1.2-like [Glycine max]
c38324.graph_c1	37.4891	14.929	1.85711e-08	-1.20032	down	--	--	--	--	Uncharacterized protein TCM_019691 [Theobroma cacao]
c18389.graph_c0	19.2714	4.0509	9.4369e-15	-2.10288	down	--	Cellular Component: nucleus (GO:0005634);; Molecular Function: metal ion binding (GO:0046872);;	--	FK506-binding protein 4 OS=Rhizopus delemar (strain RA 99-880 / ATCC MYA-4621 / FGSC 9543 / NRRL 43880) GN=FKBP4 PE=3 SV=1	PREDICTED: uncharacterized protein LOC101267559 [Solanum lycopersicum]
c35711.graph_c2	11.575	3.56924	1.8366e-05	-1.54622	down	Amino acid transport and metabolism	Molecular Function: cysteine synthase activity (GO:0004124);; Cellular Component: nucleus (GO:0005634);; Cellular Component: peroxisome (GO:0005777);; Cellular Component: plasma membrane (GO:0005886);; Biological Process: cysteine biosynthetic process from serine (GO:0006535);; Biological Process: aging (GO:0007568);; Cellular Component: chloroplast (GO:0009507);; Biological Process: response to …	K01738|1e-134|vvi:100264196|hypothetical protein LOC100264196	Cysteine synthase OS=Solanum tuberosum PE=2 SV=1	cysteine synthase [Nicotiana plumbaginifolia]
c14108.graph_c0	22.0853	8.85448	0.000273246	-1.18173	down	--	Cellular Component: extracellular region (GO:0005576);; Cellular Component: cell wall (GO:0005618);; Biological Process: defense response (GO:0006952);;	--	Snakin-1 OS=Solanum tuberosum GN=SN1 PE=1 SV=1	RecName: Full=Snakin-1; Flags: Precursor
c14280.graph_c0	1016.56	162.238	0	-2.52198	down	--	--	--	Haze protective factor 1 OS=Saccharomyces cerevisiae (strain ATCC 204508 / S288c) GN=HPF1 PE=1 SV=2	hypothetical protein SORBIDRAFT_02g028160 [Sorghum bicolor]
c32659.graph_c0	5.63638	1.81604	0.000151226	-1.48132	down	Function unknown	Molecular Function: nucleotide binding (GO:0000166);; Molecular Function: protein kinase activity (GO:0004672);; Cellular Component: cell wall (GO:0005618);; Biological Process: steroid biosynthetic process (GO:0006694);; Biological Process: tissue development (GO:0009888);; Biological Process: regulation of hormone levels (GO:0010817);; Cellular Component: membrane (GO:0016020);; Biological Proc…	--	Probable inactive receptor kinase At5g58300 OS=Arabidopsis thaliana GN=At5g58300 PE=1 SV=1	predicted protein [Populus trichocarpa]
c27799.graph_c0	26.5996	11.0777	0.000156783	-1.12987	down	--	Cellular Component: mitochondrial outer membrane translocase complex (GO:0005742);; Cellular Component: vacuolar membrane (GO:0005774);; Cellular Component: plasma membrane (GO:0005886);; Biological Process: protein targeting to mitochondrion (GO:0006626);; Cellular Component: plastid (GO:0009536);; Molecular Function: P-P-bond-hydrolysis-driven protein transmembrane transporter activity (GO:0015…	--	Mitochondrial import receptor subunit TOM9-2 OS=Arabidopsis thaliana GN=TOM9-2 PE=1 SV=3	PREDICTED: mitochondrial import receptor subunit TOM9-2-like [Solanum lycopersicum]
c31587.graph_c0	2.65571	0.586548	6.45581e-08	-2.00864	down	General function prediction only	--	--	Ankyrin-2 OS=Mus musculus GN=Ank2 PE=1 SV=2	PREDICTED: ankyrin-2-like [Vitis vinifera]
c16958.graph_c0	2.79845	0.931334	0.00750253	-1.42296	down	Translation, ribosomal structure and biogenesis	Molecular Function: hydrolase activity (GO:0016787);; Molecular Function: carbon-nitrogen ligase activity, with glutamine as amido-N-donor (GO:0016884);;	--	Putative amidase C869.01 OS=Schizosaccharomyces pombe (strain 972 / ATCC 24843) GN=SPAC869.01 PE=3 SV=1	PREDICTED: putative amidase C869.01-like [Solanum lycopersicum]
c14866.graph_c0	15.1009	2.84446	0	-2.26768	down	--	Molecular Function: serine-type carboxypeptidase activity (GO:0004185);; Biological Process: proteolysis (GO:0006508);;	K13289|0.0|rcu:RCOM_1062290|serine carboxypeptidase, putative (EC:3.4.16.6)	Serine carboxypeptidase-like 31 OS=Arabidopsis thaliana GN=SCPL31 PE=2 SV=2	PREDICTED: serine carboxypeptidase-like 31-like [Vitis vinifera]
c28938.graph_c0	22.7797	8.939	0.000124205	-1.21266	down	Posttranslational modification, protein turnover, chaperones	Biological Process: response to stress (GO:0006950);;	K13993|7e-57|rcu:RCOM_0497680|heat-shock protein, putative	16.9 kDa class I heat shock protein 3 OS=Oryza sativa subsp. japonica GN=HSP16.9C PE=2 SV=1	chaperone [Agave tequilana]
c31570.graph_c0	24.2208	3.98399	0	-2.45429	down	Function unknown	--	--	Vacuolar iron transporter homolog 4 OS=Arabidopsis thaliana GN=At3g43660 PE=2 SV=1	PREDICTED: vacuolar iron transporter homolog 4-like [Solanum lycopersicum]
c13800.graph_c0	4.7241	0.304421	0.000212908	-3.27012	down	--	Molecular Function: nucleotide binding (GO:0000166);; Cellular Component: mitochondrion (GO:0005739);; Cellular Component: peroxisome (GO:0005777);; Biological Process: fatty acid beta-oxidation (GO:0006635);; Biological Process: response to oxidative stress (GO:0006979);; Molecular Function: zinc ion binding (GO:0008270);; Molecular Function: oxidoreductase activity (GO:0016491);; Molecular Func…	K07119|2e-65|pop:POPTR_1087070|hypothetical protein	15-hydroxyprostaglandin dehydrogenase [NAD(+)] OS=Cavia porcellus GN=HPGD PE=2 SV=1	predicted protein [Populus trichocarpa]
c28142.graph_c0	102.395	44.4318	4.77144e-08	-1.07853	down	--	--	--	--	PREDICTED: uncharacterized protein LOC101245485 [Solanum lycopersicum]
c37868.graph_c0	8.5706	3.8338	0.000117482	-1.03044	down	--	--	--	Transcription factor bHLH123 OS=Arabidopsis thaliana GN=BHLH123 PE=2 SV=1	Basic helix-loop-helix DNA-binding superfamily protein [Theobroma cacao]
c41756.graph_c0	22.0273	3.61481	0	-2.47147	down	Amino acid transport and metabolism	Cellular Component: plasma membrane (GO:0005886);; Biological Process: transport (GO:0006810);;	--	Probable peptide/nitrate transporter At3g54450 OS=Arabidopsis thaliana GN=At3g54450 PE=2 SV=1	PREDICTED: probable peptide/nitrate transporter At3g54450 [Vitis vinifera]
c25118.graph_c0	3.87675	0.283126	6.52611e-06	-3.25387	down	--	--	--	Putative nuclease HARBI1 OS=Homo sapiens GN=HARBI1 PE=1 SV=1	Uncharacterized protein TCM_014176 [Theobroma cacao]
c42364.graph_c0	7.47062	3.315	0.00094908	-1.03919	down	--	--	--	Ras GTPase-activating protein-binding protein 1 OS=Homo sapiens GN=G3BP1 PE=1 SV=1	PREDICTED: putative G3BP-like protein-like [Glycine max]
c34613.graph_c0	4.23392	1.11494	1.72629e-05	-1.75769	down	General function prediction only	Cellular Component: mitochondrion (GO:0005739);; Cellular Component: endoplasmic reticulum (GO:0005783);; Biological Process: pollen development (GO:0009555);; Molecular Function: auxin:hydrogen symporter activity (GO:0009672);; Biological Process: auxin polar transport (GO:0009926);; Biological Process: auxin homeostasis (GO:0010252);; Cellular Component: membrane (GO:0016020);; Biological Proce…	K13947|1e-151|vvi:100244520|hypothetical protein LOC100244520	Putative auxin efflux carrier component 8 OS=Arabidopsis thaliana GN=PIN8 PE=3 SV=2	auxin efflux facilitator SlPIN5 [Solanum lycopersicum]
c40334.graph_c0	467.084	203.362	1.90856e-08	-1.0745	down	--	--	--	Snakin-2 OS=Solanum tuberosum GN=SN2 PE=1 SV=1	PREDICTED: gibberellin-regulated protein 10-like [Solanum lycopersicum]
c34247.graph_c0	465.181	150.36	0	-1.50425	down	--	Biological Process: polysaccharide biosynthetic process (GO:0000271);; Cellular Component: plasma membrane (GO:0005886);; Biological Process: water transport (GO:0006833);; Biological Process: pattern specification process (GO:0007389);; Biological Process: regulation of cell size (GO:0008361);; Biological Process: response to salt stress (GO:0009651);; Cellular Component: plant-type vacuole memb…	--	Protein WALLS ARE THIN 1 OS=Arabidopsis thaliana GN=WAT1 PE=1 SV=1	Walls Are Thin 1 [Theobroma cacao]
c27051.graph_c0	28.5584	9.22509	5.27157e-09	-1.49472	down	Posttranslational modification, protein turnover, chaperones	Molecular Function: ATP binding (GO:0005524);; Cellular Component: cell wall (GO:0005618);; Cellular Component: cytosol (GO:0005829);; Cellular Component: plasma membrane (GO:0005886);; Biological Process: protein folding (GO:0006457);; Biological Process: response to heat (GO:0009408);; Biological Process: defense response to bacterium (GO:0042742);; Biological Process: response to arsenic-conta…	K04079|1e-59|pop:POPTR_592912|hypothetical protein	Heat shock protein 83 OS=Ipomoea nil GN=HSP83A PE=2 SV=1	chaperone [Agave tequilana]
c30409.graph_c0	3.66612	1.10334	0.000580319	-1.56752	down	--	--	--	--	PREDICTED: gibberellin 3-beta-dioxygenase 4-like [Solanum lycopersicum]
c33269.graph_c3	66.7783	26.6444	1.74201e-09	-1.19877	down	Secondary metabolites biosynthesis, transport and catabolism	Molecular Function: copper ion binding (GO:0005507);; Cellular Component: cytosol (GO:0005829);; Cellular Component: plant-type cell wall (GO:0009505);; Cellular Component: plasmodesma (GO:0009506);; Biological Process: sterol biosynthetic process (GO:0016126);; Molecular Function: oxidoreductase activity (GO:0016491);; Cellular Component: apoplast (GO:0048046);; Biological Process: plant-type ce…	--	L-ascorbate oxidase homolog OS=Brassica napus GN=Bp10 PE=2 SV=1	hypothetical protein CARUB_v10020107mg [Capsella rubella]
c33767.graph_c0	85.7206	39.1734	3.18018e-06	-1.00308	down	--	Cellular Component: cell wall (GO:0005618);; Molecular Function: hydrolase activity (GO:0016787);;	--	Protein ASPARTIC PROTEASE IN GUARD CELL 2 OS=Arabidopsis thaliana GN=ASPG2 PE=2 SV=1	PREDICTED: aspartic proteinase nepenthesin-1-like isoform 1 [Vitis vinifera]
c23030.graph_c0	173.038	70.7175	3.62387e-10	-1.16567	down	--	Biological Process: sulfate assimilation (GO:0000103);; Molecular Function: phosphoadenylyl-sulfate reductase (thioredoxin) activity (GO:0004604);; Cellular Component: chloroplast stroma (GO:0009570);; Molecular Function: adenylyl-sulfate reductase activity (GO:0009973);; Biological Process: cysteine biosynthetic process (GO:0019344);; Biological Process: sulfate reduction (GO:0019419);; Molecula…	--	5&apos;-adenylylsulfate reductase 3, chloroplastic OS=Arabidopsis thaliana GN=APR3 PE=2 SV=2	PAPS-reductase-like protein [Catharanthus roseus]
c31316.graph_c0	6.9032	1.27154	1.01231e-08	-2.25355	down	--	--	K14496|1e-101|rcu:RCOM_0719410|hypothetical protein	Abscisic acid receptor PYL9 OS=Arabidopsis thaliana GN=PYL9 PE=1 SV=1	PREDICTED: abscisic acid receptor PYL9-like [Fragaria vesca subsp. vesca]
c28045.graph_c0	15.0586	5.76572	3.63019e-09	-1.25662	down	Defense mechanisms	Molecular Function: ATP binding (GO:0005524);; Biological Process: ATP catabolic process (GO:0006200);; Molecular Function: organic phosphonate transmembrane-transporting ATPase activity (GO:0015416);; Cellular Component: membrane (GO:0016020);;	--	ABC transporter G family member 14 OS=Arabidopsis thaliana GN=ABCG14 PE=2 SV=1	PREDICTED: ABC transporter G family member 14-like [Solanum lycopersicum]
c29231.graph_c0	18.9515	7.85385	1.36003e-05	-1.13951	down	--	--	--	Werner Syndrome-like exonuclease OS=Arabidopsis thaliana GN=WEX PE=1 SV=1	hypothetical protein VITISV_011782 [Vitis vinifera]
c20514.graph_c0	4.53335	0.764029	0.00508168	-2.25534	down	--	--	--	Putative uncharacterized protein DDB_G0277255 OS=Dictyostelium discoideum GN=DDB_G0277255 PE=4 SV=1	PREDICTED: uncharacterized protein LOC101246984 [Solanum lycopersicum]
c24540.graph_c0	102.008	39.9616	2.70409e-10	-1.22553	down	Inorganic ion transport and metabolism	Molecular Function: copper ion binding (GO:0005507);; Biological Process: iron ion transport (GO:0006826);; Biological Process: response to stress (GO:0006950);; Biological Process: cellular metabolic process (GO:0044237);; Biological Process: single-organism cellular process (GO:0044763);; Biological Process: biological regulation (GO:0065007);; Biological Process: organic substance metabolic pr…	--	Copper transport protein CCH OS=Arabidopsis thaliana GN=CCH PE=1 SV=1	copper chaperone [Plantago major]
c42791.graph_c0	3.51743	0.682858	5.91616e-06	-2.15761	down	General function prediction only	Molecular Function: iron ion binding (GO:0005506);; Biological Process: gibberellin metabolic process (GO:0009685);; Molecular Function: gibberellin 3-beta-dioxygenase activity (GO:0016707);; Molecular Function: gibberellin 2-beta-dioxygenase activity (GO:0045543);; Biological Process: oxidation-reduction process (GO:0055114);;	--	Gibberellin 2-beta-dioxygenase 2 OS=Pisum sativum GN=GA2OX2 PE=2 SV=1	gibberellin 2-oxidase, putative [Ricinus communis]
c44919.graph_c0	2.01893	0.0884678	0.00309568	-3.41586	down	--	Molecular Function: binding (GO:0005488);;	--	--	PREDICTED: uncharacterized protein LOC101244813 [Solanum lycopersicum]
c30645.graph_c0	7.09712	1.9334	1.58152e-08	-1.72867	down	--	Cellular Component: extracellular region (GO:0005576);; Cellular Component: membrane (GO:0016020);;	--	WAT1-related protein At2g39510 OS=Arabidopsis thaliana GN=At2g39510 PE=2 SV=1	PREDICTED: auxin-induced protein 5NG4-like [Solanum lycopersicum]
c14068.graph_c0	13.9486	6.12622	0.00121725	-1.05309	down	--	Cellular Component: extracellular region (GO:0005576);; Biological Process: metal ion transport (GO:0030001);; Molecular Function: metal ion binding (GO:0046872);;	--	Heavy metal-associated isoprenylated plant protein 26 OS=Arabidopsis thaliana GN=HIPP26 PE=1 SV=1	PREDICTED: heavy metal-associated isoprenylated plant protein 26-like [Solanum lycopersicum]
c41768.graph_c0	17.2178	6.47704	4.20623e-06	-1.27579	down	--	--	--	EPIDERMAL PATTERNING FACTOR-like protein 6 OS=Arabidopsis thaliana GN=EPFL6 PE=2 SV=1	hypothetical protein PRUPE_ppa026366mg [Prunus persica]
c14827.graph_c0	10.4835	3.95244	0.000378296	-1.26567	down	General function prediction only	--	--	Probable ADP-ribosylation factor GTPase-activating protein AGD11 OS=Arabidopsis thaliana GN=AGD11 PE=2 SV=1	hypothetical protein M569_06955 [Genlisea aurea]
c37599.graph_c0	22.3547	4.54148	0	-2.16535	down	Secondary metabolites biosynthesis, transport and catabolism	Molecular Function: iron ion binding (GO:0005506);; Cellular Component: endoplasmic reticulum (GO:0005783);; Molecular Function: electron carrier activity (GO:0009055);; Biological Process: gibberellin biosynthetic process (GO:0009686);; Cellular Component: chloroplast outer membrane (GO:0009707);; Biological Process: gibberellic acid mediated signaling pathway (GO:0009740);; Biological Process: …	K04122|0.0|rcu:RCOM_1592560|ent-kaurene oxidase, putative (EC:1.14.13.78)	Ent-kaurene oxidase, chloroplastic OS=Arabidopsis thaliana GN=KO PE=1 SV=2	PREDICTED: ent-kaurene oxidase, chloroplastic-like [Solanum lycopersicum]
c37462.graph_c0	33.5022	11.8987	1.55095e-11	-1.36543	down	--	Cellular Component: mitochondrion (GO:0005739);; Biological Process: determination of bilateral symmetry (GO:0009855);; Biological Process: polarity specification of adaxial/abaxial axis (GO:0009944);; Biological Process: meristem initiation (GO:0010014);; Biological Process: regulation of meristem growth (GO:0010075);; Biological Process: floral whorl development (GO:0048438);; Biological Proces…	--	Cytokinesis protein sepA OS=Emericella nidulans (strain FGSC A4 / ATCC 38163 / CBS 112.46 / NRRL 194 / M139) GN=sepA PE=3 SV=2	Uncharacterized protein TCM_020903 [Theobroma cacao]
c29810.graph_c0	38.8587	14.7633	1.94882e-10	-1.26903	down	--	Cellular Component: integral component of membrane (GO:0016021);;	--	Probable sodium-coupled neutral amino acid transporter 6 OS=Xenopus tropicalis GN=slc38a6 PE=2 SV=1	amino acid transporter, putative [Ricinus communis]
c32944.graph_c0	1.56683	0.190714	0.00171567	-2.62415	down	--	Molecular Function: nucleoside transmembrane transporter activity (GO:0005337);; Cellular Component: membrane (GO:0016020);;	K03323|0.0|vvi:100243980|hypothetical protein LOC100243980	Equilibrative nucleotide transporter 8 OS=Arabidopsis thaliana GN=ETN8 PE=2 SV=1	PREDICTED: equilibrative nucleotide transporter 8-like [Solanum lycopersicum]
c34181.graph_c0	55.7943	23.6663	1.37535e-07	-1.11011	down	--	Molecular Function: ATP binding (GO:0005524);; Cellular Component: cell wall (GO:0005618);; Cellular Component: mitochondrion (GO:0005739);; Cellular Component: vacuole (GO:0005773);; Cellular Component: Golgi apparatus (GO:0005794);; Cellular Component: cytosol (GO:0005829);; Cellular Component: plasma membrane (GO:0005886);; Biological Process: toxin catabolic process (GO:0009407);; Cellular Co…	--	Growth-regulating factor 3 OS=Arabidopsis thaliana GN=GRF3 PE=2 SV=1	PREDICTED: uncharacterized protein LOC100249368 [Vitis vinifera]
c24145.graph_c0	3.59062	1.31115	0.00166143	-1.30536	down	Chromatin structure and dynamics	Biological Process: cellular process (GO:0009987);;	--	High mobility group B protein 15 OS=Arabidopsis thaliana GN=HMGB15 PE=2 SV=1	PREDICTED: high mobility group B protein 15-like [Vitis vinifera]
c35186.graph_c0	17.0837	3.88068	2.15383e-14	-1.99501	down	--	Biological Process: transport (GO:0006810);; Cellular Component: membrane (GO:0016020);;	--	Bidirectional sugar transporter SWEET17 OS=Arabidopsis thaliana GN=SWEET17 PE=2 SV=2	conserved hypothetical protein [Ricinus communis]
c23590.graph_c0	5.03297	0.911682	8.84776e-10	-2.28319	down	Amino acid transport and metabolism	Cellular Component: mitochondrion (GO:0005739);; Biological Process: metabolic process (GO:0008152);; Molecular Function: alanine-glyoxylate transaminase activity (GO:0008453);; Molecular Function: pyridoxal phosphate binding (GO:0030170);;	K00827|0.0|rcu:RCOM_1230590|alanine-glyoxylate aminotransferase, putative (EC:2.6.1.44)	Alanine--glyoxylate aminotransferase 2 homolog 3, mitochondrial OS=Arabidopsis thaliana GN=At3g08860 PE=2 SV=1	Pyrimidine 4 isoform 1 [Theobroma cacao]
c29906.graph_c0	13.3592	4.39041	1.28041e-05	-1.46039	down	--	--	--	Ocs element-binding factor 1 OS=Zea mays GN=OBF1 PE=2 SV=2	PREDICTED: uncharacterized protein LOC101252081 [Solanum lycopersicum]
c22535.graph_c0	7.73153	3.09607	6.02518e-05	-1.18562	down	Posttranslational modification, protein turnover, chaperones	Molecular Function: ATP binding (GO:0005524);; Cellular Component: endoplasmic reticulum (GO:0005783);; Molecular Function: ATPase activity (GO:0016887);;	--	Probable mitochondrial chaperone bcs1 OS=Schizosaccharomyces pombe (strain 972 / ATCC 24843) GN=SPAC644.07 PE=2 SV=1	hypothetical protein M569_14151, partial [Genlisea aurea]
c37462.graph_c3	48.046	17.2685	3.15303e-13	-1.35016	down	General function prediction only	Cellular Component: cytoplasm (GO:0005737);; Biological Process: gravitropism (GO:0009630);; Biological Process: flower development (GO:0009908);; Cellular Component: basal plasma membrane (GO:0009925);; Biological Process: auxin polar transport (GO:0009926);; Biological Process: xylem and phloem pattern formation (GO:0010051);; Biological Process: inflorescence development (GO:0010229);; Biologi…	K13947|0.0|vvi:100249181|hypothetical protein LOC100249181	Auxin efflux carrier component 1 OS=Arabidopsis thaliana GN=PIN1 PE=1 SV=1	hypothetical protein PRUPE_ppa002944mg [Prunus persica]
c34222.graph_c0	60.3013	14.5447	0	-1.92413	down	--	Cellular Component: cytoplasm (GO:0005737);; Cellular Component: membrane (GO:0016020);; Biological Process: glucosinolate biosynthetic process (GO:0019761);;	--	WAT1-related protein At2g37460 OS=Arabidopsis thaliana GN=At2g37460 PE=2 SV=1	PREDICTED: auxin-induced protein 5NG4-like [Solanum lycopersicum]
c29940.graph_c0	1331.96	298.361	0	-2.03327	down	--	--	--	Organ-specific protein S2 OS=Pisum sativum PE=2 SV=1	PREDICTED: organ-specific protein S2-like [Solanum lycopersicum]
c35089.graph_c0	24.4931	10.1555	1.56473e-07	-1.14215	down	General function prediction only	Molecular Function: retinyl-palmitate esterase activity (GO:0050253);; Molecular Function: methyl indole-3-acetate esterase activity (GO:0080030);; Molecular Function: methyl salicylate esterase activity (GO:0080031);; Molecular Function: methyl jasmonate esterase activity (GO:0080032);;	--	Acyl-protein thioesterase 1 homolog 1 OS=Dictyostelium discoideum GN=DDB_G0282005 PE=2 SV=1	PREDICTED: acyl-protein thioesterase 2 [Vitis vinifera]
c38357.graph_c0	12.3219	5.35648	1.4752e-05	-1.07241	down	--	Cellular Component: nucleus (GO:0005634);; Biological Process: response to karrikin (GO:0080167);;	--	Uncharacterized membrane protein YMR155W OS=Saccharomyces cerevisiae (strain ATCC 204508 / S288c) GN=YMR155W PE=1 SV=1	PREDICTED: uncharacterized protein LOC101255210 [Solanum lycopersicum]
c32507.graph_c0	4.30515	1.3986	2.64903e-05	-1.47461	down	Amino acid transport and metabolism	Cellular Component: plasma membrane (GO:0005886);; Biological Process: oligopeptide transport (GO:0006857);; Biological Process: response to nematode (GO:0009624);; Molecular Function: amino acid transmembrane transporter activity (GO:0015171);;	--	Probable peptide/nitrate transporter At5g14940 OS=Arabidopsis thaliana GN=At5g14940 PE=2 SV=1	PREDICTED: probable peptide/nitrate transporter At5g14940-like [Solanum lycopersicum]
c38275.graph_c1	208.24	71.5518	1.33227e-15	-1.41589	down	Posttranslational modification, protein turnover, chaperones	Molecular Function: ATP binding (GO:0005524);; Biological Process: response to stress (GO:0006950);; Molecular Function: 2-alkenal reductase [NAD(P)] activity (GO:0032440);; Biological Process: oxidation-reduction process (GO:0055114);;	K03283|0.0|vvi:100259551|similar to HSC70-1 (heat shock cognate 70 kDa protein 1)	Probable mediator of RNA polymerase II transcription subunit 37c OS=Arabidopsis thaliana GN=MED37C PE=1 SV=1	PREDICTED: heat shock cognate 70 kDa protein 2-like [Cicer arietinum]
c43263.graph_c0	3.81605	0.250824	6.49431e-07	-3.40192	down	--	Cellular Component: nucleus (GO:0005634);; Biological Process: response to gibberellin (GO:0009739);; Biological Process: positive regulation of flower development (GO:0009911);; Biological Process: vegetative to reproductive phase transition of meristem (GO:0010228);;	--	Flowering-promoting factor 1-like protein 2 OS=Arabidopsis thaliana GN=FLP2 PE=2 SV=1	predicted protein [Populus trichocarpa]
c26497.graph_c0	71.4639	23.2755	4.44089e-16	-1.49212	down	Cell wall/membrane/envelope biogenesis	Molecular Function: polygalacturonase activity (GO:0004650);; Cellular Component: extracellular region (GO:0005576);; Biological Process: carbohydrate metabolic process (GO:0005975);; Cellular Component: integral component of membrane (GO:0016021);;	--	Probable polygalacturonase OS=Vitis vinifera GN=GSVIVT00026920001 PE=1 SV=1	PREDICTED: probable polygalacturonase-like [Solanum lycopersicum]
c17513.graph_c0	4.45838	0.483039	2.65327e-10	-2.9407	down	--	--	K10712|2e-98|vvi:100263913|hypothetical protein LOC100263913	2-aminoethanethiol dioxygenase OS=Mus musculus GN=Ado PE=1 SV=2	PREDICTED: 2-aminoethanethiol dioxygenase-like [Cucumis sativus]
c20073.graph_c0	1.17915	0.455181	0.00883506	-1.22489	down	General function prediction only	Molecular Function: ligase activity (GO:0016874);;	--	Putative E3 ubiquitin-protein ligase LIN-1 OS=Lotus japonicus GN=CERBERUS PE=2 SV=2	unnamed protein product [Vitis vinifera]
c22365.graph_c0	1.4662	0.174586	8.40679e-05	-2.70692	down	Posttranslational modification, protein turnover, chaperones	Molecular Function: ATP binding (GO:0005524);; Cellular Component: mitochondrion (GO:0005739);; Cellular Component: plasma membrane (GO:0005886);; Biological Process: response to wounding (GO:0009611);; Biological Process: response to mechanical stimulus (GO:0009612);; Biological Process: systemic acquired resistance (GO:0009627);; Biological Process: salicylic acid biosynthetic process (GO:00096…	--	Probable mitochondrial chaperone bcs1 OS=Schizosaccharomyces pombe (strain 972 / ATCC 24843) GN=SPAC644.07 PE=2 SV=1	PREDICTED: mitochondrial chaperone BCS1-like [Solanum lycopersicum]
c25260.graph_c0	2.81583	0.84744	0.000580319	-1.56752	down	--	--	--	Lysine-specific demethylase lid OS=Drosophila melanogaster GN=lid PE=1 SV=1	PREDICTED: uncharacterized protein LOC101212408 [Cucumis sativus]
c41668.graph_c0	21.6457	9.55887	2.35285e-05	-1.04993	down	--	Molecular Function: binding (GO:0005488);; Cellular Component: intracellular part (GO:0044424);;	--	Transcription factor MYB1R1 OS=Solanum tuberosum PE=2 SV=1	PREDICTED: transcription factor MYB1R1-like [Solanum lycopersicum]
c19963.graph_c0	2.16977	0.321207	5.64903e-07	-2.51018	down	Inorganic ion transport and metabolism	Molecular Function: iron ion transmembrane transporter activity (GO:0005381);; Molecular Function: manganese ion transmembrane transporter activity (GO:0005384);; Cellular Component: plasma membrane (GO:0005886);; Biological Process: cellular metal ion homeostasis (GO:0006875);; Cellular Component: chloroplast (GO:0009507);; Molecular Function: cadmium ion transmembrane transporter activity (GO:0…	K03322|0.0|vvi:100256746|hypothetical protein LOC100256746	Metal transporter Nramp1 OS=Arabidopsis thaliana GN=NRAMP1 PE=1 SV=1	PREDICTED: LOW QUALITY PROTEIN: metal transporter Nramp6-like [Solanum lycopersicum]
c32319.graph_c0	3.69756	0.796838	5.16048e-08	-2.04187	down	--	Biological Process: MAPK cascade (GO:0000165);; Molecular Function: protein serine/threonine kinase activity (GO:0004674);; Molecular Function: protein serine/threonine/tyrosine kinase activity (GO:0004712);; Molecular Function: signal transducer activity (GO:0004871);; Cellular Component: nucleus (GO:0005634);; Biological Process: protein phosphorylation (GO:0006468);;	--	Serine/threonine-protein kinase EDR1 OS=Arabidopsis thaliana GN=EDR1 PE=1 SV=1	map3k delta-1 protein kinase, putative [Ricinus communis]
c29037.graph_c0	14.7432	6.29253	1.69817e-05	-1.09804	down	--	--	--	F-box/kelch-repeat protein At3g06240 OS=Arabidopsis thaliana GN=At3g06240 PE=2 SV=1	PREDICTED: F-box/kelch-repeat protein At3g06240-like [Solanum lycopersicum]
c16167.graph_c0	4.26478	0.412233	0.00105976	-2.8622	down	--	Molecular Function: zinc ion binding (GO:0008270);; Molecular Function: oxidoreductase activity (GO:0016491);; Cellular Component: intracellular membrane-bounded organelle (GO:0043231);; Cellular Component: cytoplasmic part (GO:0044444);; Biological Process: oxidation-reduction process (GO:0055114);;	K07119|2e-55|rcu:RCOM_0813710|alcohol dehydrogenase, putative (EC:1.1.1.141 1.6.5.5)	3-hydroxyacyl-CoA dehydrogenase type-2 OS=Drosophila melanogaster GN=scu PE=1 SV=1	PREDICTED: zinc-binding alcohol dehydrogenase domain-containing protein 2-like [Cicer arietinum]
c41049.graph_c0	51.1773	23.0046	5.90137e-06	-1.02599	down	--	Biological Process: glycerol ether metabolic process (GO:0006662);; Molecular Function: electron carrier activity (GO:0009055);; Molecular Function: protein disulfide oxidoreductase activity (GO:0015035);; Biological Process: cell redox homeostasis (GO:0045454);;	K03671|2e-55|vvi:100246832|hypothetical protein LOC100246832	Thioredoxin H2 OS=Arabidopsis thaliana GN=TRX2 PE=2 SV=2	PREDICTED: thioredoxin H2-like [Solanum lycopersicum]
c10842.graph_c0	1.80042	0.0636234	0.000140259	-3.71267	down	General function prediction only	Molecular Function: oxidoreductase activity, acting on single donors with incorporation of molecular oxygen, incorporation of two atoms of oxygen (GO:0016702);; Molecular Function: gibberellin 3-beta-dioxygenase activity (GO:0016707);; Biological Process: oxidation-reduction process (GO:0055114);;	--	Gibberellin 20 oxidase 1-A OS=Triticum aestivum GN=GA20ox1A PE=2 SV=1	hypothetical protein PRUPE_ppa019644mg [Prunus persica]
c19090.graph_c0	9.86833	4.24285	0.00183884	-1.08189	down	General function prediction only	Molecular Function: RNA-directed RNA polymerase activity (GO:0003968);; Cellular Component: cytosol (GO:0005829);;	--	Macro domain-containing protein XCC3184 OS=Xanthomonas campestris pv. campestris (strain ATCC 33913 / NCPPB 528 / LMG 568) GN=XCC3184 PE=4 SV=1	hypothetical protein M569_01088 [Genlisea aurea]
c25315.graph_c0	40.0024	10.1193	0	-1.85498	down	--	Molecular Function: sequence-specific DNA binding transcription factor activity (GO:0003700);; Cellular Component: nucleus (GO:0005634);; Biological Process: regulation of transcription, DNA-templated (GO:0006355);; Molecular Function: sequence-specific DNA binding (GO:0043565);;	--	Homeobox protein knotted-1-like LET6 OS=Solanum lycopersicum GN=LET6 PE=2 SV=1	invaginata [Antirrhinum majus]
c26134.graph_c0	3.33035	0.838696	6.53246e-05	-1.81091	down	--	Molecular Function: carbohydrate transmembrane transporter activity (GO:0015144);; Molecular Function: carnitine transmembrane transporter activity (GO:0015226);; Biological Process: nitrate transport (GO:0015706);; Biological Process: carnitine transport (GO:0015879);; Cellular Component: integral component of membrane (GO:0016021);; Biological Process: cellular response to phosphate starvation …	--	Organic cation/carnitine transporter 1 OS=Arabidopsis thaliana GN=OCT1 PE=2 SV=1	predicted protein [Populus trichocarpa]
c20975.graph_c0	19.0894	4.12484	0	-2.07647	down	Inorganic ion transport and metabolism	Molecular Function: transporter activity (GO:0005215);; Biological Process: transport (GO:0006810);; Cellular Component: membrane (GO:0016020);;	--	Metal transporter Nramp1 OS=Arabidopsis thaliana GN=NRAMP1 PE=1 SV=1	PREDICTED: metal transporter Nramp5 [Vitis vinifera]
c33374.graph_c2	7.99468	3.01201	7.31953e-05	-1.26973	down	--	--	--	--	PREDICTED: uncharacterized protein LOC100256959 [Vitis vinifera]
c41140.graph_c0	39.1816	7.78995	0	-2.19965	down	--	--	--	Copper transport protein CCH OS=Arabidopsis thaliana GN=CCH PE=1 SV=1	predicted protein [Populus trichocarpa]
c4645.graph_c0	3.47561	0	1.19122e-08	-5.15945	down	--	Molecular Function: DNA binding (GO:0003677);; Molecular Function: sequence-specific DNA binding transcription factor activity (GO:0003700);; Cellular Component: nucleus (GO:0005634);; Cellular Component: cytoplasm (GO:0005737);; Biological Process: regulation of transcription, DNA-templated (GO:0006355);; Molecular Function: protein dimerization activity (GO:0046983);; Biological Process: ovule …	K09264|1e-105|vvi:100232978|MADS9, PI	Floral homeotic protein GLOBOSA OS=Antirrhinum majus GN=GLO PE=1 SV=1	RecName: Full=Floral homeotic protein GLOBOSA
c18976.graph_c1	48.276	21.0813	1.6813e-07	-1.06893	down	--	Molecular Function: ATP binding (GO:0005524);; Cellular Component: plasma membrane (GO:0005886);; Biological Process: ATP catabolic process (GO:0006200);; Biological Process: ATP biosynthetic process (GO:0006754);; Biological Process: cation transport (GO:0006812);; Molecular Function: hydrogen-exporting ATPase activity, phosphorylative mechanism (GO:0008553);; Cellular Component: integral compon…	K01535|0.0|rcu:RCOM_0918380|H(\+)-transporting atpase plant/fungi plasma membrane type, putative (EC:3.6.3.6)	Plasma membrane ATPase 4 OS=Nicotiana plumbaginifolia GN=PMA4 PE=1 SV=1	H(\+)-transporting atpase plant/fungi plasma membrane type, putative [Ricinus communis]
c28327.graph_c0	7.76212	0	0	-6.96529	down	--	Molecular Function: DNA binding (GO:0003677);; Molecular Function: sequence-specific DNA binding transcription factor activity (GO:0003700);; Cellular Component: nucleus (GO:0005634);; Biological Process: regulation of transcription, DNA-templated (GO:0006355);; Molecular Function: protein dimerization activity (GO:0046983);;	K09264|1e-123|vvi:100232952|AP1	Floral homeotic protein APETALA 1 OS=Arabidopsis lyrata subsp. lyrata GN=AP1 PE=3 SV=1	SQUA [Antirrhinum majus]
c13926.graph_c0	5.19307	0.618358	8.40679e-05	-2.70692	down	--	--	--	--	hypothetical protein [Nicotiana benthamiana]
c37491.graph_c0	10.6518	2.95452	6.90448e-13	-1.71453	down	Amino acid transport and metabolism	Molecular Function: transporter activity (GO:0005215);; Cellular Component: plasma membrane (GO:0005886);; Biological Process: oligopeptide transport (GO:0006857);; Biological Process: response to nematode (GO:0009624);; Biological Process: xylem development (GO:0010089);; Cellular Component: integral component of membrane (GO:0016021);; Biological Process: cell wall macromolecule metabolic proce…	--	Probable peptide/nitrate transporter At1g33440 OS=Arabidopsis thaliana GN=At1g33440 PE=2 SV=1	predicted protein [Populus trichocarpa]
c26920.graph_c0	11.652	4.90345	0.00249119	-1.11086	down	--	Biological Process: determination of bilateral symmetry (GO:0009855);; Biological Process: polarity specification of adaxial/abaxial axis (GO:0009944);; Biological Process: meristem initiation (GO:0010014);; Biological Process: regulation of meristem growth (GO:0010075);; Biological Process: floral whorl development (GO:0048438);; Biological Process: flower morphogenesis (GO:0048439);;	--	--	PREDICTED: uncharacterized protein LOC101490141 [Cicer arietinum]
c33150.graph_c0	26.6059	9.42145	2.30217e-10	-1.36824	down	--	--	--	Copper transport protein ATX1 OS=Arabidopsis thaliana GN=ATX1 PE=1 SV=1	predicted protein [Populus trichocarpa]
c37994.graph_c0	6.27465	2.71425	0.00159164	-1.07372	down	Secondary metabolites biosynthesis, transport and catabolism	Molecular Function: monooxygenase activity (GO:0004497);; Molecular Function: iron ion binding (GO:0005506);; Molecular Function: electron carrier activity (GO:0009055);; Molecular Function: oxidoreductase activity, acting on paired donors, with incorporation or reduction of molecular oxygen (GO:0016705);; Molecular Function: heme binding (GO:0020037);; Biological Process: oxidation-reduction pro…	--	Cytochrome P450 704C1 OS=Pinus taeda GN=CYP704C1 PE=2 SV=1	cytochrome P450 monooxygenase [Petunia x hybrida]
c35462.graph_c0	41.4771	15.7099	5.14164e-11	-1.27395	down	--	Biological Process: response to molecule of bacterial origin (GO:0002237);; Cellular Component: plasma membrane (GO:0005886);; Biological Process: signal transduction (GO:0007165);; Biological Process: metabolic process (GO:0008152);; Cellular Component: plant-type cell wall (GO:0009505);; Biological Process: stomatal complex morphogenesis (GO:0010103);; Cellular Component: cytoplasmic membrane-b…	--	Protein TOO MANY MOUTHS OS=Arabidopsis thaliana GN=TMM PE=2 SV=1	PREDICTED: protein TOO MANY MOUTHS-like [Solanum lycopersicum]
c42493.graph_c0	7.09505	2.23459	0.00330854	-1.49957	down	--	--	--	--	PREDICTED: uncharacterized protein LOC101268247 [Solanum lycopersicum]
c28969.graph_c2	6.11835	2.56863	0.00211716	-1.11447	down	--	Molecular Function: signal transducer activity (GO:0004871);; Cellular Component: plasma membrane (GO:0005886);; Biological Process: signal transduction (GO:0007165);; Biological Process: response to light stimulus (GO:0009416);;	--	BTB/POZ domain-containing protein At1g30440 OS=Arabidopsis thaliana GN=At1g30440 PE=1 SV=2	Root phototropism protein, putative [Ricinus communis]
c33363.graph_c0	16.3547	6.15256	2.9034e-07	-1.2784	down	--	--	--	--	predicted protein [Populus trichocarpa]
c25732.graph_c0	10.1634	0.117197	0	-5.70933	down	--	Molecular Function: DNA binding (GO:0003677);; Molecular Function: sequence-specific DNA binding transcription factor activity (GO:0003700);; Cellular Component: nucleus (GO:0005634);; Biological Process: regulation of transcription, DNA-templated (GO:0006355);; Molecular Function: 2-alkenal reductase [NAD(P)] activity (GO:0032440);; Molecular Function: protein dimerization activity (GO:0046983);…	K09264|1e-106|rcu:RCOM_1468080|mads box protein, putative (EC:1.3.1.74)	Agamous-like MADS-box protein AGL8 homolog OS=Solanum tuberosum PE=2 SV=1	euFUL FRUITFULL-like MADS-box [Antirrhinum majus]
c17215.graph_c0	8.25963	3.36903	0.000512911	-1.15687	down	--	Cellular Component: mitochondrion (GO:0005739);; Cellular Component: chloroplast (GO:0009507);;	--	--	PREDICTED: uncharacterized protein LOC100258620 [Vitis vinifera]
c32189.graph_c0	78.0353	32.019	9.2403e-10	-1.15952	down	Signal transduction mechanisms	Molecular Function: phosphorelay sensor kinase activity (GO:0000155);; Molecular Function: phosphorelay response regulator activity (GO:0000156);; Biological Process: phosphorelay signal transduction system (GO:0000160);; Molecular Function: phosphoprotein phosphatase activity (GO:0004721);; Molecular Function: osmosensor activity (GO:0005034);; Molecular Function: ATP binding (GO:0005524);; Biol…	K14489|0.0|vvi:100254304|similar to cytokinin receptor 1	Histidine kinase 4 OS=Arabidopsis thaliana GN=AHK4 PE=1 SV=1	SHK279 [Striga asiatica]
c35348.graph_c0	18.5196	7.20091	2.35668e-06	-1.23031	down	--	--	--	--	PREDICTED: uncharacterized protein LOC101260148 [Solanum lycopersicum]
c38181.graph_c0	20.0194	8.83851	1.96356e-05	-1.05043	down	--	--	--	--	Uncharacterized protein TCM_017094 [Theobroma cacao]
c23743.graph_c1	2.69783	0	1.38e-06	-4.83964	down	--	Molecular Function: methyltransferase activity (GO:0008168);;	--	3&apos;-hydroxy-N-methyl-(S)-coclaurine 4&apos;-O-methyltransferase OS=Coptis japonica PE=1 SV=1	O-methyltransferase [Medicago truncatula]
c25378.graph_c0	0.964415	0.0782589	0.00635831	-2.95091	down	--	Biological Process: metabolic process (GO:0008152);; Molecular Function: UDP-glucosyltransferase activity (GO:0035251);;	--	UDP-glucose flavonoid 3-O-glucosyltransferase 7 OS=Fragaria ananassa GN=GT7 PE=1 SV=1	UDP-glucose:glucosyltransferase [Lycium barbarum]
c42201.graph_c0	12.0016	4.07571	3.05957e-06	-1.41787	down	--	Molecular Function: DNA binding (GO:0003677);;	--	Ocs element-binding factor 1 OS=Zea mays GN=OBF1 PE=2 SV=2	bZIP transcription factor BZI-2 [Nicotiana tabacum]
c40661.graph_c0	72.249	29.4747	4.25655e-09	-1.16694	down	--	--	--	Formin-like protein 6 OS=Oryza sativa subsp. japonica GN=FH6 PE=2 SV=2	hypothetical protein M569_17108 [Genlisea aurea]
c34325.graph_c0	18.3544	7.34237	3.05668e-06	-1.19034	down	--	--	--	B3 domain-containing protein REM20 OS=Arabidopsis thaliana GN=REM20 PE=2 SV=1	Uncharacterized protein TCM_000520 [Theobroma cacao]
c19859.graph_c2	17.416	7.53586	8.21909e-05	-1.07733	down	Lipid transport and metabolism	Molecular Function: acetyl-CoA C-acyltransferase activity (GO:0003988);; Cellular Component: peroxisome (GO:0005777);; Biological Process: anthocyanin-containing compound biosynthetic process (GO:0009718);; Biological Process: response to sucrose (GO:0009744);; Biological Process: response to UV-B (GO:0010224);; Biological Process: fatty acid oxidation (GO:0019395);;	K07513|1e-126|vvi:100247651|hypothetical protein LOC100247651	3-ketoacyl-CoA thiolase 2, peroxisomal OS=Arabidopsis thaliana GN=PED1 PE=1 SV=2	PREDICTED: 3-ketoacyl-CoA thiolase 2, peroxisomal-like [Fragaria vesca subsp. vesca]
c41044.graph_c0	41.6058	8.46063	0	-2.16352	down	--	--	--	Anther-specific protein LAT52 OS=Solanum lycopersicum GN=LAT52 PE=2 SV=1	PREDICTED: anther-specific protein LAT52-like [Solanum lycopersicum]
c28829.graph_c1	13.9316	6.14435	0.00919412	-1.04351	down	--	Molecular Function: protein binding (GO:0005515);; Biological Process: jasmonic acid metabolic process (GO:0009694);; Biological Process: response to jasmonic acid (GO:0009753);;	--	--	PREDICTED: uncharacterized protein LOC100268049 [Vitis vinifera]
c36742.graph_c0	19.9487	7.19773	3.48087e-09	-1.34024	down	--	Biological Process: xylem development (GO:0010089);; Biological Process: cell wall macromolecule metabolic process (GO:0044036);;	--	--	PREDICTED: uncharacterized protein LOC101268242 [Solanum lycopersicum]
c36743.graph_c0	6.05047	1.94201	9.03354e-06	-1.49334	down	--	Molecular Function: ubiquitin-protein ligase activity (GO:0004842);; Cellular Component: nucleus (GO:0005634);; Biological Process: lipid transport (GO:0006869);; Biological Process: protein ubiquitination (GO:0016567);; Biological Process: organ development (GO:0048513);;	--	F-box/kelch-repeat protein At3g61590 OS=Arabidopsis thaliana GN=At3g61590 PE=1 SV=1	PREDICTED: F-box/kelch-repeat protein At3g61590 [Vitis vinifera]
c37967.graph_c0	10.6247	4.16711	5.83828e-07	-1.21943	down	Carbohydrate transport and metabolism	Molecular Function: sugar:hydrogen symporter activity (GO:0005351);; Biological Process: carbohydrate transport (GO:0008643);; Cellular Component: integral component of membrane (GO:0016021);; Biological Process: phosphate ion homeostasis (GO:0055062);; Biological Process: transmembrane transport (GO:0055085);;	K13783|0.0|rcu:RCOM_1500400|Glycerol-3-phosphate transporter, putative	Putative glycerol-3-phosphate transporter 1 OS=Arabidopsis thaliana GN=At3g47420 PE=2 SV=1	PREDICTED: putative glycerol-3-phosphate transporter 1-like [Solanum lycopersicum]
c14343.graph_c0	61.3881	22.5455	6.15991e-10	-1.31633	down	--	--	--	Putative SERF-like protein OS=Drosophila melanogaster GN=CG17931 PE=3 SV=1	PREDICTED: uncharacterized protein LOC100262707 [Vitis vinifera]
c24091.graph_c0	8.78394	2.45139	1.29896e-14	-1.70849	down	--	Molecular Function: galactokinase activity (GO:0004335);; Molecular Function: ATP binding (GO:0005524);; Cellular Component: cytosol (GO:0005829);; Biological Process: galactose metabolic process (GO:0006012);; Biological Process: RNA processing (GO:0006396);; Cellular Component: plasmodesma (GO:0009506);; Molecular Function: L-arabinokinase activity (GO:0009702);; Biological Process: arabinose m…	K12446|0.0|vvi:100267958|hypothetical protein LOC100267958	L-arabinokinase OS=Arabidopsis thaliana GN=ARA1 PE=1 SV=1	PREDICTED: L-arabinokinase-like [Solanum lycopersicum]
c34023.graph_c0	6.44386	2.50277	0.00721723	-1.21734	down	--	Biological Process: abscisic acid-activated signaling pathway (GO:0009738);;	K14496|5e-85|vvi:100256965|hypothetical protein LOC100256965	Abscisic acid receptor PYL6 OS=Arabidopsis thaliana GN=PYL6 PE=1 SV=1	PREDICTED: abscisic acid receptor PYL6-like [Solanum lycopersicum]
c42899.graph_c0	3.45867	1.02616	0.000282978	-1.58933	down	--	Biological Process: regulation of transcription, DNA-templated (GO:0006355);; Biological Process: single-organism process (GO:0044699);;	--	Protein SHORT-ROOT OS=Arabidopsis thaliana GN=SHR PE=1 SV=1	hypothetical protein VITISV_023622 [Vitis vinifera]
c39427.graph_c0	112.929	23.9947	0	-2.10767	down	--	Cellular Component: membrane (GO:0016020);;	--	WAT1-related protein At5g07050 OS=Arabidopsis thaliana GN=At5g07050 PE=2 SV=1	nodulin-like protein [Plantago major]
c39399.graph_c0	14.0859	3.12185	5.55112e-16	-2.03249	down	--	Cellular Component: extracellular region (GO:0005576);; Cellular Component: membrane (GO:0016020);;	--	WAT1-related protein At2g39510 OS=Arabidopsis thaliana GN=At2g39510 PE=2 SV=1	PREDICTED: auxin-induced protein 5NG4-like [Solanum lycopersicum]
c20514.graph_c1	4.83629	0.963282	0.0053721	-2.06438	down	--	Cellular Component: intracellular (GO:0005622);; Molecular Function: zinc ion binding (GO:0008270);;	--	Zinc finger protein CONSTANS-LIKE 13 OS=Arabidopsis thaliana GN=COL13 PE=2 SV=1	COL domain class transcription factor [Malus domestica]
c39860.graph_c1	6.17927	1.63652	8.43643e-05	-1.74396	down	--	--	--	--	unnamed protein product [Vitis vinifera]
c41581.graph_c0	36.2883	6.10761	0	-2.42428	down	--	--	--	Snakin-2 OS=Solanum tuberosum GN=SN2 PE=1 SV=1	PREDICTED: gibberellin-regulated protein 14-like [Solanum lycopersicum]
c29571.graph_c0	43.3151	18.746	7.34854e-06	-1.07923	down	--	--	--	--	PREDICTED: uncharacterized protein LOC101245955 [Solanum lycopersicum]
c42130.graph_c0	16.8727	3.55455	2.39808e-14	-2.09881	down	--	Molecular Function: sequence-specific DNA binding transcription factor activity (GO:0003700);; Biological Process: regulation of transcription, DNA-templated (GO:0006355);; Molecular Function: sequence-specific DNA binding (GO:0043565);;	--	Ocs element-binding factor 1 OS=Zea mays GN=OBF1 PE=2 SV=2	Basic leucine-zipper 42 [Theobroma cacao]
c21910.graph_c0	8.39698	2.57564	0.00392882	-1.53316	down	General function prediction only	Biological Process: metabolic process (GO:0008152);; Molecular Function: hydrolase activity (GO:0016787);;	--	Uncharacterized protein Mb2734 OS=Mycobacterium bovis (strain ATCC BAA-935 / AF2122/97) GN=Mb2734 PE=3 SV=1	Alpha/beta-Hydrolases superfamily protein isoform 6 [Theobroma cacao]
c36348.graph_c0	7.68001	0.934809	2.08722e-14	-2.83355	down	--	Biological Process: response to hypoxia (GO:0001666);; Cellular Component: nucleus (GO:0005634);; Biological Process: regulation of transcription, DNA-templated (GO:0006355);; Biological Process: systemic acquired resistance, salicylic acid mediated signaling pathway (GO:0009862);; Biological Process: regulation of hydrogen peroxide metabolic process (GO:0010310);;	--	LOB domain-containing protein 41 OS=Arabidopsis thaliana GN=LBD41 PE=2 SV=1	hypothetical protein M569_02405 [Genlisea aurea]
c23863.graph_c0	6.10412	0.986596	2.24649e-10	-2.4367	down	--	Biological Process: response to hypoxia (GO:0001666);; Cellular Component: endoplasmic reticulum (GO:0005783);; Cellular Component: plasma membrane (GO:0005886);; Molecular Function: arsenite transmembrane transporter activity (GO:0015105);; Molecular Function: lactate transmembrane transporter activity (GO:0015129);; Biological Process: arsenite transport (GO:0015700);; Cellular Component: integ…	--	Aquaporin NIP1-1 OS=Oryza sativa subsp. japonica GN=NIP1-1 PE=2 SV=1	PREDICTED: aquaporin NIP1-2 [Vitis vinifera]
c36768.graph_c0	7.16726	2.91184	0.00204883	-1.15961	down	--	--	--	--	PREDICTED: uncharacterized protein LOC101250348 [Solanum lycopersicum]
c27412.graph_c0	4.03072	1.13803	0.000116487	-1.65841	down	--	Cellular Component: membrane (GO:0016020);;	--	WAT1-related protein At4g01440 OS=Arabidopsis thaliana GN=At4g01440 PE=2 SV=1	PREDICTED: auxin-induced protein 5NG4-like [Solanum lycopersicum]
c41950.graph_c0	18.6805	3.74914	3.88578e-15	-2.16746	down	--	Molecular Function: sequence-specific DNA binding transcription factor activity (GO:0003700);; Biological Process: regulation of transcription, DNA-templated (GO:0006355);; Molecular Function: sequence-specific DNA binding (GO:0043565);;	--	Basic leucine zipper 63 OS=Arabidopsis thaliana GN=BZIP63 PE=1 SV=1	PREDICTED: ocs element-binding factor 1 [Vitis vinifera]
c32276.graph_c0	4.90088	1.85262	0.000741795	-1.26053	down	--	Molecular Function: DNA binding (GO:0003677);; Cellular Component: nucleus (GO:0005634);; Biological Process: response to xenobiotic stimulus (GO:0009410);; Biological Process: endoplasmic reticulum unfolded protein response (GO:0030968);; Biological Process: positive regulation of transcription, DNA-templated (GO:0045893);;	--	Transcription factor RF2a OS=Oryza sativa subsp. japonica GN=RF2a PE=1 SV=1	PREDICTED: transcription factor VIP1-like [Fragaria vesca subsp. vesca]
c17432.graph_c0	52.7314	20.0759	2.87324e-10	-1.26589	down	--	Molecular Function: DNA binding (GO:0003677);; Molecular Function: sequence-specific DNA binding transcription factor activity (GO:0003700);; Cellular Component: nucleus (GO:0005634);; Biological Process: regulation of transcription, DNA-templated (GO:0006355);; Biological Process: response to brassinosteroid (GO:0009741);; Biological Process: plant-type cell wall modification (GO:0009827);; Biol…	--	Squamosa promoter-binding protein 1 OS=Antirrhinum majus GN=SBP1 PE=2 SV=1	RecName: Full=Squamosa promoter-binding protein 1
c35057.graph_c0	21.5609	5.77169	1.44329e-15	-1.76819	down	--	Cellular Component: membrane (GO:0016020);;	--	WAT1-related protein At1g21890 OS=Arabidopsis thaliana GN=At1g21890 PE=2 SV=1	unnamed protein product [Vitis vinifera]
c16084.graph_c0	1.52636	0.209012	0.00107907	-2.51108	down	--	--	--	--	predicted protein [Populus trichocarpa]
c30517.graph_c0	12.9122	5.56265	0.0024992	-1.07856	down	--	--	--	--	hypothetical protein M569_05009, partial [Genlisea aurea]
c28514.graph_c0	9.14465	4.04226	0.00107343	-1.04435	down	--	Cellular Component: extracellular region (GO:0005576);; Biological Process: proteolysis (GO:0006508);; Molecular Function: cysteine-type peptidase activity (GO:0008234);;	--	Cysteine proteinase 15A OS=Pisum sativum PE=1 SV=1	PREDICTED: cysteine proteinase 15A-like isoform 2 [Solanum lycopersicum]
c30329.graph_c0	3.48939	0.224856	0.000212908	-3.27012	down	--	--	--	Dof zinc finger protein DOF1.4 OS=Arabidopsis thaliana GN=DOF1.4 PE=2 SV=1	PREDICTED: uncharacterized protein LOC100246521 [Vitis vinifera]
c14071.graph_c0	11.4809	3.38613	2.1354e-07	-1.61577	down	--	Molecular Function: signal transducer activity (GO:0004871);; Cellular Component: extracellular region (GO:0005576);; Biological Process: cell communication (GO:0007154);; Biological Process: single organism signaling (GO:0044700);;	--	Protein RALF-like 32 OS=Arabidopsis thaliana GN=RALFL32 PE=2 SV=1	unknown [Lotus japonicus]
c29823.graph_c0	18.1835	7.08374	8.29812e-07	-1.2286	down	General function prediction only	Molecular Function: nucleotide binding (GO:0000166);; Molecular Function: nucleic acid binding (GO:0003676);; Cellular Component: nucleus (GO:0005634);; Biological Process: response to water deprivation (GO:0009414);; Biological Process: response to salt stress (GO:0009651);; Biological Process: response to abscisic acid (GO:0009737);; Biological Process: regulation of seed germination (GO:001002…	--	RNA-binding protein 38 OS=Mus musculus GN=Rbm38 PE=1 SV=2	RNA-binding family protein isoform 2 [Theobroma cacao]
c35766.graph_c1	9.66875	4.02492	0.000124651	-1.13077	down	--	Molecular Function: oxidoreductase activity (GO:0016491);; Biological Process: response to karrikin (GO:0080167);;	--	--	PREDICTED: uncharacterized protein LOC101267646 [Solanum lycopersicum]
c15054.graph_c0	8.84257	3.67809	8.04393e-05	-1.13242	down	--	Cellular Component: membrane (GO:0016020);;	--	Multiple C2 and transmembrane domain-containing protein 2 OS=Mus musculus GN=Mctp2 PE=2 SV=1	PREDICTED: uncharacterized protein LOC101253421 [Solanum lycopersicum]
c13901.graph_c0	8.26685	0.661033	0	-3.38755	down	--	Molecular Function: DNA binding (GO:0003677);; Molecular Function: sequence-specific DNA binding transcription factor activity (GO:0003700);; Cellular Component: nucleus (GO:0005634);; Biological Process: regulation of transcription, DNA-templated (GO:0006355);; Biological Process: multicellular organismal development (GO:0007275);; Molecular Function: protein dimerization activity (GO:0046983);;	K09264|1e-110|vvi:100233029|AP3	Floral homeotic protein DEFICIENS OS=Antirrhinum majus GN=DEFA PE=1 SV=1	RecName: Full=Floral homeotic protein DEFICIENS
c42454.graph_c0	5.12103	0.782787	0.00100889	-2.39198	down	--	--	--	Probable non-specific lipid-transfer protein AKCS9 OS=Vigna unguiculata PE=2 SV=1	predicted protein [Populus trichocarpa]
c29658.graph_c0	20.1905	9.12163	1.00186e-05	-1.01853	down	Defense mechanisms	Cellular Component: vacuolar membrane (GO:0005774);; Cellular Component: plasma membrane (GO:0005886);; Biological Process: drug transmembrane transport (GO:0006855);; Biological Process: response to symbiotic fungus (GO:0009610);; Molecular Function: drug transmembrane transporter activity (GO:0015238);; Molecular Function: antiporter activity (GO:0015297);; Biological Process: proline transport…	--	Protein TRANSPARENT TESTA 12 OS=Arabidopsis thaliana GN=TT12 PE=2 SV=1	PREDICTED: protein TRANSPARENT TESTA 12-like [Solanum lycopersicum]
c40872.graph_c0	68.9279	29.43	7.17326e-09	-1.10238	down	--	--	--	--	hypothetical protein M569_02915, partial [Genlisea aurea]
c32751.graph_c0	16.5342	7.18337	1.02975e-05	-1.07354	down	--	Biological Process: amino acid transmembrane transport (GO:0003333);; Cellular Component: plasma membrane (GO:0005886);; Molecular Function: amino acid transmembrane transporter activity (GO:0015171);; Cellular Component: integral component of membrane (GO:0016021);;	--	Lysine histidine transporter-like 6 OS=Arabidopsis thaliana GN=At1g25530 PE=2 SV=1	PREDICTED: lysine histidine transporter-like 6-like [Solanum lycopersicum]
c34155.graph_c0	15.8171	5.073	2.94515e-08	-1.5029	down	--	--	--	--	PREDICTED: uncharacterized protein LOC101250999 [Solanum lycopersicum]
c36389.graph_c0	4.27199	1.41628	0.00943519	-1.42676	down	Posttranslational modification, protein turnover, chaperones	Biological Process: response to abiotic stimulus (GO:0009628);; Biological Process: post-embryonic development (GO:0009791);; Molecular Function: lyase activity (GO:0016829);; Biological Process: response to chemical (GO:0042221);;	--	Glutathione S-transferase U17 OS=Arabidopsis thaliana GN=GSTU17 PE=2 SV=1	glutathione S-transferase 1 [Diospyros kaki]
c31399.graph_c0	26.2469	6.75759	4.996e-15	-1.82198	down	General function prediction only	Cellular Component: cytoplasm (GO:0005737);; Molecular Function: O-methyltransferase activity (GO:0008171);; Biological Process: anthocyanin-containing compound biosynthetic process (GO:0009718);; Biological Process: methylation (GO:0032259);; Biological Process: cyanidin 3-O-glucoside biosynthetic process (GO:0033485);; Biological Process: delphinidin 3-O-glucoside biosynthetic process (GO:00334…	K00588|1e-109|vvi:100250567|hypothetical protein LOC100250567	Flavonoid 3&apos;,5&apos;-methyltransferase OS=Vitis vinifera GN=FAOMT PE=1 SV=1	caffeoyl-CoA O-methyltransferase [Plantago major]
c14971.graph_c0	7.921	2.82815	7.02019e-07	-1.35042	down	Secondary metabolites biosynthesis, transport and catabolism	Molecular Function: fatty-acyl-CoA reductase (alcohol-forming) activity (GO:0080019);;	--	Alcohol-forming fatty acyl-CoA reductase OS=Simmondsia chinensis PE=1 SV=1	PREDICTED: fatty acyl-CoA reductase 3-like [Solanum lycopersicum]
c30685.graph_c0	34.2086	12.7661	2.16611e-07	-1.28989	down	--	--	--	--	PREDICTED: uncharacterized protein LOC100784605 [Glycine max]
c19934.graph_c0	43.3467	17.8542	9.16393e-09	-1.15301	down	--	Molecular Function: ubiquitin-protein ligase activity (GO:0004842);; Cellular Component: nucleus (GO:0005634);; Biological Process: heat acclimation (GO:0010286);; Biological Process: protein ubiquitination (GO:0016567);; Cellular Component: SCF ubiquitin ligase complex (GO:0019005);; Biological Process: SCF-dependent proteasomal ubiquitin-dependent protein catabolic process (GO:0031146);; Biolog…	--	F-box protein SKP2B OS=Arabidopsis thaliana GN=SKP2B PE=1 SV=1	unnamed protein product [Vitis vinifera]
c22366.graph_c0	4.90585	0.778877	3.62139e-06	-2.41101	down	--	Biological Process: fatty acid beta-oxidation (GO:0006635);;	--	--	PREDICTED: uncharacterized protein LOC101246275 [Solanum lycopersicum]
c42343.graph_c0	8.5784	1.74727	2.04459e-12	-2.13913	down	General function prediction only	Molecular Function: oxidoreductase activity, acting on paired donors, with incorporation or reduction of molecular oxygen, 2-oxoglutarate as one donor, and incorporation of one atom each of oxygen into both donors (GO:0016706);;	--	1-aminocyclopropane-1-carboxylate oxidase homolog 7 OS=Arabidopsis thaliana GN=At1g04380 PE=1 SV=1	PREDICTED: hyoscyamine 6-dioxygenase-like [Solanum lycopersicum]
c24863.graph_c0	4.33002	0.745399	7.27074e-06	-2.30652	down	--	Molecular Function: binding (GO:0005488);;	--	Transcription factor bHLH94 OS=Arabidopsis thaliana GN=BHLH94 PE=2 SV=2	PREDICTED: transcription factor bHLH96-like [Solanum lycopersicum]
c14766.graph_c0	8.94671	3.74454	4.25354e-05	-1.12451	down	Lipid transport and metabolism	Molecular Function: triglyceride lipase activity (GO:0004806);; Biological Process: lipid metabolic process (GO:0006629);; Molecular Function: phosphatidylcholine 1-acylhydrolase activity (GO:0008970);; Cellular Component: chloroplast (GO:0009507);; Biological Process: ethylene biosynthetic process (GO:0009693);; Molecular Function: galactolipase activity (GO:0047714);;	--	Phospholipase A1-Ibeta2, chloroplastic OS=Arabidopsis thaliana GN=At4g16820 PE=1 SV=2	hypothetical protein VITISV_035465 [Vitis vinifera]
c23137.graph_c0	7.21439	2.01971	0.000218245	-1.667	down	--	Cellular Component: mitochondrion (GO:0005739);; Biological Process: metabolic process (GO:0008152);; Molecular Function: amino acid binding (GO:0016597);; Molecular Function: protein dimerization activity (GO:0046983);;	--	Transcription factor bHLH61 OS=Arabidopsis thaliana GN=BHLH61 PE=2 SV=1	Transcription factor bHLH61 isoform 2 [Theobroma cacao]
c14530.graph_c0	124.539	47.86	7.79221e-12	-1.25423	down	--	Biological Process: amino acid transmembrane transport (GO:0003333);; Cellular Component: integral component of plasma membrane (GO:0005887);; Biological Process: protein targeting to membrane (GO:0006612);; Biological Process: water transport (GO:0006833);; Biological Process: nucleotide transport (GO:0006862);; Biological Process: ER to Golgi vesicle-mediated transport (GO:0006888);; Biological…	--	Amino acid permease 2 OS=Arabidopsis thaliana GN=AAP2 PE=1 SV=1	PREDICTED: amino acid permease 2 isoform 1 [Vitis vinifera]
c37946.graph_c0	17.1004	4.25754	1.11022e-16	-1.871	down	--	Molecular Function: signal transducer activity (GO:0004871);; Cellular Component: cytoplasm (GO:0005737);; Cellular Component: heterotrimeric G-protein complex (GO:0005834);; Biological Process: signal transduction (GO:0007165);; Biological Process: cellular process involved in reproduction (GO:0048610);; Biological Process: pollen tube development (GO:0048868);;	--	WD repeat-containing protein 44 OS=Xenopus laevis GN=wdr44 PE=2 SV=1	PREDICTED: uncharacterized protein LOC101256031 [Solanum lycopersicum]
c23743.graph_c0	2.95224	0.208652	0.00091533	-3.14185	down	--	Molecular Function: O-methyltransferase activity (GO:0008171);;	--	(RS)-norcoclaurine 6-O-methyltransferase OS=Coptis japonica PE=1 SV=1	o-methyltransferase, putative [Ricinus communis]
c29819.graph_c0	14.4657	6.15367	6.11076e-07	-1.10517	down	--	Cellular Component: nucleus (GO:0005634);; Cellular Component: plasma membrane (GO:0005886);;	--	--	PREDICTED: uncharacterized protein LOC101261459 [Solanum lycopersicum]
c23778.graph_c0	4.19523	1.16215	0.000261855	-1.68002	down	--	--	--	Zinc finger CCCH domain-containing protein 56 OS=Oryza sativa subsp. japonica GN=Os08g0159800 PE=2 SV=1	unnamed protein product [Vitis vinifera]
c41825.graph_c0	18.4262	6.25963	7.55948e-08	-1.42201	down	--	Molecular Function: metal ion binding (GO:0046872);;	--	E3 ubiquitin-protein ligase RING1 OS=Gossypium hirsutum GN=RING1 PE=2 SV=1	PREDICTED: E3 ubiquitin-protein ligase Praja-1-like isoform 1 [Solanum lycopersicum]
c41478.graph_c0	20.038	8.46036	3.08671e-06	-1.11463	down	--	Cellular Component: plasma membrane (GO:0005886);;	--	--	PREDICTED: uncharacterized protein LOC101292938 [Fragaria vesca subsp. vesca]
c35032.graph_c0	54.8715	11.7781	0	-2.09042	down	Amino acid transport and metabolism	Cellular Component: plasma membrane (GO:0005886);; Molecular Function: homocysteine S-methyltransferase activity (GO:0008898);; Biological Process: methionine biosynthetic process (GO:0009086);; Biological Process: methylation (GO:0032259);; Biological Process: S-methylmethionine cycle (GO:0033528);;	K00547|0.0|rcu:RCOM_0911480|5-methyltetrahydrofolate:homocysteine methyltransferase, putative (EC:2.1.1.10)	Homocysteine S-methyltransferase 2 OS=Arabidopsis thaliana GN=HMT-2 PE=1 SV=1	PREDICTED: homocysteine S-methyltransferase 3-like [Solanum lycopersicum]
c19961.graph_c1	16.7333	5.35167	6.28611e-09	-1.50843	down	--	Cellular Component: cytoplasmic membrane-bounded vesicle (GO:0016023);; Molecular Function: hydrolase activity (GO:0016787);;	--	GDSL esterase/lipase At1g09390 OS=Arabidopsis thaliana GN=At1g09390 PE=2 SV=1	PREDICTED: GDSL esterase/lipase At1g09390-like [Cucumis sativus]
c26284.graph_c0	23.5375	6.87159	5.47706e-12	-1.64151	down	--	--	--	F-box/kelch-repeat protein At3g23880 OS=Arabidopsis thaliana GN=At3g23880 PE=2 SV=1	hypothetical protein M569_05385 [Genlisea aurea]
c25346.graph_c0	25.24	11.2141	2.17348e-06	-1.04306	down	--	--	--	--	IQ-domain 33, putative isoform 1 [Theobroma cacao]
c25455.graph_c0	9.80125	0.123415	2.22045e-16	-5.1645	down	--	Molecular Function: protein binding (GO:0005515);; Cellular Component: plasma membrane (GO:0005886);; Biological Process: response to salt stress (GO:0009651);; Biological Process: response to abscisic acid (GO:0009737);; Biological Process: response to gibberellin (GO:0009739);; Biological Process: regulation of reactive oxygen species metabolic process (GO:2000377);;	--	Gibberellin-regulated protein 14 OS=Arabidopsis thaliana GN=GASA14 PE=1 SV=1	hypothetical protein M569_01472, partial [Genlisea aurea]
c25454.graph_c1	1.48171	0.378741	0.00313628	-1.76791	down	--	Molecular Function: kinase activity (GO:0016301);; Biological Process: phosphorylation (GO:0016310);;	--	G-type lectin S-receptor-like serine/threonine-protein kinase At1g11330 OS=Arabidopsis thaliana GN=At1g11330 PE=1 SV=3	PREDICTED: G-type lectin S-receptor-like serine/threonine-protein kinase At1g11330-like [Solanum lycopersicum]
c27862.graph_c0	81.6697	17.6323	0	-2.08401	down	--	Molecular Function: zinc ion transmembrane transporter activity (GO:0005385);; Biological Process: iron ion transport (GO:0006826);; Biological Process: water transport (GO:0006833);; Molecular Function: zinc ion binding (GO:0008270);; Biological Process: response to zinc ion (GO:0010043);; Biological Process: cellular response to iron ion starvation (GO:0010106);; Cellular Component: integral co…	K14709|1e-170|pop:POPTR_805363|ZIP transporter	Zinc transporter 1 OS=Arabidopsis thaliana GN=ZIP1 PE=2 SV=1	Zinc transporter 1 precursor [Theobroma cacao]
c13697.graph_c0	5.24899	1.28622	0.0001956	-1.84059	down	--	--	--	--	PREDICTED: uncharacterized protein LOC101263967 isoform 1 [Solanum lycopersicum]
c17889.graph_c0	18.8779	8.20513	0.000434593	-1.06908	down	--	Cellular Component: plasma membrane (GO:0005886);; Cellular Component: integral component of membrane (GO:0016021);;	--	CASP-like protein GSVIVT00034332001 OS=Vitis vinifera GN=VIT_09s0002g03780 PE=2 SV=1	hypothetical protein VITISV_012198 [Vitis vinifera]
c42819.graph_c0	4.8015	0.281782	4.14039e-08	-3.5616	down	--	--	--	Putative invertase inhibitor OS=Platanus acerifolia PE=1 SV=1	invertase inhibitor [Coffea canephora]
c19802.graph_c2	24.0206	4.73902	2.42251e-13	-2.18567	down	--	Molecular Function: sequence-specific DNA binding transcription factor activity (GO:0003700);; Cellular Component: nucleus (GO:0005634);; Biological Process: regulation of transcription, DNA-templated (GO:0006355);; Molecular Function: sequence-specific DNA binding (GO:0043565);;	--	Homeobox protein knotted-1-like LET6 OS=Solanum lycopersicum GN=LET6 PE=2 SV=1	hirzina [Antirrhinum majus]
c41462.graph_c0	27.6544	9.64762	9.7033e-10	-1.38838	down	--	--	--	--	PREDICTED: uncharacterized protein LOC101226152 [Cucumis sativus]
c34358.graph_c0	1.98954	0.694567	0.00518248	-1.36151	down	General function prediction only	--	--	Histone-lysine N-methyltransferase, H3 lysine-9 specific SUVH5 OS=Arabidopsis thaliana GN=SUVH5 PE=1 SV=1	unnamed protein product [Vitis vinifera]
c39632.graph_c0	61.914	15.9447	0	-1.82993	down	Inorganic ion transport and metabolism	Molecular Function: nucleotide binding (GO:0000166);; Molecular Function: zinc ion transmembrane transporter activity (GO:0005385);; Molecular Function: protein binding (GO:0005515);; Cellular Component: plasma membrane (GO:0005886);; Biological Process: zinc ion transport (GO:0006829);; Cellular Component: plasmodesma (GO:0009506);; Biological Process: response to zinc ion (GO:0010043);; Molecul…	K01534|0.0|ath:AT2G19110|HMA4	Putative cadmium/zinc-transporting ATPase HMA4 OS=Arabidopsis thaliana GN=HMA4 PE=1 SV=2	PREDICTED: cadmium/zinc-transporting ATPase HMA2-like [Solanum lycopersicum]
c26526.graph_c0	81.5202	24.44	0	-1.61169	down	--	Biological Process: cell fate specification (GO:0001708);; Molecular Function: sequence-specific DNA binding transcription factor activity (GO:0003700);; Cellular Component: nucleus (GO:0005634);; Biological Process: regulation of transcription, DNA-templated (GO:0006355);; Biological Process: determination of bilateral symmetry (GO:0009855);; Biological Process: organ morphogenesis (GO:0009887);…	--	Homeotic protein knotted-1 OS=Solanum lycopersicum GN=KN1 PE=2 SV=1	KNOTTED-like from [Theobroma cacao]
c40372.graph_c0	347.889	85.1254	0	-1.90453	down	--	--	--	Cytochrome c1 OS=Paracoccus denitrificans GN=petC PE=1 SV=1	hypothetical protein TBLA_0E05020 [Tetrapisispora blattae CBS 6284]
c18976.graph_c2	50.9373	20.2066	3.07637e-09	-1.20668	down	Inorganic ion transport and metabolism	Molecular Function: ATP binding (GO:0005524);; Cellular Component: plasma membrane (GO:0005886);; Biological Process: ATP catabolic process (GO:0006200);; Biological Process: ATP biosynthetic process (GO:0006754);; Biological Process: cation transport (GO:0006812);; Molecular Function: ATPase activity, coupled to transmembrane movement of ions, phosphorylative mechanism (GO:0015662);; Cellular Co…	K01535|0.0|pop:POPTR_828261|autoinhibited H+ ATPase	Plasma membrane ATPase OS=Oryza sativa subsp. japonica GN=Os04g0656100 PE=2 SV=1	Plasma membrane ATPase 4 isoform 2 [Theobroma cacao]
c21224.graph_c0	2.3422	0.208041	0.00026492	-2.97999	down	--	Molecular Function: DNA binding (GO:0003677);; Molecular Function: sequence-specific DNA binding transcription factor activity (GO:0003700);; Cellular Component: nucleus (GO:0005634);; Biological Process: regulation of transcription, DNA-templated (GO:0006355);; Biological Process: plant-type cell wall modification (GO:0009827);; Biological Process: pollen tube growth (GO:0009860);; Biological Pr…	--	Floral homeotic protein AGAMOUS OS=Solanum lycopersicum GN=AG1 PE=2 SV=1	MADS-box transcription factor [Antirrhinum majus]
c15054.graph_c1	10.087	4.45115	8.21055e-05	-1.04985	down	--	Cellular Component: cell wall (GO:0005618);; Cellular Component: nucleus (GO:0005634);; Cellular Component: endoplasmic reticulum (GO:0005783);; Cellular Component: plasmodesma (GO:0009506);; Biological Process: regulation of meristem growth (GO:0010075);; Cellular Component: membrane (GO:0016020);; Molecular Function: transferase activity, transferring glycosyl groups (GO:0016757);;	--	Multiple C2 and transmembrane domain-containing protein 2 OS=Mus musculus GN=Mctp2 PE=2 SV=1	PREDICTED: uncharacterized protein LOC101253421 [Solanum lycopersicum]
c13660.graph_c0	5.85395	1.42508	9.67533e-07	-1.87136	down	--	--	--	Uncharacterized proline-rich protein (Fragment) OS=Owenia fusiformis PE=4 SV=1	predicted protein [Populus trichocarpa]
c31939.graph_c0	10.404	3.45059	0.000555261	-1.4384	down	--	--	--	Uncharacterized protein At4g22758 OS=Arabidopsis thaliana GN=At4g22758 PE=2 SV=1	PREDICTED: uncharacterized protein At4g22758-like [Solanum lycopersicum]
c41239.graph_c0	53.8043	10.087	0	-2.28476	down	--	--	--	Transcription factor bHLH93 OS=Arabidopsis thaliana GN=BHLH93 PE=1 SV=1	DNA binding protein, putative isoform 1 [Theobroma cacao]
c14066.graph_c0	18.5742	5.5236	3.70937e-12	-1.61596	down	--	Cellular Component: extracellular region (GO:0005576);;	--	Transcription factor EMB1444 OS=Arabidopsis thaliana GN=EMB1444 PE=2 SV=1	PREDICTED: uncharacterized protein LOC101257467 [Solanum lycopersicum]
c36373.graph_c2	10.6102	3.20059	0.006176	-1.55206	down	--	Molecular Function: transferase activity, transferring phosphorus-containing groups (GO:0016772);;	--	LRR receptor-like serine/threonine-protein kinase EFR OS=Arabidopsis thaliana GN=EFR PE=1 SV=1	PREDICTED: probable LRR receptor-like serine/threonine-protein kinase At3g47570-like [Solanum lycopersicum]
c15021.graph_c0	5.77928	2.11036	1.97604e-05	-1.31494	down	Inorganic ion transport and metabolism	Molecular Function: magnesium ion binding (GO:0000287);; Cellular Component: cytoplasmic mRNA processing body (GO:0000932);; Molecular Function: mRNA binding (GO:0003729);; Cellular Component: nucleus (GO:0005634);; Cellular Component: vacuole (GO:0005773);; Biological Process: fatty acid beta-oxidation (GO:0006635);; Biological Process: primary shoot apical meristem specification (GO:0010072);; …	K14445|0.0|vvi:100255398|hypothetical protein LOC100255398	Tonoplast dicarboxylate transporter OS=Arabidopsis thaliana GN=TDT PE=2 SV=2	PREDICTED: tonoplast dicarboxylate transporter-like [Fragaria vesca subsp. vesca]
c18236.graph_c0	14.1642	5.51333	1.45424e-07	-1.23113	down	Secondary metabolites biosynthesis, transport and catabolism	Molecular Function: monooxygenase activity (GO:0004497);; Molecular Function: iron ion binding (GO:0005506);; Molecular Function: electron carrier activity (GO:0009055);; Biological Process: brassinosteroid biosynthetic process (GO:0016132);; Molecular Function: oxidoreductase activity, acting on paired donors, with incorporation or reduction of molecular oxygen (GO:0016705);; Molecular Function:…	--	Cytochrome P450 714A1 OS=Arabidopsis thaliana GN=CYP714A1 PE=2 SV=1	PREDICTED: cytokinin hydroxylase-like [Solanum lycopersicum]
c23979.graph_c4	5.80369	2.01436	0.00218023	-1.37273	down	--	--	--	Protein LONGIFOLIA 2 OS=Arabidopsis thaliana GN=LNG2 PE=1 SV=1	PREDICTED: uncharacterized protein LOC100266999 [Vitis vinifera]
c29541.graph_c3	22.7813	9.81295	0.00103579	-1.0803	down	--	Biological Process: developmental process (GO:0032502);; Biological Process: single-organism process (GO:0044699);;	--	CLAVATA3/ESR (CLE)-related protein TDIF OS=Zinnia violacea GN=TDIF PE=1 SV=1	RecName: Full=CLAVATA3/ESR (CLE)-related protein TDIF; AltName: Full=Tracheary element differentiation inhibitory factor; Contains: RecName: Full=TDIFp; Flags: Precursor
c38788.graph_c0	52.6357	7.74376	0	-2.63513	down	Secondary metabolites biosynthesis, transport and catabolism	Molecular Function: monooxygenase activity (GO:0004497);; Molecular Function: oxidoreductase activity, acting on paired donors, with incorporation or reduction of molecular oxygen (GO:0016705);; Molecular Function: metal ion binding (GO:0046872);;	--	Cytochrome P450 81D1 OS=Arabidopsis thaliana GN=CYP81D1 PE=2 SV=1	PREDICTED: isoflavone 2&apos;-hydroxylase-like isoform 1 [Fragaria vesca subsp. vesca]
c38702.graph_c0	44.9702	20.3485	2.5875e-07	-1.01852	down	--	Molecular Function: protein binding (GO:0005515);; Molecular Function: siRNA binding (GO:0035197);; Biological Process: defense response to bacterium (GO:0042742);; Biological Process: defense response to virus (GO:0051607);;	--	Protein argonaute 2 OS=Arabidopsis thaliana GN=AGO2 PE=1 SV=1	PREDICTED: protein argonaute 2-like [Fragaria vesca subsp. vesca]
c40862.graph_c0	55.2315	24.4981	1.22305e-06	-1.04578	down	--	Biological Process: lipid transport (GO:0006869);; Molecular Function: lipid binding (GO:0008289);; Cellular Component: anchored component of plasma membrane (GO:0046658);;	--	Non-specific lipid-transfer protein-like protein At5g64080 OS=Arabidopsis thaliana GN=At5g64080 PE=1 SV=1	PREDICTED: non-specific lipid-transfer protein-like protein At2g13820-like [Solanum lycopersicum]
c24144.graph_c0	16.2796	2.9032	0	-2.34072	down	--	Molecular Function: lysozyme activity (GO:0003796);; Biological Process: carbohydrate metabolic process (GO:0005975);;	--	Acidic endochitinase OS=Nicotiana tabacum PE=1 SV=1	chitinase 3 [Avicennia marina]
c30865.graph_c0	8.01347	3.50257	0.0018482	-1.05911	down	--	Molecular Function: ubiquitin-protein ligase activity (GO:0004842);; Cellular Component: nucleus (GO:0005634);; Biological Process: phosphate ion transport (GO:0006817);; Molecular Function: zinc ion binding (GO:0008270);; Biological Process: plant-type hypersensitive response (GO:0009626);; Biological Process: systemic acquired resistance (GO:0009627);; Biological Process: salicylic acid biosynt…	--	E3 ubiquitin-protein ligase BAH1 OS=Arabidopsis thaliana GN=BAH1 PE=1 SV=1	SPX domain-containing protein [Theobroma cacao]
c35697.graph_c1	17.5395	4.95522	3.9317e-08	-1.67741	down	--	Biological Process: transcription, DNA-templated (GO:0006351);;	--	Scarecrow-like protein 4 OS=Arabidopsis thaliana GN=SCL4 PE=2 SV=1	GRAS family transcription factor [Populus trichocarpa]
c32570.graph_c0	6.63856	2.56365	0.00132266	-1.23	down	General function prediction only	Cellular Component: cytosol (GO:0005829);; Molecular Function: oxidoreductase activity (GO:0016491);; Biological Process: oxidation-reduction process (GO:0055114);;	--	Uncharacterized oxidoreductase At4g09670 OS=Arabidopsis thaliana GN=At4g09670 PE=1 SV=1	PREDICTED: uncharacterized oxidoreductase At4g09670-like [Glycine max]
c41242.graph_c0	56.7276	10.5119	0	-2.29822	down	--	Cellular Component: vacuole (GO:0005773);;	--	--	PREDICTED: uncharacterized protein LOC101268745 [Solanum lycopersicum]
c27659.graph_c2	191.393	65.5027	1.01363e-13	-1.4199	down	Amino acid transport and metabolism	Molecular Function: glutamate-ammonia ligase activity (GO:0004356);; Molecular Function: copper ion binding (GO:0005507);; Molecular Function: ATP binding (GO:0005524);; Cellular Component: vacuole (GO:0005773);; Biological Process: glycolysis (GO:0006096);; Biological Process: glutamine biosynthetic process (GO:0006542);; Biological Process: polyamine catabolic process (GO:0006598);; Biological …	K01915|1e-114|pop:POPTR_710678|glutamine synthetase (EC:6.3.1.2)	Glutamine synthetase cytosolic isozyme 1-2 OS=Arabidopsis thaliana GN=GLN1-2 PE=1 SV=2	PREDICTED: glutamine synthetase nodule isozyme-like [Fragaria vesca subsp. vesca]
c33175.graph_c0	10.8815	2.47131	9.00502e-13	-1.99138	down	--	Molecular Function: hydrolase activity (GO:0016787);;	--	Acetylajmalan esterase OS=Rauvolfia serpentina GN=AAE PE=1 SV=1	acetylajmalan acetylesterase [Striga asiatica]
c24631.graph_c0	12.3448	4.34175	1.25127e-05	-1.36741	down	--	--	--	EPIDERMAL PATTERNING FACTOR-like protein 2 OS=Arabidopsis thaliana GN=EPFL2 PE=2 SV=1	hypothetical protein PRUPE_ppa026366mg [Prunus persica]
c24399.graph_c0	74.9523	10.5784	0	-2.68468	down	Posttranslational modification, protein turnover, chaperones	Molecular Function: ATP binding (GO:0005524);; Cellular Component: cell wall (GO:0005618);; Cellular Component: nucleolus (GO:0005730);; Cellular Component: mitochondrion (GO:0005739);; Cellular Component: cytosol (GO:0005829);; Cellular Component: plasma membrane (GO:0005886);; Biological Process: protein folding (GO:0006457);; Biological Process: defense response (GO:0006952);; Biological Proce…	--	Heat shock protein 90-1 OS=Arabidopsis thaliana GN=HSP90-1 PE=1 SV=3	heat-shock protein [Arabidopsis thaliana]
c30995.graph_c1	5.87965	1.93231	2.18311e-06	-1.46353	down	General function prediction only	--	--	GATA zinc finger domain-containing protein 14 OS=Dictyostelium discoideum GN=gtaN PE=4 SV=1	hypothetical protein VITISV_002357 [Vitis vinifera]
c34377.graph_c0	21.3907	6.15723	0	-1.66744	down	Inorganic ion transport and metabolism	Molecular Function: secondary active sulfate transmembrane transporter activity (GO:0008271);; Biological Process: sulfate transport (GO:0008272);; Cellular Component: integral component of membrane (GO:0016021);; Biological Process: transmembrane transport (GO:0055085);;	--	Probable sulfate transporter 3.4 OS=Arabidopsis thaliana GN=SULTR3;4 PE=2 SV=1	PREDICTED: probable sulfate transporter 3.4-like isoform 2 [Vitis vinifera]
c14399.graph_c0	29.8383	6.90665	0	-1.98098	down	Secondary metabolites biosynthesis, transport and catabolism	Molecular Function: iron ion binding (GO:0005506);; Molecular Function: electron carrier activity (GO:0009055);; Biological Process: regulation of meristem growth (GO:0010075);; Biological Process: inflorescence development (GO:0010229);; Molecular Function: oxygen binding (GO:0019825);; Molecular Function: heme binding (GO:0020037);; Molecular Function: flavonoid 3',5'-hydroxylase activity (GO:0…	--	Cytochrome P450 78A7 OS=Arabidopsis thaliana GN=CYP78A7 PE=2 SV=1	Cytochrome P450, family 78, subfamily A, polypeptide 7 [Theobroma cacao]
c32231.graph_c0	77.1077	30.2611	9.31961e-10	-1.22244	down	--	--	--	Snakin-2 OS=Solanum tuberosum GN=SN2 PE=1 SV=1	Gibberellin-regulated protein 3 precursor, putative [Ricinus communis]
c16907.graph_c0	64.4415	28.0469	2.49863e-08	-1.07467	down	Posttranslational modification, protein turnover, chaperones	Molecular Function: serine-type endopeptidase activity (GO:0004252);; Cellular Component: extracellular region (GO:0005576);; Cellular Component: cell wall (GO:0005618);; Biological Process: proteolysis (GO:0006508);; Molecular Function: identical protein binding (GO:0042802);; Biological Process: negative regulation of catalytic activity (GO:0043086);;	--	Subtilisin-like protease OS=Arabidopsis thaliana GN=ARA12 PE=1 SV=1	PREDICTED: subtilisin-like protease-like [Fragaria vesca subsp. vesca]
c18557.graph_c0	28.4794	11.1684	1.86661e-05	-1.21619	down	--	--	--	--	PREDICTED: uncharacterized protein LOC101248137 [Solanum lycopersicum]
c36178.graph_c0	10.8974	4.67528	0.000207921	-1.08814	down	--	Molecular Function: nucleic acid binding (GO:0003676);; Molecular Function: transcription cofactor activity (GO:0003712);; Molecular Function: histone acetyltransferase activity (GO:0004402);; Molecular Function: RNA-DNA hybrid ribonuclease activity (GO:0004523);; Molecular Function: calmodulin binding (GO:0005516);; Cellular Component: nucleus (GO:0005634);; Cellular Component: cytoplasm (GO:000…	--	BTB/POZ and TAZ domain-containing protein 1 OS=Arabidopsis thaliana GN=BT1 PE=1 SV=1	hypothetical protein PRUPE_ppa006416mg [Prunus persica]
c38587.graph_c0	14.0027	4.21452	1.11122e-12	-1.59987	down	--	--	--	Zinc finger protein NUTCRACKER OS=Arabidopsis thaliana GN=NUC PE=2 SV=1	Indeterminate(ID)-domain 12 [Theobroma cacao]
c33374.graph_c0	7.48405	3.30074	0.00919412	-1.04351	down	--	--	--	--	unnamed protein product [Vitis vinifera]
c33472.graph_c0	10.5452	0.0695908	0	-6.08671	down	Transcription	Biological Process: cell fate specification (GO:0001708);; Molecular Function: DNA binding (GO:0003677);; Molecular Function: sequence-specific DNA binding transcription factor activity (GO:0003700);; Cellular Component: nucleus (GO:0005634);; Biological Process: regulation of transcription, DNA-templated (GO:0006355);; Biological Process: specification of floral organ identity (GO:0010093);; Mol…	--	Agamous-like MADS-box protein AGL9 homolog OS=Petunia hybrida GN=FBP2 PE=1 SV=2	DEFH72 [Antirrhinum majus]
c30371.graph_c0	39.3111	16.2441	6.33962e-09	-1.14864	down	--	--	--	Protein LHY OS=Arabidopsis thaliana GN=LHY PE=1 SV=2	PREDICTED: uncharacterized protein LOC101255972 isoform 1 [Solanum lycopersicum]
c36271.graph_c0	8.14211	3.32911	0.00345657	-1.14963	down	Cell cycle control, cell division, chromosome partitioning	--	--	Calponin homology domain-containing protein DDB_G0272472 OS=Dictyostelium discoideum GN=DDB_G0272472 PE=4 SV=1	hypothetical protein WALSEDRAFT_59066 [Wallemia sebi CBS 633.66]
c17512.graph_c0	22.1945	8.9181	2.70559e-07	-1.18601	down	General function prediction only	Molecular Function: zinc ion binding (GO:0008270);; Molecular Function: mannitol dehydrogenase activity (GO:0046029);; Biological Process: oxidation-reduction process (GO:0055114);;	K00083|0.0|vvi:100247537|hypothetical protein LOC100247537	Probable mannitol dehydrogenase OS=Fragaria ananassa GN=CAD PE=1 SV=1	hypothetical protein PRUPE_ppa007626mg [Prunus persica]
c35893.graph_c0	12.1171	1.9911	0	-2.44625	down	--	Biological Process: response to hypoxia (GO:0001666);; Cellular Component: nucleus (GO:0005634);; Biological Process: anaerobic respiration (GO:0009061);; Biological Process: systemic acquired resistance, salicylic acid mediated signaling pathway (GO:0009862);; Biological Process: xylem development (GO:0010089);; Biological Process: regulation of hydrogen peroxide metabolic process (GO:0010310);;…	K10712|1e-108|rcu:RCOM_0855090|Protein C10orf22, putative	2-aminoethanethiol dioxygenase OS=Homo sapiens GN=ADO PE=1 SV=2	PREDICTED: 2-aminoethanethiol dioxygenase-like [Solanum lycopersicum]
c31510.graph_c0	1.63446	0.311393	0.00253789	-2.12675	down	--	Molecular Function: enzyme inhibitor activity (GO:0004857);; Cellular Component: cell wall (GO:0005618);; Molecular Function: pectinesterase activity (GO:0030599);; Biological Process: cell wall modification (GO:0042545);; Biological Process: negative regulation of catalytic activity (GO:0043086);; Molecular Function: aspartyl esterase activity (GO:0045330);; Biological Process: pectin catabolic …	--	Probable pectinesterase/pectinesterase inhibitor 54 OS=Arabidopsis thaliana GN=PME54 PE=2 SV=1	Pectinesterase-2 precursor, putative [Ricinus communis]
c41726.graph_c0	15.4975	5.26054	8.214e-08	-1.42302	down	--	Molecular Function: protein binding (GO:0005515);; Biological Process: regulation of transcription, DNA-templated (GO:0006355);; Biological Process: photoperiodism (GO:0009648);; Biological Process: regulation of flower development (GO:0009909);; Biological Process: response to chitin (GO:0010200);; Biological Process: positive regulation of biological process (GO:0048518);;	--	Protein FD OS=Arabidopsis thaliana GN=FD PE=1 SV=1	Basic-leucine zipper transcription factor family protein, putative [Theobroma cacao]
c35152.graph_c0	8.6051	2.32252	8.68474e-07	-1.7335	down	Function unknown	--	--	Vacuolar iron transporter homolog 3 OS=Arabidopsis thaliana GN=At3g43630 PE=3 SV=1	Vacuolar iron transporter family protein [Theobroma cacao]
c26841.graph_c0	47.579	11.2875	0	-1.9474	down	--	Molecular Function: peptidase activity (GO:0008233);; Cellular Component: cytoplasmic membrane-bounded vesicle (GO:0016023);;	--	Protein ASPARTIC PROTEASE IN GUARD CELL 1 OS=Arabidopsis thaliana GN=ASPG1 PE=1 SV=1	hypothetical protein M569_03893, partial [Genlisea aurea]
c40490.graph_c0	156.988	49.5239	7.32747e-15	-1.53616	down	--	Biological Process: polysaccharide biosynthetic process (GO:0000271);; Cellular Component: nucleus (GO:0005634);; Cellular Component: plasma membrane (GO:0005886);; Biological Process: water transport (GO:0006833);; Biological Process: Golgi to vacuole transport (GO:0006896);; Biological Process: pattern specification process (GO:0007389);; Biological Process: regulation of cell size (GO:0008361)…	--	Protein WALLS ARE THIN 1 OS=Arabidopsis thaliana GN=WAT1 PE=1 SV=1	nodulin-like protein [Arabidopsis thaliana]
c21638.graph_c0	12.1651	1.0842	0	-3.30699	down	--	Cellular Component: membrane (GO:0016020);;	--	Uncharacterized membrane protein YOL092W OS=Saccharomyces cerevisiae (strain ATCC 204508 / S288c) GN=YOL092W PE=1 SV=1	hypothetical protein PRUPE_ppa007096mg [Prunus persica]
c39225.graph_c0	14.6285	5.37777	2.18008e-11	-1.31653	down	Function unknown	Biological Process: response to molecule of bacterial origin (GO:0002237);; Molecular Function: protein serine/threonine kinase activity (GO:0004674);; Molecular Function: protein tyrosine kinase activity (GO:0004713);; Molecular Function: ATP binding (GO:0005524);; Cellular Component: extracellular region (GO:0005576);; Biological Process: protein phosphorylation (GO:0006468);; Biological Proces…	--	Leucine-rich repeat receptor-like serine/threonine-protein kinase At1g17230 OS=Arabidopsis thaliana GN=At1g17230 PE=2 SV=2	PREDICTED: leucine-rich repeat receptor-like serine/threonine-protein kinase At1g17230-like [Vitis vinifera]
c40109.graph_c0	67.3758	21.231	0	-1.54039	down	--	--	--	Serine-rich adhesin for platelets OS=Staphylococcus haemolyticus (strain JCSC1435) GN=sraP PE=3 SV=1	PREDICTED: microtubule-associated protein futsch-like [Cicer arietinum]
c27508.graph_c0	11.9941	4.98604	3.96197e-06	-1.13626	down	--	Cellular Component: nuclear ubiquitin ligase complex (GO:0000152);; Biological Process: developmental process involved in reproduction (GO:0003006);; Molecular Function: calmodulin-dependent protein kinase activity (GO:0004683);; Molecular Function: protein binding (GO:0005515);; Molecular Function: ATP binding (GO:0005524);; Cellular Component: cytoplasm (GO:0005737);; Biological Process: glucos…	--	SNF1-related protein kinase catalytic subunit alpha KIN10 OS=Arabidopsis thaliana GN=KIN10 PE=1 SV=2	unnamed protein product [Vitis vinifera]
c20112.graph_c1	6.79301	2.395	0.00819008	-1.34638	down	--	--	--	Dof zinc finger protein DOF1.6 OS=Arabidopsis thaliana GN=DOF1.6 PE=2 SV=1	PREDICTED: dof zinc finger protein DOF3.4 [Vitis vinifera]
c14945.graph_c0	50.4524	20.9277	1.17816e-08	-1.14294	down	Transcription	Biological Process: response to stress (GO:0006950);; Biological Process: metabolic process (GO:0008152);; Biological Process: response to chitin (GO:0010200);; Biological Process: regulation of cellular process (GO:0050794);;	--	Heat stress transcription factor B-2a OS=Arabidopsis thaliana GN=HSFB2A PE=2 SV=1	hypothetical protein M569_12169, partial [Genlisea aurea]
c40548.graph_c0	103.211	30.9665	0	-1.61055	down	--	--	--	36.4 kDa proline-rich protein OS=Solanum lycopersicum GN=TPRP-F1 PE=2 SV=1	PREDICTED: uncharacterized protein LOC101251115 [Solanum lycopersicum]
c31210.graph_c0	1.06386	0.0388478	0.000234601	-3.66725	down	--	Biological Process: transcription, DNA-templated (GO:0006351);;	--	Scarecrow-like protein 14 OS=Arabidopsis thaliana GN=SCL14 PE=2 SV=2	PREDICTED: scarecrow-like protein 14-like [Solanum lycopersicum]
c20409.graph_c0	6.82563	2.31599	0.000606102	-1.40749	down	--	--	--	--	Uncharacterized protein TCM_006161 [Theobroma cacao]
c42193.graph_c0	13.8497	4.5859	3.2202e-09	-1.46063	down	Carbohydrate transport and metabolism	Biological Process: carbohydrate metabolic process (GO:0005975);; Biological Process: seed germination (GO:0009845);; Biological Process: determination of bilateral symmetry (GO:0009855);; Biological Process: polarity specification of adaxial/abaxial axis (GO:0009944);; Biological Process: meristem initiation (GO:0010014);; Biological Process: regulation of meristem growth (GO:0010075);; Molecula…	--	Mannan endo-1,4-beta-mannosidase 7 OS=Arabidopsis thaliana GN=MAN7 PE=2 SV=1	PREDICTED: mannan endo-1,4-beta-mannosidase 7 [Vitis vinifera]
c29421.graph_c0	2.03231	0.501714	0.00043474	-1.82625	down	--	Biological Process: cellular process (GO:0009987);; Molecular Function: transferase activity, transferring phosphorus-containing groups (GO:0016772);; Biological Process: single-organism process (GO:0044699);; Biological Process: response to stimulus (GO:0050896);;	--	Wall-associated receptor kinase 2 OS=Arabidopsis thaliana GN=WAK2 PE=1 SV=1	PREDICTED: wall-associated receptor kinase 2-like [Vitis vinifera]
c17826.graph_c0	8.25779	3.21477	0.00400867	-1.21604	down	General function prediction only	Cellular Component: nucleus (GO:0005634);; Cellular Component: cytosol (GO:0005829);; Molecular Function: lyase activity (GO:0016829);; Molecular Function: protein homodimerization activity (GO:0042803);;	--	Cytokinin riboside 5&apos;-monophosphate phosphoribohydrolase LOG8 OS=Arabidopsis thaliana GN=LOG8 PE=1 SV=1	hypothetical protein PRUPE_ppa022354mg [Prunus persica]
c35335.graph_c1	3.99035	1.12159	4.62328e-11	-1.69261	down	--	--	--	Retrovirus-related Pol polyprotein LINE-1 OS=Mus musculus GN=Pol PE=1 SV=2	hypothetical protein PRUPE_ppa022115mg [Prunus persica]
c27051.graph_c1	27.178	10.4757	1.75684e-06	-1.2428	down	Posttranslational modification, protein turnover, chaperones	Molecular Function: ATP binding (GO:0005524);; Cellular Component: cell wall (GO:0005618);; Cellular Component: cytosol (GO:0005829);; Cellular Component: plasma membrane (GO:0005886);; Biological Process: protein folding (GO:0006457);; Biological Process: response to heat (GO:0009408);; Biological Process: defense response to bacterium (GO:0042742);; Biological Process: response to arsenic-conta…	K04079|1e-165|vvi:100265661|hypothetical protein LOC100265661	Heat shock protein 82 (Fragment) OS=Nicotiana tabacum GN=HSP82 PE=1 SV=1	RecName: Full=Heat shock protein 82
c31095.graph_c0	7.70479	0.0922451	0	-5.65554	down	--	Molecular Function: sequence-specific DNA binding transcription factor activity (GO:0003700);; Cellular Component: nucleus (GO:0005634);; Biological Process: regulation of transcription, DNA-templated (GO:0006355);; Biological Process: gibberellic acid mediated signaling pathway (GO:0009740);; Biological Process: maintenance of inflorescence meristem identity (GO:0010077);; Biological Process: fl…	--	Floricaula protein OS=Antirrhinum majus GN=FLO PE=2 SV=1	RecName: Full=Floricaula protein
c25987.graph_c0	9.2135	3.65878	0.00086218	-1.19275	down	--	Molecular Function: heme oxygenase (decyclizing) activity (GO:0004392);; Molecular Function: calcium ion binding (GO:0005509);; Cellular Component: vacuole (GO:0005773);; Cellular Component: endoplasmic reticulum (GO:0005783);; Cellular Component: lipid particle (GO:0005811);; Biological Process: defense response (GO:0006952);; Biological Process: response to water deprivation (GO:0009414);; Biol…	--	Peroxygenase OS=Sesamum indicum GN=SOP1 PE=1 SV=1	RecName: Full=Peroxygenase; AltName: Full=Caleosin; Short=SiCLO
c13787.graph_c0	2.91903	0.520562	0.00296261	-2.20088	down	--	Biological Process: nitrogen compound metabolic process (GO:0006807);; Biological Process: simple leaf morphogenesis (GO:0060776);;	--	LOB domain-containing protein 37 OS=Arabidopsis thaliana GN=LBD37 PE=2 SV=1	PREDICTED: LOB domain-containing protein 37-like [Solanum lycopersicum]
c37219.graph_c0	35.4806	13.3762	2.93158e-10	-1.27976	down	--	Molecular Function: nucleotide binding (GO:0000166);; Molecular Function: protein kinase activity (GO:0004672);; Cellular Component: nucleus (GO:0005634);; Cellular Component: plasma membrane (GO:0005886);; Molecular Function: transcription factor binding (GO:0008134);; Cellular Component: chloroplast (GO:0009507);; Biological Process: response to auxin (GO:0009733);; Biological Process: response…	--	Serine/threonine-protein kinase OXI1 OS=Arabidopsis thaliana GN=OXI1 PE=1 SV=1	serine/threonine protein kinase, putative [Ricinus communis]
c28589.graph_c0	12.6898	2.55184	0	-2.17789	down	--	Biological Process: response to stimulus (GO:0050896);;	--	BTB/POZ domain-containing protein At5g47800 OS=Arabidopsis thaliana GN=At5g47800 PE=2 SV=1	PREDICTED: BTB/POZ domain-containing protein At5g47800-like [Vitis vinifera]
c36279.graph_c0	2.09925	0.405826	2.00822e-06	-2.16887	down	--	Molecular Function: hydrolase activity, hydrolyzing O-glycosyl compounds (GO:0004553);; Cellular Component: plasma membrane (GO:0005886);; Biological Process: sucrose biosynthetic process (GO:0005986);; Biological Process: response to oxidative stress (GO:0006979);; Biological Process: response to water deprivation (GO:0009414);; Cellular Component: chloroplast (GO:0009507);; Biological Process: …	--	Probable galactinol--sucrose galactosyltransferase 1 OS=Arabidopsis thaliana GN=RFS1 PE=2 SV=1	PREDICTED: probable galactinol--sucrose galactosyltransferase 1 [Vitis vinifera]
c40318.graph_c0	1171.58	232.81	0	-2.20602	down	--	--	--	Uncharacterized protein AFUA_6G14090 OS=Neosartorya fumigata (strain ATCC MYA-4609 / Af293 / CBS 101355 / FGSC A1100) GN=AFUA_6G14090 PE=1 SV=1	hypothetical protein FOXB_05692 [Fusarium oxysporum Fo5176]
c38156.graph_c0	9.1276	4.14678	0.000503081	-1.00719	down	Amino acid transport and metabolism	Biological Process: tryptophan catabolic process (GO:0006569);; Biological Process: response to symbiotic fungus (GO:0009610);; Biological Process: indoleacetic acid biosynthetic process (GO:0009684);; Molecular Function: isomerase activity (GO:0016853);; Biological Process: cysteine biosynthetic process (GO:0019344);; Molecular Function: pyridoxal phosphate binding (GO:0030170);; Molecular Funct…	--	Proline-rich receptor-like protein kinase PERK2 OS=Arabidopsis thaliana GN=PERK2 PE=2 SV=3	hypothetical protein M569_16792, partial [Genlisea aurea]
c32063.graph_c0	64.4151	22.2217	1.0643e-11	-1.40667	down	--	--	--	Protein GLUTAMINE DUMPER 1 OS=Arabidopsis thaliana GN=GDU1 PE=1 SV=1	PREDICTED: protein GLUTAMINE DUMPER 5-like [Cicer arietinum]
c16462.graph_c0	3.09473	0.767594	0.00670714	-1.79844	down	--	--	--	Putative ribonuclease H protein At1g65750 OS=Arabidopsis thaliana GN=At1g65750 PE=3 SV=1	RecName: Full=Putative ribonuclease H protein At1g65750
c31542.graph_c1	7.42298	1.01646	6.04404e-08	-2.62084	down	--	Biological Process: response to hypoxia (GO:0001666);; Cellular Component: nucleus (GO:0005634);; Biological Process: systemic acquired resistance, salicylic acid mediated signaling pathway (GO:0009862);; Biological Process: xylem development (GO:0010089);; Biological Process: regulation of hydrogen peroxide metabolic process (GO:0010310);; Biological Process: cell wall macromolecule metabolic pr…	K10712|4e-51|rcu:RCOM_0855090|Protein C10orf22, putative	--	hypothetical protein PRUPE_ppa009667mg [Prunus persica]
c25254.graph_c1	22.4413	8.99304	3.86248e-09	-1.19224	down	Cell wall/membrane/envelope biogenesis	Biological Process: signal transduction (GO:0007165);; Cellular Component: membrane (GO:0016020);; Biological Process: transmembrane transport (GO:0055085);;	--	Mechanosensitive ion channel protein 10 OS=Arabidopsis thaliana GN=MSL10 PE=1 SV=1	Mechanosensitive channel of small conductance-like 10 [Theobroma cacao]
c38064.graph_c0	145.539	65.3448	1.29886e-07	-1.02994	down	--	Biological Process: immune response (GO:0006955);; Biological Process: regulation of flower development (GO:0009909);; Biological Process: histone modification (GO:0016570);; Biological Process: cell wall macromolecule catabolic process (GO:0016998);; Molecular Function: peptidoglycan binding (GO:0042834);; Cellular Component: anchored component of plasma membrane (GO:0046658);; Biological Proces…	--	LysM domain-containing GPI-anchored protein 1 OS=Arabidopsis thaliana GN=LYM1 PE=1 SV=1	PREDICTED: lysM domain-containing GPI-anchored protein 1 [Vitis vinifera]
c17499.graph_c0	2.41107	0.660319	0.000823943	-1.68907	down	--	--	--	Putative ribonuclease H protein At1g65750 OS=Arabidopsis thaliana GN=At1g65750 PE=3 SV=1	hypothetical protein PRUPE_ppa016553mg [Prunus persica]
c33269.graph_c1	33.5208	14.3572	0.000184861	-1.09063	down	Secondary metabolites biosynthesis, transport and catabolism	Molecular Function: copper ion binding (GO:0005507);; Molecular Function: L-ascorbate oxidase activity (GO:0008447);; Cellular Component: plant-type cell wall (GO:0009505);; Cellular Component: membrane (GO:0016020);; Cellular Component: apoplast (GO:0048046);; Biological Process: oxidation-reduction process (GO:0055114);;	--	L-ascorbate oxidase homolog OS=Nicotiana tabacum PE=1 SV=1	PREDICTED: L-ascorbate oxidase homolog [Cucumis sativus]
c41260.graph_c0	47.0017	11.9149	4.44089e-16	-1.84525	down	--	Molecular Function: serine-type endopeptidase activity (GO:0004252);; Molecular Function: identical protein binding (GO:0042802);; Biological Process: negative regulation of catalytic activity (GO:0043086);;	--	--	hypothetical protein M569_12360 [Genlisea aurea]
c41621.graph_c0	24.9044	8.99416	9.09408e-07	-1.33425	down	--	Cellular Component: Golgi apparatus (GO:0005794);; Cellular Component: cytosol (GO:0005829);; Cellular Component: plant-type cell wall (GO:0009505);; Cellular Component: plasmodesma (GO:0009506);; Cellular Component: chloroplast (GO:0009507);; Biological Process: response to arsenic-containing substance (GO:0046685);;	--	--	putative phosphate-induced protein [Capsicum chinense]
c32734.graph_c0	10.3696	3.82799	2.09334e-08	-1.30692	down	--	Biological Process: double fertilization forming a zygote and endosperm (GO:0009567);;	--	--	PREDICTED: uncharacterized protein LOC101250471 [Solanum lycopersicum]
c42165.graph_c0	18.6004	4.7822	1.89165e-09	-1.81113	down	--	Biological Process: response to auxin (GO:0009733);;	K14488|6e-53|vvi:100258180|hypothetical protein LOC100258180	Indole-3-acetic acid-induced protein ARG7 OS=Vigna radiata var. radiata GN=ARG7 PE=2 SV=1	SAUR-like auxin-responsive protein family [Theobroma cacao]
c18703.graph_c0	40.3832	4.02172	0	-3.1497	down	--	Biological Process: defense response (GO:0006952);; Biological Process: response to biotic stimulus (GO:0009607);;	--	MLP-like protein 31 OS=Arabidopsis thaliana GN=MLP31 PE=2 SV=2	putative major latex-like protein [Salvia miltiorrhiza]
c25601.graph_c1	7.04339	2.66811	0.00579464	-1.25179	down	--	Molecular Function: binding (GO:0005488);; Molecular Function: oxidoreductase activity (GO:0016491);;	--	Cytochrome P450 89A2 OS=Arabidopsis thaliana GN=CYP89A2 PE=2 SV=2	hypothetical protein PRUPE_ppa004199mg [Prunus persica]
c14568.graph_c1	23.8301	5.51401	3.35287e-14	-1.96905	down	--	--	--	ZF-HD homeobox protein At4g24660 OS=Arabidopsis thaliana GN=At4g24660 PE=1 SV=1	hypothetical protein M569_13783, partial [Genlisea aurea]
c23139.graph_c0	6.99482	1.12998	4.44089e-16	-2.46649	down	Carbohydrate transport and metabolism	Biological Process: alkaloid biosynthetic process (GO:0009821);; Molecular Function: raucaffricine beta-glucosidase activity (GO:0050247);; Molecular Function: vomilenine glucosyltransferase activity (GO:0050506);;	--	Strictosidine-O-beta-D-glucosidase OS=Rauvolfia serpentina GN=SGR1 PE=1 SV=1	beta-glucosidase [Olea europaea subsp. europaea]
c42429.graph_c0	8.72092	1.48611	6.66134e-16	-2.39311	down	--	Molecular Function: copper ion binding (GO:0005507);; Molecular Function: primary amine oxidase activity (GO:0008131);; Biological Process: amine metabolic process (GO:0009308);; Cellular Component: chloroplast (GO:0009507);; Molecular Function: transferase activity, transferring acyl groups other than amino-acyl groups (GO:0016747);; Molecular Function: quinone binding (GO:0048038);; Biological …	--	Shikimate O-hydroxycinnamoyltransferase OS=Nicotiana tabacum GN=HST PE=1 SV=1	PREDICTED: omega-hydroxypalmitate O-feruloyl transferase [Vitis vinifera]
c43753.graph_c0	1.45014	0.271224	0.00642199	-2.13418	down	--	Molecular Function: transporter activity (GO:0005215);; Biological Process: transport (GO:0006810);; Cellular Component: chloroplast (GO:0009507);; Cellular Component: membrane (GO:0016020);; Biological Process: brassinosteroid biosynthetic process (GO:0016132);;	--	Probable folate-biopterin transporter 6 OS=Arabidopsis thaliana GN=At5g10820 PE=2 SV=1	Major facilitator superfamily protein [Theobroma cacao]
c23736.graph_c1	6.29512	1.96276	3.39677e-05	-1.52971	down	Posttranslational modification, protein turnover, chaperones	Molecular Function: ATP binding (GO:0005524);; Biological Process: response to stress (GO:0006950);; Molecular Function: 2-alkenal reductase [NAD(P)] activity (GO:0032440);; Biological Process: oxidation-reduction process (GO:0055114);;	--	Heat shock cognate 70 kDa protein 2 OS=Solanum lycopersicum GN=HSC-2 PE=1 SV=1	70 kDa heat shock protein [Sandersonia aurantiaca]
c32206.graph_c0	65.3787	28.229	3.7163e-07	-1.08446	down	Amino acid transport and metabolism	Molecular Function: glycine dehydrogenase (decarboxylating) activity (GO:0004375);; Molecular Function: ATP binding (GO:0005524);; Cellular Component: glycine cleavage complex (GO:0005960);; Biological Process: response to sucrose (GO:0009744);; Biological Process: response to glucose (GO:0009749);; Biological Process: response to fructose (GO:0009750);; Biological Process: glycine decarboxylatio…	K02437|2e-84|vvi:100252595|hypothetical protein LOC100252595	Glycine cleavage system H protein 2, mitochondrial OS=Arabidopsis thaliana GN=GDH2 PE=1 SV=1	hypothetical protein M569_03153 [Genlisea aurea]
c24427.graph_c0	32.1586	7.98855	0	-1.87743	down	Carbohydrate transport and metabolism	Biological Process: pentose-phosphate shunt (GO:0006098);; Molecular Function: 6-phosphogluconolactonase activity (GO:0017057);;	--	Probable 6-phosphogluconolactonase 2 OS=Oryza sativa subsp. japonica GN=Os07g0604000 PE=2 SV=1	PREDICTED: probable 6-phosphogluconolactonase 1-like [Solanum lycopersicum]
c19802.graph_c1	15.9672	2.61687	1.28372e-10	-2.4203	down	--	Molecular Function: sequence-specific DNA binding transcription factor activity (GO:0003700);; Cellular Component: nucleus (GO:0005634);; Biological Process: regulation of transcription, DNA-templated (GO:0006355);; Molecular Function: sequence-specific DNA binding (GO:0043565);;	--	Homeobox protein SBH1 OS=Glycine max GN=H1 PE=2 SV=1	hirzina [Antirrhinum majus]
c38285.graph_c0	10.0584	1.4937	0	-2.60815	down	--	Cellular Component: plasma membrane (GO:0005886);; Biological Process: phosphate ion transport (GO:0006817);; Cellular Component: integral component of membrane (GO:0016021);; Biological Process: cellular response to phosphate starvation (GO:0016036);; Biological Process: galactolipid biosynthetic process (GO:0019375);; Biological Process: negative regulation of transcription, DNA-templated (GO:0…	--	Phosphate transporter PHO1 homolog 1 OS=Arabidopsis thaliana GN=PHO1-H1 PE=2 SV=1	PREDICTED: phosphate transporter PHO1 homolog 1 isoform 2 [Vitis vinifera]
c34513.graph_c0	3.37135	0.698722	3.17811e-05	-2.06482	down	Replication, recombination and repair	Molecular Function: nucleic acid binding (GO:0003676);; Molecular Function: exonuclease activity (GO:0004527);; Cellular Component: nucleus (GO:0005634);; Molecular Function: zinc ion binding (GO:0008270);;	--	RNA exonuclease 4 OS=Homo sapiens GN=REXO4 PE=1 SV=2	PREDICTED: RNA exonuclease 4-like [Solanum lycopersicum]
c40675.graph_c0	128.302	53.4524	2.79462e-09	-1.13746	down	--	Cellular Component: cytoplasm (GO:0005737);; Molecular Function: oxidoreductase activity (GO:0016491);; Biological Process: oxidation-reduction process (GO:0055114);;	--	Isoflavone reductase-like protein OS=Olea europaea PE=1 SV=1	phenylcoumaran benzylic ether reductase homolog Fi1 [Forsythia x intermedia]
c40510.graph_c0	142.833	23.1029	0	-2.50029	down	--	Cellular Component: nucleus (GO:0005634);;	--	--	PREDICTED: uncharacterized protein LOC101248120 [Solanum lycopersicum]
c45294.graph_c0	1.28199	0.343629	7.1516e-05	-1.72888	down	Defense mechanisms	Molecular Function: ATP binding (GO:0005524);; Biological Process: ATP catabolic process (GO:0006200);; Molecular Function: xenobiotic-transporting ATPase activity (GO:0008559);; Cellular Component: integral component of membrane (GO:0016021);; Biological Process: transmembrane transport (GO:0055085);;	--	ABC transporter B family member 15 OS=Arabidopsis thaliana GN=ABCB15 PE=1 SV=1	PREDICTED: ABC transporter B family member 15-like [Vitis vinifera]
c18348.graph_c0	14.3544	2.78926	0	-2.22136	down	General function prediction only	Molecular Function: iron ion binding (GO:0005506);; Molecular Function: transcription factor binding (GO:0008134);; Biological Process: gibberellin biosynthetic process (GO:0009686);; Biological Process: response to gibberellin (GO:0009739);; Biological Process: seed germination (GO:0009845);; Biological Process: response to red light (GO:0010114);; Molecular Function: gibberellin 3-beta-dioxygen…	--	Gibberellin 3-beta-dioxygenase 1 OS=Arabidopsis thaliana GN=GA3OX1 PE=1 SV=2	gibberellin 3-oxidase [Torenia fournieri]
c35156.graph_c1	1.67027	0.480307	0.000978914	-1.62477	down	Defense mechanisms	Molecular Function: ATP binding (GO:0005524);; Biological Process: ATP catabolic process (GO:0006200);; Biological Process: drug transmembrane transport (GO:0006855);; Cellular Component: plasmodesma (GO:0009506);; Molecular Function: organic phosphonate transmembrane-transporting ATPase activity (GO:0015416);; Cellular Component: membrane (GO:0016020);;	--	ABC transporter G family member 31 OS=Arabidopsis thaliana GN=ABCG31 PE=2 SV=1	predicted protein [Populus trichocarpa]
c38455.graph_c0	82.8635	27.369	1.11022e-15	-1.47189	down	General function prediction only	Molecular Function: nucleotide binding (GO:0000166);; Molecular Function: RNA binding (GO:0003723);; Cellular Component: plastid (GO:0009536);; Biological Process: response to high light intensity (GO:0009644);; Biological Process: regulation of RNA splicing (GO:0043484);;	--	Serine/arginine repetitive matrix protein 5 OS=Homo sapiens GN=SRRM5 PE=1 SV=3	PREDICTED: uncharacterized protein LOC101294250 [Fragaria vesca subsp. vesca]
c36384.graph_c1	3.11525	0.879025	0.00408498	-1.64063	down	General function prediction only	Molecular Function: iron ion binding (GO:0005506);; Molecular Function: oxidoreductase activity, acting on paired donors, with incorporation or reduction of molecular oxygen, 2-oxoglutarate as one donor, and incorporation of one atom each of oxygen into both donors (GO:0016706);; Biological Process: oxidation-reduction process (GO:0055114);;	K05282|0.0|rcu:RCOM_1498120|gibberellin 20-oxidase, putative (EC:1.14.11.15)	Gibberellin 20 oxidase 2 OS=Arabidopsis thaliana GN=GA20OX2 PE=2 SV=1	gibberellin 20-oxidase [Torenia fournieri]
c37518.graph_c0	20.9874	9.50053	1.42531e-05	-1.01548	down	--	Molecular Function: anthranilate N-benzoyltransferase activity (GO:0047672);;	--	BAHD acyltransferase DCR OS=Arabidopsis thaliana GN=DCR PE=2 SV=1	AER [Nicotiana tabacum]
c40960.graph_c0	60.3117	21.0024	5.52558e-12	-1.39372	down	Intracellular trafficking, secretion, and vesicular transport	Biological Process: response to desiccation (GO:0009269);; Biological Process: response to cold (GO:0009409);; Cellular Component: plasmodesma (GO:0009506);; Biological Process: response to abscisic acid (GO:0009737);; Biological Process: hyperosmotic salinity response (GO:0042538);; Biological Process: defense response to bacterium (GO:0042742);;	--	HVA22-like protein a OS=Arabidopsis thaliana GN=HVA22A PE=2 SV=1	PREDICTED: HVA22-like protein c-like [Solanum lycopersicum]
c39121.graph_c1	9.23815	3.80206	0.000814488	-1.14369	down	--	--	--	Probable disease resistance protein At1g58390 OS=Arabidopsis thaliana GN=At1g58390 PE=2 SV=4	PREDICTED: putative disease resistance protein At1g50180-like [Solanum lycopersicum]
c41989.graph_c0	18.1392	6.84338	1.75098e-07	-1.27483	down	--	Cellular Component: integral component of membrane (GO:0016021);;	--	Tetraspanin-6 OS=Arabidopsis thaliana GN=TET6 PE=2 SV=1	PREDICTED: tetraspanin-6-like [Solanum lycopersicum]
c42889.graph_c0	4.60254	0.761054	0.000175156	-2.326	down	--	Molecular Function: DNA binding (GO:0003677);; Molecular Function: chromatin binding (GO:0003682);; Cellular Component: nucleus (GO:0005634);; Biological Process: regulation of transcription, DNA-templated (GO:0006355);; Biological Process: gravitropism (GO:0009630);; Biological Process: embryo development ending in seed dormancy (GO:0009793);; Biological Process: flower development (GO:0009908);…	--	Transcription factor RADIALIS OS=Antirrhinum majus GN=RAD PE=1 SV=1	RecName: Full=Transcription factor RADIALIS
c41925.graph_c0	16.6756	7.57524	1.75186e-06	-1.01186	down	Function unknown	Biological Process: response to molecule of bacterial origin (GO:0002237);; Molecular Function: transmembrane receptor protein serine/threonine kinase activity (GO:0004675);; Molecular Function: protein tyrosine kinase activity (GO:0004713);; Molecular Function: protein binding (GO:0005515);; Molecular Function: ATP binding (GO:0005524);; Cellular Component: plasma membrane (GO:0005886);; Biologi…	--	Serine/threonine-protein kinase BRI1-like 2 OS=Arabidopsis thaliana GN=BRL2 PE=1 SV=1	PREDICTED: serine/threonine-protein kinase BRI1-like 2-like [Solanum lycopersicum]
c13790.graph_c0	4.19509	0.656518	1.38767e-07	-2.45036	down	--	--	--	--	PREDICTED: uncharacterized protein LOC100266462 [Vitis vinifera]
c33199.graph_c0	2.2498	0.54305	0.00201942	-1.8433	down	--	Molecular Function: adenyl nucleotide binding (GO:0030554);;	--	CBS domain-containing protein CBSX5 OS=Arabidopsis thaliana GN=CBSX5 PE=2 SV=2	PREDICTED: CBS domain-containing protein CBSX5-like [Solanum lycopersicum]
c23799.graph_c0	6.05634	1.51315	0.00388509	-1.79461	down	--	--	--	--	PREDICTED: uncharacterized protein LOC100251924 [Vitis vinifera]
c38155.graph_c0	10.6942	3.02255	4.85167e-14	-1.68996	down	--	Cellular Component: mitochondrion (GO:0005739);;	--	Rab9 effector protein with kelch motifs OS=Bos taurus GN=RABEPK PE=2 SV=1	unnamed protein product [Vitis vinifera]
c40724.graph_c0	25.9236	9.46623	4.59521e-12	-1.32669	down	Posttranslational modification, protein turnover, chaperones	Molecular Function: protein binding (GO:0005515);; Molecular Function: ATP binding (GO:0005524);; Biological Process: ATP catabolic process (GO:0006200);; Biological Process: protein folding (GO:0006457);; Cellular Component: chloroplast stroma (GO:0009570);; Biological Process: response to high light intensity (GO:0009644);; Cellular Component: chloroplast envelope (GO:0009941);; Biological Proc…	--	Chaperone protein ClpB1 OS=Arabidopsis thaliana GN=CLPB1 PE=1 SV=2	101 kDa heat shock protein [Nicotiana tabacum]
c26463.graph_c0	10.1837	4.47617	0.00652192	-1.04894	down	--	--	--	Protein CREG1 OS=Gallus gallus GN=CREG1 PE=2 SV=1	Pyridoxamine 5\&apos;-phosphate oxidase family protein isoform 2 [Theobroma cacao]
c19147.graph_c0	4.28075	1.42465	0.00750253	-1.42296	down	--	Biological Process: transition metal ion transport (GO:0000041);; Molecular Function: peroxidase activity (GO:0004601);; Cellular Component: extracellular region (GO:0005576);; Biological Process: response to oxidative stress (GO:0006979);; Biological Process: plant-type cell wall organization (GO:0009664);; Biological Process: lignin metabolic process (GO:0009808);; Molecular Function: heme bind…	--	Peroxidase 25 OS=Arabidopsis thaliana GN=PER25 PE=2 SV=2	PREDICTED: peroxidase 25 [Vitis vinifera]
c22056.graph_c0	53.3754	21.3814	0.00341309	-1.17763	down	--	Molecular Function: ATP binding (GO:0005524);; Cellular Component: cell wall (GO:0005618);; Cellular Component: nucleolus (GO:0005730);; Cellular Component: mitochondrion (GO:0005739);; Cellular Component: cytosol (GO:0005829);; Cellular Component: plasma membrane (GO:0005886);; Biological Process: protein folding (GO:0006457);; Biological Process: defense response (GO:0006952);; Biological Proce…	K04079|1e-39|rcu:RCOM_0104810|heat shock protein, putative	Heat shock cognate protein 80 OS=Solanum lycopersicum GN=HSC80 PE=2 SV=1	heat-shock protein 80 [Euphorbia esula]
c23535.graph_c0	8.75269	2.69336	0.000983428	-1.5359	down	--	--	--	Glucan endo-1,3-beta-glucosidase 4 OS=Arabidopsis thaliana GN=At3g13560 PE=1 SV=1	predicted protein [Populus trichocarpa]
c37915.graph_c0	6.58627	2.75872	0.00180271	-1.11795	down	--	--	--	Transcription factor bHLH62 OS=Arabidopsis thaliana GN=BHLH62 PE=2 SV=1	PREDICTED: transcription factor bHLH62-like [Glycine max]
c18662.graph_c0	39.0576	16.1324	2.27718e-09	-1.14973	down	Cell wall/membrane/envelope biogenesis	Biological Process: sucrose metabolic process (GO:0005985);; Biological Process: biosynthetic process (GO:0009058);; Molecular Function: sucrose synthase activity (GO:0016157);;	K00695|0.0|vvi:100267606|hypothetical protein LOC100267606	Sucrose synthase 2 OS=Pisum sativum GN=SUS2 PE=2 SV=1	sucrose synthase 2 [Orobanche ramosa]
c31308.graph_c1	12.9935	4.48955	3.18144e-11	-1.4039	down	Amino acid transport and metabolism	Molecular Function: G-protein coupled GABA receptor activity (GO:0004965);; Molecular Function: ionotropic glutamate receptor activity (GO:0004970);; Molecular Function: intracellular ligand-gated ion channel activity (GO:0005217);; Molecular Function: extracellular-glutamate-gated ion channel activity (GO:0005234);; Biological Process: ion transport (GO:0006811);; Biological Process: cellular ca…	--	Glutamate receptor 3.6 OS=Arabidopsis thaliana GN=GLR3.6 PE=2 SV=1	glutamate-gated kainate-type ion channel receptor subunit GluR5 [Populus trichocarpa]
c23183.graph_c0	8.46679	1.48403	0.00055486	-2.24395	down	--	Molecular Function: sequence-specific DNA binding transcription factor activity (GO:0003700);; Molecular Function: protein binding (GO:0005515);; Cellular Component: nucleus (GO:0005634);; Molecular Function: zinc ion binding (GO:0008270);; Biological Process: response to blue light (GO:0009637);; Biological Process: response to high light intensity (GO:0009644);; Biological Process: response to …	--	Zinc finger protein CONSTANS-LIKE 3 OS=Arabidopsis thaliana GN=COL3 PE=1 SV=1	hypothetical protein M569_01485, partial [Genlisea aurea]
c44469.graph_c0	1.3718	0.0939237	0.000562965	-3.18589	down	--	Cellular Component: chloroplast thylakoid lumen (GO:0009543);;	--	Uncharacterized protein At4g15970 OS=Arabidopsis thaliana GN=At4g15970 PE=2 SV=1	pentatricopeptide repeat-containing protein, putative [Ricinus communis]
c21064.graph_c0	2.01763	0	6.12516e-05	-4.53026	down	--	Cellular Component: nucleus (GO:0005634);; Biological Process: regulation of transcription, DNA-templated (GO:0006355);; Biological Process: regulation of circadian rhythm (GO:0042752);; Biological Process: negative regulation of long-day photoperiodism, flowering (GO:0048579);;	--	Zinc finger protein 2 OS=Arabidopsis thaliana GN=ZFP2 PE=2 SV=1	PREDICTED: uncharacterized protein LOC100246047 [Vitis vinifera]
c30586.graph_c0	10.7557	4.03975	0.00574606	-1.26331	down	--	Biological Process: lipid transport (GO:0006869);; Molecular Function: lipid binding (GO:0008289);;	--	Non-specific lipid-transfer protein 2 OS=Solanum lycopersicum GN=LE16 PE=2 SV=1	lipid transfer protein [Sesamum indicum]
c33346.graph_c0	18.5402	4.63754	0	-1.86627	down	--	Molecular Function: sequence-specific DNA binding transcription factor activity (GO:0003700);; Cellular Component: nucleus (GO:0005634);; Biological Process: regulation of transcription, DNA-templated (GO:0006355);; Molecular Function: sequence-specific DNA binding (GO:0043565);;	--	Homeobox protein knotted-1-like 10 OS=Oryza sativa subsp. japonica GN=OSH71 PE=2 SV=1	knotted 1 [Nicotiana tabacum]
c24927.graph_c0	2.82902	0.0911509	3.0121e-05	-3.84093	down	--	Molecular Function: protein binding (GO:0005515);; Biological Process: transcription, DNA-templated (GO:0006351);; Biological Process: fruit ripening, climacteric (GO:0009836);; Biological Process: regulation of ethylene biosynthetic process (GO:0010364);; Biological Process: carotenoid biosynthetic process (GO:0016117);; Biological Process: floral organ development (GO:0048437);; Biological Proc…	--	MADS-box protein CMB1 OS=Dianthus caryophyllus GN=CMB1 PE=2 SV=1	MADS-box transcription factor FBP4 [Petunia x hybrida]
c31123.graph_c0	2.93399	0.505076	7.27074e-06	-2.30652	down	--	Biological Process: activation of MAPKK activity (GO:0000186);; Molecular Function: MAP kinase kinase kinase activity (GO:0004709);; Molecular Function: ATP binding (GO:0005524);;	--	Putative serine/threonine-protein kinase/receptor R826 OS=Acanthamoeba polyphaga mimivirus GN=MIMI_R826 PE=4 SV=2	PREDICTED: putative serine/threonine-protein kinase/receptor R826-like [Solanum lycopersicum]
c39078.graph_c0	44.2564	10.011	0	-2.01123	down	Amino acid transport and metabolism	Molecular Function: glutamate dehydrogenase [NAD(P)+] activity (GO:0004353);; Molecular Function: copper ion binding (GO:0005507);; Molecular Function: ATP binding (GO:0005524);; Cellular Component: mitochondrion (GO:0005739);; Biological Process: cellular amino acid metabolic process (GO:0006520);; Molecular Function: zinc ion binding (GO:0008270);; Biological Process: response to absence of lig…	K00261|1e-176|rcu:RCOM_1121650|glutamate dehydrogenase, putative (EC:1.4.1.3)	Glutamate dehydrogenase B OS=Nicotiana plumbaginifolia GN=GDHB PE=2 SV=1	glutamate dehydrogenase, putative [Ricinus communis]
c26672.graph_c0	11.9412	1.62388	1.58318e-13	-2.68352	down	--	--	--	LOB domain-containing protein 21 OS=Arabidopsis thaliana GN=LBD21 PE=2 SV=1	unknown [Populus trichocarpa]
c19778.graph_c0	19.3428	6.91806	8.24186e-09	-1.35199	down	--	Molecular Function: intracellular cAMP activated cation channel activity (GO:0005222);; Molecular Function: inward rectifier potassium channel activity (GO:0005242);; Molecular Function: calcium channel activity (GO:0005262);; Molecular Function: calmodulin binding (GO:0005516);; Cellular Component: plasma membrane (GO:0005886);; Biological Process: nitric oxide mediated signal transduction (GO:0…	--	Cyclic nucleotide-gated ion channel 2 OS=Arabidopsis thaliana GN=CNGC2 PE=1 SV=1	PREDICTED: cyclic nucleotide-gated ion channel 2-like isoform 1 [Solanum lycopersicum]
c31065.graph_c0	5.04993	1.91864	0.00018123	-1.25656	down	--	Molecular Function: nucleic acid binding (GO:0003676);; Molecular Function: zinc ion binding (GO:0008270);; Biological Process: DNA integration (GO:0015074);;	--	Retrovirus-related Pol polyprotein from transposon TNT 1-94 OS=Nicotiana tabacum PE=2 SV=1	hypothetical protein VITISV_017069 [Vitis vinifera]
c31542.graph_c0	6.69736	0.666982	1.77908e-06	-2.95838	down	--	Biological Process: response to hypoxia (GO:0001666);; Biological Process: systemic acquired resistance, salicylic acid mediated signaling pathway (GO:0009862);; Biological Process: xylem development (GO:0010089);; Biological Process: regulation of hydrogen peroxide metabolic process (GO:0010310);; Biological Process: cell wall macromolecule metabolic process (GO:0044036);; Molecular Function: cy…	K10712|2e-50|vvi:100266451|hypothetical protein LOC100266451	2-aminoethanethiol dioxygenase OS=Homo sapiens GN=ADO PE=1 SV=2	PREDICTED: 2-aminoethanethiol dioxygenase-like [Solanum lycopersicum]
c18124.graph_c0	24.6029	10.7462	2.99752e-07	-1.06829	down	Secondary metabolites biosynthesis, transport and catabolism	Molecular Function: copper ion binding (GO:0005507);; Cellular Component: extracellular region (GO:0005576);; Cellular Component: endosome (GO:0005768);; Cellular Component: vacuole (GO:0005773);; Cellular Component: Golgi apparatus (GO:0005794);; Cellular Component: trans-Golgi network (GO:0005802);; Molecular Function: primary amine oxidase activity (GO:0008131);; Biological Process: amine meta…	--	Primary amine oxidase OS=Arabidopsis thaliana GN=At1g62810 PE=2 SV=1	Amine oxidase [copper-containing] precursor, putative [Ricinus communis]
c32340.graph_c0	15.5308	2.71716	0	-2.37122	down	--	Cellular Component: chloroplast (GO:0009507);; Cellular Component: membrane (GO:0016020);;	--	WAT1-related protein At5g07050 OS=Arabidopsis thaliana GN=At5g07050 PE=2 SV=1	PREDICTED: auxin-induced protein 5NG4 isoform 1 [Vitis vinifera]
c30785.graph_c0	5.72666	1.25469	4.41169e-09	-2.02623	down	--	Cellular Component: cell wall (GO:0005618);; Cellular Component: nucleus (GO:0005634);; Biological Process: regulation of transcription, DNA-templated (GO:0006355);; Molecular Function: transcription regulatory region DNA binding (GO:0044212);; Biological Process: integument development (GO:0080060);;	--	Probable transcription factor KAN4 OS=Arabidopsis thaliana GN=KAN4 PE=1 SV=1	PREDICTED: probable transcription factor KAN4-like [Vitis vinifera]
c29122.graph_c0	2.89555	11.6307	8.84369e-07	2.06614	up	--	Molecular Function: protein binding (GO:0005515);; Cellular Component: plasma membrane (GO:0005886);; Cellular Component: anchored component of membrane (GO:0031225);; Biological Process: cellular metabolic process (GO:0044237);; Biological Process: root hair elongation (GO:0048767);; Biological Process: organic substance metabolic process (GO:0071704);;	--	Arabinogalactan peptide 13 OS=Arabidopsis thaliana GN=AGP13 PE=1 SV=1	predicted protein [Populus trichocarpa]
c24630.graph_c0	31.8185	67.1637	2.41182e-10	1.20115	up	Translation, ribosomal structure and biogenesis	Molecular Function: translation elongation factor activity (GO:0003746);; Biological Process: translational elongation (GO:0006414);; Cellular Component: chloroplast stroma (GO:0009570);; Biological Process: embryo development ending in seed dormancy (GO:0009793);; Biological Process: iron-sulfur cluster assembly (GO:0016226);; Biological Process: peptide biosynthetic process (GO:0043043);; Biolo…	K02356|1e-108|vvi:100241479|hypothetical protein LOC100241479	Elongation factor P OS=Synechococcus sp. (strain ATCC 27264 / PCC 7002 / PR-6) GN=efp PE=3 SV=1	hypothetical protein M569_04054, partial [Genlisea aurea]
c45495.graph_c0	0.374898	1.31422	0.00154278	1.84908	up	--	Cellular Component: vacuole (GO:0005773);; Biological Process: carbohydrate transport (GO:0008643);; Molecular Function: carbohydrate transmembrane transporter activity (GO:0015144);; Cellular Component: membrane (GO:0016020);; Molecular Function: oxidoreductase activity (GO:0016491);; Biological Process: transmembrane transport (GO:0055085);;	--	Monosaccharide-sensing protein 2 OS=Arabidopsis thaliana GN=MSSP2 PE=2 SV=2	sugar transporter, putative [Ricinus communis]
c37844.graph_c0	20.3335	44.7334	1.12366e-11	1.2609	up	Secondary metabolites biosynthesis, transport and catabolism	Molecular Function: iron ion binding (GO:0005506);; Biological Process: unsaturated fatty acid biosynthetic process (GO:0006636);; Molecular Function: electron carrier activity (GO:0009055);; Cellular Component: chloroplast envelope (GO:0009941);; Biological Process: leaf morphogenesis (GO:0009965);; Molecular Function: zeinoxanthin epsilon hydroxylase activity (GO:0009974);; Biological Process: …	K09837|0.0|rcu:RCOM_1352230|cytochrome P450, putative (EC:1.14.14.1)	Carotene epsilon-monooxygenase, chloroplastic OS=Arabidopsis thaliana GN=CYP97C1 PE=1 SV=1	cytochrome P450-type monooxygenase 97C11 [Solanum lycopersicum]
c40431.graph_c0	116.809	296.894	0	1.47024	up	General function prediction only	Molecular Function: RNA binding (GO:0003723);; Biological Process: RNA metabolic process (GO:0016070);; Cellular Component: chloroplast part (GO:0044434);;	--	31 kDa ribonucleoprotein, chloroplastic OS=Nicotiana sylvestris PE=1 SV=1	RecName: Full=31 kDa ribonucleoprotein, chloroplastic; Flags: Precursor
c21748.graph_c0	1.39756	5.56726	5.76574e-07	2.05717	up	--	--	K09286|9e-47|vvi:100246641|hypothetical protein LOC100246641	Pathogenesis-related genes transcriptional activator PTI6 OS=Solanum lycopersicum GN=PTI6 PE=2 SV=1	TSI1 [Nicotiana tabacum]
c41638.graph_c0	16.4106	38.1173	4.25304e-12	1.33809	up	--	Molecular Function: hydrolase activity, acting on ester bonds (GO:0016788);;	--	Acetylajmalan esterase OS=Rauvolfia serpentina GN=AAE PE=1 SV=1	acetylajmalan acetylesterase [Striga asiatica]
c32626.graph_c0	0.860007	2.50807	1.38749e-09	1.65229	up	--	Molecular Function: ion binding (GO:0043167);; Biological Process: primary metabolic process (GO:0044238);; Biological Process: cellular macromolecule metabolic process (GO:0044260);; Molecular Function: organic cyclic compound binding (GO:0097159);; Molecular Function: heterocyclic compound binding (GO:1901363);;	--	Retrovirus-related Pol polyprotein from transposon TNT 1-94 OS=Nicotiana tabacum PE=2 SV=1	hypothetical protein VITISV_004139 [Vitis vinifera]
c27227.graph_c0	1.35196	3.07601	0.00581357	1.28354	up	--	Molecular Function: branched-chain-amino-acid transaminase activity (GO:0004084);; Cellular Component: mitochondrion (GO:0005739);; Biological Process: toxin catabolic process (GO:0009407);; Cellular Component: chloroplast (GO:0009507);; Biological Process: response to sucrose (GO:0009744);; Biological Process: response to fructose (GO:0009750);;	K00826|3e-18|ath:AT1G10070|ATBCAT-2 (ARABIDOPSIS THALIANA BRANCHED-CHAIN AMINO ACID TRANSAMINASE 2)	Branched-chain-amino-acid aminotransferase 2, chloroplastic OS=Arabidopsis thaliana GN=BCAT2 PE=1 SV=1	Branched-chain-amino-acid aminotransferase [Theobroma cacao]
c30181.graph_c0	2.28037	5.19445	0.00013814	1.29549	up	--	Biological Process: developmental process (GO:0032502);; Biological Process: single-organism cellular process (GO:0044763);; Biological Process: regulation of cellular process (GO:0050794);; Biological Process: response to stimulus (GO:0050896);;	--	Transcription factor TCP3 OS=Arabidopsis thaliana GN=TCP3 PE=2 SV=1	TCP transcription factor 1 [Solanum lycopersicum]
c32430.graph_c0	3.45192	6.9561	0.000898781	1.1236	up	--	Molecular Function: DNA binding (GO:0003677);; Molecular Function: transferase activity (GO:0016740);; Biological Process: penicillin biosynthetic process (GO:0042318);; Molecular Function: protein dimerization activity (GO:0046983);;	--	--	PREDICTED: uncharacterized protein LOC101263293 [Solanum lycopersicum]
c25343.graph_c0	73.5316	135.127	2.4163e-07	1.00211	up	--	Molecular Function: protein binding (GO:0005515);; Biological Process: protein targeting to mitochondrion (GO:0006626);; Molecular Function: protein transporter activity (GO:0008565);; Cellular Component: chloroplast inner membrane (GO:0009706);; Biological Process: photosystem II assembly (GO:0010207);; Biological Process: protein import into chloroplast stroma (GO:0045037);;	--	Protein TIC 20-I, chloroplastic OS=Arabidopsis thaliana GN=TIC20-I PE=1 SV=1	PREDICTED: protein TIC 20-I, chloroplastic-like isoform 2 [Solanum lycopersicum]
c40560.graph_c0	72.7884	189.536	0	1.50463	up	Translation, ribosomal structure and biogenesis	Cellular Component: plastid large ribosomal subunit (GO:0000311);; Molecular Function: structural constituent of ribosome (GO:0003735);; Biological Process: translation (GO:0006412);; Cellular Component: chloroplast stroma (GO:0009570);; Cellular Component: chloroplast envelope (GO:0009941);; Biological Process: isopentenyl diphosphate biosynthetic process, methylerythritol 4-phosphate pathway (G…	K02939|1e-95|vvi:100251697|hypothetical protein LOC100251697	50S ribosomal protein L9, chloroplastic OS=Ipomoea trifida GN=RPL9 PE=3 SV=1	PREDICTED: 50S ribosomal protein L9, chloroplastic [Vitis vinifera]
c36488.graph_c0	8.81166	19.0144	4.09973e-09	1.23097	up	--	Cellular Component: chloroplast thylakoid membrane (GO:0009535);; Biological Process: NADH dehydrogenase complex (plastoquinone) assembly (GO:0010258);; Cellular Component: NAD(P)H dehydrogenase complex (plastoquinone) (GO:0010598);; Molecular Function: oxidoreductase activity, acting on NAD(P)H, quinone or similar compound as acceptor (GO:0016655);; Molecular Function: quinone binding (GO:004803…	--	NAD(P)H-quinone oxidoreductase subunit M, chloroplastic OS=Populus jackii GN=ndhM PE=2 SV=1	PREDICTED: NAD(P)H-quinone oxidoreductase subunit M, chloroplastic-like [Solanum lycopersicum]
c33698.graph_c0	4.76062	9.77842	0.00248883	1.14774	up	--	Cellular Component: extracellular region (GO:0005576);; Molecular Function: peptidase activity (GO:0008233);; Molecular Function: zinc ion binding (GO:0008270);;	--	Zinc/RING finger protein 4 OS=Homo sapiens GN=ZNRF4 PE=2 SV=3	zinc finger protein, putative [Ricinus communis]
c35956.graph_c0	1.23106	3.41365	0.000231199	1.55905	up	--	Biological Process: response to stimulus (GO:0050896);;	--	BTB/POZ domain-containing protein At3g19850 OS=Arabidopsis thaliana GN=At3g19850 PE=2 SV=1	PREDICTED: BTB/POZ domain-containing protein At3g19850 [Vitis vinifera]
c25107.graph_c0	28.5583	103.383	0	1.97867	up	--	Molecular Function: iron ion binding (GO:0005506);; Cellular Component: extracellular region (GO:0005576);; Cellular Component: endosome (GO:0005768);; Cellular Component: vacuolar membrane (GO:0005774);; Cellular Component: Golgi apparatus (GO:0005794);; Cellular Component: trans-Golgi network (GO:0005802);; Biological Process: systemic acquired resistance (GO:0009627);; Biological Process: plan…	K00472|1e-156|ath:AT3G28480|oxidoreductase, 2OG-Fe(II) oxygenase family protein	Prolyl 4-hydroxylase subunit alpha-1 OS=Gallus gallus GN=P4HA1 PE=1 SV=1	type 2 proly 4-hydroxylase [Genlisea aurea]
c26975.graph_c0	0.806892	2.99177	0.00197949	1.91565	up	--	Cellular Component: plasma membrane (GO:0005886);; Biological Process: phosphate ion transport (GO:0006817);; Cellular Component: integral component of membrane (GO:0016021);; Biological Process: cellular response to phosphate starvation (GO:0016036);;	--	Phosphate transporter PHO1 homolog 10 OS=Arabidopsis thaliana GN=PHO1-H10 PE=2 SV=1	PREDICTED: phosphate transporter PHO1 homolog 10-like [Solanum lycopersicum]
c40571.graph_c0	46.6706	106.711	1.73084e-13	1.31702	up	--	Biological Process: very long-chain fatty acid metabolic process (GO:0000038);; Biological Process: phosphatidylglycerol biosynthetic process (GO:0006655);; Cellular Component: chloroplast thylakoid membrane (GO:0009535);; Cellular Component: photosystem II reaction center (GO:0009539);; Cellular Component: chloroplast stroma (GO:0009570);; Cellular Component: photosystem II oxygen evolving compl…	K08903|4e-76|vvi:100260011|hypothetical protein LOC100260011	Photosystem II reaction center PSB28 protein, chloroplastic OS=Oryza sativa subsp. japonica GN=PSB28 PE=2 SV=2	PREDICTED: photosystem II reaction center PSB28 protein, chloroplastic-like [Solanum lycopersicum]
c14587.graph_c0	14.4457	32.7048	2.2128e-09	1.29893	up	--	Cellular Component: chloroplast (GO:0009507);; Molecular Function: isomerase activity (GO:0016853);; Biological Process: cellular protein metabolic process (GO:0044267);; Biological Process: single-organism cellular process (GO:0044763);;	--	--	PREDICTED: uncharacterized protein LOC101268563 [Solanum lycopersicum]
c14199.graph_c0	10.3687	26.3754	2.70761e-11	1.46525	up	--	Cellular Component: nucleus (GO:0005634);; Cellular Component: cytoplasm (GO:0005737);;	--	Uncharacterized histidine-rich protein DDB_G0274557 OS=Dictyostelium discoideum GN=DDB_G0274557 PE=4 SV=1	Hop-interacting protein THI031 [Solanum lycopersicum]
c34469.graph_c1	3.89941	7.54485	0.00393778	1.06478	up	--	Biological Process: lipid metabolic process (GO:0006629);;	--	GDSL esterase/lipase At2g04570 OS=Arabidopsis thaliana GN=At2g04570 PE=2 SV=1	PREDICTED: GDSL esterase/lipase At2g04570-like [Solanum lycopersicum]
c26742.graph_c1	1.76301	11.772	7.77156e-16	2.79153	up	Amino acid transport and metabolism	Molecular Function: threonine synthase activity (GO:0004795);; Cellular Component: cytosol (GO:0005829);; Biological Process: threonine biosynthetic process (GO:0009088);; Cellular Component: chloroplast stroma (GO:0009570);; Molecular Function: pyridoxal phosphate binding (GO:0030170);;	K01733|1e-155|rcu:RCOM_0654720|threonine synthase, putative (EC:4.2.3.1)	Threonine synthase 1, chloroplastic OS=Arabidopsis thaliana GN=TS1 PE=1 SV=1	PREDICTED: threonine synthase 1, chloroplastic-like [Fragaria vesca subsp. vesca]
c27906.graph_c1	16.7367	33.2316	8.41078e-06	1.10886	up	--	Cellular Component: mitochondrion (GO:0005739);; Cellular Component: photosynthetic membrane (GO:0034357);;	--	--	PREDICTED: uncharacterized protein LOC101247619 [Solanum lycopersicum]
c40394.graph_c0	139.826	395.237	0	1.62364	up	Inorganic ion transport and metabolism	Biological Process: MAPK cascade (GO:0000165);; Molecular Function: NADPH dehydrogenase activity (GO:0003959);; Molecular Function: ferredoxin-NADP+ reductase activity (GO:0004324);; Molecular Function: protein binding (GO:0005515);; Biological Process: pentose-phosphate shunt (GO:0006098);; Biological Process: rRNA processing (GO:0006364);; Biological Process: protein targeting to membrane (GO:0…	K02641|0.0|vvi:100241976|hypothetical protein LOC100241976	Ferredoxin--NADP reductase, leaf-type isozyme, chloroplastic OS=Nicotiana tabacum GN=PETH PE=2 SV=1	PREDICTED: ferredoxin--NADP reductase, leaf isozyme, chloroplastic isoform 1 [Vitis vinifera]
c37528.graph_c0	68.693	159.849	8.54872e-15	1.3431	up	Energy production and conversion	Molecular Function: ubiquinol-cytochrome-c reductase activity (GO:0008121);; Molecular Function: plastoquinol--plastocyanin reductase activity (GO:0009496);; Biological Process: photosynthesis (GO:0015979);; Cellular Component: integral component of membrane (GO:0016021);; Biological Process: electron transport chain (GO:0022900);; Cellular Component: thylakoid membrane (GO:0042651);; Molecular F…	--	Pentatricopeptide repeat-containing protein At1g66345, mitochondrial OS=Arabidopsis thaliana GN=At1g66345 PE=1 SV=1	PREDICTED: pentatricopeptide repeat-containing protein At1g66345, mitochondrial-like [Solanum lycopersicum]
c37420.graph_c0	3.60748	9.79915	9.67646e-10	1.55429	up	--	Molecular Function: transferase activity, transferring glycosyl groups (GO:0016757);; Biological Process: response to stimulus (GO:0050896);;	--	UDP-glycosyltransferase 87A2 OS=Arabidopsis thaliana GN=UGT87A2 PE=2 SV=1	predicted protein [Populus trichocarpa]
c40078.graph_c0	4.14734	9.13089	1.03093e-09	1.25999	up	--	Biological Process: maltose metabolic process (GO:0000023);; Biological Process: polysaccharide catabolic process (GO:0000272);; Biological Process: pentose-phosphate shunt (GO:0006098);; Biological Process: phosphatidylglycerol biosynthetic process (GO:0006655);; Cellular Component: plastid (GO:0009536);; Biological Process: plant-type cell wall organization (GO:0009664);; Biological Process: ch…	--	Pentatricopeptide repeat-containing protein At4g31850, chloroplastic OS=Arabidopsis thaliana GN=PGR3 PE=1 SV=1	PREDICTED: pentatricopeptide repeat-containing protein At4g31850, chloroplastic [Vitis vinifera]
c37282.graph_c0	4.07017	14.0133	0	1.90023	up	--	Molecular Function: nucleotide binding (GO:0000166);; Biological Process: response to molecule of fungal origin (GO:0002238);; Molecular Function: protein kinase activity (GO:0004672);; Biological Process: phosphorylation (GO:0016310);;	--	Probable receptor-like serine/threonine-protein kinase At5g57670 OS=Arabidopsis thaliana GN=At5g57670 PE=2 SV=1	PREDICTED: probable receptor-like serine/threonine-protein kinase At5g57670-like [Solanum lycopersicum]
c35499.graph_c0	21.0151	38.9804	2.15851e-06	1.01403	up	General function prediction only	Cellular Component: nucleus (GO:0005634);; Biological Process: proline transport (GO:0015824);; Molecular Function: hydrolase activity (GO:0016787);;	K07025|1e-127|rcu:RCOM_0300260|catalytic, putative	Uncharacterized protein C24B11.05 OS=Schizosaccharomyces pombe (strain 972 / ATCC 24843) GN=SPAC24B11.05 PE=3 SV=1	PREDICTED: uncharacterized protein C24B11.05-like [Solanum lycopersicum]
c24683.graph_c0	4.38395	14.4669	5.04596e-13	1.83119	up	--	Cellular Component: membrane part (GO:0044425);; Cellular Component: cell part (GO:0044464);;	--	CASP-like protein VIT_11s0052g01140 OS=Vitis vinifera GN=VIT_11s0052g01140 PE=2 SV=1	hypothetical protein PRUPE_ppa014614mg, partial [Prunus persica]
c27409.graph_c0	1.5864	4.84775	0.00291648	1.6719	up	--	Cellular Component: nucleus (GO:0005634);; Biological Process: response to sucrose (GO:0009744);; Biological Process: flavonoid biosynthetic process (GO:0009813);; Biological Process: response to UV-B (GO:0010224);; Biological Process: response to karrikin (GO:0080167);;	--	--	hypothetical protein VITISV_023275 [Vitis vinifera]
c34796.graph_c0	4.57705	9.22587	0.000214079	1.12627	up	Amino acid transport and metabolism	Cellular Component: cytoplasm (GO:0005737);; Molecular Function: sarcosine oxidase activity (GO:0008115);; Biological Process: single-organism metabolic process (GO:0044710);;	--	Probable sarcosine oxidase OS=Arabidopsis thaliana GN=At2g24580 PE=2 SV=1	PREDICTED: probable sarcosine oxidase-like [Vitis vinifera]
c27046.graph_c0	1.41246	2.9825	0.000680829	1.18841	up	--	--	--	Putative ribonuclease H protein At1g65750 OS=Arabidopsis thaliana GN=At1g65750 PE=3 SV=1	hypothetical protein PRUPE_ppa016553mg [Prunus persica]
c17001.graph_c0	1.80028	5.62069	0.00117308	1.7054	up	--	--	--	--	predicted protein [Populus trichocarpa]
c18916.graph_c0	1.21529	7.20481	4.17983e-11	2.60539	up	--	Biological Process: seed coat development (GO:0010214);; Molecular Function: pectinesterase inhibitor activity (GO:0046910);;	--	21 kDa protein OS=Daucus carota PE=2 SV=1	PREDICTED: 21 kDa protein-like [Solanum lycopersicum]
c28600.graph_c0	16.6882	32.7942	1.11549e-07	1.09718	up	Energy production and conversion	Molecular Function: aldo-keto reductase (NADP) activity (GO:0004033);; Cellular Component: cytosol (GO:0005829);; Cellular Component: plasma membrane (GO:0005886);; Cellular Component: chloroplast envelope (GO:0009941);; Biological Process: response to cadmium ion (GO:0046686);; Biological Process: oxidation-reduction process (GO:0055114);;	--	Probable aldo-keto reductase 2 OS=Oryza sativa subsp. japonica GN=Os04g0338000 PE=2 SV=2	putative aldo/keto reductase 2 [Salvia miltiorrhiza]
c34314.graph_c0	0.535239	16.0267	0	4.84527	up	--	Molecular Function: catalytic activity (GO:0003824);;	--	Putative protein TPRXL OS=Homo sapiens GN=TPRXL PE=5 SV=2	Dan4p [Saccharomyces cerevisiae S288c]
c38863.graph_c2	24.1418	48.5248	4.9865e-09	1.1306	up	--	Molecular Function: UDP-glycosyltransferase activity (GO:0008194);; Biological Process: ethylene-activated signaling pathway (GO:0009873);; Molecular Function: transferase activity, transferring hexosyl groups (GO:0016758);;	--	UDP-glycosyltransferase 86A1 OS=Arabidopsis thaliana GN=UGT86A1 PE=2 SV=1	PREDICTED: UDP-glycosyltransferase 86A1-like [Solanum lycopersicum]
c41455.graph_c0	15.3133	40.519	1.11022e-16	1.52639	up	--	Cellular Component: chloroplast (GO:0009507);; Biological Process: photosynthesis, light harvesting (GO:0009765);; Biological Process: stomatal complex morphogenesis (GO:0010103);; Biological Process: carotene biosynthetic process (GO:0016120);; Biological Process: xanthophyll biosynthetic process (GO:0016123);; Molecular Function: oxidoreductase activity, acting on paired donors, with incorporat…	K06444|0.0|vvi:100259482|hypothetical protein LOC100259482	Lycopene epsilon cyclase, chloroplastic OS=Solanum lycopersicum GN=CRTL-E-1 PE=2 SV=1	Lycopene epsilon cyclase [Gentiana lutea]
c38136.graph_c0	2.74231	6.19802	4.99419e-06	1.28996	up	Carbohydrate transport and metabolism	Molecular Function: aldose 1-epimerase activity (GO:0004034);; Biological Process: galactose metabolic process (GO:0006012);; Molecular Function: carbohydrate binding (GO:0030246);;	K01792|2e-90|rcu:RCOM_1690740|aldose 1-epimerase, putative	Putative glucose-6-phosphate 1-epimerase OS=Cenchrus ciliaris PE=2 SV=1	Galactose mutarotase-like superfamily protein [Theobroma cacao]
c36147.graph_c0	7.8822	15.2216	5.55837e-05	1.06821	up	--	Cellular Component: chloroplast stroma (GO:0009570);;	--	--	predicted protein [Populus trichocarpa]
c27583.graph_c0	14.1569	29.1547	5.44219e-09	1.16489	up	Posttranslational modification, protein turnover, chaperones	Molecular Function: transporter activity (GO:0005215);; Molecular Function: protein binding (GO:0005515);; Biological Process: rRNA processing (GO:0006364);; Biological Process: tryptophan catabolic process (GO:0006569);; Biological Process: transport (GO:0006810);; Cellular Component: chloroplast stroma (GO:0009570);; Biological Process: indoleacetic acid biosynthetic process (GO:0009684);; Biol…	K09015|0.0|vvi:100260803|hypothetical protein LOC100260803	Protein ABCI7, chloroplastic OS=Arabidopsis thaliana GN=ABCI7 PE=1 SV=1	PREDICTED: protein ABCI7, chloroplastic-like [Solanum lycopersicum]
c38489.graph_c1	2.95871	5.994	0.00153152	1.1299	up	General function prediction only	Cellular Component: vacuole (GO:0005773);; Cellular Component: cytosol (GO:0005829);; Biological Process: cellular protein modification process (GO:0006464);; Molecular Function: palmitoyl-(protein) hydrolase activity (GO:0008474);; Cellular Component: cytoplasmic membrane-bounded vesicle (GO:0016023);;	K01074|2e-79|rcu:RCOM_1608620|Palmitoyl-protein thioesterase 1 precursor, putative (EC:3.1.2.22)	Palmitoyl-protein thioesterase 1 OS=Caenorhabditis elegans GN=ppt-1 PE=2 SV=2	PREDICTED: palmitoyl-protein thioesterase 1-like [Solanum lycopersicum]
c27505.graph_c0	19.8406	39.7927	1.20864e-07	1.12593	up	Posttranslational modification, protein turnover, chaperones	Biological Process: pentose-phosphate shunt (GO:0006098);; Cellular Component: chloroplast thylakoid membrane (GO:0009535);; Biological Process: megagametogenesis (GO:0009561);; Biological Process: chloroplast relocation (GO:0009902);; Biological Process: thylakoid membrane organization (GO:0010027);; Biological Process: PSII associated light-harvesting complex II catabolic process (GO:0010304);;…	--	--	predicted protein [Populus trichocarpa]
c40834.graph_c0	23.62	89.9345	0	2.0502	up	Coenzyme transport and metabolism	Biological Process: pentose-phosphate shunt (GO:0006098);; Biological Process: rRNA processing (GO:0006364);; Biological Process: tetrahydrobiopterin biosynthetic process (GO:0006729);; Molecular Function: 4-alpha-hydroxytetrahydrobiopterin dehydratase activity (GO:0008124);; Biological Process: aromatic amino acid family biosynthetic process (GO:0009073);; Cellular Component: chloroplast (GO:000…	--	Putative pterin-4-alpha-carbinolamine dehydratase OS=Microcystis aeruginosa (strain NIES-843) GN=MAE_39970 PE=3 SV=1	PREDICTED: putative pterin-4-alpha-carbinolamine dehydratase-like [Solanum lycopersicum]
c28412.graph_c0	22.4387	45.4623	1.09382e-08	1.1415	up	--	Cellular Component: extracellular region (GO:0005576);; Cellular Component: Golgi apparatus (GO:0005794);; Cellular Component: plant-type cell wall (GO:0009505);; Cellular Component: plasmodesma (GO:0009506);; Biological Process: unidimensional cell growth (GO:0009826);; Biological Process: plant-type cell wall loosening (GO:0009828);; Cellular Component: membrane (GO:0016020);; Biological Proces…	--	Expansin-like A1 OS=Arabidopsis thaliana GN=EXLA1 PE=2 SV=1	hypothetical protein POPTRDRAFT_832983 [Populus trichocarpa]
c31146.graph_c0	3.43949	22.8717	0	2.83088	up	--	Molecular Function: nucleotide binding (GO:0000166);; Molecular Function: 3-beta-hydroxy-delta5-steroid dehydrogenase activity (GO:0003854);; Cellular Component: cytosol (GO:0005829);; Biological Process: steroid metabolic process (GO:0008202);; Biological Process: xylem and phloem pattern formation (GO:0010051);; Biological Process: cellular metabolic process (GO:0044237);; Molecular Function: d…	--	3-oxo-Delta(4,5)-steroid 5-beta-reductase OS=Digitalis lanata PE=1 SV=1	PREDICTED: uncharacterized protein C757.02c-like [Vitis vinifera]
c40323.graph_c0	595.743	1152.18	1.14413e-08	1.07639	up	--	Cellular Component: photosystem I (GO:0009522);; Cellular Component: photosystem II (GO:0009523);; Cellular Component: chloroplast thylakoid membrane (GO:0009535);; Biological Process: photosynthesis, light harvesting (GO:0009765);; Cellular Component: plastoglobule (GO:0010287);; Cellular Component: integral component of membrane (GO:0016021);; Molecular Function: chlorophyll binding (GO:0016168…	K08909|1e-172|rcu:RCOM_1211480|chlorophyll A/B binding protein, putative	Chlorophyll a-b binding protein 8, chloroplastic OS=Solanum lycopersicum GN=CAB8 PE=3 SV=1	hypothetical protein M569_02545 [Genlisea aurea]
c39772.graph_c0	9.56356	22.1469	1.10911e-12	1.33436	up	Carbohydrate transport and metabolism	Molecular Function: beta-galactosidase activity (GO:0004565);; Cellular Component: cell wall (GO:0005618);; Biological Process: carbohydrate metabolic process (GO:0005975);; Biological Process: plant-type cell wall modification (GO:0009827);; Molecular Function: carbohydrate binding (GO:0030246);; Molecular Function: cation binding (GO:0043169);; Cellular Component: apoplast (GO:0048046);; Biolog…	--	Beta-galactosidase 6 OS=Arabidopsis thaliana GN=BGAL6 PE=2 SV=1	PREDICTED: beta-galactosidase 16-like [Solanum lycopersicum]
c36995.graph_c0	4.73856	17.0387	1.11022e-15	1.9553	up	Function unknown	Cellular Component: nucleus (GO:0005634);; Biological Process: aromatic amino acid family biosynthetic process (GO:0009073);; Cellular Component: chloroplast thylakoid membrane (GO:0009535);; Cellular Component: chloroplast stroma (GO:0009570);; Biological Process: NAD(P)H dehydrogenase complex assembly (GO:0010275);; Biological Process: iron-sulfur cluster assembly (GO:0016226);;	--	--	PREDICTED: uncharacterized protein LOC100255118 [Vitis vinifera]
c33906.graph_c1	22.0528	48.2245	5.36582e-12	1.25267	up	--	Biological Process: aromatic amino acid family biosynthetic process (GO:0009073);; Cellular Component: chloroplast (GO:0009507);; Biological Process: embryo development ending in seed dormancy (GO:0009793);; Biological Process: stomatal complex morphogenesis (GO:0010103);; Biological Process: iron-sulfur cluster assembly (GO:0016226);; Biological Process: protein targeting to chloroplast (GO:0045…	--	Pentatricopeptide repeat-containing protein At5g46580, chloroplastic OS=Arabidopsis thaliana GN=At5g46580 PE=2 SV=1	PREDICTED: pentatricopeptide repeat-containing protein At5g46580, chloroplastic [Vitis vinifera]
c15575.graph_c0	16.86	31.7461	5.48414e-07	1.03599	up	--	Molecular Function: nucleotide binding (GO:0000166);; Cellular Component: mitochondrion (GO:0005739);; Biological Process: pentose-phosphate shunt (GO:0006098);; Biological Process: rRNA processing (GO:0006364);; Biological Process: unsaturated fatty acid biosynthetic process (GO:0006636);; Biological Process: aromatic amino acid family biosynthetic process (GO:0009073);; Cellular Component: chlo…	--	Divinyl chlorophyllide a 8-vinyl-reductase, chloroplastic OS=Cucumis sativus GN=DVR PE=1 SV=1	PREDICTED: uncharacterized protein LOC101247061 [Solanum lycopersicum]
c31568.graph_c0	12.0924	22.8352	9.28933e-07	1.0398	up	Coenzyme transport and metabolism	Molecular Function: trans-hexaprenyltranstransferase activity (GO:0000010);; Cellular Component: endoplasmic reticulum (GO:0005783);; Biological Process: ubiquinone biosynthetic process (GO:0006744);; Biological Process: isoprenoid biosynthetic process (GO:0008299);; Cellular Component: chloroplast (GO:0009507);; Biological Process: photosynthesis (GO:0015979);; Molecular Function: trans-octapren…	K05356|0.0|rcu:RCOM_1182760|solanesyl diphosphate synthase, putative (EC:2.5.1.30)	Solanesyl diphosphate synthase 1 OS=Arabidopsis thaliana GN=SPS1 PE=1 SV=1	putative solanesyl diphosphate synthase [Salvia miltiorrhiza]
c33348.graph_c0	9.92944	19.3158	2.9503e-05	1.07905	up	Function unknown	Cellular Component: nucleus (GO:0005634);; Cellular Component: chloroplast (GO:0009507);;	--	--	PREDICTED: uncharacterized protein LOC101297958 isoform 2 [Fragaria vesca subsp. vesca]
c41979.graph_c0	7.4684	14.7505	5.33079e-05	1.09967	up	--	Molecular Function: DNA binding (GO:0003677);; Molecular Function: chromatin binding (GO:0003682);;	K09422|5e-69|rcu:RCOM_0077190|r2r3-myb transcription factor, putative	Transcription factor MYB114 OS=Arabidopsis thaliana GN=MYB114 PE=1 SV=1	ROSEA1 [Antirrhinum majus]
c14659.graph_c0	5.47072	10.4165	0.00033903	1.04648	up	--	Cellular Component: membrane (GO:0016020);;	--	WAT1-related protein At3g28050 OS=Arabidopsis thaliana GN=At3g28050 PE=2 SV=1	PREDICTED: auxin-induced protein 5NG4-like [Solanum lycopersicum]
c19585.graph_c0	71.0906	159.407	2.48357e-13	1.28933	up	Amino acid transport and metabolism	Molecular Function: aminomethyltransferase activity (GO:0004047);; Cellular Component: mitochondrion (GO:0005739);; Biological Process: glycine catabolic process (GO:0006546);; Biological Process: pattern specification process (GO:0007389);; Biological Process: regulation of cell size (GO:0008361);; Molecular Function: transaminase activity (GO:0008483);; Cellular Component: chloroplast thylakoid…	K00605|0.0|vvi:100250401|hypothetical protein LOC100250401	Aminomethyltransferase, mitochondrial OS=Flaveria pringlei GN=GDCST PE=2 SV=1	RecName: Full=Aminomethyltransferase, mitochondrial; AltName: Full=Glycine cleavage system T protein; Short=GCVT; Flags: Precursor
c42820.graph_c0	1.48455	3.56881	0.00293574	1.35964	up	--	Cellular Component: extracellular region (GO:0005576);; Cellular Component: membrane (GO:0016020);;	--	WAT1-related protein At5g64700 OS=Arabidopsis thaliana GN=At5g64700 PE=2 SV=1	hypothetical protein M569_11017, partial [Genlisea aurea]
c14274.graph_c1	200.895	421.905	2.47274e-11	1.19518	up	Coenzyme transport and metabolism	Cellular Component: cytosol (GO:0005829);; Biological Process: response to stress (GO:0006950);; Biological Process: thiamine biosynthetic process (GO:0009228);; Cellular Component: chloroplast stroma (GO:0009570);; Molecular Function: metal ion binding (GO:0046872);; Biological Process: thiazole biosynthetic process (GO:0052837);;	K03146|4e-52|pop:POPTR_568201|thiazole synthase	Thiamine thiazole synthase 2, chloroplastic OS=Vitis vinifera GN=THI1-2 PE=2 SV=1	unknown [Populus trichocarpa]
c34838.graph_c0	5.92469	22.6408	0	2.04299	up	--	Cellular Component: chloroplast thylakoid membrane (GO:0009535);;	--	--	Chaperone DnaJ-domain superfamily protein [Theobroma cacao]
c40611.graph_c0	56.4665	106.642	4.13527e-08	1.04161	up	--	Cellular Component: peroxisome (GO:0005777);; Biological Process: rRNA processing (GO:0006364);; Molecular Function: poly(U) RNA binding (GO:0008266);; Molecular Function: glycerate dehydrogenase activity (GO:0008465);; Cellular Component: chloroplast (GO:0009507);; Biological Process: response to blue light (GO:0009637);; Biological Process: plastid organization (GO:0009657);; Biological Process…	--	Glycerate dehydrogenase HPR, peroxisomal OS=Arabidopsis thaliana GN=HPR PE=1 SV=1	hydroxypyruvate reductase [Solenostemon scutellarioides]
c35017.graph_c0	6.72997	23.43	0	1.91754	up	Carbohydrate transport and metabolism	Molecular Function: glucan exo-1,3-beta-glucosidase activity (GO:0004338);; Molecular Function: beta-galactosidase activity (GO:0004565);; Molecular Function: beta-D-fucosidase activity (GO:0033907);; Cellular Component: cell part (GO:0044464);; Molecular Function: beta-L-arabinosidase activity (GO:0047701);; Molecular Function: beta-gentiobiose beta-glucosidase activity (GO:0080083);;	--	Beta-glucosidase 12 OS=Oryza sativa subsp. japonica GN=BGLU12 PE=2 SV=2	beta-glucosidase [Olea europaea subsp. europaea]
c36088.graph_c0	108.373	247.153	5.973e-14	1.3138	up	Translation, ribosomal structure and biogenesis	Cellular Component: plastid large ribosomal subunit (GO:0000311);; Molecular Function: structural constituent of ribosome (GO:0003735);; Biological Process: DNA-templated transcription, elongation (GO:0006354);; Biological Process: translation (GO:0006412);; Cellular Component: chloroplast stroma (GO:0009570);; Cellular Component: chloroplast envelope (GO:0009941);;	K02876|1e-128|vvi:100268043|hypothetical protein LOC100268043	50S ribosomal protein L15, chloroplastic (Fragment) OS=Pisum sativum GN=RPL15 PE=1 SV=1	PREDICTED: 50S ribosomal protein L15, chloroplastic-like [Solanum lycopersicum]
c31565.graph_c0	220.144	492.02	2.18492e-13	1.28485	up	--	Cellular Component: chloroplast thylakoid membrane (GO:0009535);; Cellular Component: chloroplast envelope (GO:0009941);; Cellular Component: plastoglobule (GO:0010287);;	--	Uncharacterized protein At4g01150, chloroplastic OS=Arabidopsis thaliana GN=At4g01150 PE=1 SV=1	hypothetical protein PRUPE_ppa011635mg [Prunus persica]
c40207.graph_c0	21.5285	52.3482	3.33067e-16	1.40636	up	Energy production and conversion	Molecular Function: DNA binding (GO:0003677);; Molecular Function: DNA-directed RNA polymerase activity (GO:0003899);; Molecular Function: ATP binding (GO:0005524);; Cellular Component: mitochondrion (GO:0005739);; Cellular Component: plasma membrane (GO:0005886);; Biological Process: transcription, DNA-templated (GO:0006351);; Cellular Component: chloroplast thylakoid membrane (GO:0009535);; Bio…	K02111|0.0|vvi:4025114|atpA	ATP synthase subunit alpha, chloroplastic OS=Eucalyptus globulus subsp. globulus GN=atpA PE=3 SV=1	RNA polymerase beta&apos;&apos; subunit protein [Antirrhinum majus]
c31895.graph_c0	24.6304	58.7608	4.63851e-13	1.3768	up	Function unknown	Molecular Function: protein binding (GO:0005515);; Cellular Component: extracellular region (GO:0005576);; Biological Process: rRNA processing (GO:0006364);; Biological Process: unsaturated fatty acid biosynthetic process (GO:0006636);; Cellular Component: chloroplast thylakoid membrane (GO:0009535);; Cellular Component: chloroplast thylakoid lumen (GO:0009543);; Cellular Component: chloroplast s…	--	Thylakoid lumenal 17.4 kDa protein, chloroplastic OS=Arabidopsis thaliana GN=At5g53490 PE=1 SV=2	PREDICTED: thylakoid lumenal 17.4 kDa protein, chloroplastic-like isoform 1 [Solanum lycopersicum]
c28632.graph_c0	7.74119	18.374	1.18282e-06	1.35957	up	--	Biological Process: transport (GO:0006810);;	--	Non-specific lipid-transfer protein 2 OS=Nicotiana tabacum PE=3 SV=1	lipid transfer protein 2 [Salvia miltiorrhiza]
c13588.graph_c0	1.86854	5.90465	6.04417e-05	1.73644	up	--	--	--	--	PREDICTED: uncharacterized protein LOC100262963 [Vitis vinifera]
c28929.graph_c0	0.814577	3.10538	3.56674e-07	2.0017	up	Carbohydrate transport and metabolism	Molecular Function: beta-galactosidase activity (GO:0004565);; Biological Process: carbohydrate metabolic process (GO:0005975);; Cellular Component: chloroplast (GO:0009507);; Molecular Function: beta-D-fucosidase activity (GO:0033907);; Molecular Function: glucan endo-1,3-beta-D-glucosidase activity (GO:0042973);; Molecular Function: metal ion binding (GO:0046872);; Cellular Component: apoplast …	K01188|0.0|rcu:RCOM_1621030|beta-glucosidase, putative (EC:3.2.1.21)	Beta-glucosidase 40 OS=Arabidopsis thaliana GN=BGLU40 PE=2 SV=1	PREDICTED: beta-glucosidase 40-like [Solanum lycopersicum]
c32102.graph_c0	17.2811	39.8117	1.82789e-11	1.3259	up	--	Cellular Component: chloroplast (GO:0009507);; Cellular Component: plastid chromosome (GO:0009508);;	--	--	PREDICTED: uncharacterized protein LOC101262600 [Solanum lycopersicum]
c14153.graph_c0	31.6164	67.7027	8.69554e-11	1.22189	up	General function prediction only	Molecular Function: nucleotide binding (GO:0000166);; Molecular Function: RNA binding (GO:0003723);; Biological Process: cysteine biosynthetic process (GO:0019344);; Cellular Component: intracellular part (GO:0044424);;	--	29 kDa ribonucleoprotein A, chloroplastic OS=Nicotiana sylvestris PE=2 SV=1	PREDICTED: 29 kDa ribonucleoprotein, chloroplastic-like [Solanum lycopersicum]
c31991.graph_c0	5.58352	11.3012	0.000132606	1.13267	up	Lipid transport and metabolism	Biological Process: protein folding (GO:0006457);; Biological Process: diacylglycerol biosynthetic process (GO:0006651);; Molecular Function: phosphatidate phosphatase activity (GO:0008195);; Biological Process: response to heat (GO:0009408);; Cellular Component: chloroplast (GO:0009507);; Biological Process: response to high light intensity (GO:0009644);; Biological Process: response to endoplas…	--	Dolichyldiphosphatase OS=Saccharomyces cerevisiae (strain ATCC 204508 / S288c) GN=CAX4 PE=1 SV=1	unnamed protein product [Vitis vinifera]
c15246.graph_c0	0.36539	2.59002	1.62093e-14	2.8605	up	--	Molecular Function: protein serine/threonine kinase activity (GO:0004674);; Molecular Function: ATP binding (GO:0005524);; Biological Process: protein phosphorylation (GO:0006468);; Biological Process: recognition of pollen (GO:0048544);;	--	Putative receptor protein kinase ZmPK1 OS=Zea mays GN=PK1 PE=2 SV=2	PREDICTED: putative receptor protein kinase ZmPK1-like [Vitis vinifera]
c37113.graph_c0	5.73778	11.4937	1.83815e-06	1.12245	up	--	Molecular Function: nucleic acid binding (GO:0003676);; Molecular Function: exonuclease activity (GO:0004527);; Cellular Component: nucleus (GO:0005634);;	--	--	hypothetical protein M569_08696, partial [Genlisea aurea]
c40836.graph_c0	32.869	74.6511	4.5608e-13	1.30717	up	--	Biological Process: maltose metabolic process (GO:0000023);; Cellular Component: mitochondrion (GO:0005739);; Biological Process: pentose-phosphate shunt (GO:0006098);; Biological Process: rRNA processing (GO:0006364);; Biological Process: unsaturated fatty acid biosynthetic process (GO:0006636);; Cellular Component: chloroplast thylakoid membrane (GO:0009535);; Biological Process: response to bl…	--	Calcium sensing receptor, chloroplastic OS=Arabidopsis thaliana GN=CAS PE=1 SV=1	extracellular calcium sensing receptor [Schima superba]
c19729.graph_c0	7.68921	18.1868	1.77892e-09	1.36053	up	--	Biological Process: cellular process (GO:0009987);; Biological Process: response to stimulus (GO:0050896);;	--	Ethylene-responsive transcription factor 5 OS=Nicotiana tabacum GN=ERF5 PE=2 SV=1	RecName: Full=Ethylene-responsive transcription factor 5; AltName: Full=Ethylene-responsive element-binding factor 4; Short=EREBP-4; AltName: Full=Ethylene-responsive element-binding factor 5 homolog; AltName: Full=NtERF4
c34146.graph_c0	10.2307	18.9795	6.81472e-05	1.01179	up	Coenzyme transport and metabolism	Molecular Function: dimethylallyltranstransferase activity (GO:0004161);; Biological Process: isoprenoid biosynthetic process (GO:0008299);;	K13789|5e-92|rcu:RCOM_0082580|geranyl geranyl pyrophosphate synthase, putative (EC:2.5.1.29)	Heterodimeric geranylgeranyl pyrophosphate synthase small subunit, chloroplastic OS=Arabidopsis thaliana GN=GGR PE=1 SV=2	geranyl diphosphate synthase small subunit [Antirrhinum majus]
c29488.graph_c0	2.26706	4.86963	0.0035869	1.20769	up	--	Molecular Function: sequence-specific DNA binding transcription factor activity (GO:0003700);; Biological Process: regulation of transcription, DNA-templated (GO:0006355);; Molecular Function: sequence-specific DNA binding (GO:0043565);;	--	Probable WRKY transcription factor 31 OS=Arabidopsis thaliana GN=WRKY31 PE=2 SV=1	WRKY transcription factor [Picrorhiza kurrooa]
c19412.graph_c0	9.41874	23.3081	4.13403e-12	1.42753	up	Coenzyme transport and metabolism	Molecular Function: dimethylallyltranstransferase activity (GO:0004161);; Molecular Function: nucleocytoplasmic transporter activity (GO:0005487);; Molecular Function: protein binding (GO:0005515);; Cellular Component: nuclear envelope (GO:0005635);; Cellular Component: mitochondrion (GO:0005739);; Cellular Component: chloroplast thylakoid membrane (GO:0009535);; Biological Process: negative regu…	K12501|0.0|pop:POPTR_819322|hypothetical protein	Homogentisate phytyltransferase 2, chloroplastic OS=Arabidopsis thaliana GN=HPT2 PE=2 SV=1	PREDICTED: homogentisate phytyltransferase 2, chloroplastic-like [Solanum lycopersicum]
c25964.graph_c0	5.36502	17.573	1.86517e-14	1.82353	up	--	Cellular Component: cytoplasmic membrane-bounded vesicle (GO:0016023);;	--	Glycine-rich cell wall structural protein OS=Arabidopsis thaliana GN=At3g17050 PE=4 SV=2	hypothetical protein PDIG_81210 [Penicillium digitatum PHI26]
c44428.graph_c0	0.821515	2.66236	7.48789e-05	1.76841	up	Defense mechanisms	Cellular Component: plasma membrane (GO:0005886);; Biological Process: drug transmembrane transport (GO:0006855);; Biological Process: fruit ripening (GO:0009835);; Molecular Function: drug transmembrane transporter activity (GO:0015238);; Molecular Function: antiporter activity (GO:0015297);;	--	Protein TRANSPARENT TESTA 12 OS=Arabidopsis thaliana GN=TT12 PE=2 SV=1	MATE efflux family protein [Theobroma cacao]
c41013.graph_c0	32.7768	67.8691	1.50464e-06	1.1691	up	--	Molecular Function: protein binding (GO:0005515);; Biological Process: glycerol ether metabolic process (GO:0006662);; Molecular Function: electron carrier activity (GO:0009055);; Cellular Component: chloroplast (GO:0009507);; Molecular Function: protein disulfide oxidoreductase activity (GO:0015035);; Biological Process: cell redox homeostasis (GO:0045454);;	--	Thioredoxin F-type, chloroplastic OS=Pisum sativum PE=2 SV=1	PREDICTED: thioredoxin F1, chloroplastic-like [Solanum lycopersicum]
c27983.graph_c0	33.6404	77.7455	1.88738e-14	1.33301	up	Translation, ribosomal structure and biogenesis	Cellular Component: plastid small ribosomal subunit (GO:0000312);; Molecular Function: structural constituent of ribosome (GO:0003735);; Cellular Component: mitochondrial small ribosomal subunit (GO:0005763);; Biological Process: translation (GO:0006412);; Cellular Component: chloroplast (GO:0009507);; Molecular Function: rRNA binding (GO:0019843);;	--	30S ribosomal protein S7, chloroplastic OS=Acorus calamus GN=rps7-A PE=3 SV=1	uncharacterized protein LOC100306140 [Glycine max]
c37188.graph_c0	0.538547	3.85747	1.13373e-11	2.84914	up	--	Biological Process: cellular process (GO:0009987);;	--	Root phototropism protein 3 OS=Arabidopsis thaliana GN=RPT3 PE=1 SV=2	Phototropic-responsive NPH3 family protein [Theobroma cacao]
c40061.graph_c0	14.6169	29.0673	6.18415e-09	1.11538	up	--	Biological Process: drug transmembrane transport (GO:0006855);; Molecular Function: drug transmembrane transporter activity (GO:0015238);; Molecular Function: antiporter activity (GO:0015297);; Cellular Component: membrane (GO:0016020);;	--	Proteinaceous RNase P 1, chloroplastic/mitochondrial OS=Arabidopsis thaliana GN=PRORP1 PE=1 SV=1	PREDICTED: proteinaceous RNase P 1, chloroplastic/mitochondrial-like [Solanum lycopersicum]
c30389.graph_c0	20.9605	68.2493	0	1.8261	up	Cell wall/membrane/envelope biogenesis	Biological Process: pentose-phosphate shunt (GO:0006098);; Cellular Component: chloroplast thylakoid membrane (GO:0009535);; Biological Process: photosynthetic electron transport in photosystem I (GO:0009773);; Biological Process: photosystem II assembly (GO:0010207);; Cellular Component: NAD(P)H dehydrogenase complex (plastoquinone) (GO:0010598);; Biological Process: carotenoid biosynthetic proc…	--	--	PREDICTED: uncharacterized protein LOC101247416 [Solanum lycopersicum]
c42632.graph_c0	2.10962	5.26404	3.0521e-05	1.423	up	General function prediction only	Biological Process: protein targeting to membrane (GO:0006612);; Cellular Component: chloroplast (GO:0009507);; Biological Process: positive regulation of flavonoid biosynthetic process (GO:0009963);; Biological Process: regulation of plant-type hypersensitive response (GO:0010363);;	--	--	PREDICTED: uncharacterized protein LOC101251260 [Solanum lycopersicum]
c41746.graph_c0	11.4373	28.499	3.48355e-12	1.43732	up	--	Biological Process: lipid metabolic process (GO:0006629);;	--	GDSL esterase/lipase At4g26790 OS=Arabidopsis thaliana GN=At4g26790 PE=2 SV=1	hypothetical protein M569_07715, partial [Genlisea aurea]
c13612.graph_c0	1.39542	6.87892	8.84073e-06	2.30965	up	--	Biological Process: fatty acid catabolic process (GO:0009062);; Biological Process: response to gibberellin (GO:0009739);;	--	--	putative DUF584 protein [Linum usitatissimum]
c35732.graph_c0	7.9442	17.9075	5.3814e-09	1.29227	up	General function prediction only	Molecular Function: iron ion binding (GO:0005506);; Biological Process: regulation of glucosinolate biosynthetic process (GO:0010439);; Molecular Function: desacetoxyvindoline 4-hydroxylase activity (GO:0050590);; Biological Process: oxidation-reduction process (GO:0055114);;	--	1-aminocyclopropane-1-carboxylate oxidase homolog 1 OS=Arabidopsis thaliana GN=At1g06620 PE=2 SV=1	PREDICTED: 1-aminocyclopropane-1-carboxylate oxidase homolog [Solanum lycopersicum]
c24351.graph_c0	16.1565	31.9883	6.41614e-08	1.10806	up	--	Cellular Component: chloroplast thylakoid membrane (GO:0009535);; Cellular Component: chloroplast envelope (GO:0009941);; Biological Process: stomatal complex morphogenesis (GO:0010103);; Biological Process: mRNA modification (GO:0016556);; Biological Process: photosynthesis, light reaction (GO:0019684);;	--	Protein TIC 62, chloroplastic OS=Arabidopsis thaliana GN=TIC62 PE=1 SV=1	PREDICTED: protein TIC 62, chloroplastic isoform 1 [Vitis vinifera]
c41171.graph_c0	23.3505	49.3304	1.50121e-10	1.20253	up	Intracellular trafficking, secretion, and vesicular transport	Molecular Function: protein binding (GO:0005515);; Biological Process: DNA-templated transcription, elongation (GO:0006354);; Biological Process: protein secretion (GO:0009306);; Cellular Component: chloroplast thylakoid membrane (GO:0009535);; Biological Process: thylakoid membrane organization (GO:0010027);; Molecular Function: P-P-bond-hydrolysis-driven protein transmembrane transporter activi…	K10956|0.0|rcu:RCOM_0348860|protein translocase secy subunit, putative	Preprotein translocase subunit SECY, chloroplastic OS=Spinacia oleracea GN=SECY PE=2 SV=1	PREDICTED: preprotein translocase subunit SCY1, chloroplastic-like [Solanum lycopersicum]
c15095.graph_c0	19.3205	35.8592	1.95489e-06	1.01496	up	--	Biological Process: transcription, DNA-templated (GO:0006351);; Biological Process: defense response (GO:0006952);; Biological Process: hormone-mediated signaling pathway (GO:0009755);; Biological Process: response to oxygen-containing compound (GO:1901700);;	--	Ethylene-responsive transcription factor 2 OS=Nicotiana sylvestris GN=ERF2 PE=2 SV=1	ethylene response factor 12 [Actinidia deliciosa]
c41232.graph_c0	28.4458	59.3213	2.70244e-10	1.18396	up	Translation, ribosomal structure and biogenesis	Molecular Function: aminopeptidase activity (GO:0004177);; Cellular Component: mitochondrion (GO:0005739);; Biological Process: proteolysis (GO:0006508);; Molecular Function: metalloexopeptidase activity (GO:0008235);; Cellular Component: chloroplast (GO:0009507);; Biological Process: methylglyoxal catabolic process to D-lactate (GO:0019243);; Biological Process: N-terminal protein amino acid mod…	K01265|0.0|vvi:100262904|hypothetical protein LOC100262904	Methionine aminopeptidase 1B, chloroplastic OS=Arabidopsis thaliana GN=MAP1B PE=2 SV=2	PREDICTED: methionine aminopeptidase 1B, chloroplastic-like [Solanum lycopersicum]
c37087.graph_c0	7.02449	14.2472	1.87289e-07	1.14147	up	--	Cellular Component: nucleus (GO:0005634);;	--	--	conserved hypothetical protein [Ricinus communis]
c14431.graph_c0	14.0959	34.8321	2.40918e-14	1.42764	up	--	Biological Process: sulfur amino acid metabolic process (GO:0000096);; Molecular Function: protein binding (GO:0005515);; Biological Process: pentose-phosphate shunt (GO:0006098);; Biological Process: rRNA processing (GO:0006364);; Biological Process: glycine catabolic process (GO:0006546);; Biological Process: unsaturated fatty acid biosynthetic process (GO:0006636);; Biological Process: phospha…	K09839|0.0|vvi:100257865|hypothetical protein LOC100257865	Violaxanthin de-epoxidase, chloroplastic OS=Nicotiana tabacum GN=VDE1 PE=2 SV=1	violaxanthin de-epoxidase [Coffea arabica]
c40531.graph_c0	90.9171	233.23	0	1.48365	up	Amino acid transport and metabolism	Molecular Function: glycine hydroxymethyltransferase activity (GO:0004372);; Molecular Function: protein binding (GO:0005515);; Cellular Component: nucleus (GO:0005634);; Cellular Component: mitochondrial matrix (GO:0005759);; Cellular Component: plasma membrane (GO:0005886);; Biological Process: L-serine metabolic process (GO:0006563);; Biological Process: circadian rhythm (GO:0007623);; Molecul…	K00600|0.0|rcu:RCOM_0230740|serine hydroxymethyltransferase, putative (EC:2.1.2.1)	Serine hydroxymethyltransferase, mitochondrial OS=Solanum tuberosum PE=2 SV=1	RecName: Full=Serine hydroxymethyltransferase, mitochondrial; Short=SHMT; AltName: Full=Glycine hydroxymethyltransferase; AltName: Full=Serine methylase; Flags: Precursor
c13657.graph_c0	3.6862	7.94169	0.00105414	1.21495	up	--	--	--	F-box protein At1g61340 OS=Arabidopsis thaliana GN=At1g61340 PE=2 SV=1	PREDICTED: F-box protein SKIP27-like isoform 1 [Solanum lycopersicum]
c37584.graph_c2	5.87401	24.5329	0	2.16952	up	--	Molecular Function: DNA binding (GO:0003677);; Molecular Function: sequence-specific DNA binding transcription factor activity (GO:0003700);; Cellular Component: nucleus (GO:0005634);; Biological Process: regulation of transcription, DNA-templated (GO:0006355);; Molecular Function: protein dimerization activity (GO:0046983);;	--	Agamous-like MADS-box protein AGL27 OS=Arabidopsis thaliana GN=AGL27 PE=1 SV=1	RIN-like MADS-box protein [Torenia fournieri]
c28362.graph_c0	10.9915	22.3919	1.23363e-07	1.14795	up	Carbohydrate transport and metabolism	Biological Process: biosynthetic process (GO:0009058);; Molecular Function: strictosidine synthase activity (GO:0016844);;	--	Adipocyte plasma membrane-associated protein OS=Mus musculus GN=Apmap PE=1 SV=1	PREDICTED: adipocyte plasma membrane-associated protein-like [Solanum lycopersicum]
c40479.graph_c0	110.416	237.112	4.62774e-12	1.22718	up	Coenzyme transport and metabolism	Molecular Function: ATP binding (GO:0005524);; Cellular Component: cell wall (GO:0005618);; Biological Process: ATP catabolic process (GO:0006200);; Cellular Component: chloroplast stroma (GO:0009570);; Biological Process: photosynthesis (GO:0015979);; Biological Process: chlorophyll biosynthetic process (GO:0015995);; Molecular Function: magnesium chelatase activity (GO:0016851);; Molecular Func…	K03405|0.0|vvi:100267459|hypothetical protein LOC100267459	Magnesium-chelatase subunit ChlI, chloroplastic OS=Nicotiana tabacum GN=CHLI PE=2 SV=1	PREDICTED: magnesium-chelatase subunit ChlI, chloroplastic-like isoform 1 [Solanum lycopersicum]
c14651.graph_c0	36.0103	70.3864	2.07772e-08	1.09045	up	--	Molecular Function: calcium ion binding (GO:0005509);;	--	Dihydrofolate reductase OS=Schizosaccharomyces pombe (strain 972 / ATCC 24843) GN=dfr1 PE=2 SV=2	PREDICTED: dihydrofolate reductase [Vitis vinifera]
c25484.graph_c0	10.8793	34.4433	0	1.78104	up	--	Cellular Component: plasma membrane (GO:0005886);; Cellular Component: chloroplast thylakoid membrane (GO:0009535);; Biological Process: regulation of proton transport (GO:0010155);; Biological Process: NADH dehydrogenase complex (plastoquinone) assembly (GO:0010258);; Cellular Component: NAD(P)H dehydrogenase complex (plastoquinone) (GO:0010598);; Molecular Function: oxidoreductase activity, act…	--	NAD(P)H-quinone oxidoreductase subunit O OS=Gloeobacter violaceus (strain PCC 7421) GN=ndhO PE=3 SV=1	hypothetical protein PRUPE_ppa012640mg [Prunus persica]
c30274.graph_c0	93.4905	283.989	0	1.72744	up	Carbohydrate transport and metabolism	Molecular Function: glucan exo-1,3-beta-glucosidase activity (GO:0004338);; Molecular Function: beta-galactosidase activity (GO:0004565);; Biological Process: alkaloid biosynthetic process (GO:0009821);; Cellular Component: cytoplasmic membrane-bounded vesicle (GO:0016023);; Molecular Function: beta-D-fucosidase activity (GO:0033907);; Molecular Function: beta-L-arabinosidase activity (GO:0047701…	K01188|0.0|sbi:SORBI_06g019840|hypothetical protein	Beta-glucosidase 12 OS=Oryza sativa subsp. japonica GN=BGLU12 PE=2 SV=2	putative strictosidine beta-D-glucosidase [Camptotheca acuminata]
c31944.graph_c0	9.08219	18.3937	5.40572e-05	1.13464	up	--	Molecular Function: binding (GO:0005488);; Biological Process: post-embryonic development (GO:0009791);; Biological Process: response to chemical (GO:0042221);; Biological Process: reproductive structure development (GO:0048608);; Biological Process: regulation of cellular process (GO:0050794);;	--	Protein FD OS=Arabidopsis thaliana GN=FD PE=1 SV=1	unnamed protein product [Vitis vinifera]
c24450.graph_c0	105.056	226.314	6.99429e-12	1.23137	up	--	--	--	Protein GAST1 OS=Solanum lycopersicum GN=GAST1 PE=2 SV=1	gibberellin induced protein [Sonneratia ovata]
c17222.graph_c0	7.2807	13.7788	3.00497e-06	1.04216	up	--	Cellular Component: mitochondrion (GO:0005739);;	--	Pentatricopeptide repeat-containing protein At1g79080, chloroplastic OS=Arabidopsis thaliana GN=At1g79080 PE=2 SV=1	PREDICTED: pentatricopeptide repeat-containing protein At1g79080, chloroplastic [Vitis vinifera]
c26647.graph_c0	1.72337	8.90708	0	2.45677	up	--	Molecular Function: hydrolase activity, hydrolyzing O-glycosyl compounds (GO:0004553);; Cellular Component: cell wall (GO:0005618);; Biological Process: cellular glucan metabolic process (GO:0006073);; Molecular Function: xyloglucan:xyloglucosyl transferase activity (GO:0016762);; Cellular Component: apoplast (GO:0048046);;	K08235|1e-125|vvi:100252949|hypothetical protein LOC100252949	Probable xyloglucan endotransglucosylase/hydrolase protein 16 OS=Arabidopsis thaliana GN=XTH16 PE=2 SV=2	PREDICTED: probable xyloglucan endotransglucosylase/hydrolase protein 25-like [Solanum lycopersicum]
c31146.graph_c1	3.87894	22.2766	0	2.60115	up	--	Molecular Function: nucleotide binding (GO:0000166);; Molecular Function: 3-beta-hydroxy-delta5-steroid dehydrogenase activity (GO:0003854);; Cellular Component: cytosol (GO:0005829);; Biological Process: steroid metabolic process (GO:0008202);; Biological Process: response to wounding (GO:0009611);; Biological Process: xylem and phloem pattern formation (GO:0010051);; Biological Process: cellula…	--	3-oxo-Delta(4,5)-steroid 5-beta-reductase OS=Arabidopsis thaliana GN=VEP1 PE=1 SV=1	putative progesterone 5 beta-reductase [Nicotiana tabacum]
c31761.graph_c0	9.0265	17.3939	0.00283039	1.05981	up	--	--	--	--	hypothetical protein MTR_067s0027 [Medicago truncatula]
c24568.graph_c0	630.026	1284.51	2.64836e-10	1.1525	up	--	Cellular Component: chloroplast thylakoid membrane (GO:0009535);; Biological Process: response to blue light (GO:0009637);; Biological Process: response to high light intensity (GO:0009644);; Cellular Component: photosystem II oxygen evolving complex (GO:0009654);; Biological Process: response to sucrose (GO:0009744);; Biological Process: response to red light (GO:0010114);; Biological Process: r…	K03541|1e-74|pop:POPTR_569170|photosystem II subunit R (PsbR)	Photosystem II 10 kDa polypeptide, chloroplastic OS=Solanum tuberosum GN=PSBR PE=2 SV=1	hypothetical protein POPTRDRAFT_569170 [Populus trichocarpa]
c29787.graph_c2	20.5307	83.7164	0	2.13314	up	--	Molecular Function: structural molecule activity (GO:0005198);; Cellular Component: chloroplast thylakoid membrane (GO:0009535);; Biological Process: photosynthesis, light harvesting (GO:0009765);; Cellular Component: light-harvesting complex (GO:0030076);; Molecular Function: metal ion binding (GO:0046872);;	K08914|1e-64|vvi:100251653|hypothetical protein LOC100251653	Chlorophyll a-b binding protein 13, chloroplastic OS=Solanum lycopersicum GN=CAB13 PE=1 SV=1	PREDICTED: chlorophyll a-b binding protein 13, chloroplastic-like [Solanum lycopersicum]
c42052.graph_c0	2.68356	14.0143	0	2.48913	up	General function prediction only	Molecular Function: oxidoreductase activity, acting on paired donors, with incorporation or reduction of molecular oxygen, 2-oxoglutarate as one donor, and incorporation of one atom each of oxygen into both donors (GO:0016706);; Biological Process: single-organism metabolic process (GO:0044710);;	--	Protein SRG1 OS=Arabidopsis thaliana GN=SRG1 PE=2 SV=1	PREDICTED: protein SRG1-like [Solanum lycopersicum]
c38255.graph_c0	4.45007	8.60535	0.000348466	1.06799	up	General function prediction only	Biological Process: metabolic process (GO:0008152);; Cellular Component: plastid (GO:0009536);; Molecular Function: hydrolase activity (GO:0016787);;	--	Uncharacterized hydrolase YugF OS=Bacillus subtilis (strain 168) GN=yugF PE=3 SV=1	PREDICTED: LOW QUALITY PROTEIN: haloalkane dehalogenase-like, partial [Cucumis sativus]
c32879.graph_c0	7.11765	21.6423	1.66533e-15	1.72112	up	Function unknown	Cellular Component: chloroplast envelope (GO:0009941);; Cellular Component: integral component of membrane (GO:0016021);; Molecular Function: oxidoreductase activity (GO:0016491);; Biological Process: oxidation-reduction process (GO:0055114);;	--	Uncharacterized membrane protein YjcL OS=Bacillus subtilis (strain 168) GN=yjcL PE=4 SV=1	PREDICTED: uncharacterized membrane protein yjcL [Vitis vinifera]
c38491.graph_c0	5.01892	17.9746	0	1.95241	up	--	Cellular Component: mitochondrion (GO:0005739);;	--	Pentatricopeptide repeat-containing protein At2g35130 OS=Arabidopsis thaliana GN=At2g35130 PE=2 SV=1	Tetratricopeptide repeat-like superfamily protein [Theobroma cacao]
c23127.graph_c0	79.4755	157.152	7.40969e-09	1.10728	up	Translation, ribosomal structure and biogenesis	Molecular Function: RNA binding (GO:0003723);; Molecular Function: structural constituent of ribosome (GO:0003735);; Cellular Component: ribosome (GO:0005840);; Biological Process: pentose-phosphate shunt (GO:0006098);; Biological Process: rRNA processing (GO:0006364);; Biological Process: translation (GO:0006412);; Cellular Component: chloroplast stroma (GO:0009570);; Biological Process: photosy…	--	50S ribosomal protein L31, chloroplastic OS=Arabidopsis thaliana GN=RPL31 PE=2 SV=1	50S ribosomal protein L31, putative [Ricinus communis]
c25469.graph_c0	97.0235	240.763	1.11022e-16	1.43518	up	Translation, ribosomal structure and biogenesis	Molecular Function: RNA binding (GO:0003723);; Molecular Function: structural constituent of ribosome (GO:0003735);; Biological Process: rRNA processing (GO:0006364);; Biological Process: translation (GO:0006412);; Cellular Component: chloroplast stroma (GO:0009570);; Biological Process: chloroplast relocation (GO:0009902);; Biological Process: thylakoid membrane organization (GO:0010027);; Cellu…	K02946|2e-77|vvi:100248042|hypothetical protein LOC100248042	30S ribosomal protein S10, chloroplastic OS=Mesembryanthemum crystallinum GN=RPS10 PE=2 SV=1	PREDICTED: 30S ribosomal protein S10, chloroplastic-like [Solanum lycopersicum]
c40740.graph_c0	35.6316	81.1062	2.92888e-12	1.30964	up	--	Cellular Component: chloroplast thylakoid (GO:0009534);; Cellular Component: chloroplast envelope (GO:0009941);;	--	Rhodanese-like domain-containing protein 10 OS=Arabidopsis thaliana GN=STR10 PE=2 SV=1	Rhodanese/Cell cycle control phosphatase superfamily protein [Theobroma cacao]
c29120.graph_c0	13.495	28.5473	2.96327e-08	1.20186	up	--	Cellular Component: chloroplast (GO:0009507);; Biological Process: leaf morphogenesis (GO:0009965);; Biological Process: mRNA modification (GO:0016556);; Biological Process: cell differentiation (GO:0030154);;	--	--	PREDICTED: uncharacterized protein LOC101267149 [Solanum lycopersicum]
c36374.graph_c0	2.90416	8.01252	0.00125481	1.54519	up	--	--	--	Protein GAST1 OS=Solanum lycopersicum GN=GAST1 PE=2 SV=1	PREDICTED: protein GAST1-like [Cucumis sativus]
c31892.graph_c1	2.47709	6.78399	0.00783496	1.52516	up	--	Biological Process: maltose metabolic process (GO:0000023);; Biological Process: pentose-phosphate shunt (GO:0006098);; Cellular Component: chloroplast (GO:0009507);; Biological Process: chloroplast relocation (GO:0009902);; Biological Process: stomatal complex morphogenesis (GO:0010103);; Biological Process: mRNA modification (GO:0016556);; Biological Process: starch biosynthetic process (GO:001…	--	--	PREDICTED: uncharacterized protein LOC100257111 [Vitis vinifera]
c30874.graph_c0	18.9647	50.9159	0	1.54895	up	--	Molecular Function: structural constituent of ribosome (GO:0003735);; Cellular Component: ribosome (GO:0005840);; Biological Process: translation (GO:0006412);; Cellular Component: chloroplast (GO:0009507);; Molecular Function: rRNA binding (GO:0019843);;	K02887|1e-60|vvi:4025123|rpl20	50S ribosomal protein L20, chloroplastic OS=Panax ginseng GN=rpl20 PE=3 SV=1	ribosomal protein L20 [Antirrhinum majus]
c14796.graph_c0	0	6.15944	4.35585e-05	4.44285	up	General function prediction only	Molecular Function: zinc ion binding (GO:0008270);; Molecular Function: geraniol dehydrogenase activity (GO:0047924);; Biological Process: oxidation-reduction process (GO:0055114);;	--	8-hydroxygeraniol dehydrogenase OS=Catharanthus roseus GN=10HGO PE=1 SV=1	RecName: Full=8-hydroxygeraniol dehydrogenase; Short=Cr10HGO
c24055.graph_c0	0.377381	1.99816	1.33551e-06	2.41083	up	Inorganic ion transport and metabolism	Cellular Component: plasma membrane (GO:0005886);; Biological Process: purine nucleobase transport (GO:0006863);; Biological Process: cellular ion homeostasis (GO:0006873);; Molecular Function: voltage-gated anion channel activity (GO:0008308);; Biological Process: response to humidity (GO:0009270);; Biological Process: response to abscisic acid (GO:0009737);; Biological Process: response to carb…	--	Guard cell S-type anion channel SLAC1 OS=Arabidopsis thaliana GN=SLAC1 PE=1 SV=1	PREDICTED: guard cell S-type anion channel SLAC1-like [Solanum lycopersicum]
c22462.graph_c0	1.85206	5.67542	1.22151e-10	1.72335	up	--	Cellular Component: Golgi apparatus (GO:0005794);; Molecular Function: transferase activity, transferring glycosyl groups (GO:0016757);; Biological Process: endoplasmic reticulum unfolded protein response (GO:0030968);;	--	Uncharacterized protein At1g04910 OS=Arabidopsis thaliana GN=At1g04910 PE=1 SV=1	PREDICTED: uncharacterized protein At1g04910-like [Solanum lycopersicum]
c39741.graph_c0	2.31709	6.52712	1.37516e-06	1.59428	up	Carbohydrate transport and metabolism	Molecular Function: xylulokinase activity (GO:0004856);; Biological Process: carbohydrate metabolic process (GO:0005975);; Cellular Component: chloroplast (GO:0009507);; Biological Process: phosphorylation (GO:0016310);;	--	Xylulose kinase OS=Bacillus subtilis (strain 168) GN=xylB PE=3 SV=2	unnamed protein product [Vitis vinifera]
c31266.graph_c0	3.7742	10.2183	8.22886e-08	1.54472	up	--	Biological Process: maltose metabolic process (GO:0000023);; Molecular Function: methyltransferase activity (GO:0008168);; Biological Process: mRNA modification (GO:0016556);; Biological Process: starch biosynthetic process (GO:0019252);; Biological Process: methylation (GO:0032259);;	--	--	PREDICTED: uncharacterized protein LOC100250829 [Vitis vinifera]
c37467.graph_c0	47.2963	89.1034	4.6468e-08	1.03807	up	Defense mechanisms	Biological Process: drug transmembrane transport (GO:0006855);; Molecular Function: drug transmembrane transporter activity (GO:0015238);; Molecular Function: antiporter activity (GO:0015297);; Cellular Component: membrane (GO:0016020);;	--	Protein TRANSPARENT TESTA 12 OS=Arabidopsis thaliana GN=TT12 PE=2 SV=1	PREDICTED: protein TRANSPARENT TESTA 12-like [Solanum lycopersicum]
c28901.graph_c0	5.01989	11.2694	1.79931e-07	1.284	up	--	Biological Process: glycerol metabolic process (GO:0006071);; Biological Process: lipid metabolic process (GO:0006629);; Molecular Function: glycerophosphodiester phosphodiesterase activity (GO:0008889);; Cellular Component: chloroplast (GO:0009507);; Cellular Component: membrane (GO:0016020);;	--	--	PREDICTED: uncharacterized protein LOC101255624 [Solanum lycopersicum]
c42048.graph_c0	7.51189	22.3704	3.40317e-12	1.68704	up	--	--	--	Dirigent protein 11 OS=Arabidopsis thaliana GN=DIR11 PE=2 SV=1	hypothetical protein M569_08466 [Genlisea aurea]
c12226.graph_c0	0.180423	2.24003	7.31511e-06	3.29512	up	--	Molecular Function: peroxidase activity (GO:0004601);;	--	Multiple C2 and transmembrane domain-containing protein 2 OS=Homo sapiens GN=MCTP2 PE=1 SV=3	hypothetical protein PRUPE_ppa000771mg [Prunus persica]
c24051.graph_c1	11.8894	23.7803	1.42916e-05	1.11862	up	--	Cellular Component: cytosol (GO:0005829);;	--	SAP-like protein BP-73 OS=Oryza sativa subsp. japonica GN=BP-73 PE=1 SV=1	PREDICTED: uncharacterized protein LOC100256599 [Vitis vinifera]
c24886.graph_c0	48.5212	97.4967	1.09132e-09	1.13085	up	--	Cellular Component: cell wall (GO:0005618);; Biological Process: cellular glucan metabolic process (GO:0006073);; Biological Process: response to water deprivation (GO:0009414);; Molecular Function: xyloglucan:xyloglucosyl transferase activity (GO:0016762);; Molecular Function: xyloglucan-specific endo-beta-1,4-glucanase activity (GO:0033946);; Cellular Component: apoplast (GO:0048046);;	K08235|1e-180|pop:POPTR_718004|hypothetical protein	Probable xyloglucan endotransglucosylase/hydrolase protein 7 OS=Arabidopsis thaliana GN=XTH7 PE=2 SV=2	xyloglucan endotransglucosylase/hydrolase [Gossypium hirsutum]
c40444.graph_c0	97.7124	237.695	3.33067e-16	1.40683	up	Translation, ribosomal structure and biogenesis	Molecular Function: structural constituent of ribosome (GO:0003735);; Biological Process: pentose-phosphate shunt (GO:0006098);; Biological Process: DNA-templated transcription, elongation (GO:0006354);; Biological Process: rRNA processing (GO:0006364);; Biological Process: translation (GO:0006412);; Cellular Component: chloroplast stroma (GO:0009570);; Biological Process: plastid organization (G…	--	50S ribosomal protein L6, chloroplastic OS=Arabidopsis thaliana GN=RPL6 PE=2 SV=1	PREDICTED: 50S ribosomal protein L6, chloroplastic-like [Solanum lycopersicum]
c28682.graph_c0	0.526097	4.03429	0.00112813	2.72055	up	General function prediction only	Molecular Function: triglyceride lipase activity (GO:0004806);; Biological Process: lipid catabolic process (GO:0016042);; Molecular Function: retinyl-palmitate esterase activity (GO:0050253);;	--	Triacylglycerol lipase 2 OS=Arabidopsis thaliana GN=LIP2 PE=2 SV=1	predicted protein [Populus trichocarpa]
c42126.graph_c0	7.12475	15.61	5.14481e-06	1.24677	up	Posttranslational modification, protein turnover, chaperones	Molecular Function: glutathione transferase activity (GO:0004364);; Biological Process: response to stress (GO:0006950);;	K00799|1e-94|pop:POPTR_730647|hypothetical protein	Glutathione S-transferase OS=Hyoscyamus muticus PE=1 SV=1	hypothetical protein PRUPE_ppa011383mg [Prunus persica]
c33282.graph_c0	0.490833	2.90356	0.00643219	2.41922	up	Energy production and conversion	Molecular Function: alcohol dehydrogenase (NAD) activity (GO:0004022);; Molecular Function: zinc ion binding (GO:0008270);; Biological Process: oxidation-reduction process (GO:0055114);;	--	Alcohol dehydrogenase OS=Malus domestica GN=ADH PE=2 SV=1	alcohol dehydrogenase [Olea europaea]
c31921.graph_c0	136.033	282.117	6.59655e-11	1.17679	up	Energy production and conversion	Biological Process: MAPK cascade (GO:0000165);; Molecular Function: nucleotide binding (GO:0000166);; Biological Process: pentose-phosphate shunt (GO:0006098);; Biological Process: rRNA processing (GO:0006364);; Biological Process: protein targeting to membrane (GO:0006612);; Biological Process: response to cold (GO:0009409);; Cellular Component: chloroplast thylakoid membrane (GO:0009535);; Biol…	K02109|6e-88|vvi:100250997|hypothetical protein LOC100250997	ATP synthase subunit b&apos;, chloroplastic OS=Spinacia oleracea GN=ATPG PE=1 SV=2	PREDICTED: ATP synthase subunit b&apos;, chloroplastic-like [Solanum lycopersicum]
c34515.graph_c0	17.069	47.3882	5.55112e-16	1.59361	up	--	Biological Process: protein folding (GO:0006457);; Biological Process: protein transport (GO:0015031);;	--	Trigger factor OS=Microcystis aeruginosa (strain NIES-843) GN=tig PE=3 SV=1	PREDICTED: trigger factor-like [Solanum lycopersicum]
c40307.graph_c0	662.873	1284.08	8.42057e-09	1.07869	up	--	Cellular Component: chloroplast thylakoid membrane (GO:0009535);; Cellular Component: photosystem I reaction center (GO:0009538);; Cellular Component: plastoglobule (GO:0010287);; Biological Process: photosynthesis (GO:0015979);; Cellular Component: integral component of membrane (GO:0016021);;	K02695|3e-83|rcu:RCOM_1493780|Photosystem I reaction center subunit VI, chloroplast precursor, putative	Photosystem I reaction center subunit VI, chloroplastic OS=Spinacia oleracea GN=PSAH PE=1 SV=1	Photosystem I reaction center subunit VI, chloroplast precursor, putative [Ricinus communis]
c34815.graph_c0	0.730397	3.0005	1.98218e-05	2.07869	up	--	Cellular Component: extracellular region (GO:0005576);; Biological Process: lipid metabolic process (GO:0006629);;	--	GDSL esterase/lipase At1g71691 OS=Arabidopsis thaliana GN=At1g71691 PE=2 SV=1	PREDICTED: GDSL esterase/lipase At1g71691-like [Solanum lycopersicum]
c21174.graph_c0	115.626	381.642	0	1.84662	up	Carbohydrate transport and metabolism	Molecular Function: fructose-bisphosphate aldolase activity (GO:0004332);; Biological Process: glycolysis (GO:0006096);;	K01623|1e-130|vvi:100255859|hypothetical protein LOC100255859	Fructose-bisphosphate aldolase, chloroplastic OS=Spinacia oleracea PE=1 SV=3	PREDICTED: probable fructose-bisphosphate aldolase 2, chloroplastic-like [Solanum lycopersicum]
c32145.graph_c1	1.8722	4.3363	0.00829045	1.30584	up	--	Cellular Component: nuclear ubiquitin ligase complex (GO:0000152);; Molecular Function: ubiquitin-protein ligase activity (GO:0004842);; Molecular Function: protein binding (GO:0005515);; Biological Process: DNA repair (GO:0006281);; Biological Process: shade avoidance (GO:0009641);; Biological Process: skotomorphogenesis (GO:0009647);; Biological Process: entrainment of circadian clock (GO:00096…	K10143|1e-152|vvi:100246063|hypothetical protein LOC100246063	E3 ubiquitin-protein ligase COP1 OS=Arabidopsis thaliana GN=COP1 PE=1 SV=2	unnamed protein product [Vitis vinifera]
c37042.graph_c0	4.78362	9.69234	7.64611e-05	1.13483	up	--	Molecular Function: DNA binding (GO:0003677);; Molecular Function: sequence-specific DNA binding transcription factor activity (GO:0003700);; Cellular Component: nucleus (GO:0005634);; Biological Process: regulation of transcription, DNA-templated (GO:0006355);; Biological Process: toxin catabolic process (GO:0009407);; Biological Process: response to water deprivation (GO:0009414);; Biological P…	K09422|1e-125|pop:POPTR_566874|MYB036	Myb-related protein 305 OS=Antirrhinum majus GN=MYB305 PE=2 SV=1	putative MYB transcription factor [Rosa rugosa]
c33551.graph_c1	3.12162	7.89153	0.000432185	1.43367	up	--	Biological Process: transcription, DNA-templated (GO:0006351);; Biological Process: response to chitin (GO:0010200);; Biological Process: proline transport (GO:0015824);;	--	Ethylene-responsive transcription factor ERF061 OS=Arabidopsis thaliana GN=ERF061 PE=2 SV=1	Ethylene-responsive transcription factor ERF061 [Medicago truncatula]
c38120.graph_c0	8.4429	22.5926	4.66849e-13	1.53869	up	--	Cellular Component: nucleus (GO:0005634);; Cellular Component: chloroplast stroma (GO:0009570);; Cellular Component: chloroplast envelope (GO:0009941);; Biological Process: carotenoid biosynthetic process (GO:0016117);; Biological Process: isopentenyl diphosphate biosynthetic process, methylerythritol 4-phosphate pathway (GO:0019288);;	--	Uncharacterized serine-rich protein C215.13 OS=Schizosaccharomyces pombe (strain 972 / ATCC 24843) GN=SPBC215.13 PE=1 SV=1	unnamed protein product [Vitis vinifera]
c14515.graph_c0	4.182	8.62527	2.87416e-06	1.16302	up	Posttranslational modification, protein turnover, chaperones	Cellular Component: nucleus (GO:0005634);; Molecular Function: zinc ion binding (GO:0008270);;	--	E3 ubiquitin-protein ligase At1g63170 OS=Arabidopsis thaliana GN=At1g63170 PE=2 SV=2	RING-H2 type zinc finger [Avicennia marina]
c36169.graph_c0	6.06998	14.0856	2.14156e-06	1.32756	up	--	Cellular Component: chloroplast (GO:0009507);; Biological Process: pollen development (GO:0009555);;	--	--	unnamed protein product [Vitis vinifera]
c19687.graph_c1	19.5988	38.6196	6.50093e-09	1.10243	up	Posttranslational modification, protein turnover, chaperones	Molecular Function: serine-type endopeptidase activity (GO:0004252);; Cellular Component: nucleus (GO:0005634);; Cellular Component: mitochondrion (GO:0005739);; Biological Process: pentose-phosphate shunt (GO:0006098);; Biological Process: proteolysis (GO:0006508);; Cellular Component: chloroplast thylakoid membrane (GO:0009535);; Cellular Component: chloroplast thylakoid lumen (GO:0009543);; Bi…	--	Protease Do-like 1, chloroplastic OS=Arabidopsis thaliana GN=DEGP1 PE=1 SV=2	DegP protease 1 isoform 1 [Theobroma cacao]
c28266.graph_c0	0.222075	4.67094	0	4.20957	up	--	Cellular Component: nucleus (GO:0005634);; Cellular Component: cytoplasm (GO:0005737);; Biological Process: protein targeting to membrane (GO:0006612);; Biological Process: response to water deprivation (GO:0009414);; Biological Process: response to wounding (GO:0009611);; Biological Process: response to fungus (GO:0009620);; Biological Process: jasmonic acid biosynthetic process (GO:0009695);; B…	--	Jasmonate O-methyltransferase OS=Arabidopsis thaliana GN=JMT PE=1 SV=3	Jasmonic acid carboxyl methyltransferase [Theobroma cacao]
c16571.graph_c0	0.874509	5.69168	8.16014e-13	2.73858	up	--	Molecular Function: methyltransferase activity (GO:0008168);; Biological Process: methylation (GO:0032259);;	--	Salicylate O-methyltransferase OS=Clarkia breweri GN=SAMT PE=1 SV=1	S-adenosyl-L-methionine:salicylic acid methyltransferase [Antirrhinum majus]
c16368.graph_c0	6.59496	14.3003	2.02624e-05	1.23071	up	Posttranslational modification, protein turnover, chaperones	Biological Process: histone peptidyl-prolyl isomerization (GO:0000412);; Molecular Function: peptidyl-prolyl cis-trans isomerase activity (GO:0003755);; Molecular Function: FK506 binding (GO:0005528);; Cellular Component: nucleolus (GO:0005730);; Biological Process: protein folding (GO:0006457);; Cellular Component: chloroplast (GO:0009507);; Cellular Component: membrane (GO:0016020);;	--	Peptidyl-prolyl cis-trans isomerase FKBP16-1, chloroplastic OS=Arabidopsis thaliana GN=FKBP16-1 PE=2 SV=1	unnamed protein product [Vitis vinifera]
c40593.graph_c0	79.4869	149.655	5.09701e-08	1.03714	up	--	Biological Process: rRNA processing (GO:0006364);; Biological Process: tRNA metabolic process (GO:0006399);; Biological Process: aromatic amino acid family biosynthetic process (GO:0009073);; Cellular Component: chloroplast stroma (GO:0009570);; Biological Process: chloroplast organization (GO:0009658);; Biological Process: embryo development ending in seed dormancy (GO:0009793);; Cellular Compon…	--	DAG protein, chloroplastic OS=Antirrhinum majus GN=DAG PE=2 SV=1	RecName: Full=DAG protein, chloroplastic; Flags: Precursor
c16967.graph_c0	3.02159	11.989	0	2.09623	up	--	Molecular Function: nucleotide binding (GO:0000166);; Molecular Function: UDP-glucose 4-epimerase activity (GO:0003978);; Cellular Component: Golgi apparatus (GO:0005794);; Biological Process: galactose metabolic process (GO:0006012);; Biological Process: amino acid transport (GO:0006865);; Biological Process: nucleotide-sugar metabolic process (GO:0009225);; Biological Process: response to ethyl…	K12448|0.0|vvi:100259390|hypothetical protein LOC100259390	UDP-arabinose 4-epimerase 1 OS=Arabidopsis thaliana GN=MUR4 PE=1 SV=1	PREDICTED: UDP-arabinose 4-epimerase 1-like [Solanum lycopersicum]
c38689.graph_c0	0.771323	4.01359	1.08691e-13	2.45199	up	Signal transduction mechanisms	Molecular Function: nucleotide binding (GO:0000166);; Cellular Component: chloroplast (GO:0009507);; Molecular Function: transferase activity (GO:0016740);;	--	Extensin OS=Zea mays GN=HRGP PE=2 SV=1	PREDICTED: myosin heavy chain kinase B-like [Solanum lycopersicum]
c26381.graph_c2	1.30666	4.54685	0.000527456	1.84824	up	Secondary metabolites biosynthesis, transport and catabolism	Molecular Function: iron ion binding (GO:0005506);; Biological Process: fatty acid metabolic process (GO:0006631);; Molecular Function: electron carrier activity (GO:0009055);; Molecular Function: alkane 1-monooxygenase activity (GO:0018685);; Molecular Function: oxygen binding (GO:0019825);; Molecular Function: heme binding (GO:0020037);; Biological Process: oxidation-reduction process (GO:00551…	--	Cytochrome P450 86A2 OS=Arabidopsis thaliana GN=CYP86A2 PE=2 SV=1	hypothetical protein M569_12832, partial [Genlisea aurea]
c28418.graph_c0	2.07796	8.0548	1.01187e-10	2.04449	up	--	--	--	Protein IQ-DOMAIN 1 OS=Arabidopsis thaliana GN=IQD1 PE=1 SV=1	PREDICTED: protein IQ-DOMAIN 1-like [Solanum lycopersicum]
c22940.graph_c0	0.92818	6.89165	1.04992e-08	2.85215	up	--	Molecular Function: iron ion binding (GO:0005506);; Cellular Component: cytoplasmic membrane-bounded vesicle (GO:0016023);; Biological Process: secretion by cell (GO:0032940);; Biological Process: gibberellin catabolic process (GO:0045487);; Molecular Function: C-19 gibberellin 2-beta-dioxygenase activity (GO:0052634);; Biological Process: oxidation-reduction process (GO:0055114);;	--	Gibberellin 2-beta-dioxygenase 1 OS=Pisum sativum GN=GA2OX1 PE=1 SV=1	gibberellin 2-oxidase [Populus trichocarpa]
c38512.graph_c0	15.1483	34.1159	5.47418e-12	1.29433	up	--	Molecular Function: nucleotide binding (GO:0000166);; Biological Process: PSII associated light-harvesting complex II catabolic process (GO:0010304);; Biological Process: chlorophyll catabolic process (GO:0015996);; Molecular Function: chlorophyll(ide) b reductase activity (GO:0034256);; Cellular Component: plastid membrane (GO:0042170);; Biological Process: oxidation-reduction process (GO:005511…	K13606|0.0|rcu:RCOM_1052710|short-chain dehydrogenase, putative (EC:1.1.1.47)	Probable chlorophyll(ide) b reductase NYC1, chloroplastic OS=Arabidopsis thaliana GN=NYC1 PE=2 SV=1	putative chlorophyll b reductase [Nicotiana tabacum]
c36410.graph_c2	5.31509	17.6272	2.40197e-12	1.8366	up	--	Molecular Function: carboxypeptidase activity (GO:0004180);; Molecular Function: transferase activity (GO:0016740);;	--	Serine carboxypeptidase-like 18 OS=Arabidopsis thaliana GN=SCPL18 PE=2 SV=2	glucose acyltransferase [Solanum berthaultii]
c20047.graph_c1	10.0185	18.8258	0.000328645	1.02814	up	--	Biological Process: carbohydrate metabolic process (GO:0005975);; Molecular Function: racemase and epimerase activity, acting on carbohydrates and derivatives (GO:0016857);; Biological Process: cellular metabolic process (GO:0044237);; Molecular Function: coenzyme binding (GO:0050662);;	--	UDP-glucuronate 4-epimerase 3 OS=Arabidopsis thaliana GN=GAE3 PE=2 SV=1	PREDICTED: UDP-glucuronate 4-epimerase 3-like [Solanum lycopersicum]
c29558.graph_c0	8.4557	15.9477	4.00995e-05	1.03541	up	Function unknown	Cellular Component: chloroplast (GO:0009507);;	--	--	predicted protein [Populus trichocarpa]
c37707.graph_c0	59.0543	134.409	5.58442e-14	1.31105	up	Translation, ribosomal structure and biogenesis	Biological Process: maltose metabolic process (GO:0000023);; Molecular Function: translation elongation factor activity (GO:0003746);; Molecular Function: GTPase activity (GO:0003924);; Molecular Function: ATP binding (GO:0005524);; Molecular Function: GTP binding (GO:0005525);; Cellular Component: mitochondrion (GO:0005739);; Biological Process: pentose-phosphate shunt (GO:0006098);; Biological …	K02355|0.0|rcu:RCOM_1679710|translation elongation factor G, putative	Elongation factor G, chloroplastic OS=Glycine max GN=FUSA PE=1 SV=1	PREDICTED: elongation factor G, chloroplastic-like [Solanum lycopersicum]
c15785.graph_c0	12.2237	29.4776	4.76352e-12	1.39103	up	Cell wall/membrane/envelope biogenesis	Cellular Component: plastid chromosome (GO:0009508);; Cellular Component: chloroplast thylakoid membrane (GO:0009535);; Cellular Component: chloroplast envelope (GO:0009941);;	--	--	PREDICTED: uncharacterized protein LOC101263249 [Solanum lycopersicum]
c42224.graph_c0	5.47275	13.2572	5.69203e-06	1.38551	up	Function unknown	Cellular Component: extracellular region (GO:0005576);;	--	Basic form of pathogenesis-related protein 1 OS=Nicotiana tabacum PE=3 SV=1	PREDICTED: basic form of pathogenesis-related protein 1 [Vitis vinifera]
c35907.graph_c0	11.8619	22.7595	1.05701e-06	1.06219	up	--	--	--	Protein IQ-DOMAIN 1 OS=Arabidopsis thaliana GN=IQD1 PE=1 SV=1	PREDICTED: protein IQ-DOMAIN 1-like [Solanum lycopersicum]
c35490.graph_c0	20.6705	84.8373	0	2.1581	up	--	Biological Process: fatty acid biosynthetic process (GO:0006633);; Cellular Component: chloroplast (GO:0009507);; Molecular Function: acyl-[acyl-carrier-protein] desaturase activity (GO:0045300);; Molecular Function: transition metal ion binding (GO:0046914);; Biological Process: oxidation-reduction process (GO:0055114);;	K03921|6e-83|rcu:RCOM_1238330|Stearoy-ACP desaturase (EC:1.14.19.2)	Acyl-[acyl-carrier-protein] desaturase, chloroplastic OS=Carthamus tinctorius PE=1 SV=1	fatty acid desaturase [Hyacinthus orientalis]
c37555.graph_c0	50.335	99.5168	2.30761e-09	1.10765	up	Intracellular trafficking, secretion, and vesicular transport	Molecular Function: protein binding (GO:0005515);; Cellular Component: plasma membrane (GO:0005886);; Biological Process: rRNA processing (GO:0006364);; Cellular Component: chloroplast thylakoid membrane (GO:0009535);; Biological Process: chloroplast relocation (GO:0009902);; Biological Process: thylakoid membrane organization (GO:0010027);; Biological Process: photosystem II assembly (GO:0010207…	K03217|0.0|vvi:100260431|hypothetical protein LOC100260431	Inner membrane protein PPF-1, chloroplastic OS=Pisum sativum GN=PPF-1 PE=2 SV=2	PREDICTED: inner membrane protein PPF-1, chloroplastic-like [Solanum lycopersicum]
c18910.graph_c0	0.571321	6.38387	8.38768e-09	3.31087	up	Carbohydrate transport and metabolism	Molecular Function: sucrose alpha-glucosidase activity (GO:0004575);; Cellular Component: extracellular region (GO:0005576);; Cellular Component: cell wall (GO:0005618);; Biological Process: carbohydrate metabolic process (GO:0005975);;	--	Beta-fructofuranosidase, insoluble isoenzyme 1 OS=Daucus carota GN=INV1 PE=1 SV=1	cell-wall invertase [Orobanche ramosa]
c38079.graph_c0	5.8747	17.548	3.21965e-15	1.69577	up	Energy production and conversion	--	--	Chaperone protein DnaJ OS=Dictyoglomus thermophilum (strain ATCC 35947 / DSM 3960 / H-6-12) GN=dnaJ PE=3 SV=1	PREDICTED: uncharacterized protein LOC100247733 [Vitis vinifera]
c23953.graph_c0	12.5791	26.5666	1.56785e-07	1.1985	up	--	Biological Process: aromatic amino acid family biosynthetic process (GO:0009073);; Cellular Component: chloroplast (GO:0009507);; Biological Process: photosystem II assembly (GO:0010207);; Biological Process: iron-sulfur cluster assembly (GO:0016226);; Biological Process: positive regulation of transcription, DNA-templated (GO:0045893);;	--	--	predicted protein [Populus trichocarpa]
c22224.graph_c0	2.79563	8.66264	3.25436e-06	1.72059	up	--	Biological Process: response to stimulus (GO:0050896);;	--	Cucumber peeling cupredoxin OS=Cucumis sativus PE=1 SV=3	dicyanin precursor [Solanum lycopersicum]
c24388.graph_c0	3.22839	9.53476	2.95763e-13	1.67724	up	--	Cellular Component: chloroplast (GO:0009507);;	--	--	conserved hypothetical protein [Ricinus communis]
c39247.graph_c0	20.7046	38.2957	1.80952e-07	1.01139	up	Intracellular trafficking, secretion, and vesicular transport	Molecular Function: ATP binding (GO:0005524);; Cellular Component: plasma membrane (GO:0005886);; Biological Process: protein targeting (GO:0006605);; Cellular Component: chloroplast thylakoid membrane (GO:0009535);; Cellular Component: chloroplast stroma (GO:0009570);; Biological Process: response to absence of light (GO:0009646);; Biological Process: chloroplast organization (GO:0009658);; Cell…	K03070|0.0|vvi:100250268|similar to Protein translocase subunit secA, chloroplastic	Protein translocase subunit SECA1, chloroplastic OS=Arabidopsis thaliana GN=SECA1 PE=2 SV=2	PREDICTED: protein translocase subunit SECA1, chloroplastic-like [Solanum lycopersicum]
c32096.graph_c0	129.224	300.435	2.29816e-14	1.34134	up	--	Biological Process: response to stress (GO:0006950);; Biological Process: cellular metabolic process (GO:0044237);; Biological Process: single-organism metabolic process (GO:0044710);; Biological Process: organic substance metabolic process (GO:0071704);;	--	Glycine-rich protein 3 OS=Arabidopsis thaliana GN=GRP3 PE=1 SV=1	glycine-rich protein precursor [Nicotiana tabacum]
c27488.graph_c0	1.77931	5.96223	0.00119024	1.79486	up	--	--	--	--	hypothetical protein MTR_8g022300 [Medicago truncatula]
c32324.graph_c0	18.8762	35.8591	3.44335e-07	1.04877	up	General function prediction only	Biological Process: maltose metabolic process (GO:0000023);; Cellular Component: chloroplast envelope (GO:0009941);; Biological Process: starch biosynthetic process (GO:0019252);; Biological Process: positive regulation of catalytic activity (GO:0043085);; Molecular Function: carboxylic ester hydrolase activity (GO:0052689);;	--	2-hydroxymuconate semialdehyde hydrolase OS=Pseudomonas sp. (strain CF600) GN=dmpD PE=3 SV=1	predicted protein [Populus trichocarpa]
c34715.graph_c0	42.3998	117.847	0	1.59879	up	--	--	--	Proline-rich protein 4 OS=Arabidopsis thaliana GN=PRP4 PE=2 SV=1	proline-rich protein [Solanum tuberosum]
c13663.graph_c0	1.62558	7.12313	0.00304875	2.10835	up	--	--	--	Stromal cell-derived factor 2-like protein OS=Arabidopsis thaliana GN=At2g25110 PE=1 SV=1	hypothetical protein VITISV_016626 [Vitis vinifera]
c27678.graph_c0	0.952272	2.88251	2.53537e-06	1.68995	up	--	Molecular Function: sugar:hydrogen symporter activity (GO:0005351);; Molecular Function: myo-inositol:hydrogen symporter activity (GO:0005366);; Cellular Component: plasma membrane (GO:0005886);; Cellular Component: integral component of membrane (GO:0016021);; Molecular Function: 2-alkenal reductase [NAD(P)] activity (GO:0032440);; Biological Process: carbohydrate transmembrane transport (GO:003…	K08150|0.0|vvi:100264123|hypothetical protein LOC100264123	Inositol transporter 4 OS=Arabidopsis thaliana GN=INT4 PE=1 SV=1	hypothetical protein M569_15849, partial [Genlisea aurea]
c40830.graph_c0	35.8433	68.5415	9.28075e-08	1.05875	up	--	Molecular Function: kinase activity (GO:0016301);; Biological Process: phosphorylation (GO:0016310);; Molecular Function: 2-alkenal reductase [NAD(P)] activity (GO:0032440);; Biological Process: oxidation-reduction process (GO:0055114);;	--	Somatic embryogenesis receptor kinase 2 OS=Arabidopsis thaliana GN=SERK2 PE=1 SV=1	Leucine-rich repeat family protein [Theobroma cacao]
c32939.graph_c0	5.80092	15.2515	2.75084e-08	1.50561	up	--	--	--	--	predicted protein [Populus trichocarpa]
c27274.graph_c0	2.44061	18.4481	6.49709e-10	2.89298	up	--	Biological Process: transcription, DNA-templated (GO:0006351);; Biological Process: response to abiotic stimulus (GO:0009628);; Biological Process: response to auxin (GO:0009733);; Biological Process: regulation of gene expression (GO:0010468);; Cellular Component: intracellular membrane-bounded organelle (GO:0043231);; Biological Process: single-organism process (GO:0044699);; Biological Process…	--	Auxin-responsive protein IAA7 OS=Arabidopsis thaliana GN=IAA7 PE=1 SV=1	PREDICTED: auxin-responsive protein IAA14-like isoform X2 [Cicer arietinum]
c38399.graph_c0	2.00264	8.64039	0	2.21219	up	Amino acid transport and metabolism	Cellular Component: plasma membrane (GO:0005886);; Biological Process: response to wounding (GO:0009611);; Biological Process: response to nematode (GO:0009624);; Biological Process: response to abscisic acid (GO:0009737);; Biological Process: response to salicylic acid (GO:0009751);; Biological Process: response to jasmonic acid (GO:0009753);; Biological Process: hyperosmotic salinity response (…	--	Peptide transporter PTR3-B OS=Arabidopsis thaliana GN=PTR3-B PE=2 SV=1	PREDICTED: peptide transporter PTR3-A-like [Fragaria vesca subsp. vesca]
c36788.graph_c0	3.87315	8.30142	4.73165e-05	1.21347	up	General function prediction only	Biological Process: response to organic substance (GO:0010033);;	K07297|1e-161|vvi:100262689|hypothetical protein LOC100262689	ADIPOR-like receptor CG5315 OS=Drosophila melanogaster GN=CG5315 PE=2 SV=2	PREDICTED: ADIPOR-like receptor CG5315-like [Solanum lycopersicum]
c34465.graph_c0	10.6252	21.7324	4.9212e-06	1.15088	up	Energy production and conversion	Molecular Function: electron carrier activity (GO:0009055);; Cellular Component: plastid (GO:0009536);; Biological Process: abscisic acid biosynthetic process (GO:0009688);; Molecular Function: metal ion binding (GO:0046872);; Molecular Function: iron-sulfur cluster binding (GO:0051536);;	--	--	PREDICTED: uncharacterized protein LOC100250753 [Vitis vinifera]
c13689.graph_c0	4.26999	8.51338	0.000308401	1.11059	up	--	--	--	WAT1-related protein At3g28050 OS=Arabidopsis thaliana GN=At3g28050 PE=2 SV=1	hypothetical protein M569_11314, partial [Genlisea aurea]
c35064.graph_c0	64.2214	162.02	0	1.45891	up	Translation, ribosomal structure and biogenesis	Molecular Function: structural constituent of ribosome (GO:0003735);; Biological Process: rRNA processing (GO:0006364);; Biological Process: translation (GO:0006412);; Cellular Component: chloroplast stroma (GO:0009570);; Cellular Component: chloroplast envelope (GO:0009941);; Biological Process: thylakoid membrane organization (GO:0010027);; Biological Process: chlorophyll biosynthetic process (…	K02867|1e-109|ath:AT1G32990|PRPL11	50S ribosomal protein L11, chloroplastic OS=Arabidopsis thaliana GN=RPL11 PE=2 SV=1	Plastid ribosomal protein l11 [Theobroma cacao]
c40465.graph_c0	101.443	259.777	0	1.4811	up	Energy production and conversion	Biological Process: maltose metabolic process (GO:0000023);; Biological Process: rRNA processing (GO:0006364);; Biological Process: glycine catabolic process (GO:0006546);; Biological Process: unsaturated fatty acid biosynthetic process (GO:0006636);; Biological Process: oxidoreduction coenzyme metabolic process (GO:0006733);; Biological Process: vitamin metabolic process (GO:0006766);; Biologica…	K02115|0.0|rcu:RCOM_0904560|ATP synthase gamma chain 2, chloroplast, putative (EC:3.6.3.14)	ATP synthase gamma chain, chloroplastic OS=Nicotiana tabacum GN=ATPC PE=1 SV=1	ATPase, F1 complex, gamma subunit protein [Theobroma cacao]
c38797.graph_c0	13.6976	25.5442	1.60582e-06	1.02179	up	--	Molecular Function: transferase activity, transferring acyl groups (GO:0016746);;	--	Uncharacterized acetyltransferase At3g50280 OS=Arabidopsis thaliana GN=At3g50280 PE=1 SV=1	hypothetical protein PRUPE_ppa005715mg [Prunus persica]
c40567.graph_c0	85.2966	216.365	0	1.46696	up	Translation, ribosomal structure and biogenesis	Molecular Function: RNA binding (GO:0003723);; Biological Process: rRNA processing (GO:0006364);; Cellular Component: chloroplast stroma (GO:0009570);; Cellular Component: chloroplast envelope (GO:0009941);; Biological Process: chlorophyll biosynthetic process (GO:0015995);; Cellular Component: membrane (GO:0016020);; Cellular Component: ribonucleoprotein complex (GO:0030529);;	--	30S ribosomal protein S20, chloroplastic OS=Arabidopsis thaliana GN=RPS20 PE=2 SV=1	PREDICTED: 30S ribosomal protein S20, chloroplastic-like [Solanum lycopersicum]
c41444.graph_c0	13.9321	40.0717	3.33067e-16	1.64377	up	Posttranslational modification, protein turnover, chaperones	Biological Process: protein peptidyl-prolyl isomerization (GO:0000413);; Molecular Function: peptidyl-prolyl cis-trans isomerase activity (GO:0003755);; Molecular Function: FK506 binding (GO:0005528);; Biological Process: protein folding (GO:0006457);; Cellular Component: chloroplast thylakoid membrane (GO:0009535);;	--	Peptidyl-prolyl cis-trans isomerase FKBP17-2, chloroplastic OS=Arabidopsis thaliana GN=FKBP17-2 PE=1 SV=1	predicted protein [Populus trichocarpa]
c40663.graph_c0	31.9761	142.828	0	2.28097	up	--	Molecular Function: ACP phosphopantetheine attachment site binding involved in fatty acid biosynthetic process (GO:0000036);; Biological Process: rRNA processing (GO:0006364);; Biological Process: fatty acid biosynthetic process (GO:0006633);; Cellular Component: chloroplast stroma (GO:0009570);; Biological Process: systemic acquired resistance (GO:0009627);; Biological Process: response to blue …	--	Acyl carrier protein 4, chloroplastic OS=Arabidopsis thaliana GN=ACP4 PE=1 SV=1	PREDICTED: acyl carrier protein 4, chloroplastic-like isoform X2 [Cicer arietinum]
c32083.graph_c0	28.1209	54.862	3.55581e-07	1.08633	up	--	Molecular Function: protein disulfide isomerase activity (GO:0003756);; Biological Process: pentose-phosphate shunt (GO:0006098);; Biological Process: rRNA processing (GO:0006364);; Biological Process: protein folding (GO:0006457);; Cellular Component: chloroplast thylakoid membrane (GO:0009535);; Cellular Component: chloroplast stroma (GO:0009570);; Biological Process: plastid organization (GO:0…	--	Protein disulfide-isomerase LQY1 OS=Arabidopsis thaliana GN=LQY1 PE=1 SV=1	unknown [Populus trichocarpa x Populus deltoides]
c37771.graph_c0	2.54812	10.1402	2.88214e-13	2.08921	up	--	Molecular Function: catalytic activity (GO:0003824);; Biological Process: proteolysis (GO:0006508);; Cellular Component: nuclear part (GO:0044428);; Cellular Component: chloroplast part (GO:0044434);;	--	Cysteine proteinase RD21a OS=Arabidopsis thaliana GN=RD21A PE=1 SV=1	PREDICTED: cysteine proteinase RD21a-like [Glycine max]
c25586.graph_c0	25.4633	60.2113	3.56606e-09	1.3597	up	--	Molecular Function: calcium ion binding (GO:0005509);; Molecular Function: poly(U) RNA binding (GO:0008266);; Cellular Component: chloroplast thylakoid lumen (GO:0009543);; Cellular Component: chloroplast stroma (GO:0009570);; Cellular Component: photosystem II oxygen evolving complex (GO:0009654);; Cellular Component: chloroplast envelope (GO:0009941);; Biological Process: photosystem II assembl…	K02717|2e-28|pop:POPTR_551203|photosystem II reaction center psbP protein	Putative oxygen-evolving enhancer protein 2-2 OS=Arabidopsis thaliana GN=PSBP2 PE=5 SV=3	23 kDa OEC protein, partial [Salicornia veneta]
c39056.graph_c0	13.6497	27.5448	2.85035e-05	1.13035	up	--	Cellular Component: nucleus (GO:0005634);; Biological Process: protein targeting to chloroplast (GO:0045036);; Biological Process: positive regulation of transcription, DNA-templated (GO:0045893);;	--	Protein CHLOROPLAST IMPORT APPARATUS 2 OS=Arabidopsis thaliana GN=CIA2 PE=2 SV=1	PREDICTED: protein CHLOROPLAST IMPORT APPARATUS 2-like [Solanum lycopersicum]
c31117.graph_c0	0.470089	2.67786	2.66458e-09	2.53748	up	--	Molecular Function: polygalacturonase activity (GO:0004650);; Cellular Component: extracellular region (GO:0005576);; Biological Process: carbohydrate metabolic process (GO:0005975);; Molecular Function: galacturan 1,4-alpha-galacturonidase activity (GO:0047911);;	--	Polygalacturonase At1g48100 OS=Arabidopsis thaliana GN=At1g48100 PE=2 SV=1	PREDICTED: polygalacturonase At1g48100-like [Solanum lycopersicum]
c34579.graph_c0	40.4224	75.5846	3.06233e-07	1.02647	up	Function unknown	Cellular Component: membrane (GO:0016020);;	K02221|4e-77|vvi:100242172|hypothetical protein LOC100242172	Uncharacterized protein ycf19 OS=Guillardia theta GN=ycf19 PE=3 SV=1	PREDICTED: uncharacterized protein LOC101267629 [Solanum lycopersicum]
c35508.graph_c0	9.82564	58.8601	0	2.70103	up	--	Molecular Function: catalytic activity (GO:0003824);; Biological Process: pentose-phosphate shunt (GO:0006098);; Cellular Component: chloroplast thylakoid membrane (GO:0009535);; Biological Process: photosynthetic electron transport in photosystem I (GO:0009773);; Biological Process: myo-inositol hexakisphosphate biosynthetic process (GO:0010264);; Cellular Component: NAD(P)H dehydrogenase comple…	--	--	PREDICTED: uncharacterized protein LOC101263383 [Solanum lycopersicum]
c28460.graph_c0	5.0764	12.1568	0.000791845	1.35906	up	--	Molecular Function: sugar:hydrogen symporter activity (GO:0005351);; Cellular Component: integral component of membrane (GO:0016021);; Biological Process: carbohydrate transmembrane transport (GO:0034219);;	--	Sugar transport protein 13 OS=Arabidopsis thaliana GN=STP13 PE=1 SV=2	Hexose carrier [Medicago truncatula]
c36015.graph_c0	11.3885	21.3331	2.10346e-05	1.02637	up	--	Cellular Component: chloroplast (GO:0009507);; Molecular Function: heat shock protein binding (GO:0031072);; Molecular Function: unfolded protein binding (GO:0051082);;	--	--	PREDICTED: uncharacterized protein LOC100852520 [Vitis vinifera]
c41958.graph_c0	5.82762	12.096	2.94253e-05	1.16956	up	--	--	--	F-box protein At1g61340 OS=Arabidopsis thaliana GN=At1g61340 PE=2 SV=1	PREDICTED: F-box protein SKIP27-like isoform 1 [Solanum lycopersicum]
c33729.graph_c0	504.142	1459.92	0	1.65879	up	--	Molecular Function: ATP binding (GO:0005524);; Cellular Component: cell wall (GO:0005618);; Cellular Component: nucleus (GO:0005634);; Biological Process: response to cold (GO:0009409);; Biological Process: response to light stimulus (GO:0009416);; Cellular Component: chloroplast thylakoid membrane (GO:0009535);; Cellular Component: chloroplast envelope (GO:0009941);; Cellular Component: plastogl…	--	Ribulose bisphosphate carboxylase/oxygenase activase 2, chloroplastic OS=Larrea tridentata GN=RCA2 PE=2 SV=1	Ribulose bisphosphate carboxylase/oxygenase activase, chloroplastic isoform 1 [Theobroma cacao]
c18063.graph_c0	26.9429	68.0258	1.29896e-14	1.45829	up	--	Biological Process: respiratory burst involved in defense response (GO:0002679);; Molecular Function: chitinase activity (GO:0004568);; Cellular Component: extracellular region (GO:0005576);; Cellular Component: cell wall (GO:0005618);; Biological Process: carbohydrate metabolic process (GO:0005975);; Biological Process: chitin catabolic process (GO:0006032);; Molecular Function: chitin binding (…	K01183|1e-148|vvi:100245803|hypothetical protein LOC100245803	Chitinase 6 OS=Oryza sativa subsp. japonica GN=Cht6 PE=2 SV=1	class IV chitinase [Nicotiana tabacum]
c23515.graph_c0	1.17072	7.51174	3.17019e-05	2.60353	up	Carbohydrate transport and metabolism	Molecular Function: hydrolase activity, hydrolyzing O-glycosyl compounds (GO:0004553);; Biological Process: carbohydrate metabolic process (GO:0005975);; Molecular Function: carbohydrate binding (GO:0030246);;	--	Alpha-glucosidase OS=Spinacia oleracea PE=1 SV=1	PREDICTED: alpha-glucosidase-like [Solanum lycopersicum]
c26515.graph_c0	19.1953	40.5593	4.10388e-10	1.20236	up	--	Molecular Function: binding (GO:0005488);; Cellular Component: plasmodesma (GO:0009506);; Biological Process: double fertilization forming a zygote and endosperm (GO:0009567);;	--	Transcription factor UNE10 OS=Arabidopsis thaliana GN=UNE10 PE=2 SV=1	DNA binding protein, putative [Ricinus communis]
c38652.graph_c0	18.4887	43.2655	5.49115e-10	1.34625	up	--	Biological Process: transcription, DNA-templated (GO:0006351);; Biological Process: response to stress (GO:0006950);; Biological Process: response to abiotic stimulus (GO:0009628);;	--	Dehydration-responsive element-binding protein 1C OS=Arabidopsis thaliana GN=DREB1C PE=2 SV=2	hypothetical protein PRUPE_ppa010935mg [Prunus persica]
c27723.graph_c0	3.20755	9.22958	2.17004e-09	1.63325	up	Secondary metabolites biosynthesis, transport and catabolism	Molecular Function: iron ion binding (GO:0005506);; Molecular Function: electron carrier activity (GO:0009055);; Molecular Function: alkane 1-monooxygenase activity (GO:0018685);; Molecular Function: heme binding (GO:0020037);; Biological Process: oxidation-reduction process (GO:0055114);; Molecular Function: aromatase activity (GO:0070330);;	--	Cytochrome P450 94A1 OS=Vicia sativa GN=CYP94A1 PE=2 SV=2	PREDICTED: cytochrome P450 94A1 [Vitis vinifera]
c44153.graph_c0	0	3.80061	4.28528e-11	5.3438	up	General function prediction only	Molecular Function: oxidoreductase activity, acting on paired donors, with incorporation or reduction of molecular oxygen, 2-oxoglutarate as one donor, and incorporation of one atom each of oxygen into both donors (GO:0016706);; Biological Process: single-organism metabolic process (GO:0044710);;	--	Leucoanthocyanidin dioxygenase OS=Malus domestica GN=ANS PE=2 SV=1	predicted protein [Populus trichocarpa]
c27117.graph_c0	5.5832	11.0515	3.37399e-05	1.10323	up	--	Cellular Component: plasma membrane (GO:0005886);; Molecular Function: magnesium ion transmembrane transporter activity (GO:0015095);; Biological Process: magnesium ion transport (GO:0015693);; Biological Process: cellular response to phosphate starvation (GO:0016036);; Biological Process: galactolipid biosynthetic process (GO:0019375);; Biological Process: negative regulation of transcription, D…	--	Magnesium transporter NIPA2 OS=Bos taurus GN=NIPA2 PE=2 SV=1	Non-imprinted in Prader-Willi/Angelman syndrome region protein [Theobroma cacao]
c14788.graph_c0	24.9614	58.3796	4.37095e-13	1.34872	up	--	Cellular Component: plastid (GO:0009536);;	--	--	PREDICTED: uncharacterized protein LOC101205319 [Cucumis sativus]
c34518.graph_c0	67.108	186.505	0	1.59892	up	Amino acid transport and metabolism	Molecular Function: serine-pyruvate transaminase activity (GO:0004760);; Cellular Component: peroxisome (GO:0005777);; Cellular Component: plasma membrane (GO:0005886);; Biological Process: water transport (GO:0006833);; Molecular Function: alanine-glyoxylate transaminase activity (GO:0008453);; Cellular Component: chloroplast stroma (GO:0009570);; Biological Process: response to salt stress (GO:…	K00830|0.0|pop:POPTR_815301|serine--glyoxylate transaminase (EC:2.6.1.45)	Serine--glyoxylate aminotransferase OS=Arabidopsis thaliana GN=AGT1 PE=1 SV=2	Hop-interacting protein THI032 [Solanum lycopersicum]
c28383.graph_c0	11.6708	28.0056	7.33791e-12	1.38385	up	Signal transduction mechanisms	Molecular Function: protein serine/threonine phosphatase activity (GO:0004722);; Cellular Component: nucleolus (GO:0005730);; Biological Process: protein dephosphorylation (GO:0006470);; Cellular Component: protein serine/threonine phosphatase complex (GO:0008287);; Cellular Component: chloroplast stroma (GO:0009570);; Cellular Component: thylakoid (GO:0009579);; Biological Process: photosyntheti…	--	Protein phosphatase 2C 57 OS=Arabidopsis thaliana GN=PPH1 PE=2 SV=2	protein phosphatase 2C [Ilex paraguariensis]
c38021.graph_c2	405.737	1794.32	0	2.26927	up	--	Cellular Component: cytoplasmic membrane-bounded vesicle (GO:0016023);; Molecular Function: hydrolase activity, acting on ester bonds (GO:0016788);;	--	GDSL esterase/lipase At5g03980 OS=Arabidopsis thaliana GN=At5g03980 PE=2 SV=1	acetylajmalan acetylesterase [Striga asiatica]
c20679.graph_c0	1.12978	8.33037	0	2.9473	up	Energy production and conversion	Molecular Function: oxidoreductase activity, acting on the CH-OH group of donors, NAD or NADP as acceptor (GO:0016616);; Molecular Function: metal ion binding (GO:0046872);;	--	Alcohol dehydrogenase-like 3 OS=Arabidopsis thaliana GN=At1g32780 PE=2 SV=1	PREDICTED: LOW QUALITY PROTEIN: alcohol dehydrogenase-like 1-like [Vitis vinifera]
c32681.graph_c0	3.30996	15.6577	2.22045e-16	2.33394	up	--	Molecular Function: fatty-acyl-CoA reductase (alcohol-forming) activity (GO:0080019);;	--	Alcohol-forming fatty acyl-CoA reductase OS=Simmondsia chinensis PE=1 SV=1	PREDICTED: fatty acyl-CoA reductase 3-like [Solanum lycopersicum]
c33258.graph_c1	2.70712	5.87187	0.00322208	1.22121	up	Function unknown	Biological Process: MAPK cascade (GO:0000165);; Molecular Function: protein serine/threonine kinase activity (GO:0004674);; Biological Process: protein phosphorylation (GO:0006468);; Molecular Function: oxidoreductase activity (GO:0016491);;	--	Probable LRR receptor-like serine/threonine-protein kinase At1g53440 OS=Arabidopsis thaliana GN=At1g53440 PE=1 SV=2	Leucine-rich repeat transmembrane protein kinase isoform 2 [Theobroma cacao]
c36931.graph_c0	2.04899	4.5163	4.06875e-05	1.25238	up	--	Cellular Component: intracellular (GO:0005622);;	K12867|1e-123|rcu:RCOM_1063020|XPA-binding protein, putative	Pre-mRNA-splicing factor SYF1 OS=Rattus norvegicus GN=Xab2 PE=2 SV=1	Tetratricopeptide repeat-like superfamily protein [Theobroma cacao]
c34863.graph_c0	11.8995	33.5324	3.35953e-13	1.61147	up	--	Biological Process: MAPK cascade (GO:0000165);; Biological Process: response to reactive oxygen species (GO:0000302);; Biological Process: protein targeting to membrane (GO:0006612);; Biological Process: response to cold (GO:0009409);; Biological Process: response to wounding (GO:0009611);; Biological Process: abscisic acid-activated signaling pathway (GO:0009738);; Biological Process: systemic a…	--	Late embryogenesis abundant protein Lea5 OS=Citrus sinensis GN=LEA5 PE=2 SV=1	senescence-associated protein [Arabidopsis thaliana]
c33778.graph_c0	3.6038	35.2137	0	3.39873	up	Secondary metabolites biosynthesis, transport and catabolism	Molecular Function: binding (GO:0005488);; Molecular Function: oxidoreductase activity (GO:0016491);;	--	Secologanin synthase OS=Catharanthus roseus GN=CYP72A1 PE=2 SV=1	cytochrome P450 [Populus trichocarpa]
c36002.graph_c0	0.743598	4.28548	1.01696e-13	2.58699	up	--	Molecular Function: transferase activity, transferring glycosyl groups (GO:0016757);;	--	UDP-glycosyltransferase 86A2 OS=Arabidopsis thaliana GN=UGT86A2 PE=2 SV=1	PREDICTED: UDP-glycosyltransferase 86A1-like [Solanum lycopersicum]
c25101.graph_c0	17.7514	39.4066	6.0842e-09	1.27067	up	--	Biological Process: glycerol ether metabolic process (GO:0006662);; Molecular Function: electron carrier activity (GO:0009055);; Molecular Function: protein disulfide oxidoreductase activity (GO:0015035);; Biological Process: cell redox homeostasis (GO:0045454);;	--	Thioredoxin-like 3-1, chloroplastic OS=Arabidopsis thaliana GN=WCRKC1 PE=2 SV=3	PREDICTED: thioredoxin-like 3-1, chloroplastic-like [Solanum lycopersicum]
c32431.graph_c0	0.767138	10.2046	2.10942e-15	3.63642	up	--	--	--	Metallothionein-like protein 2 OS=Cicer arietinum PE=3 SV=2	metallothionein type 2a-FL [Elaeis guineensis]
c40752.graph_c0	41.3612	89.8059	2.53696e-10	1.24104	up	--	Cellular Component: extracellular region (GO:0005576);; Biological Process: protein targeting to membrane (GO:0006612);; Biological Process: lipid transport (GO:0006869);; Molecular Function: lipid binding (GO:0008289);; Biological Process: positive regulation of flavonoid biosynthetic process (GO:0009963);; Biological Process: regulation of plant-type hypersensitive response (GO:0010363);;	--	Probable non-specific lipid-transfer protein AKCS9 OS=Vigna unguiculata PE=2 SV=1	PREDICTED: probable non-specific lipid-transfer protein AKCS9-like [Cicer arietinum]
c38586.graph_c0	5.86292	11.9402	8.92037e-06	1.14431	up	Coenzyme transport and metabolism	Biological Process: maltose metabolic process (GO:0000023);; Molecular Function: ATP binding (GO:0005524);; Biological Process: folic acid-containing compound biosynthetic process (GO:0009396);; Cellular Component: chloroplast (GO:0009507);; Biological Process: carotenoid biosynthetic process (GO:0016117);; Biological Process: starch biosynthetic process (GO:0019252);; Molecular Function: 5-formy…	K01934|1e-149|vvi:100248560|hypothetical protein LOC100248560	Methenyltetrahydrofolate synthase domain-containing protein OS=Bos taurus GN=MTHFSD PE=2 SV=1	PREDICTED: methenyltetrahydrofolate synthase domain-containing protein-like [Solanum lycopersicum]
c43234.graph_c0	0.263048	4.03429	5.64897e-05	3.40964	up	--	--	--	--	hypothetical protein M569_09570, partial [Genlisea aurea]
c29757.graph_c0	0.308628	1.69048	0.000748477	2.38149	up	General function prediction only	Biological Process: primary metabolic process (GO:0044238);; Biological Process: cellular macromolecule metabolic process (GO:0044260);;	--	Zinc finger CCCH domain-containing protein 39 OS=Arabidopsis thaliana GN=At3g19360 PE=2 SV=1	PREDICTED: zinc finger CCCH domain-containing protein 39-like [Solanum lycopersicum]
c22775.graph_c1	4.98878	14.7674	1.91127e-11	1.67723	up	--	Molecular Function: NAD+ kinase activity (GO:0003951);; Molecular Function: diacylglycerol kinase activity (GO:0004143);; Cellular Component: plasma membrane (GO:0005886);; Biological Process: protein kinase C-activating G-protein coupled receptor signaling pathway (GO:0007205);; Biological Process: pollen tube growth (GO:0009860);; Biological Process: phosphorylation (GO:0016310);; Biological Pr…	K00901|1e-109|vvi:100241035|hypothetical protein LOC100241035	Diacylglycerol kinase 4 OS=Arabidopsis thaliana GN=DGK4 PE=2 SV=1	PREDICTED: diacylglycerol kinase zeta-like [Solanum lycopersicum]
c26981.graph_c0	117.04	273.32	1.55431e-14	1.34777	up	Translation, ribosomal structure and biogenesis	Molecular Function: structural constituent of ribosome (GO:0003735);; Cellular Component: ribosome (GO:0005840);; Biological Process: DNA-templated transcription, elongation (GO:0006354);; Biological Process: translation (GO:0006412);; Cellular Component: nucleoid (GO:0009295);; Cellular Component: chloroplast stroma (GO:0009570);; Cellular Component: chloroplast envelope (GO:0009941);; Biologica…	--	50S ribosomal protein L29, chloroplastic OS=Arabidopsis thaliana GN=RPL29 PE=1 SV=1	PREDICTED: 50S ribosomal protein L29, chloroplastic-like [Solanum lycopersicum]
c34278.graph_c0	12.7911	24.1817	1.23605e-05	1.03969	up	--	Cellular Component: nucleus (GO:0005634);; Cellular Component: chloroplast thylakoid membrane (GO:0009535);; Cellular Component: chloroplast thylakoid lumen (GO:0009543);;	--	--	PREDICTED: uncharacterized protein LOC100249293 [Vitis vinifera]
c40775.graph_c0	46.3215	86.243	3.9824e-07	1.02026	up	--	Biological Process: pentose-phosphate shunt (GO:0006098);; Cellular Component: chloroplast thylakoid membrane (GO:0009535);; Biological Process: chloroplast organization (GO:0009658);; Biological Process: photosynthetic electron transport in photosystem I (GO:0009773);; Biological Process: chlorophyll biosynthetic process (GO:0015995);; Biological Process: positive regulation of transcription, DN…	--	--	PREDICTED: uncharacterized protein LOC101256756 isoform 1 [Solanum lycopersicum]
c23452.graph_c0	3.57745	21.5807	0	2.69715	up	Carbohydrate transport and metabolism	Biological Process: maltose metabolic process (GO:0000023);; Biological Process: response to hypoxia (GO:0001666);; Molecular Function: fructose-bisphosphate aldolase activity (GO:0004332);; Biological Process: glycolysis (GO:0006096);; Biological Process: pentose-phosphate shunt (GO:0006098);; Cellular Component: chloroplast (GO:0009507);; Biological Process: anthocyanin-containing compound bios…	K01623|0.0|pop:POPTR_708143|fructose-bisphosphate aldolase (EC:4.1.2.13)	Fructose-bisphosphate aldolase, cytoplasmic isozyme 1 OS=Pisum sativum PE=1 SV=1	PREDICTED: fructose-bisphosphate aldolase, cytoplasmic isozyme 1-like [Glycine max]
c15805.graph_c0	5.52363	15.3696	2.14789e-10	1.58911	up	--	Cellular Component: cell part (GO:0044464);;	--	--	hypothetical protein RCOM_1122760 [Ricinus communis]
c37029.graph_c0	7.60911	25.3738	0	1.85412	up	--	--	--	GATA transcription factor 21 OS=Arabidopsis thaliana GN=GATA21 PE=1 SV=2	PREDICTED: uncharacterized protein LOC100261004 [Vitis vinifera]
c33732.graph_c0	17.2694	36.0322	1.09579e-08	1.18299	up	Posttranslational modification, protein turnover, chaperones	Biological Process: protein peptidyl-prolyl isomerization (GO:0000413);; Molecular Function: peptidyl-prolyl cis-trans isomerase activity (GO:0003755);; Molecular Function: FK506 binding (GO:0005528);; Cellular Component: nucleus (GO:0005634);; Biological Process: protein folding (GO:0006457);; Cellular Component: chloroplast thylakoid membrane (GO:0009535);; Cellular Component: chloroplast thyla…	--	Peptidyl-prolyl cis-trans isomerase FKBP16-4, chloroplastic OS=Arabidopsis thaliana GN=FKBP16-4 PE=1 SV=1	PREDICTED: peptidyl-prolyl cis-trans isomerase FKBP16-4, chloroplastic-like [Solanum lycopersicum]
c39342.graph_c0	1.25548	3.06329	0.000394395	1.3863	up	Posttranslational modification, protein turnover, chaperones	Molecular Function: ubiquitin-protein ligase activity (GO:0004842);; Biological Process: protein ubiquitination (GO:0016567);; Biological Process: developmental growth (GO:0048589);; Biological Process: root hair cell differentiation (GO:0048765);;	--	E3 ubiquitin-protein ligase ATL42 OS=Arabidopsis thaliana GN=ATL42 PE=1 SV=2	PREDICTED: E3 ubiquitin-protein ligase ATL42 [Vitis vinifera]
c35477.graph_c0	23.5866	56.2512	6.11733e-14	1.37704	up	--	--	--	Polyneuridine-aldehyde esterase OS=Rauvolfia serpentina GN=PNAE PE=1 SV=1	predicted protein [Populus trichocarpa]
c42532.graph_c0	2.35596	10.6678	3.54501e-06	2.21126	up	--	--	--	UDP-glycosyltransferase 85A7 OS=Arabidopsis thaliana GN=UGT85A7 PE=2 SV=1	hypothetical protein M569_14056, partial [Genlisea aurea]
c28646.graph_c0	89.4964	201.039	2.7256e-13	1.29182	up	General function prediction only	Molecular Function: RNA binding (GO:0003723);; Cellular Component: chloroplast thylakoid membrane (GO:0009535);; Cellular Component: chloroplast stroma (GO:0009570);; Biological Process: photosynthetic electron transport in photosystem I (GO:0009773);; Cellular Component: chloroplast envelope (GO:0009941);; Biological Process: isopentenyl diphosphate biosynthetic process, methylerythritol 4-phosp…	--	30S ribosomal protein 2, chloroplastic OS=Spinacia oleracea GN=PSRP2 PE=1 SV=1	PREDICTED: 30S ribosomal protein 2, chloroplastic-like [Glycine max]
c26654.graph_c1	6.37513	20.5773	8.12311e-10	1.79238	up	--	Cellular Component: chloroplast thylakoid membrane (GO:0009535);; Biological Process: response to ethylene (GO:0009723);; Cellular Component: chloroplast envelope (GO:0009941);; Biological Process: photosynthesis (GO:0015979);; Biological Process: chlorophyll biosynthetic process (GO:0015995);; Molecular Function: protochlorophyllide reductase activity (GO:0016630);; Biological Process: oxidation…	K00218|1e-128|pop:POPTR_827624|protochlorophyllide reductase (EC:1.3.1.33)	Protochlorophyllide reductase, chloroplastic OS=Pisum sativum GN=3PCR PE=1 SV=1	hypothetical protein M569_08082, partial [Genlisea aurea]
c34062.graph_c0	32.4246	62.4757	5.43629e-08	1.06972	up	--	Cellular Component: chloroplast thylakoid membrane (GO:0009535);; Cellular Component: chloroplast envelope (GO:0009941);; Molecular Function: oxidoreductase activity (GO:0016491);; Molecular Function: 2 iron, 2 sulfur cluster binding (GO:0051537);; Biological Process: oxidation-reduction process (GO:0055114);;	--	--	PREDICTED: uncharacterized protein LOC100248314 isoform 2 [Vitis vinifera]
c32484.graph_c0	14.9612	33.7249	2.30798e-10	1.294	up	General function prediction only	Cellular Component: cytoplasm (GO:0005737);; Molecular Function: hydrolase activity (GO:0016787);;	--	Probable strigolactone esterase D14 homolog OS=Arabidopsis thaliana GN=D14 PE=1 SV=1	PREDICTED: sigma factor sigB regulation protein rsbQ isoform 1 [Vitis vinifera]
c33295.graph_c1	1.36425	3.64285	0.000611352	1.50531	up	--	Molecular Function: enzyme inhibitor activity (GO:0004857);; Cellular Component: plant-type cell wall (GO:0009505);; Molecular Function: pectinesterase activity (GO:0030599);; Biological Process: cell wall modification (GO:0042545);; Biological Process: hydrogen peroxide catabolic process (GO:0042744);; Biological Process: negative regulation of catalytic activity (GO:0043086);; Molecular Functio…	--	Probable pectinesterase/pectinesterase inhibitor 34 OS=Arabidopsis thaliana GN=PME34 PE=2 SV=1	PREDICTED: probable pectinesterase/pectinesterase inhibitor 61-like [Solanum lycopersicum]
c42462.graph_c0	3.51007	7.69042	0.000399996	1.24006	up	--	Molecular Function: peroxidase activity (GO:0004601);; Cellular Component: chloroplast stroma (GO:0009570);; Molecular Function: peroxiredoxin activity (GO:0051920);; Biological Process: oxidation-reduction process (GO:0055114);;	--	Thioredoxin-like protein AAED1, chloroplastic OS=Arabidopsis thaliana GN=At2g37240 PE=2 SV=2	hypothetical protein PRUPE_ppa010087mg [Prunus persica]
c37425.graph_c0	6.20428	24.0796	0	2.06815	up	--	Cellular Component: extracellular region (GO:0005576);; Cellular Component: nucleus (GO:0005634);; Cellular Component: chloroplast (GO:0009507);; Biological Process: thylakoid membrane organization (GO:0010027);; Molecular Function: antioxidant activity (GO:0016209);; Molecular Function: oxidoreductase activity (GO:0016491);; Biological Process: oxidation-reduction process (GO:0055114);;	--	--	V(D)J recombination-activating protein 2 isoform 1 [Theobroma cacao]
c32774.graph_c0	12.1956	41.4086	0	1.88111	up	--	Biological Process: protein peptidyl-prolyl isomerization (GO:0000413);; Molecular Function: peptidyl-prolyl cis-trans isomerase activity (GO:0003755);; Molecular Function: FK506 binding (GO:0005528);; Biological Process: pentose-phosphate shunt (GO:0006098);; Biological Process: rRNA processing (GO:0006364);; Biological Process: protein folding (GO:0006457);; Cellular Component: chloroplast thyl…	--	Peptidyl-prolyl cis-trans isomerase FKBP16-3, chloroplastic OS=Arabidopsis thaliana GN=FKBP16-3 PE=1 SV=2	PREDICTED: peptidyl-prolyl cis-trans isomerase FKBP16-3, chloroplastic-like [Cucumis sativus]
c33869.graph_c0	4.23862	9.79548	2.36566e-05	1.31848	up	General function prediction only	Biological Process: thylakoid membrane organization (GO:0010027);; Biological Process: mRNA modification (GO:0016556);;	K06940|2e-71|vvi:100243090|hypothetical protein LOC100243090	--	PREDICTED: uncharacterized protein LOC101266968 [Solanum lycopersicum]
c40330.graph_c0	57.8416	142.319	1.11022e-16	1.42355	up	--	Cellular Component: nucleus (GO:0005634);; Molecular Function: zinc ion binding (GO:0008270);;	--	Photosystem I reaction center subunit N, chloroplastic OS=Arabidopsis thaliana GN=PSAN PE=1 SV=2	PREDICTED: uncharacterized protein LOC100247174 [Vitis vinifera]
c34611.graph_c0	17.3603	33.5462	1.22446e-06	1.07209	up	--	Biological Process: rRNA processing (GO:0006364);; Biological Process: tRNA metabolic process (GO:0006399);; Biological Process: glycerol ether metabolic process (GO:0006662);; Molecular Function: electron carrier activity (GO:0009055);; Cellular Component: nucleoid (GO:0009295);; Cellular Component: chloroplast (GO:0009507);; Cellular Component: thylakoid (GO:0009579);; Biological Process: chlor…	--	Thioredoxin-like protein CITRX, chloroplastic OS=Arabidopsis thaliana GN=At3g06730 PE=1 SV=1	thioredoxin protein [Nicotiana benthamiana]
c32109.graph_c0	243.5	690.869	0	1.62897	up	--	Biological Process: response to stimulus (GO:0050896);;	--	Calvin cycle protein CP12-2, chloroplastic OS=Arabidopsis thaliana GN=CP12-2 PE=1 SV=1	hypothetical protein PRUPE_ppa013259mg [Prunus persica]
c27322.graph_c0	15.0183	28.6611	4.40014e-07	1.0551	up	Energy production and conversion	Cellular Component: chloroplast (GO:0009507);; Biological Process: chlorophyll cycle (GO:0033354);; Molecular Function: coenzyme F420 hydrogenase activity (GO:0050454);; Biological Process: oxidation-reduction process (GO:0055114);; Molecular Function: 7-hydroxymethyl chlorophyll a reductase activity (GO:0090415);;	K00441|0.0|vvi:100254621|hypothetical protein LOC100254621	7-hydroxymethyl chlorophyll a reductase, chloroplastic OS=Arabidopsis thaliana GN=HCAR PE=1 SV=1	PREDICTED: uncharacterized protein all1601 [Vitis vinifera]
c32337.graph_c0	4.87195	16.1203	2.24588e-09	1.82466	up	--	--	--	--	PREDICTED: uncharacterized protein LOC101250420 [Solanum lycopersicum]
c38579.graph_c0	32.2667	73.1121	4.59299e-13	1.30386	up	--	Cellular Component: chloroplast stroma (GO:0009570);; Cellular Component: thylakoid (GO:0009579);; Biological Process: chlororespiration (GO:0010478);;	--	--	PREDICTED: uncharacterized protein LOC101260209 isoform 1 [Solanum lycopersicum]
c38763.graph_c0	2.462	7.23829	1.04838e-12	1.67002	up	Defense mechanisms	Molecular Function: ATP binding (GO:0005524);; Cellular Component: vacuolar lumen (GO:0005775);; Cellular Component: plasma membrane (GO:0005886);; Biological Process: ATP catabolic process (GO:0006200);; Biological Process: amino acid transport (GO:0006865);; Biological Process: vacuolar transport (GO:0007034);; Biological Process: response to nematode (GO:0009624);; Molecular Function: organic …	--	ABC transporter G family member 1 OS=Arabidopsis thaliana GN=ABCG1 PE=2 SV=1	PREDICTED: ABC transporter G family member 1-like [Glycine max]
c34929.graph_c0	15.0412	27.7188	6.14134e-05	1.00255	up	--	Molecular Function: protein binding (GO:0005515);; Cellular Component: chloroplast thylakoid membrane (GO:0009535);; Biological Process: single-organism cellular process (GO:0044763);;	--	Preprotein translocase subunit SECE1 OS=Arabidopsis thaliana GN=SECE1 PE=1 SV=1	hypothetical protein M569_03401 [Genlisea aurea]
c13534.graph_c0	2.65743	5.85782	4.48883e-05	1.25233	up	--	--	--	Protein IQ-DOMAIN 1 OS=Arabidopsis thaliana GN=IQD1 PE=1 SV=1	PREDICTED: protein IQ-DOMAIN 1-like [Vitis vinifera]
c36215.graph_c0	5.42807	10.2437	0.000640737	1.03326	up	--	--	--	Probable WRKY transcription factor 35 OS=Arabidopsis thaliana GN=WRKY35 PE=2 SV=1	conserved hypothetical protein [Ricinus communis]
c40939.graph_c0	23.6448	88.2397	0	2.02351	up	Cell wall/membrane/envelope biogenesis	Molecular Function: transferase activity (GO:0016740);;	--	Cellulose synthase-like protein G2 OS=Arabidopsis thaliana GN=CSLG2 PE=2 SV=1	Cellulose synthase like G2, putative [Theobroma cacao]
c32208.graph_c0	19.1396	42.8045	5.63882e-13	1.28529	up	Lipid transport and metabolism	Molecular Function: phospholipase D activity (GO:0004630);; Molecular Function: calcium ion binding (GO:0005509);; Cellular Component: vacuole (GO:0005773);; Cellular Component: plasma membrane (GO:0005886);; Biological Process: response to cold (GO:0009409);; Cellular Component: plasmodesma (GO:0009506);; Biological Process: positive regulation of abscisic acid-activated signaling pathway (GO:00…	--	Phospholipase D delta OS=Arabidopsis thaliana GN=PLDDELTA PE=1 SV=2	PREDICTED: phospholipase D delta-like [Solanum lycopersicum]
c35736.graph_c0	31.8062	79.4758	0	1.44532	up	--	Molecular Function: sequence-specific DNA binding transcription factor activity (GO:0003700);; Cellular Component: nucleus (GO:0005634);; Biological Process: regulation of transcription, DNA-templated (GO:0006355);; Biological Process: response to organic substance (GO:0010033);; Molecular Function: sequence-specific DNA binding (GO:0043565);;	--	Homeobox protein knotted-1-like 3 OS=Malus domestica PE=2 SV=1	NTH23 [Nicotiana tabacum]
c32308.graph_c0	8.00196	24.818	0	1.75228	up	--	Biological Process: regulation of immune system process (GO:0002682);; Biological Process: immune response (GO:0006955);; Biological Process: response to bacterium (GO:0009617);; Biological Process: response to salicylic acid (GO:0009751);; Biological Process: hormone-mediated signaling pathway (GO:0009755);; Biological Process: aromatic compound biosynthetic process (GO:0019438);; Biological Pro…	--	Probable WRKY transcription factor 40 OS=Arabidopsis thaliana GN=WRKY40 PE=1 SV=1	transcriptional factor WRKY I [Boea hygrometrica]
c40453.graph_c0	105.885	238.423	2.40807e-13	1.29524	up	Translation, ribosomal structure and biogenesis	Biological Process: pentose-phosphate shunt (GO:0006098);; Cellular Component: chloroplast (GO:0009507);; Cellular Component: ribonucleoprotein complex (GO:0030529);;	--	50S ribosomal protein L35, chloroplastic OS=Spinacia oleracea GN=RPL35 PE=1 SV=1	PREDICTED: 50S ribosomal protein L35, chloroplastic-like [Solanum lycopersicum]
c39580.graph_c0	2.34074	6.58241	1.87709e-10	1.60394	up	--	Cellular Component: cytoplasm (GO:0005737);; Biological Process: chloroplast relocation (GO:0009902);; Biological Process: response to stimulus (GO:0050896);;	--	J domain-containing protein required for chloroplast accumulation response 1 OS=Arabidopsis thaliana GN=JAC1 PE=1 SV=1	heat shock protein binding protein, putative [Ricinus communis]
c29004.graph_c0	0.478954	2.97321	1.11758e-10	2.65987	up	--	Biological Process: myo-inositol hexakisphosphate biosynthetic process (GO:0010264);;	--	Putative protein TPRXL OS=Homo sapiens GN=TPRXL PE=5 SV=2	PREDICTED: uncharacterized protein LOC100243866 [Vitis vinifera]
c14295.graph_c0	365.242	768.595	4.71735e-11	1.19747	up	--	Cellular Component: Golgi apparatus (GO:0005794);; Cellular Component: plasma membrane (GO:0005886);; Cellular Component: photosystem I (GO:0009522);; Cellular Component: photosystem II (GO:0009523);; Cellular Component: chloroplast thylakoid membrane (GO:0009535);; Biological Process: response to blue light (GO:0009637);; Biological Process: photosynthesis, light harvesting (GO:0009765);; Cellul…	K08913|8e-46|rcu:RCOM_0483250|chlorophyll A/B binding protein, putative	Chlorophyll a-b binding protein, chloroplastic (Fragment) OS=Silene pratensis PE=2 SV=2	chlorophyll A/B binding protein, putative [Ricinus communis]
c28981.graph_c0	29.9255	86.5364	0	1.65577	up	Posttranslational modification, protein turnover, chaperones	Biological Process: maltose metabolic process (GO:0000023);; Biological Process: protein peptidyl-prolyl isomerization (GO:0000413);; Molecular Function: peptidyl-prolyl cis-trans isomerase activity (GO:0003755);; Biological Process: protein folding (GO:0006457);; Cellular Component: chloroplast stroma (GO:0009570);; Biological Process: chloroplast relocation (GO:0009902);; Cellular Component: ch…	--	Trigger factor-like protein TIG OS=Arabidopsis thaliana GN=TIG PE=2 SV=1	PREDICTED: trigger factor isoform 1 [Vitis vinifera]
c17723.graph_c0	0.814859	5.46754	1.51899e-06	2.68999	up	--	Biological Process: response to organic substance (GO:0010033);; Biological Process: regulation of cellular process (GO:0050794);; Biological Process: response to oxygen-containing compound (GO:1901700);;	--	Ethylene-responsive transcription factor ABR1 OS=Arabidopsis thaliana GN=ABR1 PE=2 SV=1	hypothetical protein VITISV_000884 [Vitis vinifera]
c14053.graph_c0	5.39637	11.9464	0.00257562	1.24949	up	--	--	--	--	PREDICTED: uncharacterized protein LOC100527519 [Glycine max]
c37666.graph_c2	2.20458	5.61149	0.00118243	1.43922	up	--	Molecular Function: DNA binding (GO:0003677);; Molecular Function: sequence-specific DNA binding transcription factor activity (GO:0003700);; Biological Process: regulation of transcription, DNA-templated (GO:0006355);; Biological Process: anthocyanin-containing compound biosynthetic process (GO:0009718);; Biological Process: response to sucrose (GO:0009744);; Biological Process: regulation of fl…	--	Transcription factor TT8 OS=Arabidopsis thaliana GN=TT8 PE=1 SV=2	uncharacterized protein LOC100251098 [Vitis vinifera]
c29624.graph_c1	6.7051	45.5708	0	2.85786	up	--	Biological Process: maltose metabolic process (GO:0000023);; Biological Process: MAPK cascade (GO:0000165);; Biological Process: sucrose biosynthetic process (GO:0005986);; Biological Process: pentose-phosphate shunt (GO:0006098);; Biological Process: rRNA processing (GO:0006364);; Biological Process: protein targeting to membrane (GO:0006612);; Biological Process: response to cold (GO:0009409);;…	K01100|2e-81|pop:POPTR_567316|sedoheptulose-bisphosphatase (EC:3.1.3.37)	Sedoheptulose-1,7-bisphosphatase, chloroplastic OS=Spinacia oleracea PE=2 SV=1	chloroplast sedoheptulose-1,7-bisphosphatase [Solanum lycopersicum]
c42154.graph_c0	7.56882	14.3817	0.000693539	1.04267	up	--	Cellular Component: chloroplast thylakoid membrane (GO:0009535);; Cellular Component: chloroplast envelope (GO:0009941);;	--	--	PREDICTED: uncharacterized protein LOC101251563 [Solanum lycopersicum]
c35193.graph_c0	10.622	27.0284	7.72715e-14	1.4686	up	Amino acid transport and metabolism	Molecular Function: shikimate kinase activity (GO:0004765);; Biological Process: glycine catabolic process (GO:0006546);; Biological Process: tryptophan catabolic process (GO:0006569);; Biological Process: unsaturated fatty acid biosynthetic process (GO:0006636);; Biological Process: oxidoreduction coenzyme metabolic process (GO:0006733);; Biological Process: vitamin metabolic process (GO:0006766…	K00891|9e-92|vvi:100266919|hypothetical protein LOC100266919	Probable inactive shikimate kinase like 1, chloroplastic OS=Arabidopsis thaliana GN=SKL1 PE=2 SV=1	Shikimate kinase, putative isoform 1 [Theobroma cacao]
c37612.graph_c0	28.1213	55.7625	1.80452e-09	1.11194	up	Coenzyme transport and metabolism	Molecular Function: ATP binding (GO:0005524);; Cellular Component: chloroplast thylakoid (GO:0009534);; Cellular Component: chloroplast stroma (GO:0009570);; Biological Process: cytokinin metabolic process (GO:0009690);; Cellular Component: magnesium chelatase complex (GO:0010007);; Biological Process: photosynthesis (GO:0015979);; Biological Process: chlorophyll biosynthetic process (GO:0015995)…	K03404|0.0|vvi:100243048|hypothetical protein LOC100243048	Magnesium-chelatase subunit ChlD, chloroplastic OS=Nicotiana tabacum GN=CHLD PE=2 SV=1	PREDICTED: magnesium-chelatase subunit ChlD, chloroplastic-like [Cucumis sativus]
c36153.graph_c0	24.1082	45.4874	1.20455e-07	1.03969	up	--	Cellular Component: chloroplast thylakoid membrane (GO:0009535);; Biological Process: stomatal complex morphogenesis (GO:0010103);; Biological Process: cysteine biosynthetic process (GO:0019344);; Biological Process: photosynthesis, light reaction (GO:0019684);;	--	Rhodanese-like domain-containing protein 9, chloroplastic OS=Arabidopsis thaliana GN=STR9 PE=2 SV=1	PREDICTED: rhodanese-like domain-containing protein 9, chloroplastic-like [Cucumis sativus]
c41755.graph_c0	14.3958	27.9603	7.27537e-08	1.08087	up	Carbohydrate transport and metabolism	Biological Process: rRNA processing (GO:0006364);; Biological Process: tRNA metabolic process (GO:0006399);; Biological Process: pyrimidine ribonucleotide biosynthetic process (GO:0009220);; Biological Process: chloroplast organization (GO:0009658);; Biological Process: etioplast organization (GO:0009662);; Molecular Function: kinase activity (GO:0016301);; Biological Process: phosphorylation (GO…	--	Fructokinase-2 OS=Solanum lycopersicum GN=FRK2 PE=1 SV=2	PREDICTED: uncharacterized protein LOC101263810 [Solanum lycopersicum]
c29367.graph_c0	0.309641	4.91847	2.98283e-05	3.45845	up	--	Biological Process: drug transmembrane transport (GO:0006855);; Molecular Function: drug transmembrane transporter activity (GO:0015238);; Molecular Function: antiporter activity (GO:0015297);; Cellular Component: membrane (GO:0016020);; Cellular Component: cell part (GO:0044464);;	--	Protein TRANSPARENT TESTA 12 OS=Arabidopsis thaliana GN=TT12 PE=2 SV=1	PREDICTED: protein TRANSPARENT TESTA 12-like [Fragaria vesca subsp. vesca]
c27307.graph_c0	3.04079	12.1131	0.00249467	1.99945	up	General function prediction only	Molecular Function: zinc ion binding (GO:0008270);; Molecular Function: oxidoreductase activity (GO:0016491);; Biological Process: oxidation-reduction process (GO:0055114);;	--	8-hydroxygeraniol dehydrogenase OS=Catharanthus roseus GN=10HGO PE=1 SV=1	cinnamyl alcohol dehydrogenase [Ipomoea batatas]
c42890.graph_c0	1.55313	4.66315	0.000157006	1.66539	up	--	--	--	Dehydration-responsive element-binding protein 1F OS=Oryza sativa subsp. japonica GN=DREB1F PE=2 SV=1	CBF/DREB3 transcription factor [Vitis amurensis]
c44795.graph_c0	0.209221	2.75036	0.000727084	3.19599	up	--	--	--	Auxin-repressed 12.5 kDa protein OS=Fragaria ananassa PE=2 SV=1	auxin-repressed protein [Elaeis guineensis]
c34590.graph_c0	14.9248	28.2806	2.09455e-06	1.04416	up	--	Cellular Component: mitochondrion (GO:0005739);; Cellular Component: plastid (GO:0009536);; Molecular Function: heat shock protein binding (GO:0031072);; Molecular Function: unfolded protein binding (GO:0051082);;	--	--	PREDICTED: uncharacterized protein LOC101297359 [Fragaria vesca subsp. vesca]
c35527.graph_c0	0.953234	3.69503	0.00082063	1.97831	up	--	--	--	--	hypothetical protein M569_15484, partial [Genlisea aurea]
c26323.graph_c0	20.7357	42.7476	1.62635e-08	1.16582	up	Function unknown	Biological Process: pentose-phosphate shunt (GO:0006098);; Biological Process: unsaturated fatty acid biosynthetic process (GO:0006636);; Biological Process: response to cold (GO:0009409);; Cellular Component: chloroplast thylakoid membrane (GO:0009535);; Cellular Component: chloroplast thylakoid lumen (GO:0009543);; Biological Process: photosynthesis (GO:0015979);; Biological Process: chlorophyl…	--	Thylakoid lumenal 15 kDa protein 1, chloroplastic OS=Arabidopsis thaliana GN=At2g44920 PE=1 SV=2	Tetratricopeptide repeat-like superfamily protein isoform 1 [Theobroma cacao]
c33772.graph_c0	254.566	508.336	8.69364e-10	1.12244	up	Posttranslational modification, protein turnover, chaperones	Biological Process: MAPK cascade (GO:0000165);; Molecular Function: peroxidase activity (GO:0004601);; Cellular Component: mitochondrion (GO:0005739);; Biological Process: pentose-phosphate shunt (GO:0006098);; Biological Process: protein targeting to membrane (GO:0006612);; Biological Process: water transport (GO:0006833);; Biological Process: response to cold (GO:0009409);; Cellular Component: …	K03386|1e-138|ath:AT5G06290|2-Cys Prx B (2-Cysteine peroxiredoxin B)	2-Cys peroxiredoxin BAS1-like, chloroplastic OS=Arabidopsis thaliana GN=At5g06290 PE=2 SV=3	unknown [Medicago truncatula]
c28060.graph_c1	16.2142	30.6723	1.04385e-06	1.0422	up	Lipid transport and metabolism	Molecular Function: nucleotide binding (GO:0000166);; Molecular Function: phosphogluconate dehydrogenase (decarboxylating) activity (GO:0004616);; Cellular Component: mitochondrion (GO:0005739);; Biological Process: pentose-phosphate shunt (GO:0006098);; Biological Process: valine metabolic process (GO:0006573);; Molecular Function: 3-hydroxyisobutyrate dehydrogenase activity (GO:0008442);; Molec…	--	Glyoxylate/succinic semialdehyde reductase 2, chloroplastic OS=Arabidopsis thaliana GN=GLYR2 PE=1 SV=1	PREDICTED: putative oxidoreductase GLYR1-like [Vitis vinifera]
c41214.graph_c0	16.3349	36.3957	7.58481e-11	1.27808	up	--	Biological Process: nucleobase-containing compound metabolic process (GO:0006139);; Biological Process: phosphate-containing compound metabolic process (GO:0006796);; Biological Process: defense response (GO:0006952);; Cellular Component: thylakoid (GO:0009579);; Cellular Component: membrane (GO:0016020);; Biological Process: aromatic compound biosynthetic process (GO:0019438);; Biological Proces…	--	ATP synthase delta chain, chloroplastic OS=Spinacia oleracea GN=ATPD PE=1 SV=2	unknown [Lotus japonicus]
c27161.graph_c0	1.17004	4.56626	7.17739e-05	2.006	up	--	Biological Process: cell-cell signaling (GO:0007267);; Biological Process: stomatal complex patterning (GO:0010375);; Biological Process: mRNA modification (GO:0016556);; Biological Process: positive regulation of stomatal complex development (GO:2000123);;	--	EPIDERMAL PATTERNING FACTOR-like protein 9 OS=Arabidopsis thaliana GN=EPFL9 PE=1 SV=1	hypothetical protein [Camellia sinensis]
c37987.graph_c0	10.4711	27.0582	2.74891e-13	1.48979	up	--	--	--	Zinc finger protein CONSTANS-LIKE 16 OS=Arabidopsis thaliana GN=COL16 PE=2 SV=2	PREDICTED: zinc finger protein CONSTANS-LIKE 16 [Vitis vinifera]
c27465.graph_c0	15.2951	32.7012	1.36292e-08	1.21728	up	Translation, ribosomal structure and biogenesis	Molecular Function: RNA binding (GO:0003723);; Biological Process: rRNA processing (GO:0006364);; Cellular Component: chloroplast (GO:0009507);; Biological Process: embryo development ending in seed dormancy (GO:0009793);; Biological Process: thylakoid membrane organization (GO:0010027);; Biological Process: vegetative to reproductive phase transition of meristem (GO:0010228);; Biological Process…	K02834|5e-88|vvi:100267621|hypothetical protein LOC100267621	Probable ribosome-binding factor A, chloroplastic OS=Arabidopsis thaliana GN=At4g34730 PE=2 SV=2	PREDICTED: probable ribosome-binding factor A, chloroplastic-like [Solanum lycopersicum]
c18872.graph_c0	6.893	20.5297	9.91029e-12	1.68632	up	--	--	--	--	PREDICTED: arabinogalactan peptide 20-like [Solanum lycopersicum]
c26254.graph_c0	10.6917	22.0509	1.35442e-08	1.16651	up	--	Biological Process: Group II intron splicing (GO:0000373);; Cellular Component: chloroplast (GO:0009507);;	--	CRS2-associated factor 2, chloroplastic OS=Arabidopsis thaliana GN=At1g23400 PE=2 SV=1	hypothetical protein M569_15368, partial [Genlisea aurea]
c36505.graph_c0	10.9646	58.6646	0	2.5228	up	--	Cellular Component: intracellular organelle (GO:0043229);; Cellular Component: cytoplasmic part (GO:0044444);;	--	50S ribosomal protein 5, chloroplastic OS=Pisum sativum GN=PSRP5 PE=2 SV=1	PREDICTED: 50S ribosomal protein 5, chloroplastic-like [Solanum lycopersicum]
c34771.graph_c0	0.956204	3.79719	2.02572e-11	2.07995	up	--	--	--	U-box domain-containing protein 19 OS=Arabidopsis thaliana GN=PUB19 PE=2 SV=1	PREDICTED: U-box domain-containing protein 19-like [Solanum lycopersicum]
c40480.graph_c0	100.163	241.213	9.99201e-16	1.39223	up	Translation, ribosomal structure and biogenesis	Molecular Function: structural constituent of ribosome (GO:0003735);; Cellular Component: ribosome (GO:0005840);; Biological Process: translation (GO:0006412);; Cellular Component: chloroplast stroma (GO:0009570);; Cellular Component: thylakoid (GO:0009579);; Biological Process: embryo development ending in seed dormancy (GO:0009793);; Cellular Component: chloroplast envelope (GO:0009941);; Biolo…	K02871|1e-113|vvi:100248623|hypothetical protein LOC100248623	50S ribosomal protein L13, chloroplastic OS=Arabidopsis thaliana GN=RPL13 PE=2 SV=1	PREDICTED: 50S ribosomal protein L13, chloroplastic-like [Solanum lycopersicum]
c19898.graph_c0	5.66961	15.0496	5.66538e-06	1.51065	up	Amino acid transport and metabolism	Cellular Component: membrane (GO:0016020);;	--	Probable peptide/nitrate transporter At1g22540 OS=Arabidopsis thaliana GN=At1g22540 PE=2 SV=1	PREDICTED: LOW QUALITY PROTEIN: probable peptide/nitrate transporter At1g22540-like [Vitis vinifera]
c35757.graph_c0	3.74682	7.42443	0.00439464	1.09724	up	--	Molecular Function: protein kinase activity (GO:0004672);; Biological Process: phosphorylation (GO:0016310);;	--	G-type lectin S-receptor-like serine/threonine-protein kinase SD1-13 OS=Arabidopsis thaliana GN=SD113 PE=1 SV=2	predicted protein [Populus trichocarpa]
c16421.graph_c0	0.786737	3.39355	5.40826e-06	2.14788	up	--	--	K13426|3e-68|vvi:100251862|hypothetical protein LOC100251862	Probable WRKY transcription factor 29 OS=Arabidopsis thaliana GN=WRKY29 PE=2 SV=1	WRKY22 [Catharanthus roseus]
c41579.graph_c0	8.6806	29.969	1.66089e-12	1.89239	up	--	--	--	--	predicted protein [Populus trichocarpa]
c35117.graph_c1	1.01865	5.0036	1.63647e-13	2.37437	up	--	Molecular Function: protein binding (GO:0005515);; Cellular Component: nucleus (GO:0005634);; Biological Process: DNA mediated transformation (GO:0009294);; Biological Process: pathogenesis (GO:0009405);; Biological Process: jasmonic acid and ethylene-dependent systemic resistance (GO:0009861);; Biological Process: histone acetylation (GO:0016573);; Molecular Function: NAD-dependent histone deace…	K06067|0.0|vvi:100241833|hypothetical protein LOC100241833	Histone deacetylase 19 OS=Arabidopsis thaliana GN=HDA19 PE=1 SV=2	PREDICTED: histone deacetylase 19-like isoform 2 [Solanum lycopersicum]
c30261.graph_c0	122.172	331.421	0	1.56391	up	--	Cellular Component: chloroplast thylakoid membrane (GO:0009535);; Cellular Component: photosystem I reaction center (GO:0009538);; Biological Process: photosynthesis (GO:0015979);;	K02693|3e-63|rcu:RCOM_1723530|photosystem I reaction center subunit IV A, chloroplast precursor	Photosystem I reaction center subunit IV B, chloroplastic OS=Nicotiana sylvestris GN=PSAEB PE=1 SV=1	photosystem I reaction center subunit IV A, chloroplast precursor [Ricinus communis]
c18307.graph_c1	0.794534	5.91868	0.000130262	2.74053	up	--	Biological Process: metabolic process (GO:0008152);; Molecular Function: transferase activity, transferring hexosyl groups (GO:0016758);;	--	UDP-glycosyltransferase 83A1 OS=Arabidopsis thaliana GN=UGT83A1 PE=2 SV=1	PREDICTED: UDP-glycosyltransferase 85A1 [Vitis vinifera]
c31880.graph_c1	1.66948	8.67409	3.33067e-16	2.46009	up	Carbohydrate transport and metabolism	Biological Process: carbohydrate metabolic process (GO:0005975);; Molecular Function: beta-glucosidase activity (GO:0008422);;	--	Lysosomal beta glucosidase OS=Dictyostelium discoideum GN=gluA PE=1 SV=2	hydrolase, hydrolyzing O-glycosyl compounds, putative [Ricinus communis]
c27779.graph_c0	40.2774	109.661	0	1.56915	up	Lipid transport and metabolism	Molecular Function: iron ion binding (GO:0005506);; Biological Process: fatty acid biosynthetic process (GO:0006633);; Biological Process: wax biosynthetic process (GO:0010025);; Biological Process: cutin biosynthetic process (GO:0010143);; Cellular Component: integral component of membrane (GO:0016021);; Molecular Function: oxidoreductase activity (GO:0016491);; Biological Process: cuticle devel…	--	Protein ECERIFERUM 1 OS=Arabidopsis thaliana GN=CER1 PE=1 SV=1	PREDICTED: protein ECERIFERUM 1-like [Solanum lycopersicum]
c29182.graph_c0	24.7499	54.6092	7.18303e-12	1.26523	up	General function prediction only	Cellular Component: chloroplast stroma (GO:0009570);; Cellular Component: chloroplast envelope (GO:0009941);; Molecular Function: hydrolase activity (GO:0016787);; Biological Process: glucosinolate biosynthetic process (GO:0019761);;	--	Protein CbbY OS=Rhodobacter capsulatus GN=cbbY PE=3 SV=1	Haloacid dehalogenase-like hydrolase superfamily protein isoform 1 [Theobroma cacao]
c37610.graph_c0	9.37813	18.9897	2.45923e-08	1.14028	up	General function prediction only	--	--	Sarcoplasmic reticulum histidine-rich calcium-binding protein OS=Oryctolagus cuniculus GN=HRC PE=1 SV=1	PREDICTED: uncharacterized protein LOC100250797 isoform 1 [Vitis vinifera]
c27838.graph_c0	4.87767	18.9523	3.55271e-15	2.06143	up	--	Cellular Component: cytoplasm (GO:0005737);; Cellular Component: plasma membrane (GO:0005886);; Biological Process: response to oxidative stress (GO:0006979);;	--	Protein PLANT CADMIUM RESISTANCE 2 OS=Arabidopsis thaliana GN=PCR2 PE=1 SV=1	PREDICTED: protein PLANT CADMIUM RESISTANCE 2-like [Solanum lycopersicum]
c34587.graph_c0	7.38445	17.3506	1.64168e-08	1.34966	up	Coenzyme transport and metabolism	Molecular Function: glutaminase activity (GO:0004359);; Cellular Component: cytosol (GO:0005829);; Biological Process: glutamine metabolic process (GO:0006541);; Biological Process: pyridoxine biosynthetic process (GO:0008615);; Biological Process: embryo development ending in seed dormancy (GO:0009793);; Molecular Function: transferase activity (GO:0016740);; Molecular Function: protein heterodi…	K08681|1e-132|vvi:100267348|hypothetical protein LOC100267348	Pyridoxal biosynthesis protein PDX2 OS=Arabidopsis thaliana GN=PDX2 PE=1 SV=1	PREDICTED: pyridoxal biosynthesis protein PDX2-like [Vitis vinifera]
c13730.graph_c0	1.67756	4.91241	1.51161e-07	1.65118	up	General function prediction only	Molecular Function: oxidoreductase activity, acting on paired donors, with incorporation or reduction of molecular oxygen, 2-oxoglutarate as one donor, and incorporation of one atom each of oxygen into both donors (GO:0016706);; Biological Process: single-organism metabolic process (GO:0044710);;	--	Gibberellin 2-beta-dioxygenase 8 OS=Arabidopsis thaliana GN=GA2OX8 PE=1 SV=2	gibberellin 2-oxidase 1 [Nicotiana sylvestris]
c40374.graph_c0	153.264	382.727	0	1.44494	up	Energy production and conversion	Cellular Component: nucleus (GO:0005634);; Cellular Component: vacuole (GO:0005773);; Cellular Component: peroxisome (GO:0005777);; Cellular Component: chloroplast stroma (GO:0009570);; Biological Process: oxidative photosynthetic carbon pathway (GO:0009854);; Molecular Function: FMN binding (GO:0010181);; Cellular Component: membrane (GO:0016020);; Cellular Component: cytosolic ribosome (GO:0022…	K11517|0.0|pop:POPTR_583055|hypothetical protein	Peroxisomal (S)-2-hydroxy-acid oxidase OS=Spinacia oleracea PE=1 SV=1	glycolate oxidase [Nicotiana benthamiana]
c15502.graph_c0	0.941359	3.86714	1.98218e-05	2.07869	up	--	--	--	--	Uncharacterized protein TCM_014522 [Theobroma cacao]
c32022.graph_c0	41.682	102.88	1.55431e-15	1.42692	up	--	Biological Process: pentose-phosphate shunt (GO:0006098);; Biological Process: phosphatidylglycerol biosynthetic process (GO:0006655);; Cellular Component: chloroplast stroma (GO:0009570);; Biological Process: isopentenyl diphosphate biosynthetic process, methylerythritol 4-phosphate pathway (GO:0019288);; Biological Process: response to karrikin (GO:0080167);; Biological Process: granum assembly…	--	Protein LHCP TRANSLOCATION DEFECT OS=Arabidopsis thaliana GN=LTD PE=1 SV=1	PREDICTED: protein LHCP TRANSLOCATION DEFECT-like [Fragaria vesca subsp. vesca]
c36394.graph_c0	4.3637	13.8305	8.53762e-14	1.77659	up	--	Biological Process: lipid metabolic process (GO:0006629);; Biological Process: stomatal complex morphogenesis (GO:0010103);; Biological Process: mRNA modification (GO:0016556);;	--	GDSL esterase/lipase At4g28780 OS=Arabidopsis thaliana GN=At4g28780 PE=2 SV=1	PREDICTED: GDSL esterase/lipase At5g33370-like [Solanum lycopersicum]
c33643.graph_c0	0.256008	7.01127	2.22045e-16	4.41243	up	--	Cellular Component: mitochondrion (GO:0005739);; Biological Process: response to cytokinin (GO:0009735);;	--	--	hypothetical protein CARUB_v10010742mg [Capsella rubella]
c30201.graph_c0	7.80544	23.0211	5.09992e-12	1.67327	up	--	Cellular Component: mitochondrion (GO:0005739);; Biological Process: carotenoid biosynthetic process (GO:0016117);; Biological Process: glucosinolate biosynthetic process (GO:0019761);; Biological Process: protein autophosphorylation (GO:0046777);;	--	--	PREDICTED: uncharacterized protein LOC101303521 [Fragaria vesca subsp. vesca]
c37779.graph_c0	9.69815	20.9758	6.72414e-10	1.23513	up	Cell cycle control, cell division, chromosome partitioning	Cellular Component: nucleus (GO:0005634);; Biological Process: rRNA processing (GO:0006364);; Cellular Component: chloroplast outer membrane (GO:0009707);; Biological Process: chloroplast relocation (GO:0009902);; Biological Process: thylakoid membrane organization (GO:0010027);; Biological Process: photosystem II assembly (GO:0010207);; Biological Process: regulation of protein dephosphorylation…	--	Protein CHUP1, chloroplastic OS=Arabidopsis thaliana GN=CHUP1 PE=1 SV=1	PREDICTED: protein CHUP1, chloroplastic-like [Vitis vinifera]
c43199.graph_c0	1.05219	4.03428	0.000478516	1.96973	up	Carbohydrate transport and metabolism	Molecular Function: hydrolase activity, hydrolyzing O-glycosyl compounds (GO:0004553);; Biological Process: metabolic process (GO:0008152);;	--	Beta-glucosidase 10 OS=Oryza sativa subsp. japonica GN=BGLU10 PE=2 SV=1	unknown [Lotus japonicus]
c35467.graph_c1	5.41137	13.8573	7.04671e-11	1.47402	up	Energy production and conversion	Molecular Function: electron carrier activity (GO:0009055);; Molecular Function: metal ion binding (GO:0046872);; Molecular Function: 4 iron, 4 sulfur cluster binding (GO:0051539);;	--	--	PREDICTED: uncharacterized protein LOC101267213 [Solanum lycopersicum]
c34825.graph_c0	146.536	333.947	4.66294e-14	1.31296	up	--	Biological Process: flavonoid biosynthetic process (GO:0009813);; Molecular Function: naringenin-chalcone synthase activity (GO:0016210);;	--	Chalcone synthase OS=Antirrhinum majus GN=CHS PE=3 SV=1	RecName: Full=Chalcone synthase; AltName: Full=Naringenin-chalcone synthase
c40932.graph_c0	29.2094	95.9947	0	1.83951	up	General function prediction only	Biological Process: pentose-phosphate shunt (GO:0006098);; Cellular Component: chloroplast stroma (GO:0009570);; Cellular Component: chloroplast envelope (GO:0009941);; Biological Process: thylakoid membrane organization (GO:0010027);; Biological Process: stomatal complex morphogenesis (GO:0010103);; Biological Process: carotenoid biosynthetic process (GO:0016117);; Molecular Function: hydrolase …	--	Protein CbbY OS=Rhodobacter capsulatus GN=cbbY PE=3 SV=1	PREDICTED: protein CbbY-like [Solanum lycopersicum]
c30177.graph_c0	2.26469	7.07969	3.05284e-07	1.73837	up	Posttranslational modification, protein turnover, chaperones	Biological Process: protein peptidyl-prolyl isomerization (GO:0000413);; Molecular Function: peptidyl-prolyl cis-trans isomerase activity (GO:0003755);; Molecular Function: FK506 binding (GO:0005528);; Biological Process: protein folding (GO:0006457);; Cellular Component: chloroplast thylakoid membrane (GO:0009535);; Cellular Component: chloroplast thylakoid lumen (GO:0009543);;	--	Peptidyl-prolyl cis-trans isomerase FKBP19, chloroplastic OS=Arabidopsis thaliana GN=FKBP19 PE=1 SV=1	PREDICTED: peptidyl-prolyl cis-trans isomerase FKBP19, chloroplastic-like [Solanum lycopersicum]
c34214.graph_c0	4.62085	9.84796	1.41425e-05	1.20715	up	--	Molecular Function: magnesium ion binding (GO:0000287);; Molecular Function: sesquiterpene synthase activity (GO:0010334);; Biological Process: sesquiterpene biosynthetic process (GO:0051762);;	--	Alpha-farnesene synthase OS=Ricinus communis GN=TPS7 PE=1 SV=2	terpene synthase 2 [Olea europaea]
c24602.graph_c1	1.71377	3.56153	0.00119703	1.16538	up	--	--	--	--	hypothetical protein M569_17686, partial [Genlisea aurea]
c24728.graph_c0	3.33806	10.7199	1.35362e-11	1.79039	up	--	Molecular Function: hydrolase activity, hydrolyzing O-glycosyl compounds (GO:0004553);; Cellular Component: extracellular region (GO:0005576);; Biological Process: carbohydrate metabolic process (GO:0005975);; Biological Process: defense response (GO:0006952);; Cellular Component: cell part (GO:0044464);; Biological Process: response to other organism (GO:0051707);;	--	Glucan endo-1,3-beta-glucosidase, acidic isoform PR-Q&apos; OS=Nicotiana tabacum PE=1 SV=1	beta-1,3-glucanase [Olea europaea]
c29008.graph_c0	2.32843	22.543	0	3.37798	up	Secondary metabolites biosynthesis, transport and catabolism	Molecular Function: monooxygenase activity (GO:0004497);; Biological Process: defense response (GO:0006952);; Molecular Function: oxidoreductase activity, acting on paired donors, with incorporation or reduction of molecular oxygen (GO:0016705);; Biological Process: indole-containing compound biosynthetic process (GO:0042435);; Biological Process: oxoacid metabolic process (GO:0043436);; Cellular…	--	Cytochrome P450 71A1 OS=Persea americana GN=CYP71A1 PE=1 SV=2	PREDICTED: cytochrome P450 83B1 [Vitis vinifera]
c37540.graph_c0	82.1097	156.496	2.20518e-08	1.05484	up	--	Molecular Function: nucleotide binding (GO:0000166);; Biological Process: polysaccharide catabolic process (GO:0000272);; Molecular Function: 3-beta-hydroxy-delta5-steroid dehydrogenase activity (GO:0003854);; Molecular Function: copper ion binding (GO:0005507);; Cellular Component: plasma membrane (GO:0005886);; Biological Process: starch metabolic process (GO:0005982);; Biological Process: rRNA…	--	Uncharacterized protein At2g37660, chloroplastic OS=Arabidopsis thaliana GN=At2g37660 PE=1 SV=2	PREDICTED: uncharacterized protein At2g37660, chloroplastic-like [Solanum lycopersicum]
c14508.graph_c1	23.2037	52.5196	7.32414e-13	1.30216	up	--	Biological Process: developmental process (GO:0032502);; Biological Process: single-organism process (GO:0044699);;	--	Transcription factor TCP4 OS=Arabidopsis thaliana GN=TCP4 PE=2 SV=1	mutant cincinnata [Antirrhinum majus]
c34798.graph_c0	1.9196	5.34944	3.2474e-07	1.58226	up	--	Biological Process: plasma membrane repair (GO:0001778);; Cellular Component: endosome (GO:0005768);; Cellular Component: vacuole (GO:0005773);; Cellular Component: Golgi apparatus (GO:0005794);; Cellular Component: plasma membrane (GO:0005886);; Biological Process: endocytosis (GO:0006897);; Biological Process: protein secretion (GO:0009306);; Biological Process: response to cold (GO:0009409);; …	--	Synaptotagmin-2 OS=Arabidopsis thaliana GN=SYT2 PE=2 SV=1	PREDICTED: synaptotagmin-3-like [Solanum lycopersicum]
c32283.graph_c0	3.07909	10.8495	3.33067e-16	1.9281	up	Secondary metabolites biosynthesis, transport and catabolism	Molecular Function: iron ion binding (GO:0005506);; Cellular Component: endoplasmic reticulum membrane (GO:0005789);; Molecular Function: electron carrier activity (GO:0009055);; Cellular Component: integral component of membrane (GO:0016021);; Biological Process: monoterpenoid biosynthetic process (GO:0016099);; Molecular Function: oxidoreductase activity, acting on paired donors, with incorpora…	--	Geraniol 8-hydroxylase OS=Swertia mussotii GN=CYP76B10 PE=1 SV=1	geraniol 10-hydroxylase [Picrorhiza kurrooa]
c39621.graph_c0	14.386	31.6666	3.19755e-12	1.26217	up	--	Biological Process: maltose metabolic process (GO:0000023);; Biological Process: phosphatidylglycerol biosynthetic process (GO:0006655);; Biological Process: aromatic amino acid family biosynthetic process (GO:0009073);; Cellular Component: chloroplast stroma (GO:0009570);; Biological Process: embryo development ending in seed dormancy (GO:0009793);; Biological Process: chloroplast relocation (GO…	--	Ribulose-1,5 bisphosphate carboxylase/oxygenase large subunit N-methyltransferase, chloroplastic OS=Nicotiana tabacum GN=RBCMT PE=2 SV=1	RecName: Full=Ribulose-1,5 bisphosphate carboxylase/oxygenase large subunit N-methyltransferase, chloroplastic; AltName: Full=[Ribulose-bisphosphate carboxylase]-lysine N-methyltransferase; Short=RuBisCO LSMT; Short=RuBisCO methyltransferase; Short=rbcMT; Flags: Precursor
c33515.graph_c0	3.18872	8.78927	1.76719e-07	1.56824	up	Lipid transport and metabolism	Biological Process: metabolic process (GO:0008152);; Molecular Function: hydrolase activity (GO:0016787);;	--	Probable carboxylesterase 15 OS=Arabidopsis thaliana GN=CXE15 PE=2 SV=1	PREDICTED: probable carboxylesterase 15 [Vitis vinifera]
c41935.graph_c0	7.03401	24.8292	2.07698e-11	1.91981	up	--	Cellular Component: Golgi apparatus (GO:0005794);; Cellular Component: extracellular matrix (GO:0031012);; Biological Process: developmental process (GO:0032502);; Biological Process: single-organism process (GO:0044699);;	--	Phytosulfokines 3 OS=Arabidopsis thaliana GN=PSK3 PE=2 SV=2	phytosulfokine precursor [Avicennia marina]
c32015.graph_c0	21.6908	43.6076	7.07341e-08	1.1296	up	--	Cellular Component: chloroplast thylakoid (GO:0009534);; Biological Process: response to red or far red light (GO:0009639);; Biological Process: response to light intensity (GO:0009642);;	--	--	one-helix protein [Ipomoea nil]
c33600.graph_c0	7.37544	14.5722	1.39616e-05	1.10149	up	Posttranslational modification, protein turnover, chaperones	Molecular Function: glutathione transferase activity (GO:0004364);; Biological Process: toxin catabolic process (GO:0009407);; Cellular Component: chloroplast stroma (GO:0009570);; Biological Process: response to cyclopentenone (GO:0010583);; Biological Process: protein glutathionylation (GO:0010731);; Biological Process: response to cadmium ion (GO:0046686);;	K00799|1e-126|vvi:100267329|hypothetical protein LOC100267329	Protein IN2-1 homolog B OS=Oryza sativa subsp. japonica GN=GSTZ5 PE=2 SV=1	PREDICTED: protein IN2-1 homolog B-like [Solanum lycopersicum]
c41120.graph_c0	29.7592	55.4982	6.99925e-08	1.02364	up	Carbohydrate transport and metabolism	Molecular Function: protein histidine kinase activity (GO:0004673);; Molecular Function: ATP binding (GO:0005524);; Cellular Component: mitochondrion (GO:0005739);; Biological Process: starch catabolic process (GO:0005983);; Biological Process: circadian rhythm (GO:0007623);; Cellular Component: chloroplast stroma (GO:0009570);; Biological Process: response to symbiotic fungus (GO:0009610);; Biol…	--	Alpha-glucan water dikinase, chloroplastic OS=Solanum tuberosum GN=R1 PE=1 SV=2	alpha-glucan water dikinase [Solanum tuberosum]
c40408.graph_c0	127.985	241.259	6.47125e-08	1.03871	up	--	Molecular Function: structural constituent of ribosome (GO:0003735);; Cellular Component: ribosome (GO:0005840);; Cellular Component: chloroplast stroma (GO:0009570);; Cellular Component: chloroplast envelope (GO:0009941);; Biological Process: plastid translation (GO:0032544);;	--	30S ribosomal protein S31, chloroplastic OS=Arabidopsis thaliana GN=RPS31 PE=1 SV=1	PREDICTED: 30S ribosomal protein S31, chloroplastic-like [Vitis vinifera]
c17793.graph_c0	8.03659	16.7459	4.62725e-06	1.17692	up	--	Biological Process: regulation of transcription, DNA-templated (GO:0006355);; Biological Process: chloroplast organization (GO:0009658);; Cellular Component: chloroplast nucleoid (GO:0042644);;	--	--	PREDICTED: uncharacterized protein LOC101244147 [Solanum lycopersicum]
c37853.graph_c0	5.77471	13.855	9.89997e-12	1.38349	up	--	--	--	--	hypothetical protein M569_05764, partial [Genlisea aurea]
c27515.graph_c1	13.0837	28.0687	5.4282e-06	1.21741	up	--	Biological Process: maltose metabolic process (GO:0000023);; Molecular Function: serine-type endopeptidase activity (GO:0004252);; Biological Process: proteolysis (GO:0006508);; Cellular Component: chloroplast thylakoid (GO:0009534);; Cellular Component: chloroplastic endopeptidase Clp complex (GO:0009840);; Cellular Component: chloroplast envelope (GO:0009941);; Biological Process: starch biosyn…	--	ATP-dependent Clp protease proteolytic subunit 5, chloroplastic OS=Arabidopsis thaliana GN=CLPP5 PE=1 SV=1	predicted protein [Populus trichocarpa]
c34469.graph_c0	3.08034	7.1604	8.71024e-09	1.33512	up	Function unknown	Biological Process: response to molecule of bacterial origin (GO:0002237);; Molecular Function: protein serine/threonine kinase activity (GO:0004674);; Molecular Function: transmembrane receptor protein tyrosine kinase activity (GO:0004714);; Molecular Function: ATP binding (GO:0005524);; Cellular Component: plasma membrane (GO:0005886);; Biological Process: N-terminal protein myristoylation (GO:…	--	Receptor-like protein kinase HAIKU2 OS=Arabidopsis thaliana GN=IKU2 PE=1 SV=1	Receptor protein kinase CLAVATA1 precursor, putative [Ricinus communis]
c42010.graph_c0	8.47847	16.0334	5.64047e-05	1.03885	up	--	--	--	UPF0553 protein OS=Dictyostelium discoideum GN=DDB_G0288723 PE=3 SV=1	PREDICTED: UPF0553 protein-like [Solanum lycopersicum]
c31318.graph_c0	0.965453	3.52544	2.51483e-06	1.9382	up	--	Cellular Component: chloroplast (GO:0009507);; Biological Process: chloroplast RNA processing (GO:0031425);;	--	Pentatricopeptide repeat-containing protein At1g08070 OS=Arabidopsis thaliana GN=PCMP-H12 PE=2 SV=1	PREDICTED: pentatricopeptide repeat-containing protein At1g08070-like [Vitis vinifera]
c37089.graph_c0	3.42059	8.6875	7.50733e-12	1.46378	up	Carbohydrate transport and metabolism	Molecular Function: alpha,alpha-trehalose-phosphate synthase (UDP-forming) activity (GO:0003825);; Molecular Function: trehalose-phosphatase activity (GO:0004805);; Cellular Component: nucleus (GO:0005634);; Cellular Component: mitochondrion (GO:0005739);; Cellular Component: cytosol (GO:0005829);; Biological Process: trehalose biosynthetic process (GO:0005992);;	--	Probable alpha,alpha-trehalose-phosphate synthase [UDP-forming] 11 OS=Arabidopsis thaliana GN=TPS11 PE=2 SV=1	trehalose-6-phosphate synthase [Camellia sinensis]
c14122.graph_c0	8.87121	17.9609	2.09193e-06	1.13732	up	--	Biological Process: pentose-phosphate shunt (GO:0006098);; Cellular Component: chloroplast (GO:0009507);; Biological Process: chloroplast relocation (GO:0009902);; Biological Process: thylakoid membrane organization (GO:0010027);; Biological Process: photosynthesis (GO:0015979);; Biological Process: carotenoid biosynthetic process (GO:0016117);; Biological Process: starch biosynthetic process (GO…	--	--	Uncharacterized protein isoform 1 [Theobroma cacao]
c41871.graph_c0	10.8119	23.8734	3.26046e-09	1.2635	up	--	Cellular Component: mitochondrion (GO:0005739);; Cellular Component: chloroplast (GO:0009507);; Biological Process: embryo development ending in seed dormancy (GO:0009793);; Biological Process: thylakoid membrane organization (GO:0010027);; Biological Process: stomatal complex morphogenesis (GO:0010103);; Biological Process: vegetative to reproductive phase transition of meristem (GO:0010228);; B…	--	--	Mitochondrial transcription termination factor family protein [Theobroma cacao]
c34335.graph_c0	13.6983	29.5374	2.91448e-09	1.23011	up	--	Cellular Component: mitochondrion (GO:0005739);; Molecular Function: methyltransferase activity (GO:0008168);; Cellular Component: chloroplast (GO:0009507);; Biological Process: methylation (GO:0032259);;	--	--	S-adenosyl-L-methionine-dependent methyltransferases superfamily protein [Theobroma cacao]
c36108.graph_c0	1.61649	8.54618	5.51814e-12	2.46367	up	--	--	--	Pathogen-related protein OS=Hordeum vulgare PE=2 SV=2	Pathogen-related protein [Theobroma cacao]
c37733.graph_c0	2.65837	7.16845	2.4018e-07	1.53768	up	Secondary metabolites biosynthesis, transport and catabolism	Molecular Function: monooxygenase activity (GO:0004497);; Molecular Function: iron ion binding (GO:0005506);; Molecular Function: electron carrier activity (GO:0009055);; Molecular Function: oxidoreductase activity, acting on paired donors, with incorporation or reduction of molecular oxygen (GO:0016705);; Molecular Function: heme binding (GO:0020037);; Biological Process: oxidation-reduction pro…	--	Geraniol 8-hydroxylase OS=Catharanthus roseus GN=CYP76B6 PE=1 SV=1	cytochrome P450 monooxygenase isoform I [Sesamum indicum]
c33688.graph_c0	44.4426	140.05	0	1.77804	up	--	--	--	Putative cell wall protein OS=Arabidopsis thaliana GN=At2g20870 PE=2 SV=2	PREDICTED: putative cell wall protein-like [Solanum lycopersicum]
c16694.graph_c0	30.5054	64.3138	1.81991e-10	1.19955	up	Inorganic ion transport and metabolism	Molecular Function: superoxide dismutase activity (GO:0004784);; Biological Process: superoxide metabolic process (GO:0006801);; Molecular Function: metal ion binding (GO:0046872);; Biological Process: oxidation-reduction process (GO:0055114);;	K04564|1e-155|vvi:100258067|hypothetical protein LOC100258067	Superoxide dismutase [Fe] 2, chloroplastic OS=Arabidopsis thaliana GN=FSD2 PE=1 SV=1	Fe-superoxide dismutase [Haberlea rhodopensis]
c37288.graph_c1	1.74629	3.52239	0.0044361	1.12155	up	--	--	--	B3 domain-containing protein Os02g0683500 OS=Oryza sativa subsp. japonica GN=Os02g0683500 PE=2 SV=1	PREDICTED: B3 domain-containing transcription factor NGA1-like [Solanum lycopersicum]
c26555.graph_c1	19.5755	42.2067	3.64344e-08	1.22854	up	--	--	--	Squamosa promoter-binding-like protein 12 OS=Oryza sativa subsp. japonica GN=SPL12 PE=2 SV=1	PREDICTED: squamosa promoter-binding-like protein 12-like [Solanum lycopersicum]
c40261.graph_c0	103.523	248.181	7.77156e-16	1.38604	up	General function prediction only	Molecular Function: catalytic activity (GO:0003824);; Cellular Component: nucleus (GO:0005634);; Cellular Component: cytosol (GO:0005829);; Biological Process: ion transport (GO:0006811);; Biological Process: response to hormone (GO:0009725);; Biological Process: cellular process (GO:0009987);; Biological Process: response to oxygen-containing compound (GO:1901700);;	--	Probable cytokinin riboside 5&apos;-monophosphate phosphoribohydrolase LOGL10 OS=Oryza sativa subsp. japonica GN=LOGL10 PE=2 SV=1	PREDICTED: cytokinin riboside 5&apos;-monophosphate phosphoribohydrolase LOG1-like [Solanum lycopersicum]
c38110.graph_c0	5.13793	11.0151	1.65138e-08	1.22103	up	--	Molecular Function: ATP binding (GO:0005524);; Cellular Component: ribosome (GO:0005840);; Cellular Component: chloroplast stroma (GO:0009570);; Molecular Function: nucleoside-triphosphatase activity (GO:0017111);;	--	Protein ycf2 OS=Nicotiana tabacum GN=ycf2-A PE=3 SV=2	putative RF2 protein [Antirrhinum majus]
c18901.graph_c0	16.7289	35.0111	0.00108612	1.17523	up	Carbohydrate transport and metabolism	Biological Process: alkaloid biosynthetic process (GO:0009821);; Molecular Function: raucaffricine beta-glucosidase activity (GO:0050247);; Molecular Function: vomilenine glucosyltransferase activity (GO:0050506);;	--	Strictosidine-O-beta-D-glucosidase OS=Rauvolfia serpentina GN=SGR1 PE=1 SV=1	putative GH1 familly glucosidase [Ipomoea nil]
c42097.graph_c0	7.38926	23.0062	3.16293e-09	1.7411	up	--	Cellular Component: photosynthetic membrane (GO:0034357);;	--	--	hypothetical protein PRUPE_ppa013406mg [Prunus persica]
c34760.graph_c0	8.47073	22.3459	2.62013e-14	1.51995	up	--	Molecular Function: DNA binding (GO:0003677);; Molecular Function: sequence-specific DNA binding transcription factor activity (GO:0003700);; Cellular Component: nucleus (GO:0005634);; Biological Process: regulation of transcription, DNA-templated (GO:0006355);; Biological Process: response to salt stress (GO:0009651);; Biological Process: response to abscisic acid (GO:0009737);; Biological Proce…	K09284|1e-88|ath:AT2G28550|RAP2.7	Ethylene-responsive transcription factor RAP2-7 OS=Arabidopsis thaliana GN=RAP2-7 PE=2 SV=2	PREDICTED: floral homeotic protein APETALA 2-like [Glycine max]
c33597.graph_c0	69.3643	372.724	0	2.54938	up	--	Cellular Component: cell wall (GO:0005618);; Biological Process: auxin-activated signaling pathway (GO:0009734);; Molecular Function: manganese ion binding (GO:0030145);; Molecular Function: nutrient reservoir activity (GO:0045735);; Cellular Component: apoplast (GO:0048046);;	--	Auxin-binding protein ABP19a OS=Prunus persica GN=ABP19A PE=3 SV=1	PREDICTED: auxin-binding protein ABP19a-like [Fragaria vesca subsp. vesca]
c30713.graph_c0	132.076	297.845	1.09468e-13	1.29777	up	Carbohydrate transport and metabolism	Biological Process: maltose metabolic process (GO:0000023);; Biological Process: MAPK cascade (GO:0000165);; Biological Process: sucrose biosynthetic process (GO:0005986);; Biological Process: pentose-phosphate shunt (GO:0006098);; Biological Process: rRNA processing (GO:0006364);; Biological Process: protein targeting to membrane (GO:0006612);; Biological Process: response to cold (GO:0009409);;…	K01100|0.0|vvi:100260169|hypothetical protein LOC100260169	Sedoheptulose-1,7-bisphosphatase, chloroplastic OS=Spinacia oleracea PE=2 SV=1	chloroplast sedoheptulose-1,7-bisphosphatase [Solanum lycopersicum]
c41420.graph_c0	19.9312	41.6493	3.03561e-10	1.18679	up	--	Cellular Component: extracellular region (GO:0005576);;	--	Protein ROOT PRIMORDIUM DEFECTIVE 1 OS=Arabidopsis thaliana GN=RPD1 PE=1 SV=1	PREDICTED: uncharacterized protein LOC100248200 [Vitis vinifera]
c20016.graph_c0	11.0029	20.569	2.18305e-06	1.02506	up	--	Cellular Component: chloroplast (GO:0009507);; Cellular Component: chromoplast (GO:0009509);; Biological Process: carotenoid biosynthetic process (GO:0016117);; Biological Process: carotene biosynthetic process (GO:0016120);; Molecular Function: oxidoreductase activity, acting on paired donors, with incorporation or reduction of molecular oxygen (GO:0016705);; Molecular Function: lycopene beta cy…	K06443|0.0|vvi:100252133|hypothetical protein LOC100252133	Lycopene beta cyclase, chloroplastic/chromoplastic OS=Capsicum annuum GN=LCY1 PE=2 SV=1	PREDICTED: lycopene beta cyclase, chloroplastic [Vitis vinifera]
c14716.graph_c0	2.66306	8.06316	3.38512e-10	1.70564	up	--	Biological Process: response to stress (GO:0006950);; Biological Process: phenylpropanoid biosynthetic process (GO:0009699);; Biological Process: single-organism cellular process (GO:0044763);; Molecular Function: O-hydroxycinnamoyltransferase activity (GO:0050737);; Biological Process: regulation of biological process (GO:0050789);;	K13065|0.0|vvi:100265530|hypothetical protein LOC100265530	Shikimate O-hydroxycinnamoyltransferase OS=Nicotiana tabacum GN=HST PE=1 SV=1	hydroxycinnamoyl-CoA:quinate hydroxycinnamoyltransferase [Cynara cardunculus]
c19599.graph_c0	13.2859	24.6695	1.57708e-06	1.0157	up	General function prediction only	Cellular Component: mitochondrion (GO:0005739);; Cellular Component: chloroplast (GO:0009507);;	--	--	PREDICTED: uncharacterized protein LOC100241002 [Vitis vinifera]
c37364.graph_c0	9.58546	21.9984	4.39191e-11	1.32011	up	Transcription	Molecular Function: plastid sigma factor activity (GO:0001053);; Molecular Function: protein binding (GO:0005515);; Biological Process: DNA-templated transcription, initiation (GO:0006352);; Cellular Component: chloroplast (GO:0009507);; Biological Process: chloroplast relocation (GO:0009902);; Biological Process: leaf morphogenesis (GO:0009965);; Biological Process: thylakoid membrane organizati…	--	RNA polymerase sigma factor sigF, chloroplastic OS=Arabidopsis thaliana GN=SIGF PE=1 SV=1	unnamed protein product [Vitis vinifera]
c13643.graph_c0	1.83464	5.7423	3.4271e-05	1.72618	up	--	Cellular Component: integral component of peroxisomal membrane (GO:0005779);; Biological Process: pentose-phosphate shunt (GO:0006098);; Biological Process: peroxisome fission (GO:0016559);; Molecular Function: identical protein binding (GO:0042802);;	--	Peroxisomal membrane protein 11B OS=Arabidopsis thaliana GN=PEX11B PE=1 SV=1	peroxisomal biogenesis factor, putative [Ricinus communis]
c31057.graph_c0	1.0024	3.16514	0.00395376	1.7109	up	--	--	--	Late embryogenesis abundant protein D-34 OS=Gossypium hirsutum PE=4 SV=1	PREDICTED: late embryogenesis abundant protein D-34-like [Cucumis sativus]
c29838.graph_c0	3.10991	8.67195	0.000147063	1.56812	up	--	--	--	F-box/kelch-repeat protein SKIP25 OS=Arabidopsis thaliana GN=SKIP25 PE=1 SV=1	hypothetical protein PRUPE_ppa020135mg [Prunus persica]
c32665.graph_c1	3.50053	14.4187	2.4427e-08	2.11205	up	--	Molecular Function: sequence-specific DNA binding transcription factor activity (GO:0003700);; Cellular Component: nucleus (GO:0005634);; Biological Process: regulation of transcription, DNA-templated (GO:0006355);; Biological Process: detection of ethylene stimulus (GO:0009727);; Molecular Function: sequence-specific DNA binding (GO:0043565);; Biological Process: cellular response to ethylene st…	--	Homeobox protein knotted-1-like 13 OS=Oryza sativa subsp. japonica GN=OSH45 PE=2 SV=2	OSH45 [Oryza sativa Japonica Group]
c37807.graph_c1	2.44208	4.84645	0.00386071	1.09964	up	--	Molecular Function: endonuclease activity (GO:0004519);; Cellular Component: mitochondrion (GO:0005739);; Cellular Component: chloroplast (GO:0009507);; Biological Process: mRNA modification (GO:0016556);;	--	Pentatricopeptide repeat-containing protein At1g11290 OS=Arabidopsis thaliana GN=PCMP-H40 PE=2 SV=1	hypothetical protein PRUPE_ppa001444mg [Prunus persica]
c35516.graph_c0	1.65008	6.66869	0	2.12085	up	Posttranslational modification, protein turnover, chaperones	Molecular Function: serine-type endopeptidase activity (GO:0004252);; Cellular Component: cell wall (GO:0005618);; Biological Process: proteolysis (GO:0006508);; Cellular Component: extracellular matrix (GO:0031012);; Molecular Function: identical protein binding (GO:0042802);; Biological Process: negative regulation of catalytic activity (GO:0043086);; Cellular Component: apoplast (GO:0048046);;	--	Subtilisin-like protease OS=Arabidopsis thaliana GN=ARA12 PE=1 SV=1	predicted protein [Populus trichocarpa]
c38429.graph_c0	2.54755	9.70132	1.67644e-14	2.03219	up	--	Cellular Component: extracellular region (GO:0005576);; Biological Process: lipid metabolic process (GO:0006629);; Biological Process: stomatal complex morphogenesis (GO:0010103);;	--	GDSL esterase/lipase At1g33811 OS=Arabidopsis thaliana GN=At1g33811 PE=2 SV=1	PREDICTED: GDSL esterase/lipase At1g33811 [Vitis vinifera]
c32609.graph_c0	4.75722	9.3643	0.00747501	1.08689	up	--	Cellular Component: nucleus (GO:0005634);; Biological Process: protein import into nucleus (GO:0006606);; Molecular Function: protein transporter activity (GO:0008565);; Cellular Component: chloroplast thylakoid membrane (GO:0009535);; Biological Process: chlorophyll catabolic process (GO:0015996);;	--	--	PREDICTED: uncharacterized protein LOC101266993 [Solanum lycopersicum]
c18531.graph_c0	17.1916	43.912	8.88178e-15	1.47482	up	--	Biological Process: cellular process (GO:0009987);; Biological Process: developmental process (GO:0032502);; Biological Process: single-organism process (GO:0044699);; Biological Process: regulation of biological process (GO:0050789);;	--	Transcription factor TCP2 OS=Arabidopsis thaliana GN=TCP2 PE=2 SV=1	hypothetical protein M569_04302, partial [Genlisea aurea]
c25212.graph_c0	67.2477	129.779	3.63699e-08	1.07217	up	--	Molecular Function: structural constituent of ribosome (GO:0003735);; Cellular Component: ribosome (GO:0005840);; Biological Process: translation (GO:0006412);; Cellular Component: chloroplast (GO:0009507);; Molecular Function: rRNA binding (GO:0019843);;	--	50S ribosomal protein 6, chloroplastic OS=Spinacia oleracea GN=PSRP6 PE=1 SV=1	RecName: Full=50S ribosomal protein 6, chloroplastic; AltName: Full=CL25; AltName: Full=Plastid-specific 50S ribosomal protein 6; Short=PSRP-6; Flags: Precursor
c14858.graph_c0	4.14759	8.01236	0.0013296	1.06461	up	--	Molecular Function: nucleic acid binding (GO:0003676);; Cellular Component: nucleus (GO:0005634);; Biological Process: pollen tube growth (GO:0009860);; Molecular Function: metal ion binding (GO:0046872);;	--	Protein TRANSPARENT TESTA 1 OS=Arabidopsis thaliana GN=TT1 PE=2 SV=1	PREDICTED: protein TRANSPARENT TESTA 1-like [Solanum lycopersicum]
c18814.graph_c0	16.5799	35.9651	2.78417e-09	1.23855	up	Posttranslational modification, protein turnover, chaperones	Biological Process: protein peptidyl-prolyl isomerization (GO:0000413);; Molecular Function: peptidyl-prolyl cis-trans isomerase activity (GO:0003755);; Molecular Function: dolichyl-diphosphooligosaccharide-protein glycotransferase activity (GO:0004579);; Molecular Function: FK506 binding (GO:0005528);; Cellular Component: endoplasmic reticulum (GO:0005783);; Biological Process: protein folding (…	--	Peptidyl-prolyl cis-trans isomerase FKBP18, chloroplastic OS=Arabidopsis thaliana GN=FKBP18 PE=1 SV=2	FKBP-like peptidyl-prolyl cis-trans isomerase family protein isoform 1 [Theobroma cacao]
c14306.graph_c0	37.8542	82.4458	5.19255e-11	1.24608	up	--	Cellular Component: chloroplast thylakoid membrane (GO:0009535);; Biological Process: single-organism process (GO:0044699);;	--	--	PREDICTED: uncharacterized protein LOC101245045 [Solanum lycopersicum]
c31179.graph_c0	103.396	202.953	2.57745e-09	1.09754	up	Coenzyme transport and metabolism	Biological Process: pentose-phosphate shunt (GO:0006098);; Biological Process: rRNA processing (GO:0006364);; Biological Process: protoporphyrinogen IX biosynthetic process (GO:0006782);; Molecular Function: transaminase activity (GO:0008483);; Biological Process: aromatic amino acid family biosynthetic process (GO:0009073);; Biological Process: response to light stimulus (GO:0009416);; Cellular …	K01845|0.0|vvi:100250737|hypothetical protein LOC100250737	Glutamate-1-semialdehyde 2,1-aminomutase, chloroplastic OS=Brassica napus GN=GSA PE=2 SV=1	glutamate-1-semialdehyde 2,1-aminomutase, putative [Ricinus communis]
c36892.graph_c0	5.62595	18.9634	1.74305e-14	1.86343	up	General function prediction only	Cellular Component: nucleus (GO:0005634);; Cellular Component: cytosol (GO:0005829);; Molecular Function: hydrolase activity (GO:0016787);; Molecular Function: lyase activity (GO:0016829);;	K06966|1e-139|rcu:RCOM_1597390|carboxy-lyase, putative	Cytokinin riboside 5&apos;-monophosphate phosphoribohydrolase LOG3 OS=Arabidopsis thaliana GN=LOG3 PE=1 SV=1	cytokinin riboside 5&apos;-monophosphate phosphoribohydrolase [Petunia x hybrida]
c31447.graph_c0	0.533694	2.02908	6.64659e-05	1.97364	up	Coenzyme transport and metabolism	Molecular Function: GTP cyclohydrolase II activity (GO:0003935);; Molecular Function: GTP binding (GO:0005525);; Molecular Function: 3,4-dihydroxy-2-butanone-4-phosphate synthase activity (GO:0008686);; Biological Process: riboflavin biosynthetic process (GO:0009231);; Cellular Component: chloroplast (GO:0009507);; Biological Process: mRNA modification (GO:0016556);; Molecular Function: metal ion…	K14652|0.0|vvi:100267389|hypothetical protein LOC100267389	Monofunctional riboflavin biosynthesis protein RIBA 3, chloroplastic OS=Arabidopsis thaliana GN=RIBA3 PE=1 SV=1	DHBP synthase RibB-like alpha/beta domain,GTP cyclohydrolase II [Theobroma cacao]
c34836.graph_c0	5.30398	63.9143	0	3.70549	up	Secondary metabolites biosynthesis, transport and catabolism	Molecular Function: monooxygenase activity (GO:0004497);; Molecular Function: oxidoreductase activity, acting on paired donors, with incorporation or reduction of molecular oxygen (GO:0016705);; Molecular Function: metal ion binding (GO:0046872);;	--	Cytochrome P450 76A2 OS=Solanum melongena GN=CYP76A2 PE=2 SV=1	PREDICTED: cytochrome P450 76A2 [Vitis vinifera]
c13902.graph_c0	0.428353	1.99432	0.00331036	2.17617	up	--	Biological Process: response to light stimulus (GO:0009416);;	--	Zinc finger protein CONSTANS-LIKE 2 OS=Arabidopsis thaliana GN=COL2 PE=1 SV=1	hypothetical protein PRUPE_ppa007007mg [Prunus persica]
c29349.graph_c0	8.16412	19.6685	3.22761e-11	1.38871	up	--	Biological Process: pentose-phosphate shunt (GO:0006098);; Cellular Component: chloroplast thylakoid (GO:0009534);; Cellular Component: membrane (GO:0016020);;	--	--	PREDICTED: uncharacterized protein LOC100264638 [Vitis vinifera]
c43613.graph_c0	0.860132	4.24015	0.00121804	2.2562	up	--	Molecular Function: nucleotide binding (GO:0000166);; Molecular Function: alcohol dehydrogenase (NAD) activity (GO:0004022);; Cellular Component: Golgi apparatus (GO:0005794);; Cellular Component: cytosol (GO:0005829);; Cellular Component: plasma membrane (GO:0005886);; Cellular Component: plasmodesma (GO:0009506);; Biological Process: para-aminobenzoic acid metabolic process (GO:0046482);; Molec…	--	Cinnamoyl-CoA reductase 1 OS=Arabidopsis thaliana GN=CCR1 PE=1 SV=1	alcohol dehydrogenase-like protein, partial [Genlisea aurea]
c31911.graph_c0	10.6043	23.1425	6.43509e-09	1.24663	up	Translation, ribosomal structure and biogenesis	Molecular Function: aminopeptidase activity (GO:0004177);; Cellular Component: mitochondrion (GO:0005739);; Biological Process: proteolysis (GO:0006508);; Molecular Function: metalloexopeptidase activity (GO:0008235);; Cellular Component: chloroplast (GO:0009507);; Biological Process: response to abscisic acid (GO:0009737);; Biological Process: dolichol biosynthetic process (GO:0019408);; Biologi…	K01265|0.0|vvi:100266473|similar to MAP1D (METHIONINE AMINOPEPTIDASE 1D)	Methionine aminopeptidase 1D, chloroplastic/mitochondrial OS=Arabidopsis thaliana GN=MAP1D PE=2 SV=1	PREDICTED: methionine aminopeptidase 1D, chloroplastic/mitochondrial-like isoform 1 [Fragaria vesca subsp. vesca]
c24895.graph_c0	16.4758	35.4961	8.73484e-09	1.22831	up	--	Cellular Component: chloroplast thylakoid membrane (GO:0009535);; Biological Process: mRNA modification (GO:0016556);;	--	--	Uncharacterized protein TCM_000217 [Theobroma cacao]
c41530.graph_c0	12.9491	31.4429	1.34388e-09	1.39755	up	--	Cellular Component: chloroplast stroma (GO:0009570);;	--	--	conserved hypothetical protein [Ricinus communis]
c18430.graph_c0	16.8854	36.1845	2.62649e-11	1.2234	up	--	Biological Process: response to molecule of bacterial origin (GO:0002237);; Molecular Function: DNA binding (GO:0003677);; Molecular Function: protein serine/threonine kinase activity (GO:0004674);; Molecular Function: ATP binding (GO:0005524);; Cellular Component: nucleus (GO:0005634);; Cellular Component: mitochondrion (GO:0005739);; Biological Process: protein phosphorylation (GO:0006468);; Bi…	--	Uncharacterized protein DDB_G0271670 OS=Dictyostelium discoideum GN=DDB_G0271670 PE=4 SV=1	PREDICTED: uncharacterized protein LOC101246046 [Solanum lycopersicum]
c26512.graph_c0	7.28109	14.2668	8.0604e-06	1.09033	up	--	--	--	Probable WRKY transcription factor 53 OS=Arabidopsis thaliana GN=WRKY53 PE=1 SV=1	predicted protein [Populus trichocarpa]
c37923.graph_c0	1.22129	3.57504	1.77582e-08	1.65413	up	--	Molecular Function: transferase activity, transferring phosphorus-containing groups (GO:0016772);;	--	Putative serine/threonine-protein kinase receptor OS=Brassica oleracea var. acephala GN=SRK6 PE=2 SV=2	PREDICTED: G-type lectin S-receptor-like serine/threonine-protein kinase At4g27290-like [Solanum lycopersicum]
c14234.graph_c0	31.8688	61.7465	4.56368e-08	1.07765	up	Carbohydrate transport and metabolism	Molecular Function: ribose-5-phosphate isomerase activity (GO:0004751);; Biological Process: pentose-phosphate shunt, non-oxidative branch (GO:0009052);; Cellular Component: chloroplast (GO:0009507);; Biological Process: mRNA modification (GO:0016556);;	K01807|1e-60|rcu:RCOM_0770820|ribose-5-phosphate isomerase, putative (EC:5.3.1.6)	Ribose-5-phosphate isomerase A OS=Desulfatibacillum alkenivorans (strain AK-01) GN=rpiA PE=3 SV=1	PREDICTED: ribose-5-phosphate isomerase A-like [Solanum lycopersicum]
c17566.graph_c0	7.69235	22.2842	1.15029e-10	1.64565	up	Carbohydrate transport and metabolism	Cellular Component: cytoplasmic membrane-bounded vesicle (GO:0016023);;	--	Glycine-rich cell wall structural protein 1 OS=Petunia hybrida GN=GRP-1 PE=1 SV=1	hypothetical protein PDIG_56360 [Penicillium digitatum PHI26]
c33320.graph_c0	304.042	1750.82	0	2.65042	up	Carbohydrate transport and metabolism	Biological Process: alkaloid biosynthetic process (GO:0009821);; Molecular Function: raucaffricine beta-glucosidase activity (GO:0050247);; Molecular Function: vomilenine glucosyltransferase activity (GO:0050506);;	--	Beta-glucosidase 24 OS=Oryza sativa subsp. japonica GN=BGLU24 PE=2 SV=1	beta-glucosidase [Olea europaea subsp. europaea]
c33780.graph_c0	4.77903	11.3175	2.09223e-08	1.36046	up	--	Biological Process: defense response to insect (GO:0002213);; Molecular Function: protein serine/threonine kinase activity (GO:0004674);; Molecular Function: non-membrane spanning protein tyrosine kinase activity (GO:0004715);; Molecular Function: ATP binding (GO:0005524);; Cellular Component: nucleolus (GO:0005730);; Cellular Component: cytoplasm (GO:0005737);; Cellular Component: plasma membran…	--	Protein kinase APK1B, chloroplastic OS=Arabidopsis thaliana GN=APK1B PE=2 SV=2	PREDICTED: protein kinase APK1A, chloroplastic-like [Solanum lycopersicum]
c37143.graph_c0	18.571	36.6751	1.6678e-07	1.10395	up	Intracellular trafficking, secretion, and vesicular transport	Molecular Function: protein binding (GO:0005515);; Biological Process: rRNA processing (GO:0006364);; Biological Process: proteolysis (GO:0006508);; Molecular Function: serine-type peptidase activity (GO:0008236);; Cellular Component: plastid envelope (GO:0009526);; Cellular Component: chloroplast thylakoid membrane (GO:0009535);; Biological Process: chloroplast relocation (GO:0009902);; Biologic…	K03100|1e-124|rcu:RCOM_1052540|signal peptidase I, putative (EC:3.4.21.89)	Chloroplast processing peptidase OS=Arabidopsis thaliana GN=PLSP1 PE=2 SV=2	PREDICTED: chloroplast processing peptidase-like [Solanum lycopersicum]
c24594.graph_c0	35.2829	73.6911	1.60246e-08	1.18421	up	--	Biological Process: MAPK cascade (GO:0000165);; Biological Process: rRNA processing (GO:0006364);; Biological Process: protein targeting to membrane (GO:0006612);; Molecular Function: poly(U) RNA binding (GO:0008266);; Biological Process: response to cold (GO:0009409);; Cellular Component: chloroplast thylakoid lumen (GO:0009543);; Cellular Component: chloroplast stroma (GO:0009570);; Biological …	K02717|6e-27|pop:POPTR_551203|photosystem II reaction center psbP protein	Oxygen-evolving enhancer protein 2, chloroplastic OS=Cucumis sativus GN=PSBP PE=2 SV=1	hypothetical protein POPTRDRAFT_551203 [Populus trichocarpa]
c17298.graph_c0	27.4131	50.4469	2.98019e-07	1.00395	up	--	Cellular Component: plasma membrane (GO:0005886);; Cellular Component: chloroplast (GO:0009507);;	--	Putative nuclease HARBI1 OS=Homo sapiens GN=HARBI1 PE=1 SV=1	salt responsive protein 2 [Solanum lycopersicum]
c24968.graph_c0	4.31427	12.3876	8.41456e-11	1.6336	up	Transcription	Biological Process: transcription, DNA-templated (GO:0006351);; Molecular Function: sequence-specific DNA binding (GO:0043565);;	--	Homeobox-leucine zipper protein HOX15 OS=Oryza sativa subsp. japonica GN=HOX15 PE=2 SV=1	hypothetical protein M569_10634, partial [Genlisea aurea]
c38941.graph_c1	2.5252	31.2285	0	3.71623	up	--	Molecular Function: magnesium ion binding (GO:0000287);; Molecular Function: sesquiterpene synthase activity (GO:0010334);; Biological Process: farnesyl diphosphate catabolic process (GO:0045339);; Biological Process: beta-caryophyllene biosynthetic process (GO:1901937);;	--	(-)-germacrene D synthase OS=Vitis vinifera GN=VIT_19s0014g04930 PE=1 SV=1	hypothetical protein VITISV_030783 [Vitis vinifera]
c13778.graph_c0	1.37926	8.4361	1.82618e-08	2.61545	up	--	Cellular Component: endoplasmic reticulum membrane (GO:0005789);; Molecular Function: nitrate reductase (NADH) activity (GO:0009703);; Cellular Component: integral component of membrane (GO:0016021);; Biological Process: sterol biosynthetic process (GO:0016126);; Biological Process: pentacyclic triterpenoid biosynthetic process (GO:0019745);; Molecular Function: heme binding (GO:0020037);; Biolog…	--	Cytochrome b5 OS=Nicotiana tabacum PE=2 SV=1	Cytochrome B5, n4,ATCB5-B,CB5-B [Theobroma cacao]
c38821.graph_c0	10.0603	20.0844	6.01215e-07	1.11847	up	--	Molecular Function: aspartic-type endopeptidase activity (GO:0004190);; Biological Process: proteolysis (GO:0006508);;	--	Basic 7S globulin OS=Glycine max GN=BG PE=1 SV=2	PREDICTED: basic 7S globulin [Vitis vinifera]
c29980.graph_c0	44.9028	89.9595	9.76196e-09	1.12567	up	General function prediction only	Cellular Component: chloroplast (GO:0009507);; Cellular Component: plastid chromosome (GO:0009508);;	--	--	PREDICTED: uncharacterized protein LOC101204548 [Cucumis sativus]
c38002.graph_c0	78.9151	157.225	9.41869e-10	1.11906	up	Posttranslational modification, protein turnover, chaperones	Molecular Function: ATP-dependent peptidase activity (GO:0004176);; Molecular Function: metalloendopeptidase activity (GO:0004222);; Molecular Function: protein binding (GO:0005515);; Molecular Function: ATP binding (GO:0005524);; Biological Process: pentose-phosphate shunt (GO:0006098);; Biological Process: ATP catabolic process (GO:0006200);; Biological Process: proteolysis (GO:0006508);; Biolo…	K03798|0.0|pop:POPTR_550790|precursor of protein cell division protease ftsh-like protein	ATP-dependent zinc metalloprotease FTSH, chloroplastic OS=Nicotiana tabacum GN=FTSH PE=2 SV=2	precursor of protein cell division protease ftsh-like protein, partial [Genlisea aurea]
c17239.graph_c0	0.345885	3.28388	0.000960927	2.92146	up	--	Molecular Function: inorganic diphosphatase activity (GO:0004427);; Cellular Component: vacuolar membrane (GO:0005774);; Molecular Function: hydrogen-translocating pyrophosphatase activity (GO:0009678);; Biological Process: proton transport (GO:0015992);; Cellular Component: integral component of membrane (GO:0016021);; Cellular Component: cytoplasmic membrane-bounded vesicle (GO:0016023);; Molec…	K01507|1e-82|rcu:RCOM_0003350|Pyrophosphate-energized vacuolar membrane proton pump, putative (EC:1.3.1.74)	Pyrophosphate-energized vacuolar membrane proton pump OS=Vigna radiata var. radiata PE=1 SV=3	PPase [Hevea brasiliensis]
c22755.graph_c0	94.8188	188.089	4.53166e-09	1.11201	up	General function prediction only	Biological Process: coumarin biosynthetic process (GO:0009805);; Biological Process: lignin biosynthetic process (GO:0009809);; Biological Process: methylation (GO:0032259);; Molecular Function: caffeoyl-CoA O-methyltransferase activity (GO:0042409);; Biological Process: response to cadmium ion (GO:0046686);; Molecular Function: metal ion binding (GO:0046872);;	--	Caffeoyl-CoA O-methyltransferase OS=Populus tremuloides PE=2 SV=1	caffeoyl-CoA-O-methyltransferase [Broussonetia papyrifera]
c37327.graph_c0	2.33133	5.54387	0.00139309	1.34781	up	Posttranslational modification, protein turnover, chaperones	Molecular Function: electron carrier activity (GO:0009055);; Cellular Component: chloroplast (GO:0009507);; Molecular Function: protein disulfide oxidoreductase activity (GO:0015035);; Biological Process: cell redox homeostasis (GO:0045454);;	--	--	PREDICTED: uncharacterized protein LOC101297355 [Fragaria vesca subsp. vesca]
c14251.graph_c0	30.7646	74.7085	1.05249e-13	1.40244	up	--	Biological Process: maltose metabolic process (GO:0000023);; Biological Process: pentose-phosphate shunt (GO:0006098);; Biological Process: rRNA processing (GO:0006364);; Cellular Component: chloroplast thylakoid membrane (GO:0009535);; Biological Process: photosynthetic electron transport in photosystem I (GO:0009773);; Biological Process: photorespiration (GO:0009853);; Cellular Component: NAD(…	--	--	PREDICTED: uncharacterized protein LOC100854331 [Vitis vinifera]
c42336.graph_c0	2.76597	9.2279	9.25416e-05	1.80499	up	--	--	--	CYSTM1 family protein A OS=Arabidopsis thaliana GN=At2g41420 PE=3 SV=1	hypothetical protein M569_16883, partial [Genlisea aurea]
c13796.graph_c0	1.22044	8.02182	5.82845e-08	2.69462	up	--	Molecular Function: binding (GO:0005488);; Biological Process: metabolic process (GO:0008152);;	--	Transcription factor bHLH19 OS=Arabidopsis thaliana GN=BHLH19 PE=2 SV=1	hypothetical protein M569_16384, partial [Genlisea aurea]
c31573.graph_c0	25.627	55.8924	1.13469e-09	1.24666	up	--	Molecular Function: electron carrier activity (GO:0009055);; Biological Process: response to water deprivation (GO:0009414);; Cellular Component: chloroplast thylakoid membrane (GO:0009535);; Biological Process: response to blue light (GO:0009637);; Biological Process: response to high light intensity (GO:0009644);; Biological Process: response to sucrose (GO:0009744);; Biological Process: photos…	--	Protein PROTON GRADIENT REGULATION 5, chloroplastic OS=Arabidopsis thaliana GN=PGR5 PE=1 SV=1	PREDICTED: protein PROTON GRADIENT REGULATION 5, chloroplastic-like [Cucumis sativus]
c36903.graph_c0	0.768795	2.45641	0.000108449	1.74825	up	--	--	--	Putative zinc finger protein At1g68190 OS=Arabidopsis thaliana GN=At1g68190 PE=2 SV=1	PREDICTED: putative zinc finger protein At1g68190-like [Solanum lycopersicum]
c16419.graph_c0	18.3235	33.8072	1.10694e-05	1.00549	up	--	Cellular Component: chloroplast thylakoid membrane (GO:0009535);;	--	Protein TIC 20-v, chloroplastic OS=Arabidopsis thaliana GN=TIC20-V PE=2 SV=1	Chloroplast [Theobroma cacao]
c35125.graph_c0	0.597441	1.82117	0.00053586	1.67924	up	--	--	--	Copia protein OS=Drosophila melanogaster GN=GIP PE=1 SV=3	PREDICTED: uncharacterized protein LOC100817175 [Glycine max]
c39906.graph_c4	97.0537	198.212	1.77595e-10	1.15487	up	--	Molecular Function: Rho GTPase activator activity (GO:0005100);; Biological Process: signal transduction (GO:0007165);; Cellular Component: chloroplast thylakoid membrane (GO:0009535);; Molecular Function: phosphatidylinositol binding (GO:0035091);; Biological Process: positive regulation of GTPase activity (GO:0043547);;	--	Rho GTPase-activating protein 7 OS=Arabidopsis thaliana GN=ROPGAP7 PE=2 SV=1	Rho GTPase activation protein with PH domain isoform 1 [Theobroma cacao]
c41250.graph_c0	24.4558	48.8539	2.01258e-08	1.12123	up	--	Cellular Component: chloroplast (GO:0009507);;	--	--	predicted protein [Populus trichocarpa]
c20915.graph_c0	33.6505	66.3541	0.000443144	1.09475	up	--	--	--	Selenoprotein P OS=Bos taurus GN=SEPP1 PE=2 SV=2	PREDICTED: uncharacterized protein LOC547928 [Glycine max]
c18950.graph_c0	21.0698	45.3483	5.6007e-10	1.22828	up	General function prediction only	Molecular Function: RNA binding (GO:0003723);; Biological Process: rRNA processing (GO:0006364);; Cellular Component: chloroplast stroma (GO:0009570);; Cellular Component: thylakoid (GO:0009579);; Biological Process: chloroplast relocation (GO:0009902);; Biological Process: thylakoid membrane organization (GO:0010027);; Biological Process: photosynthesis (GO:0015979);; Biological Process: chlorop…	--	33 kDa ribonucleoprotein, chloroplastic OS=Nicotiana sylvestris PE=1 SV=1	PREDICTED: 33 kDa ribonucleoprotein, chloroplastic-like [Solanum lycopersicum]
c35019.graph_c0	21.6241	39.8285	3.76889e-07	1.00505	up	--	Molecular Function: nucleic acid binding (GO:0003676);; Molecular Function: RNA helicase activity (GO:0003724);; Molecular Function: ATP binding (GO:0005524);; Cellular Component: mitochondrion (GO:0005739);; Molecular Function: ATP-dependent helicase activity (GO:0008026);; Biological Process: plasmodesma organization (GO:0009663);; Biological Process: embryo development ending in seed dormancy …	--	DEAD-box ATP-dependent RNA helicase 47A OS=Oryza sativa subsp. japonica GN=Os02g0636300 PE=2 SV=1	increased size exclusion limit 1a [Nicotiana benthamiana]
c36413.graph_c0	588.269	1216.45	1.15623e-10	1.17292	up	--	Biological Process: rRNA processing (GO:0006364);; Cellular Component: PSII associated light-harvesting complex II (GO:0009517);; Cellular Component: chloroplast stromal thylakoid (GO:0009533);; Biological Process: response to blue light (GO:0009637);; Biological Process: response to high light intensity (GO:0009644);; Biological Process: response to sucrose (GO:0009744);; Biological Process: pho…	K08916|0.0|vvi:100246457|hypothetical protein LOC100246457	Chlorophyll a-b binding protein CP26, chloroplastic OS=Arabidopsis thaliana GN=LHCB5 PE=2 SV=1	PREDICTED: chlorophyll a-b binding protein CP26, chloroplastic [Vitis vinifera]
c31880.graph_c0	2.14904	9.19271	1.7808e-13	2.1881	up	Carbohydrate transport and metabolism	Biological Process: carbohydrate metabolic process (GO:0005975);; Molecular Function: beta-glucosidase activity (GO:0008422);;	--	Periplasmic beta-glucosidase OS=Salmonella typhimurium (strain LT2 / SGSC1412 / ATCC 700720) GN=bglX PE=3 SV=2	PREDICTED: lysosomal beta glucosidase-like [Vitis vinifera]
c19911.graph_c1	5.98346	12.2786	0.00127772	1.14792	up	--	Biological Process: polysaccharide biosynthetic process (GO:0000271);; Biological Process: amino acid transmembrane transport (GO:0003333);; Cellular Component: plasma membrane (GO:0005886);; Biological Process: acetyl-CoA metabolic process (GO:0006084);; Biological Process: auxin-activated signaling pathway (GO:0009734);; Biological Process: multidimensional cell growth (GO:0009825);; Biological…	K13946|5e-95|rcu:RCOM_1031400|amino acid transporter, putative	Auxin transporter-like protein 3 OS=Arabidopsis thaliana GN=LAX3 PE=2 SV=1	amino acid transporter, putative [Ricinus communis]
c33047.graph_c0	411.19	846.541	1.34212e-10	1.16655	up	--	Cellular Component: photosystem I (GO:0009522);; Cellular Component: photosystem II (GO:0009523);; Cellular Component: chloroplast thylakoid membrane (GO:0009535);; Biological Process: photosynthesis, light harvesting (GO:0009765);; Cellular Component: integral component of membrane (GO:0016021);; Molecular Function: chlorophyll binding (GO:0016168);; Biological Process: protein-chromophore linka…	K08908|1e-173|pop:POPTR_817544|Lhca2-2	Chlorophyll a-b binding protein 7, chloroplastic OS=Solanum lycopersicum GN=CAB7 PE=3 SV=1	RecName: Full=Chlorophyll a-b binding protein, chloroplastic; AltName: Full=LHCI type II CAB; Flags: Precursor
c29235.graph_c0	2.17999	4.94931	7.0966e-05	1.2922	up	Secondary metabolites biosynthesis, transport and catabolism	Cellular Component: mitochondrion (GO:0005739);; Cellular Component: chloroplast (GO:0009507);; Biological Process: carotenoid biosynthetic process (GO:0016117);; Molecular Function: carotenoid isomerase activity (GO:0046608);; Molecular Function: all-trans-retinol 13,14-reductase activity (GO:0051786);; Biological Process: oxidation-reduction process (GO:0055114);;	--	Prolycopene isomerase 1, chloroplastic OS=Oncidium hybrid cultivar GN=CRTISO1 PE=2 SV=1	PREDICTED: prolycopene isomerase, chloroplastic-like [Solanum lycopersicum]
c36714.graph_c3	24.4561	48.2289	5.00804e-09	1.10367	up	Translation, ribosomal structure and biogenesis	Biological Process: pentose-phosphate shunt (GO:0006098);; Biological Process: phosphatidylglycerol biosynthetic process (GO:0006655);; Biological Process: aromatic amino acid family biosynthetic process (GO:0009073);; Cellular Component: chloroplast (GO:0009507);; Biological Process: chloroplast relocation (GO:0009902);; Biological Process: thylakoid membrane organization (GO:0010027);; Biologic…	--	30S ribosomal protein S1 OS=Neisseria meningitidis serogroup B (strain MC58) GN=rpsA PE=1 SV=1	PREDICTED: uncharacterized protein LOC100265091 [Vitis vinifera]
c24688.graph_c0	38.3286	78.3488	1.80443e-10	1.15595	up	Carbohydrate transport and metabolism	Molecular Function: protein binding (GO:0005515);; Molecular Function: glycogen phosphorylase activity (GO:0008184);; Biological Process: response to cold (GO:0009409);; Biological Process: response to water deprivation (GO:0009414);; Cellular Component: amyloplast (GO:0009501);; Cellular Component: chloroplast stroma (GO:0009570);; Biological Process: starch biosynthetic process (GO:0019252);; M…	--	Alpha-1,4 glucan phosphorylase L-2 isozyme, chloroplastic/amyloplastic OS=Solanum tuberosum GN=STP-1 PE=1 SV=1	RecName: Full=Alpha-1,4 glucan phosphorylase L-2 isozyme, chloroplastic/amyloplastic; AltName: Full=Starch phosphorylase L-2; Flags: Precursor
c37228.graph_c0	161.546	339.537	2.32416e-11	1.19632	up	Carbohydrate transport and metabolism	Molecular Function: phosphoglycerate kinase activity (GO:0004618);; Molecular Function: ATP binding (GO:0005524);; Cellular Component: cell wall (GO:0005618);; Cellular Component: nucleus (GO:0005634);; Cellular Component: mitochondrion (GO:0005739);; Biological Process: glycolysis (GO:0006096);; Biological Process: response to cold (GO:0009409);; Cellular Component: chloroplast stroma (GO:000957…	K00927|0.0|rcu:RCOM_1574580|phosphoglycerate kinase, putative (EC:2.7.2.3)	Phosphoglycerate kinase, chloroplastic OS=Nicotiana tabacum PE=1 SV=1	phosphoglycerate kinase, chloroplastic [Genlisea aurea]
c15770.graph_c0	0.275531	3.82328	6.3711e-07	3.45099	up	--	--	--	Mannose-specific lectin OS=Galanthus nivalis PE=1 SV=1	tuber lectin 1 [Dioscorea polystachya]
c27210.graph_c1	2.17381	4.36166	0.000353321	1.11918	up	--	--	--	Putative disease resistance protein At1g59780 OS=Arabidopsis thaliana GN=At1g59780 PE=2 SV=1	Disease resistance protein RPP13, putative [Ricinus communis]
c33743.graph_c0	22.3352	41.4523	1.03051e-05	1.01384	up	--	Cellular Component: chloroplast thylakoid membrane (GO:0009535);; Biological Process: leaf morphogenesis (GO:0009965);; Biological Process: cell differentiation (GO:0030154);; Biological Process: positive regulation of transcription, DNA-templated (GO:0045893);;	--	--	PREDICTED: uncharacterized protein LOC100248460 [Vitis vinifera]
c36127.graph_c0	27.5521	51.388	2.67787e-07	1.02295	up	Posttranslational modification, protein turnover, chaperones	Biological Process: protein peptidyl-prolyl isomerization (GO:0000413);; Molecular Function: peptidyl-prolyl cis-trans isomerase activity (GO:0003755);; Biological Process: protein folding (GO:0006457);; Cellular Component: chloroplast thylakoid membrane (GO:0009535);; Cellular Component: chloroplast thylakoid lumen (GO:0009543);; Biological Process: stomatal complex morphogenesis (GO:0010103);; …	--	Peptidyl-prolyl cis-trans isomerase CYP37, chloroplastic OS=Arabidopsis thaliana GN=CYP37 PE=1 SV=3	PREDICTED: peptidyl-prolyl cis-trans isomerase CYP37, chloroplastic-like [Solanum lycopersicum]
c35259.graph_c0	1.98793	5.19847	0.00134315	1.47444	up	--	--	--	--	hypothetical protein VITISV_018845 [Vitis vinifera]
c41364.graph_c0	20.0208	38.8135	2.42961e-08	1.07878	up	--	--	--	Eukaryotic translation initiation factor 5B OS=Pongo abelii GN=EIF5B PE=2 SV=2	PREDICTED: uncharacterized protein LOC101243687 isoform 2 [Solanum lycopersicum]
c26555.graph_c2	18.1734	51.9937	0	1.63759	up	--	--	--	Squamosa promoter-binding-like protein 12 OS=Oryza sativa subsp. indica GN=SPL12 PE=2 SV=1	LIGULELESS1 protein, putative [Ricinus communis]
c30821.graph_c0	19.9929	42.9524	1.53271e-10	1.22627	up	Translation, ribosomal structure and biogenesis	Biological Process: translational termination (GO:0006415);; Biological Process: heme biosynthetic process (GO:0006783);; Cellular Component: chloroplast (GO:0009507);; Biological Process: chloroplast relocation (GO:0009902);; Biological Process: thylakoid membrane organization (GO:0010027);; Biological Process: carotenoid biosynthetic process (GO:0016117);; Molecular Function: translation releas…	K02835|1e-176|vvi:100247720|hypothetical protein LOC100247720	Peptide chain release factor 1 OS=Cyanothece sp. (strain PCC 7424) GN=prfA PE=3 SV=1	PREDICTED: peptide chain release factor 1-like [Solanum lycopersicum]
c42238.graph_c0	4.11408	13.6393	1.20226e-12	1.83679	up	--	Biological Process: pentose-phosphate shunt (GO:0006098);; Biological Process: rRNA processing (GO:0006364);; Cellular Component: chloroplast thylakoid lumen (GO:0009543);; Biological Process: embryo development ending in seed dormancy (GO:0009793);; Biological Process: thylakoid membrane organization (GO:0010027);; Biological Process: vegetative to reproductive phase transition of meristem (GO:0…	--	Thylakoid lumenal 15.0 kDa protein 2, chloroplastic OS=Arabidopsis thaliana GN=At5g52970 PE=1 SV=2	PREDICTED: thylakoid lumenal 15.0 kDa protein 2, chloroplastic-like [Solanum lycopersicum]
c35015.graph_c3	26.7476	54.9592	9.91639e-07	1.15861	up	Defense mechanisms	Biological Process: drug transmembrane transport (GO:0006855);; Molecular Function: drug transmembrane transporter activity (GO:0015238);; Molecular Function: antiporter activity (GO:0015297);; Cellular Component: membrane (GO:0016020);;	--	Protein TRANSPARENT TESTA 12 OS=Arabidopsis thaliana GN=TT12 PE=2 SV=1	hypothetical protein M569_06267, partial [Genlisea aurea]
c37821.graph_c2	0.353998	1.2151	0.00234412	1.81937	up	--	Molecular Function: nucleic acid binding (GO:0003676);; Molecular Function: catalytic activity (GO:0003824);;	--	Putative ribonuclease H protein At1g65750 OS=Arabidopsis thaliana GN=At1g65750 PE=3 SV=1	hypothetical protein PRUPE_ppa016553mg [Prunus persica]
c14364.graph_c1	106.378	196.79	1.50732e-07	1.01173	up	General function prediction only	Molecular Function: RNA binding (GO:0003723);; Biological Process: phosphate-containing compound metabolic process (GO:0006796);; Biological Process: RNA metabolic process (GO:0016070);; Biological Process: organophosphate metabolic process (GO:0019637);; Biological Process: monocarboxylic acid metabolic process (GO:0032787);; Biological Process: cellular biosynthetic process (GO:0044249);; Biolo…	--	31 kDa ribonucleoprotein, chloroplastic OS=Nicotiana sylvestris PE=1 SV=1	RecName: Full=31 kDa ribonucleoprotein, chloroplastic; Flags: Precursor
c15002.graph_c0	8.50321	16.1676	0.00313754	1.04114	up	--	Biological Process: maltose metabolic process (GO:0000023);; Cellular Component: chloroplast thylakoid membrane (GO:0009535);; Biological Process: starch biosynthetic process (GO:0019252);;	--	--	PREDICTED: uncharacterized protein LOC101247982 [Solanum lycopersicum]
c32878.graph_c0	1.1025	9.24404	0	3.13166	up	--	--	--	Late embryogenesis abundant protein D-34 OS=Gossypium hirsutum PE=4 SV=1	PREDICTED: late embryogenesis abundant protein D-34-like [Brachypodium distachyon]
c30262.graph_c0	14.183	28.655	2.7238e-08	1.13707	up	--	Biological Process: aromatic amino acid family biosynthetic process (GO:0009073);; Cellular Component: chloroplast stroma (GO:0009570);; Cellular Component: proplastid stroma (GO:0009571);; Biological Process: photosystem II assembly (GO:0010207);; Biological Process: iron-sulfur cluster assembly (GO:0016226);;	--	--	conserved hypothetical protein [Ricinus communis]
c39547.graph_c0	15.7135	30.5553	6.25003e-08	1.08259	up	--	Molecular Function: phosphatidylinositol phospholipase C activity (GO:0004435);; Molecular Function: signal transducer activity (GO:0004871);; Molecular Function: calcium ion binding (GO:0005509);; Cellular Component: plasma membrane (GO:0005886);; Biological Process: lipid metabolic process (GO:0006629);; Biological Process: intracellular signal transduction (GO:0035556);;	K05857|0.0|rcu:RCOM_0339640|1-phosphatidylinositol-4,5-bisphosphate phosphodiesterase, putative (EC:3.1.4.11)	Phosphoinositide phospholipase C 2 OS=Arabidopsis thaliana GN=PLC2 PE=1 SV=1	phospholipase C [Torenia fournieri]
c37859.graph_c0	11.4597	21.0918	4.15703e-06	1.00268	up	Energy production and conversion	Biological Process: cellular process (GO:0009987);; Molecular Function: oxidoreductase activity, acting on the aldehyde or oxo group of donors, NAD or NADP as acceptor (GO:0016620);; Biological Process: single-organism metabolic process (GO:0044710);; Biological Process: response to stimulus (GO:0050896);;	K00128|0.0|vvi:100253650|hypothetical protein LOC100253650	Aldehyde dehydrogenase family 3 member F1 OS=Arabidopsis thaliana GN=ALDH3F1 PE=2 SV=2	PREDICTED: aldehyde dehydrogenase family 3 member F1-like [Solanum lycopersicum]
c40603.graph_c0	53.9711	156.641	0	1.66083	up	--	Biological Process: maltose metabolic process (GO:0000023);; Biological Process: pentose-phosphate shunt (GO:0006098);; Cellular Component: chloroplast stroma (GO:0009570);; Biological Process: chloroplast relocation (GO:0009902);; Biological Process: thylakoid membrane organization (GO:0010027);; Biological Process: starch biosynthetic process (GO:0019252);; Biological Process: isopentenyl dipho…	--	--	PREDICTED: uncharacterized protein LOC101492820 [Cicer arietinum]
c34131.graph_c0	1.00717	5.89492	0	2.63092	up	Amino acid transport and metabolism	Molecular Function: transporter activity (GO:0005215);; Cellular Component: plasma membrane (GO:0005886);; Biological Process: oligopeptide transport (GO:0006857);; Cellular Component: integral component of membrane (GO:0016021);;	--	Probable nitrite transporter At1g68570 OS=Arabidopsis thaliana GN=At1g68570 PE=2 SV=1	PREDICTED: probable nitrite transporter At1g68570-like [Solanum lycopersicum]
c16108.graph_c0	12.4165	28.4275	5.31317e-09	1.31413	up	Signal transduction mechanisms	Biological Process: circadian rhythm (GO:0007623);; Cellular Component: chloroplast inner membrane (GO:0009706);; Cellular Component: integral component of membrane (GO:0016021);;	--	Transmembrane protein DDB_G0269096 OS=Dictyostelium discoideum GN=DDB_G0269096 PE=4 SV=1	PREDICTED: uncharacterized protein LOC101244759 [Solanum lycopersicum]
c40541.graph_c0	95.2479	187.247	2.50585e-09	1.09966	up	--	Molecular Function: protein binding (GO:0005515);; Biological Process: rRNA processing (GO:0006364);; Biological Process: regulation of translation (GO:0006417);; Biological Process: phosphatidylglycerol biosynthetic process (GO:0006655);; Biological Process: G-protein coupled receptor signaling pathway (GO:0007186);; Cellular Component: photosystem II (GO:0009523);; Cellular Component: plastid i…	--	Protein THYLAKOID FORMATION1, chloroplastic OS=Solanum tuberosum GN=THF1 PE=2 SV=1	PREDICTED: protein THYLAKOID FORMATION 1, chloroplastic-like [Cucumis sativus]
c38769.graph_c0	36.8268	85.1332	1.86517e-14	1.33341	up	Translation, ribosomal structure and biogenesis	Molecular Function: translation initiation factor activity (GO:0003743);; Molecular Function: GTPase activity (GO:0003924);; Molecular Function: GTP binding (GO:0005525);; Biological Process: GTP catabolic process (GO:0006184);; Biological Process: translational initiation (GO:0006413);; Cellular Component: chloroplast stroma (GO:0009570);; Biological Process: chloroplast relocation (GO:0009902);…	K02519|0.0|rcu:RCOM_0477800|mitochondrial translational initiation factor, putative	Translation initiation factor IF-2, chloroplastic OS=Arabidopsis thaliana GN=At1g17220 PE=2 SV=2	PREDICTED: translation initiation factor IF-2, chloroplastic-like [Solanum lycopersicum]
c46502.graph_c0	0.136837	2.17358	2.98283e-05	3.45845	up	--	Biological Process: very long-chain fatty acid metabolic process (GO:0000038);; Cellular Component: nucleus (GO:0005634);; Cellular Component: mitochondrion (GO:0005739);; Cellular Component: endoplasmic reticulum (GO:0005783);; Biological Process: lipid biosynthetic process (GO:0008610);; Molecular Function: formate dehydrogenase (NAD+) activity (GO:0008863);; Biological Process: response to col…	K00122|1e-173|vvi:100261093|hypothetical protein LOC100261093	Formate dehydrogenase, mitochondrial OS=Solanum tuberosum GN=FDH1 PE=1 SV=2	Formate dehydrogenase [Theobroma cacao]
c21893.graph_c0	0.708829	2.50208	0.000208923	1.87252	up	Replication, recombination and repair	Molecular Function: catalytic activity (GO:0003824);; Biological Process: cellular process (GO:0009987);; Biological Process: macromolecule metabolic process (GO:0043170);; Biological Process: primary metabolic process (GO:0044238);; Molecular Function: organic cyclic compound binding (GO:0097159);; Molecular Function: heterocyclic compound binding (GO:1901363);;	--	Retrotransposable element Tf2 155 kDa protein type 3 OS=Schizosaccharomyces pombe (strain 972 / ATCC 24843) GN=Tf2-11 PE=4 SV=1	hypothetical protein VITISV_036155 [Vitis vinifera]
c39783.graph_c0	21.0382	43.9986	6.89732e-11	1.18857	up	--	--	--	--	unnamed protein product [Chondrus crispus]
c14658.graph_c0	2.95241	8.49798	2.65151e-11	1.63799	up	--	Molecular Function: serine-type carboxypeptidase activity (GO:0004185);; Cellular Component: extracellular region (GO:0005576);; Cellular Component: vacuole (GO:0005773);; Biological Process: proteolysis (GO:0006508);;	K13289|0.0|vvi:100251321|hypothetical protein LOC100251321	Serine carboxypeptidase-like 20 OS=Arabidopsis thaliana GN=SCPL20 PE=2 SV=2	PREDICTED: serine carboxypeptidase-like 20-like [Vitis vinifera]
c27723.graph_c1	2.14692	6.67942	0.000139477	1.71241	up	--	Molecular Function: iron ion binding (GO:0005506);; Molecular Function: electron carrier activity (GO:0009055);; Molecular Function: alkane 1-monooxygenase activity (GO:0018685);; Molecular Function: heme binding (GO:0020037);; Biological Process: oxidation-reduction process (GO:0055114);; Molecular Function: aromatase activity (GO:0070330);;	--	Cytochrome P450 (Fragment) OS=Helianthus annuus PE=1 SV=1	PREDICTED: cytochrome P450 94A2-like [Glycine max]
c34167.graph_c0	62.2306	123.918	1.79462e-09	1.11785	up	Translation, ribosomal structure and biogenesis	Cellular Component: plastid large ribosomal subunit (GO:0000311);; Molecular Function: structural constituent of ribosome (GO:0003735);; Cellular Component: nucleus (GO:0005634);; Biological Process: transcription, DNA-templated (GO:0006351);; Biological Process: translation (GO:0006412);; Molecular Function: poly(U) RNA binding (GO:0008266);; Cellular Component: chloroplast thylakoid membrane (G…	K02926|1e-119|vvi:100255256|hypothetical protein LOC100255256	50S ribosomal protein L4, chloroplastic OS=Nicotiana tabacum GN=RPL4 PE=2 SV=1	RecName: Full=50S ribosomal protein L4, chloroplastic; AltName: Full=CL4; AltName: Full=R-protein L4; Flags: Precursor
c27331.graph_c0	11.7483	31.9581	4.06786e-13	1.56183	up	--	Molecular Function: hydrolase activity (GO:0016787);;	--	GDSL esterase/lipase At5g03980 OS=Arabidopsis thaliana GN=At5g03980 PE=2 SV=1	PREDICTED: acetylajmalan esterase-like isoform 2 [Solanum lycopersicum]
c41687.graph_c0	18.4479	35.4039	7.92333e-08	1.0639	up	--	Cellular Component: mitochondrion (GO:0005739);; Biological Process: rRNA processing (GO:0006364);; Biological Process: tRNA metabolic process (GO:0006399);; Cellular Component: chloroplast (GO:0009507);; Biological Process: chloroplast organization (GO:0009658);; Biological Process: isopentenyl diphosphate biosynthetic process, methylerythritol 4-phosphate pathway (GO:0019288);; Biological Proce…	--	Pentatricopeptide repeat-containing protein At1g02150 OS=Arabidopsis thaliana GN=At1g02150 PE=2 SV=2	PREDICTED: pentatricopeptide repeat-containing protein At1g02150-like [Solanum lycopersicum]
c31743.graph_c0	10.6477	23.5778	1.40265e-09	1.26796	up	Carbohydrate transport and metabolism	Biological Process: maltose metabolic process (GO:0000023);; Cellular Component: mitochondrion (GO:0005739);; Cellular Component: cytosol (GO:0005829);; Biological Process: sulfur compound metabolic process (GO:0006790);; Molecular Function: 3'(2'),5'-bisphosphate nucleotidase activity (GO:0008441);; Molecular Function: inositol monophosphate 1-phosphatase activity (GO:0008934);; Cellular Compone…	K01092|0.0|pop:POPTR_586756|inositol monophosphatase family protein	Phosphatase IMPL1, chloroplastic OS=Arabidopsis thaliana GN=IMPL1 PE=1 SV=2	PREDICTED: phosphatase IMPL1, chloroplastic-like isoform 1 [Solanum lycopersicum]
c27020.graph_c0	6.49482	13.8013	0.000141563	1.19993	up	--	--	--	--	PREDICTED: uncharacterized protein LOC100787873 [Glycine max]
c34791.graph_c2	2.10253	6.49104	0.0006122	1.69491	up	--	Cellular Component: Golgi apparatus (GO:0005794);; Molecular Function: transferase activity, transferring glycosyl groups (GO:0016757);;	--	--	PREDICTED: uncharacterized protein At1g04910-like [Solanum lycopersicum]
c18068.graph_c0	13.4934	37.619	3.84137e-14	1.59763	up	--	Biological Process: maltose metabolic process (GO:0000023);; Cellular Component: chloroplast thylakoid membrane (GO:0009535);; Biological Process: starch biosynthetic process (GO:0019252);; Biological Process: positive regulation of catalytic activity (GO:0043085);;	--	--	PREDICTED: uncharacterized protein LOC101244833 [Solanum lycopersicum]
c15428.graph_c0	6.50969	12.2034	0.000291225	1.02497	up	Posttranslational modification, protein turnover, chaperones	Molecular Function: serine-type endopeptidase activity (GO:0004252);; Biological Process: proteolysis (GO:0006508);; Cellular Component: chloroplast thylakoid lumen (GO:0009543);; Biological Process: photosystem II repair (GO:0010206);; Molecular Function: oxidoreductase activity (GO:0016491);; Biological Process: mRNA modification (GO:0016556);;	--	Protease Do-like 5, chloroplastic OS=Arabidopsis thaliana GN=DEGP5 PE=1 SV=3	PREDICTED: protease Do-like 5, chloroplastic [Vitis vinifera]
c35199.graph_c0	8.78441	19.7693	1.65353e-08	1.28926	up	Signal transduction mechanisms	Molecular Function: phosphoprotein phosphatase activity (GO:0004721);; Biological Process: rRNA processing (GO:0006364);; Cellular Component: chloroplast stroma (GO:0009570);; Biological Process: thylakoid membrane organization (GO:0010027);; Biological Process: regulation of proton transport (GO:0010155);; Biological Process: photosystem II assembly (GO:0010207);; Biological Process: peptidyl-th…	--	Probable protein phosphatase 2C 26 OS=Arabidopsis thaliana GN=At2g30170 PE=2 SV=2	Phosphatase 2C family protein isoform 1 [Theobroma cacao]
c42412.graph_c0	2.98684	7.76692	7.29156e-09	1.49175	up	--	--	--	Putative UPF0481 protein At3g02645 OS=Arabidopsis thaliana GN=At3g02645 PE=3 SV=1	predicted protein [Populus trichocarpa]
c36563.graph_c0	26.447	52.9386	1.14317e-08	1.12436	up	--	Biological Process: maltose metabolic process (GO:0000023);; Cellular Component: plasma membrane (GO:0005886);; Biological Process: starch biosynthetic process (GO:0019252);; Biological Process: positive regulation of catalytic activity (GO:0043085);;	K02116|1e-164|rcu:RCOM_0613770|hypothetical protein	ATP synthase protein I OS=Synechococcus sp. (strain ATCC 27144 / PCC 6301 / SAUG 1402/1) GN=atpI PE=3 SV=1	PREDICTED: uncharacterized protein LOC101306834 [Fragaria vesca subsp. vesca]
c18810.graph_c0	10.2678	22.3544	1.216e-08	1.24289	up	--	Cellular Component: mitochondrion (GO:0005739);; Cellular Component: chloroplast (GO:0009507);; Biological Process: photosynthesis (GO:0015979);;	--	--	PREDICTED: uncharacterized protein LOC100799633 [Glycine max]
c34925.graph_c0	191.679	389.021	3.49608e-10	1.14592	up	Amino acid transport and metabolism	Molecular Function: spermidine synthase activity (GO:0004766);; Biological Process: metabolic process (GO:0008152);;	K00797|0.0|rcu:RCOM_0677780|spermine synthase, putative (EC:2.5.1.16)	Thermospermine synthase ACAULIS5 OS=Arabidopsis thaliana GN=ACL5 PE=1 SV=1	PREDICTED: thermospermine synthase ACAULIS5-like [Solanum lycopersicum]
c24235.graph_c0	10.3502	20.5093	3.61015e-06	1.1067	up	--	Cellular Component: chloroplast (GO:0009507);;	--	--	predicted protein [Populus trichocarpa]
c31839.graph_c0	1.02788	4.18237	0.000128146	2.05369	up	--	Cellular Component: nucleus (GO:0005634);; Biological Process: regulation of transcription, DNA-templated (GO:0006355);; Biological Process: proximal/distal pattern formation (GO:0009954);; Biological Process: leaf morphogenesis (GO:0009965);; Biological Process: petal development (GO:0048441);;	--	LOB domain-containing protein 36 OS=Arabidopsis thaliana GN=LBD36 PE=2 SV=1	PREDICTED: LOB domain-containing protein 36-like [Solanum lycopersicum]
c40858.graph_c0	43.3486	81.6332	6.52894e-08	1.0373	up	--	Molecular Function: coproporphyrinogen oxidase activity (GO:0004109);; Biological Process: rRNA processing (GO:0006364);; Biological Process: protoporphyrinogen IX biosynthetic process (GO:0006782);; Biological Process: aromatic amino acid family biosynthetic process (GO:0009073);; Cellular Component: chloroplast stroma (GO:0009570);; Biological Process: leaf morphogenesis (GO:0009965);; Biologic…	K00228|0.0|vvi:100243271|hypothetical protein LOC100243271	Coproporphyrinogen-III oxidase, chloroplastic OS=Glycine max GN=CPX PE=1 SV=1	PREDICTED: coproporphyrinogen-III oxidase, chloroplastic-like [Solanum lycopersicum]
c39532.graph_c0	3.10829	6.32698	9.55333e-06	1.14353	up	--	--	--	Pentatricopeptide repeat-containing protein At1g11290 OS=Arabidopsis thaliana GN=PCMP-H40 PE=2 SV=1	PREDICTED: pentatricopeptide repeat-containing protein At4g13650-like [Solanum lycopersicum]
c34454.graph_c0	3.42323	10.8175	1.06112e-11	1.76836	up	--	Molecular Function: hydrolase activity, acting on ester bonds (GO:0016788);;	--	GDSL esterase/lipase At5g55050 OS=Arabidopsis thaliana GN=At5g55050 PE=2 SV=1	predicted protein [Populus trichocarpa]
c35456.graph_c0	9.62351	23.5969	1.37432e-11	1.41399	up	General function prediction only	Molecular Function: nucleotide binding (GO:0000166);; Molecular Function: catalytic activity (GO:0003824);; Cellular Component: mitochondrion (GO:0005739);; Biological Process: pentose-phosphate shunt (GO:0006098);; Cellular Component: chloroplast envelope (GO:0009941);; Biological Process: chloroplast fission (GO:0010020);; Biological Process: thylakoid membrane organization (GO:0010027);; Biolo…	K07071|1e-159|pop:POPTR_821134|hypothetical protein	Epimerase family protein slr1223 OS=Synechocystis sp. (strain PCC 6803 / Kazusa) GN=slr1223 PE=3 SV=2	PREDICTED: epimerase family protein slr1223-like [Solanum lycopersicum]
c38110.graph_c1	1.38398	5.83125	0.000137011	2.096	up	--	--	--	BEL1-like homeodomain protein 4 OS=Arabidopsis thaliana GN=BLH4 PE=2 SV=2	PREDICTED: BEL1-like homeodomain protein 2-like [Solanum lycopersicum]
c21710.graph_c0	13.1118	36.2836	1.60982e-14	1.58756	up	--	Biological Process: response to stress (GO:0006950);;	--	--	PREDICTED: uncharacterized protein LOC101261709 [Solanum lycopersicum]
c36639.graph_c0	2.88753	27.53	0	3.35244	up	--	Molecular Function: sulfotransferase activity (GO:0008146);;	--	Cytosolic sulfotransferase 15 OS=Arabidopsis thaliana GN=SOT15 PE=1 SV=1	Flavonol 3-sulfotransferase, putative [Ricinus communis]
c25135.graph_c0	1.16438	5.78906	2.21735e-06	2.33021	up	--	Molecular Function: protein binding (GO:0005515);; Cellular Component: endosome (GO:0005768);; Cellular Component: Golgi apparatus (GO:0005794);; Cellular Component: trans-Golgi network (GO:0005802);; Biological Process: response to mechanical stimulus (GO:0009612);; Biological Process: xyloglucan biosynthetic process (GO:0009969);; Biological Process: response to chitin (GO:0010200);; Cellular C…	K08238|3e-68|ath:AT3G62720|XT1	Xyloglucan 6-xylosyltransferase OS=Arabidopsis thaliana GN=XT1 PE=1 SV=1	putative xylosyl transferase [Coffea canephora]
c30488.graph_c0	30.1137	71.4156	3.00138e-12	1.36762	up	--	--	--	Sigma factor binding protein 1, chloroplastic OS=Arabidopsis thaliana GN=SIB1 PE=1 SV=1	predicted protein [Populus trichocarpa]
c24325.graph_c0	112.652	257.774	5.973e-14	1.31851	up	Translation, ribosomal structure and biogenesis	Cellular Component: chloroplast thylakoid (GO:0009534);; Cellular Component: chloroplast stroma (GO:0009570);; Cellular Component: ribonucleoprotein complex (GO:0030529);;	--	30S ribosomal protein S21, chloroplastic (Fragment) OS=Spinacia oleracea GN=rps21 PE=1 SV=1	PREDICTED: uncharacterized protein LOC101248838 [Solanum lycopersicum]
c27641.graph_c0	26.4711	49.7004	9.56611e-08	1.03286	up	Transcription	Molecular Function: plastid sigma factor activity (GO:0001053);; Molecular Function: DNA binding (GO:0003677);; Molecular Function: sequence-specific DNA binding transcription factor activity (GO:0003700);; Molecular Function: DNA-directed RNA polymerase activity (GO:0003899);; Molecular Function: protein binding (GO:0005515);; Biological Process: pentose-phosphate shunt (GO:0006098);; Biological…	--	RNA polymerase sigma factor sigB OS=Arabidopsis thaliana GN=SIGB PE=2 SV=2	PREDICTED: RNA polymerase sigma factor sigB-like [Solanum lycopersicum]
c35337.graph_c0	30.1747	57.2055	1.00787e-07	1.04651	up	Intracellular trafficking, secretion, and vesicular transport	Biological Process: maltose metabolic process (GO:0000023);; Biological Process: rRNA processing (GO:0006364);; Biological Process: protein secretion (GO:0009306);; Cellular Component: chloroplast thylakoid membrane (GO:0009535);; Biological Process: double fertilization forming a zygote and endosperm (GO:0009567);; Biological Process: abscisic acid biosynthetic process (GO:0009688);; Biological …	K03118|1e-152|rcu:RCOM_0275600|Sec-independent protein translocase protein tatC, putative	Sec-independent protein translocase protein TATC, chloroplastic OS=Pisum sativum GN=TATC PE=1 SV=1	hypothetical protein M569_02709, partial [Genlisea aurea]
c21174.graph_c1	81.8616	280.465	0	1.90017	up	Carbohydrate transport and metabolism	Molecular Function: fructose-bisphosphate aldolase activity (GO:0004332);; Cellular Component: mitochondrion (GO:0005739);; Biological Process: glycolysis (GO:0006096);; Biological Process: response to abscisic acid (GO:0009737);; Cellular Component: chloroplast envelope (GO:0009941);; Cellular Component: plastoglobule (GO:0010287);; Cellular Component: membrane (GO:0016020);; Cellular Component:…	K01623|1e-120|vvi:100262354|hypothetical protein LOC100262354	Fructose-bisphosphate aldolase, chloroplastic OS=Oryza sativa subsp. japonica GN=Os11g0171300 PE=1 SV=2	unnamed protein product [Vitis vinifera]
c26606.graph_c0	3.71731	7.99773	9.09763e-06	1.22083	up	Function unknown	Biological Process: response to molecule of bacterial origin (GO:0002237);; Molecular Function: receptor activity (GO:0004872);; Molecular Function: protein binding (GO:0005515);; Cellular Component: mitochondrion (GO:0005739);; Biological Process: signal transduction (GO:0007165);; Biological Process: asymmetric cell division (GO:0008356);; Biological Process: response to abscisic acid (GO:00097…	--	Protein TOO MANY MOUTHS OS=Arabidopsis thaliana GN=TMM PE=2 SV=1	PREDICTED: protein TOO MANY MOUTHS-like [Solanum lycopersicum]
c13573.graph_c0	1.60952	4.63653	0.000447612	1.60654	up	--	Molecular Function: ubiquitin-protein ligase activity (GO:0004842);; Biological Process: amino acid transport (GO:0006865);; Biological Process: protein ubiquitination (GO:0016567);; Biological Process: response to stimulus (GO:0050896);;	--	E3 ubiquitin-protein ligase ATL41 OS=Arabidopsis thaliana GN=ATL41 PE=1 SV=1	ring finger protein, putative [Ricinus communis]
c24832.graph_c0	6.98762	16.2958	7.80362e-09	1.33973	up	--	--	--	--	unnamed protein product [Vitis vinifera]
c22329.graph_c0	2.87749	8.40595	7.60414e-12	1.65963	up	--	Biological Process: response to light stimulus (GO:0009416);; Cellular Component: chloroplast (GO:0009507);; Biological Process: response to salt stress (GO:0009651);; Biological Process: response to auxin (GO:0009733);; Biological Process: response to abscisic acid (GO:0009737);;	K14487|0.0|rcu:RCOM_1176020|Indole-3-acetic acid-amido synthetase GH3.5, putative	Probable indole-3-acetic acid-amido synthetase GH3.5 OS=Oryza sativa subsp. japonica GN=GH3.5 PE=2 SV=1	Indole-3-acetic acid-amido synthetase GH3.5, putative [Ricinus communis]
c27484.graph_c0	530.658	1226.37	1.53211e-14	1.33323	up	--	Biological Process: photosynthetic electron transport in photosystem I (GO:0009773);; Biological Process: photosynthetic NADP+ reduction (GO:0009780);; Cellular Component: chloroplast envelope (GO:0009941);; Molecular Function: chlorophyll binding (GO:0016168);; Biological Process: cysteine biosynthetic process (GO:0019344);; Biological Process: cellular cation homeostasis (GO:0030003);; Cellular…	K08905|2e-70|rcu:RCOM_0302140|Photosystem I reaction center subunit V, chloroplast precursor, putative	Photosystem I reaction center subunit V, chloroplastic OS=Spinacia oleracea GN=PSAG PE=1 SV=1	photosystem I reaction center V (chloroplast) [Solanum tuberosum]
c31194.graph_c0	74.4421	183.645	3.33067e-16	1.42671	up	Translation, ribosomal structure and biogenesis	Molecular Function: structural constituent of ribosome (GO:0003735);; Cellular Component: chloroplast stroma (GO:0009570);; Cellular Component: chloroplast envelope (GO:0009941);; Cellular Component: large ribosomal subunit (GO:0015934);; Biological Process: isopentenyl diphosphate biosynthetic process, methylerythritol 4-phosphate pathway (GO:0019288);; Molecular Function: rRNA binding (GO:00198…	K02895|2e-97|vvi:100250357|hypothetical protein LOC100250357	50S ribosomal protein L24, chloroplastic OS=Nicotiana tabacum GN=RPL24 PE=1 SV=1	PREDICTED: 50S ribosomal protein L24, chloroplastic-like [Solanum lycopersicum]
c35385.graph_c1	18.0846	43.8759	4.9849e-14	1.4014	up	--	Biological Process: cellular metabolic process (GO:0044237);; Biological Process: primary metabolic process (GO:0044238);; Biological Process: organic substance metabolic process (GO:0071704);;	--	Extensin OS=Nicotiana tabacum GN=HRGPNT3 PE=2 SV=1	hypothetical protein MA29G21.11 [Coffea arabica]
c39779.graph_c1	21.9197	65.6402	0	1.70655	up	--	Cellular Component: mitochondrion (GO:0005739);; Cellular Component: chloroplast (GO:0009507);;	--	--	Cell wall-associated hydrolase, partial [Medicago truncatula]
c40621.graph_c0	11.9399	30.6874	7.12679e-09	1.47552	up	Translation, ribosomal structure and biogenesis	--	K02358|3e-11|pop:POPTR_414537|hypothetical protein	Elongation factor Tu, chloroplastic OS=Nicotiana tabacum GN=TUFA PE=3 SV=1	chloroplast elongation factor TuB [Nicotiana benthamiana]
c36360.graph_c0	178.603	418.378	5.66214e-15	1.35257	up	General function prediction only	Biological Process: circadian rhythm (GO:0007623);; Molecular Function: poly(U) RNA binding (GO:0008266);; Biological Process: RNA splicing (GO:0008380);; Cellular Component: chloroplast thylakoid membrane (GO:0009535);; Cellular Component: chloroplast stroma (GO:0009570);; Biological Process: cold acclimation (GO:0009631);; Biological Process: salicylic acid biosynthetic process (GO:0009697);; B…	--	29 kDa ribonucleoprotein, chloroplastic OS=Arabidopsis thaliana GN=RBP29 PE=1 SV=2	chloroplast RNA-binding protein 29 [Arabidopsis thaliana]
c32024.graph_c0	2956.06	8525.65	0	1.65299	up	Energy production and conversion	Molecular Function: monooxygenase activity (GO:0004497);; Molecular Function: copper ion binding (GO:0005507);; Cellular Component: cell wall (GO:0005618);; Biological Process: response to cold (GO:0009409);; Cellular Component: chloroplast thylakoid membrane (GO:0009535);; Cellular Component: chloroplast stroma (GO:0009570);; Biological Process: response to blue light (GO:0009637);; Biological P…	K01602|1e-94|rcu:RCOM_1158790|Ribulose bisphosphate carboxylase small chain, chloroplast precursor, putative (EC:4.1.1.39)	Ribulose bisphosphate carboxylase small chain, chloroplastic OS=Betula pendula GN=RBCS1 PE=2 SV=1	ribulose-1,5-bisphosphate carboxylase/oxygenase small subunit [Eucalyptus globulus]
c25609.graph_c1	15.6857	35.278	9.07167e-10	1.2901	up	Posttranslational modification, protein turnover, chaperones	Biological Process: protein peptidyl-prolyl isomerization (GO:0000413);; Molecular Function: peptidyl-prolyl cis-trans isomerase activity (GO:0003755);; Molecular Function: FK506 binding (GO:0005528);; Cellular Component: extracellular region (GO:0005576);; Biological Process: rRNA processing (GO:0006364);; Biological Process: protein folding (GO:0006457);; Cellular Component: chloroplast thylako…	--	Peptidyl-prolyl cis-trans isomerase FKBP20-2, chloroplastic OS=Arabidopsis thaliana GN=FKBP20-2 PE=1 SV=1	hypothetical protein M569_05956, partial [Genlisea aurea]
c26337.graph_c0	28.3789	64.818	2.59204e-12	1.31452	up	Carbohydrate transport and metabolism	Biological Process: water transport (GO:0006833);; Molecular Function: urea transmembrane transporter activity (GO:0015204);; Molecular Function: water channel activity (GO:0015250);; Cellular Component: integral component of membrane (GO:0016021);; Biological Process: urea transmembrane transport (GO:0071918);;	--	Probable aquaporin TIP1-2 OS=Oryza sativa subsp. japonica GN=TIP1-2 PE=2 SV=1	aquaporin protein 6 [Camellia sinensis]
c32018.graph_c0	29.0855	58.2346	5.51169e-09	1.12505	up	General function prediction only	Molecular Function: tRNA binding (GO:0000049);; Cellular Component: mitochondrion (GO:0005739);; Cellular Component: chloroplast (GO:0009507);;	--	Aminoacyl tRNA synthase complex-interacting multifunctional protein 1 OS=Cricetulus griseus GN=AIMP1 PE=2 SV=1	PREDICTED: aminoacyl tRNA synthase complex-interacting multifunctional protein 1-like [Cucumis sativus]
c29289.graph_c0	1.09037	4.4461	5.06407e-06	2.07715	up	--	Molecular Function: protein serine/threonine kinase activity (GO:0004674);; Biological Process: cell cycle (GO:0007049);; Biological Process: phosphorylation (GO:0016310);; Biological Process: primary metabolic process (GO:0044238);; Biological Process: cellular macromolecule metabolic process (GO:0044260);;	K02208|4e-53|vvi:100249168|hypothetical protein LOC100249168	Cyclin-dependent kinase E-1 OS=Arabidopsis thaliana GN=CDKE-1 PE=1 SV=2	hypothetical protein M569_12698, partial [Genlisea aurea]
c18321.graph_c0	6.05147	18.8331	1.37064e-07	1.73403	up	--	Molecular Function: O-methyltransferase activity (GO:0008171);; Biological Process: methylation (GO:0032259);; Molecular Function: protein dimerization activity (GO:0046983);;	--	Trans-resveratrol di-O-methyltransferase OS=Vitis vinifera GN=ROMT PE=1 SV=2	unnamed protein product [Vitis vinifera]
c31186.graph_c0	387.313	831.553	6.13742e-12	1.22708	up	--	Molecular Function: hydrolase activity, acting on ester bonds (GO:0016788);;	--	Acetylajmalan esterase OS=Rauvolfia serpentina GN=AAE PE=1 SV=1	acetylajmalan acetylesterase [Striga asiatica]
c35876.graph_c0	4.21887	8.51949	0.000716595	1.1269	up	--	Cellular Component: plastid (GO:0009536);;	--	Beta-carotene isomerase D27, chloroplastic OS=Oryza sativa subsp. japonica GN=D27 PE=1 SV=1	PREDICTED: uncharacterized protein LOC101220175 [Cucumis sativus]
c25000.graph_c0	1.31895	6.62236	2.05181e-11	2.39248	up	--	Biological Process: response to stress (GO:0006950);; Biological Process: signal transduction (GO:0007165);; Biological Process: response to abiotic stimulus (GO:0009628);; Biological Process: response to hormone (GO:0009725);; Biological Process: cellular metabolic process (GO:0044237);; Biological Process: response to oxygen-containing compound (GO:1901700);;	K09422|1e-101|pop:POPTR_566874|MYB036	Myb-related protein 305 OS=Antirrhinum majus GN=MYB305 PE=2 SV=1	Myb-like transcription factor [Medicago truncatula]
c40717.graph_c0	41.8537	148.255	0	1.94735	up	--	Molecular Function: structural constituent of ribosome (GO:0003735);; Cellular Component: ribosome (GO:0005840);; Biological Process: translation (GO:0006412);; Cellular Component: chloroplast (GO:0009507);;	--	30S ribosomal protein 3, chloroplastic OS=Spinacia oleracea GN=PSRP3 PE=1 SV=1	Ribosomal protein PSRP-3/Ycf65 [Theobroma cacao]
c25709.graph_c0	8.00548	21.2982	2.72329e-09	1.52443	up	Posttranslational modification, protein turnover, chaperones	Biological Process: protein peptidyl-prolyl isomerization (GO:0000413);; Molecular Function: peptidyl-prolyl cis-trans isomerase activity (GO:0003755);; Molecular Function: protein binding (GO:0005515);; Molecular Function: FK506 binding (GO:0005528);; Cellular Component: extracellular region (GO:0005576);; Biological Process: protein folding (GO:0006457);; Cellular Component: chloroplast thylako…	--	Peptidyl-prolyl cis-trans isomerase FKBP16-2, chloroplastic OS=Arabidopsis thaliana GN=FKBP16-2 PE=1 SV=1	PREDICTED: peptidyl-prolyl cis-trans isomerase FKBP16-2, chloroplastic-like [Solanum lycopersicum]
c29785.graph_c0	1.8385	4.76046	7.30746e-06	1.47631	up	Function unknown	Molecular Function: transferase activity (GO:0016740);;	K10532|0.0|rcu:RCOM_1353730|hypothetical protein	Heparan-alpha-glucosaminide N-acetyltransferase OS=Mus musculus GN=Hgsnat PE=1 SV=2	PREDICTED: heparan-alpha-glucosaminide N-acetyltransferase-like [Vitis vinifera]
c40319.graph_c0	460.628	1033.25	2.08056e-13	1.29029	up	--	Biological Process: rRNA processing (GO:0006364);; Cellular Component: photosystem I (GO:0009522);; Cellular Component: photosystem II (GO:0009523);; Cellular Component: chloroplast thylakoid membrane (GO:0009535);; Biological Process: response to blue light (GO:0009637);; Biological Process: response to high light intensity (GO:0009644);; Biological Process: response to sucrose (GO:0009744);; Bi…	K08907|1e-154|pop:POPTR_820261|Lhca1-2	Chlorophyll a-b binding protein 6A, chloroplastic OS=Solanum lycopersicum GN=CAB6A PE=2 SV=1	chlorophyll a/b-binding protein [Solanum lycopersicum]
c15352.graph_c0	1.37413	3.51242	0.0029719	1.44086	up	--	--	--	Putative ribonuclease H protein At1g65750 OS=Arabidopsis thaliana GN=At1g65750 PE=3 SV=1	hypothetical protein PRUPE_ppa024472mg, partial [Prunus persica]
c32345.graph_c0	3.09504	15.383	0	2.42448	up	Posttranslational modification, protein turnover, chaperones	Biological Process: protein peptidyl-prolyl isomerization (GO:0000413);; Molecular Function: peptidyl-prolyl cis-trans isomerase activity (GO:0003755);; Biological Process: protein folding (GO:0006457);; Biological Process: response to heat (GO:0009408);; Biological Process: cellular response to stress (GO:0033554);;	--	70 kDa peptidyl-prolyl isomerase OS=Triticum aestivum GN=FKBP70 PE=1 SV=1	PREDICTED: LOW QUALITY PROTEIN: 70 kDa peptidyl-prolyl isomerase-like [Vitis vinifera]
c16367.graph_c0	1.20876	2.49556	0.00825411	1.15151	up	--	Molecular Function: ion binding (GO:0043167);;	--	U-box domain-containing protein 19 OS=Arabidopsis thaliana GN=PUB19 PE=2 SV=1	PREDICTED: U-box domain-containing protein 19-like [Solanum lycopersicum]
c32845.graph_c0	1.25819	4.87007	1.15334e-08	2.03216	up	--	Cellular Component: ubiquitin ligase complex (GO:0000151);; Molecular Function: ubiquitin-protein ligase activity (GO:0004842);; Biological Process: protein ubiquitination (GO:0016567);;	--	E3 ubiquitin-protein ligase PUB23 OS=Arabidopsis thaliana GN=PUB23 PE=1 SV=1	Spotted leaf protein, putative [Ricinus communis]
c15022.graph_c0	115.607	283.244	4.44089e-16	1.41687	up	Translation, ribosomal structure and biogenesis	Molecular Function: structural constituent of ribosome (GO:0003735);; Cellular Component: ribosome (GO:0005840);; Biological Process: translation (GO:0006412);; Biological Process: pattern specification process (GO:0007389);; Biological Process: regulation of cell size (GO:0008361);; Cellular Component: chloroplast stroma (GO:0009570);; Biological Process: plant-type cell wall organization (GO:00…	K02881|1e-75|ath:AT1G48350|ribosomal protein L18 family protein	50S ribosomal protein L18, chloroplastic OS=Arabidopsis thaliana GN=RPL18 PE=2 SV=1	PREDICTED: 50S ribosomal protein L18, chloroplastic-like [Solanum lycopersicum]
c33728.graph_c0	22.8001	58.5881	0	1.48499	up	Carbohydrate transport and metabolism	Biological Process: glycogen biosynthetic process (GO:0005978);; Biological Process: pentose-phosphate shunt (GO:0006098);; Biological Process: rRNA processing (GO:0006364);; Molecular Function: glucose-1-phosphate adenylyltransferase activity (GO:0008878);; Cellular Component: chloroplast stroma (GO:0009570);; Biological Process: response to blue light (GO:0009637);; Biological Process: chloropl…	K00975|0.0|vvi:100263079|hypothetical protein LOC100263079	Glucose-1-phosphate adenylyltransferase large subunit 1, chloroplastic OS=Arabidopsis thaliana GN=ADG2 PE=1 SV=3	PREDICTED: glucose-1-phosphate adenylyltransferase large subunit 1, chloroplastic [Vitis vinifera]
c36484.graph_c0	17.8714	57.7039	0	1.81466	up	Carbohydrate transport and metabolism	Biological Process: maltose metabolic process (GO:0000023);; Biological Process: sucrose metabolic process (GO:0005985);; Biological Process: fructose metabolic process (GO:0006000);; Biological Process: pentose-phosphate shunt (GO:0006098);; Biological Process: rRNA processing (GO:0006364);; Biological Process: response to cold (GO:0009409);; Cellular Component: chloroplast stroma (GO:0009570);;…	K03841|0.0|vvi:100240924|hypothetical protein LOC100240924	Fructose-1,6-bisphosphatase, chloroplastic OS=Arabidopsis thaliana GN=FBP PE=2 SV=2	PREDICTED: fructose-1,6-bisphosphatase, chloroplastic-like [Vitis vinifera]
c38720.graph_c0	12.1053	24.6609	1.97307e-08	1.14895	up	Secondary metabolites biosynthesis, transport and catabolism	Molecular Function: oxidoreductase activity (GO:0016491);;	--	Secologanin synthase OS=Catharanthus roseus GN=CYP72A1 PE=2 SV=1	CYP72A58 [Nicotiana tabacum]
c26038.graph_c1	5.21703	12.5733	3.99116e-06	1.37902	up	--	Biological Process: cell-cell signaling (GO:0007267);; Biological Process: stomatal complex patterning (GO:0010375);; Biological Process: mRNA modification (GO:0016556);; Biological Process: positive regulation of stomatal complex development (GO:2000123);;	--	EPIDERMAL PATTERNING FACTOR-like protein 9 OS=Arabidopsis thaliana GN=EPFL9 PE=1 SV=1	Stomagen [Theobroma cacao]
c40073.graph_c0	2.73108	15.9753	0	2.6445	up	Secondary metabolites biosynthesis, transport and catabolism	Molecular Function: monooxygenase activity (GO:0004497);; Molecular Function: iron ion binding (GO:0005506);; Molecular Function: electron carrier activity (GO:0009055);; Molecular Function: oxidoreductase activity, acting on single donors with incorporation of molecular oxygen, incorporation of two atoms of oxygen (GO:0016702);; Molecular Function: oxidoreductase activity, acting on paired donor…	--	Flavonoid 3&apos;-monooxygenase OS=Petunia hybrida GN=CYP75B2 PE=2 SV=1	CYP92B2v2 [Nicotiana tabacum]
c15662.graph_c0	0.233572	3.07048	0.000727084	3.19599	up	Cell motility	--	--	Dehydrin COR410 OS=Triticum aestivum GN=COR410 PE=2 SV=1	dehydrin [Citrus x paradisi]
c28579.graph_c0	8.16846	17.1833	1.5949e-08	1.19433	up	Secondary metabolites biosynthesis, transport and catabolism	Molecular Function: iron ion binding (GO:0005506);; Molecular Function: electron carrier activity (GO:0009055);; Cellular Component: chloroplast stroma (GO:0009570);; Biological Process: isopentenyl diphosphate biosynthetic process, methylerythritol 4-phosphate pathway (GO:0019288);; Molecular Function: oxygen binding (GO:0019825);; Molecular Function: heme binding (GO:0020037);; Cellular Compone…	--	Cytochrome P450 97B2, chloroplastic OS=Glycine max GN=CYP97B2 PE=2 SV=1	PREDICTED: cytochrome P450 97B2, chloroplastic [Vitis vinifera]
c27137.graph_c0	291.324	597.284	1.30295e-10	1.16043	up	Amino acid transport and metabolism	Molecular Function: aminomethyltransferase activity (GO:0004047);; Molecular Function: glycine dehydrogenase (decarboxylating) activity (GO:0004375);; Cellular Component: mitochondrion (GO:0005739);; Cellular Component: glycine cleavage complex (GO:0005960);; Biological Process: pentose-phosphate shunt (GO:0006098);; Biological Process: rRNA processing (GO:0006364);; Cellular Component: chloropla…	K02437|2e-97|ath:AT1G32470|glycine cleavage system H protein, mitochondrial, putative	Glycine cleavage system H protein 3, mitochondrial OS=Arabidopsis thaliana GN=GDH3 PE=1 SV=1	probable glycine cleavage system H protein 2 [Arabidopsis thaliana]
c16077.graph_c0	13.9341	26.059	4.63896e-06	1.02514	up	Amino acid transport and metabolism	Molecular Function: shikimate kinase activity (GO:0004765);; Biological Process: glycine catabolic process (GO:0006546);; Biological Process: unsaturated fatty acid biosynthetic process (GO:0006636);; Biological Process: oxidoreduction coenzyme metabolic process (GO:0006733);; Biological Process: vitamin metabolic process (GO:0006766);; Biological Process: aromatic amino acid family biosynthetic …	--	Probable inactive shikimate kinase like 2, chloroplastic OS=Arabidopsis thaliana GN=SKL2 PE=2 SV=2	PREDICTED: probable inactive shikimate kinase like 2, chloroplastic-like [Solanum lycopersicum]
c35613.graph_c0	4.92153	10.3472	5.32114e-05	1.18662	up	--	Cellular Component: chloroplast (GO:0009507);; Biological Process: chlorophyll catabolic process (GO:0015996);; Molecular Function: chlorophyllase activity (GO:0047746);;	--	Chlorophyllase-2, chloroplastic OS=Arabidopsis thaliana GN=CLH2 PE=1 SV=1	putative chlorophyllase [Nicotiana tabacum]
c38745.graph_c1	1.58041	4.84124	1.42547e-08	1.7166	up	--	Molecular Function: protein kinase activity (GO:0004672);; Molecular Function: binding (GO:0005488);;	--	Probable receptor-like protein kinase At5g39030 OS=Arabidopsis thaliana GN=At5g39030 PE=2 SV=1	PREDICTED: probable receptor-like protein kinase At5g39030-like [Solanum lycopersicum]
c33514.graph_c0	2.45733	6.07414	0.000779817	1.40163	up	--	Cellular Component: extracellular region (GO:0005576);; Biological Process: plant-type cell wall organization (GO:0009664);; Cellular Component: membrane (GO:0016020);;	--	Expansin-A4 OS=Oryza sativa subsp. japonica GN=EXPA4 PE=2 SV=1	alpha-expansin [Dianthus caryophyllus]
c24633.graph_c0	6.31762	15.2866	3.64185e-10	1.39349	up	--	Molecular Function: transferase activity, transferring hexosyl groups (GO:0016758);;	K13691|0.0|pop:POPTR_807713|hypothetical protein	UDP-glycosyltransferase 74F2 OS=Arabidopsis thaliana GN=UGT74F2 PE=1 SV=1	hypothetical protein PRUPE_ppa016883mg [Prunus persica]
c15217.graph_c0	11.5538	21.5679	1.33344e-06	1.02331	up	--	--	--	Myosin-7 OS=Bos taurus GN=MYH7 PE=2 SV=1	PREDICTED: uncharacterized protein LOC101260509 [Solanum lycopersicum]
c36545.graph_c0	15.4417	29.3921	5.82489e-08	1.05244	up	--	--	--	Axoneme-associated protein mst101(2) OS=Drosophila hydei GN=mst101(2) PE=1 SV=1	Uncharacterized protein isoform 1 [Theobroma cacao]
c14596.graph_c0	11.3505	21.5708	1.15191e-05	1.04709	up	--	Biological Process: transcription, DNA-templated (GO:0006351);;	--	Dehydration-responsive element-binding protein 3 OS=Arabidopsis thaliana GN=DREB3 PE=2 SV=1	PREDICTED: dehydration-responsive element-binding protein 3-like [Fragaria vesca subsp. vesca]
[truncated: 557 more rows]
