# Supplementary material for: Comparative transcription analysis of different Antirrhinum phyllotaxy nodes identifies major signal networks involved in vegetative-reproductive transition
Source: PLoS One. 2017 Jun 1;12(6):e0178424. doi: 10.1371/journal.pone.0178424 (PMC5453694; doi:10.1371/journal.pone.0178424)
Supplement: S6 Table — (XLS) [file pone.0178424.s008.xls]

## Sheet: T1_vs_T4.annotation
Table S6 DEGs annotated between T1 and T4
ID	T1	T4	FDR	log2FC	regulated	COG_class_annotation	GO_annotation	KEGG_annotation	Swissprot_annotation	nr_annotation
c32806.graph_c3	3.60615	0.907241	2.81483e-08	-1.88684	down	--	--	--	--	hypothetical protein M569_17686, partial [Genlisea aurea]
c14746.graph_c0	12.9932	4.95959	3.67484e-14	-1.31467	down	Defense mechanisms	Cellular Component: plasma membrane (GO:0005886);; Biological Process: drug transmembrane transport (GO:0006855);; Biological Process: cellular iron ion homeostasis (GO:0006879);; Molecular Function: citrate transmembrane transporter activity (GO:0015137);; Molecular Function: drug transmembrane transporter activity (GO:0015238);; Molecular Function: antiporter activity (GO:0015297);; Biological …	--	MATE efflux family protein FRD3 OS=Arabidopsis thaliana GN=FRD3 PE=1 SV=1	PREDICTED: MATE efflux family protein FRD3-like [Vitis vinifera]
c38706.graph_c0	50.1292	20.7076	0	-1.20356	down	--	Molecular Function: transferase activity, transferring acyl groups other than amino-acyl groups (GO:0016747);;	--	Pelargonidin 3-O-(6-caffeoylglucoside) 5-O-(6-O-malonylglucoside) 4&apos;&apos;&apos;-malonyltransferase OS=Salvia splendens PE=1 SV=1	predicted protein [Populus trichocarpa]
c26199.graph_c0	5.16789	0.857012	1.11038e-08	-2.44272	down	--	--	--	--	PREDICTED: cell cycle checkpoint protein RAD17-like [Vitis vinifera]
c33508.graph_c0	6.72063	2.46061	0.00198667	-1.35425	down	Cell wall/membrane/envelope biogenesis	Cellular Component: Golgi apparatus (GO:0005794);; Cellular Component: plant-type cell wall (GO:0009505);; Cellular Component: plasmodesma (GO:0009506);; Cellular Component: anchored component of plasma membrane (GO:0046658);;	--	Fasciclin-like arabinogalactan protein 9 OS=Arabidopsis thaliana GN=FLA9 PE=1 SV=1	unknown [Medicago truncatula]
c13765.graph_c0	4.92151	0.757857	3.5565e-09	-2.54251	down	--	--	--	Putative F-box protein PP2-B12 OS=Arabidopsis thaliana GN=PP2B12 PE=4 SV=1	PREDICTED: F-box protein PP2-B15-like [Solanum lycopersicum]
c14274.graph_c1	200.936	89.1016	0	-1.10228	down	Coenzyme transport and metabolism	Cellular Component: cytosol (GO:0005829);; Biological Process: response to stress (GO:0006950);; Biological Process: thiamine biosynthetic process (GO:0009228);; Cellular Component: chloroplast stroma (GO:0009570);; Molecular Function: metal ion binding (GO:0046872);; Biological Process: thiazole biosynthetic process (GO:0052837);;	K03146|4e-52|pop:POPTR_568201|thiazole synthase	Thiamine thiazole synthase 2, chloroplastic OS=Vitis vinifera GN=THI1-2 PE=2 SV=1	unknown [Populus trichocarpa]
c30134.graph_c0	12.563	3.24681	3.83926e-12	-1.8606	down	--	--	--	--	PREDICTED: uncharacterized protein LOC101244747 [Solanum lycopersicum]
c14707.graph_c0	8.99082	4.13996	0.00297646	-1.03788	down	--	--	--	--	PREDICTED: uncharacterized protein LOC101297935 [Fragaria vesca subsp. vesca]
c17693.graph_c2	9.63155	3.81678	0.0010339	-1.24737	down	--	Cellular Component: cell wall (GO:0005618);; Biological Process: response to osmotic stress (GO:0006970);; Biological Process: response to water deprivation (GO:0009414);; Biological Process: secondary cell wall biogenesis (GO:0009834);; Biological Process: positive regulation of abscisic acid biosynthetic process (GO:0010116);; Biological Process: glucuronoxylan metabolic process (GO:0010413);; …	K10999|9e-94|vvi:100261696|hypothetical protein LOC100261696	Cellulose synthase A catalytic subunit 8 [UDP-forming] OS=Arabidopsis thaliana GN=CESA8 PE=1 SV=1	cellulose synthase, partial [Genlisea aurea]
c44428.graph_c0	0.821681	0	7.36297e-05	-4.70257	down	Defense mechanisms	Cellular Component: plasma membrane (GO:0005886);; Biological Process: drug transmembrane transport (GO:0006855);; Biological Process: fruit ripening (GO:0009835);; Molecular Function: drug transmembrane transporter activity (GO:0015238);; Molecular Function: antiporter activity (GO:0015297);;	--	Protein TRANSPARENT TESTA 12 OS=Arabidopsis thaliana GN=TT12 PE=2 SV=1	MATE efflux family protein [Theobroma cacao]
c36433.graph_c0	1.64476	0.15206	9.24253e-06	-3.08659	down	--	--	--	--	PREDICTED: uncharacterized protein LOC100245904 [Vitis vinifera]
c25726.graph_c0	464.529	206.536	0	-1.09843	down	--	Cellular Component: nucleus (GO:0005634);; Biological Process: response to sucrose (GO:0009744);; Biological Process: response to glucose (GO:0009749);; Biological Process: response to fructose (GO:0009750);;	--	Auxin-repressed 12.5 kDa protein OS=Fragaria ananassa PE=2 SV=1	auxin-repressed protein-like protein ARP1 [Manihot esculenta]
c31637.graph_c0	6.40875	1.25422	1.11022e-16	-2.25397	down	--	--	--	--	predicted protein [Populus trichocarpa]
c38025.graph_c0	2.75994	1.25926	0.00363601	-1.05039	down	--	Biological Process: activation of MAPKK activity (GO:0000186);; Molecular Function: MAP kinase kinase kinase activity (GO:0004709);; Molecular Function: calcium ion binding (GO:0005509);; Molecular Function: ATP binding (GO:0005524);; Cellular Component: extracellular region (GO:0005576);; Cellular Component: plasma membrane (GO:0005886);; Cellular Component: plant-type cell wall (GO:0009505);; B…	--	Wall-associated receptor kinase-like 9 OS=Arabidopsis thaliana GN=WAKL9 PE=2 SV=1	PREDICTED: wall-associated receptor kinase-like 22-like [Fragaria vesca subsp. vesca]
c27175.graph_c0	10.8835	4.53168	5.76719e-06	-1.18445	down	General function prediction only	Cellular Component: cytoplasm (GO:0005737);; Molecular Function: O-methyltransferase activity (GO:0008171);; Biological Process: anthocyanin-containing compound biosynthetic process (GO:0009718);; Biological Process: methylation (GO:0032259);; Biological Process: cyanidin 3-O-glucoside biosynthetic process (GO:0033485);; Biological Process: delphinidin 3-O-glucoside biosynthetic process (GO:00334…	K00588|1e-115|vvi:100250567|hypothetical protein LOC100250567	Flavonoid 3&apos;,5&apos;-methyltransferase OS=Vitis vinifera GN=FAOMT PE=1 SV=1	caffeoyl-CoA O-methyltransferase [Plantago major]
c14631.graph_c0	68.0107	28.4849	1.25389e-12	-1.1819	down	--	Cellular Component: plant-type vacuole (GO:0000325);; Biological Process: cell morphogenesis (GO:0000902);; Molecular Function: protease binding (GO:0002020);; Molecular Function: DNA photolyase activity (GO:0003913);; Molecular Function: ATP binding (GO:0005524);; Cellular Component: cell wall (GO:0005618);; Cellular Component: vacuolar membrane (GO:0005774);; Cellular Component: Golgi apparatus…	K02145|4e-28|sbi:SORBI_10g026440|hypothetical protein	V-type proton ATPase catalytic subunit A OS=Brassica napus PE=2 SV=1	vacuolar H+-ATPase catalytic subunit [Allium cepa]
c39291.graph_c0	1.12144	0.289828	0.00163165	-1.81656	down	Carbohydrate transport and metabolism	Cellular Component: vacuole (GO:0005773);; Molecular Function: xylan 1,4-beta-xylosidase activity (GO:0009044);; Cellular Component: plant-type cell wall (GO:0009505);; Biological Process: xylan catabolic process (GO:0045493);; Biological Process: L-arabinose metabolic process (GO:0046373);; Molecular Function: alpha-N-arabinofuranosidase activity (GO:0046556);; Cellular Component: apoplast (GO:0…	--	Alpha-L-arabinofuranosidase 1 OS=Arabidopsis thaliana GN=ASD1 PE=1 SV=1	Alpha-L-arabinofuranosidase 1 [Theobroma cacao]
c33240.graph_c0	9.42798	4.14472	3.74222e-07	-1.1095	down	Carbohydrate transport and metabolism	Molecular Function: hydrolase activity, hydrolyzing O-glycosyl compounds (GO:0004553);; Biological Process: carbohydrate metabolic process (GO:0005975);; Biological Process: lignin biosynthetic process (GO:0009809);; Cellular Component: integral component of membrane (GO:0016021);;	K05350|1e-164|pop:POPTR_555358|hypothetical protein	Probable inactive beta-glucosidase 14 OS=Oryza sativa subsp. japonica GN=BGLU14 PE=2 SV=2	PREDICTED: beta-glucosidase 47-like [Fragaria vesca subsp. vesca]
c42048.graph_c0	7.51341	0	0	-6.76097	down	--	--	--	Dirigent protein 11 OS=Arabidopsis thaliana GN=DIR11 PE=2 SV=1	hypothetical protein M569_08466 [Genlisea aurea]
c16955.graph_c0	2.69865	0.159831	2.94122e-08	-3.63379	down	--	--	--	Putative ribonuclease H protein At1g65750 OS=Arabidopsis thaliana GN=At1g65750 PE=3 SV=1	F1L3.4 [Arabidopsis thaliana]
c31994.graph_c1	6.3571	1.47101	7.20563e-07	-1.99219	down	--	Cellular Component: extracellular region (GO:0005576);; Cellular Component: vacuole (GO:0005773);; Biological Process: protein targeting to membrane (GO:0006612);; Biological Process: positive regulation of flavonoid biosynthetic process (GO:0009963);; Biological Process: regulation of plant-type hypersensitive response (GO:0010363);; Molecular Function: lipase activity (GO:0016298);;	--	GDSL esterase/lipase At1g28570 OS=Arabidopsis thaliana GN=At1g28570 PE=2 SV=1	predicted protein [Populus trichocarpa]
c32806.graph_c0	2.69892	0.291368	3.13062e-11	-3.01153	down	--	Molecular Function: nucleic acid binding (GO:0003676);;	--	Transposon TX1 uncharacterized 149 kDa protein OS=Xenopus laevis PE=4 SV=1	hypothetical protein M569_11401 [Genlisea aurea]
c38406.graph_c0	2.64453	0.804403	0.000198829	-1.61086	down	Secondary metabolites biosynthesis, transport and catabolism	Molecular Function: copper ion binding (GO:0005507);; Molecular Function: L-ascorbate oxidase activity (GO:0008447);; Cellular Component: plant-type cell wall (GO:0009505);; Cellular Component: membrane (GO:0016020);; Cellular Component: apoplast (GO:0048046);; Biological Process: oxidation-reduction process (GO:0055114);;	--	L-ascorbate oxidase homolog OS=Brassica napus GN=Bp10 PE=2 SV=1	PREDICTED: L-ascorbate oxidase homolog [Vitis vinifera]
c22937.graph_c0	9.25402	4.19251	7.22413e-06	-1.06557	down	--	Biological Process: cellular process (GO:0009987);;	--	RNA-directed RNA polymerase OS=Cryptosporidium parvum virus 1 (strain KSU-1) PE=4 SV=1	RNA-dependent RNA polymerase [Pyrus pyrifolia]
c38469.graph_c4	3.1635	1.18595	0.00219282	-1.32185	down	--	Cellular Component: cytoplasmic membrane-bounded vesicle (GO:0016023);;	--	--	PREDICTED: uncharacterized protein LOC100852669, partial [Vitis vinifera]
c29587.graph_c0	4.14062	0.38849	2.10942e-15	-3.2242	down	--	--	--	--	PREDICTED: uncharacterized protein LOC100854716 [Vitis vinifera]
c39527.graph_c0	1.89386	0.853913	0.00555416	-1.06625	down	--	Molecular Function: catalytic activity (GO:0003824);;	--	Putative ribonuclease H protein At1g65750 OS=Arabidopsis thaliana GN=At1g65750 PE=3 SV=1	PREDICTED: uncharacterized protein LOC101293221 [Fragaria vesca subsp. vesca]
c33778.graph_c0	3.60453	0.0914929	0	-4.83995	down	Secondary metabolites biosynthesis, transport and catabolism	Molecular Function: binding (GO:0005488);; Molecular Function: oxidoreductase activity (GO:0016491);;	--	Secologanin synthase OS=Catharanthus roseus GN=CYP72A1 PE=2 SV=1	cytochrome P450 [Populus trichocarpa]
c40060.graph_c0	18.7818	7.63602	7.54952e-14	-1.22476	down	Secondary metabolites biosynthesis, transport and catabolism	Molecular Function: copper ion binding (GO:0005507);; Molecular Function: L-ascorbate oxidase activity (GO:0008447);; Biological Process: lignin catabolic process (GO:0046274);; Cellular Component: apoplast (GO:0048046);; Molecular Function: hydroquinone:oxygen oxidoreductase activity (GO:0052716);; Biological Process: oxidation-reduction process (GO:0055114);;	--	Laccase-11 OS=Arabidopsis thaliana GN=LAC11 PE=2 SV=1	laccase, putative [Ricinus communis]
c29782.graph_c0	15.1867	5.61129	2.07955e-08	-1.35582	down	--	Cellular Component: extracellular region (GO:0005576);; Biological Process: glucuronoxylan metabolic process (GO:0010413);; Biological Process: xylan biosynthetic process (GO:0045492);; Biological Process: response to other organism (GO:0051707);;	--	Thaumatin-like protein OS=Arabidopsis thaliana GN=At1g18250 PE=2 SV=2	PREDICTED: osmotin-like protein-like [Solanum lycopersicum]
c23452.graph_c0	3.57817	0.180841	4.4853e-14	-3.94283	down	Carbohydrate transport and metabolism	Biological Process: maltose metabolic process (GO:0000023);; Biological Process: response to hypoxia (GO:0001666);; Molecular Function: fructose-bisphosphate aldolase activity (GO:0004332);; Biological Process: glycolysis (GO:0006096);; Biological Process: pentose-phosphate shunt (GO:0006098);; Cellular Component: chloroplast (GO:0009507);; Biological Process: anthocyanin-containing compound bios…	K01623|0.0|pop:POPTR_708143|fructose-bisphosphate aldolase (EC:4.1.2.13)	Fructose-bisphosphate aldolase, cytoplasmic isozyme 1 OS=Pisum sativum PE=1 SV=1	PREDICTED: fructose-bisphosphate aldolase, cytoplasmic isozyme 1-like [Glycine max]
c45502.graph_c0	2.37865	0	5.22537e-06	-4.91702	down	--	Molecular Function: sequence-specific DNA binding transcription factor activity (GO:0003700);; Biological Process: chromatin assembly or disassembly (GO:0006333);; Biological Process: regulation of transcription, DNA-templated (GO:0006355);; Biological Process: plant-type cell wall modification (GO:0009827);; Biological Process: pollen tube growth (GO:0009860);; Biological Process: regulation of …	--	Protein CRABS CLAW OS=Arabidopsis thaliana GN=CRC PE=1 SV=2	YABBY-like transcription factor CRABS CLAW-like protein [Antirrhinum majus]
c34936.graph_c0	11.1871	4.52865	1.33097e-06	-1.22501	down	--	--	--	--	hypothetical protein PRUPE_ppa019229mg, partial [Prunus persica]
c25687.graph_c0	2.664	0	3.44169e-15	-6.01434	down	--	--	--	--	PREDICTED: uncharacterized protein LOC101314079 [Fragaria vesca subsp. vesca]
c26789.graph_c0	13.0909	5.10121	0.000958455	-1.27061	down	Carbohydrate transport and metabolism	Cellular Component: extracellular region (GO:0005576);; Cellular Component: cytosol (GO:0005829);; Biological Process: carbohydrate metabolic process (GO:0005975);; Molecular Function: beta-glucosidase activity (GO:0008422);; Cellular Component: plant-type cell wall (GO:0009505);; Cellular Component: plasmodesma (GO:0009506);; Biological Process: systemic acquired resistance (GO:0009627);; Cellul…	--	Xylan 1,4-beta-xylosidase OS=Prevotella ruminicola (strain ATCC 19189 / JCM 8958 / 23) GN=xyl3A PE=1 SV=1	beta-D-glucan exohydrolase-like protein [Arabidopsis thaliana]
c36176.graph_c0	22.292	5.54562	0	-1.92972	down	--	Biological Process: circadian rhythm (GO:0007623);;	--	Transcription factor LUX OS=Arabidopsis thaliana GN=LUX PE=1 SV=1	NbPCL1 [Nicotiana benthamiana]
c48047.graph_c0	2.37477	0	8.3847e-11	-5.58337	down	--	Molecular Function: DNA binding (GO:0003677);; Molecular Function: sequence-specific DNA binding transcription factor activity (GO:0003700);; Cellular Component: nucleus (GO:0005634);; Biological Process: regulation of transcription, DNA-templated (GO:0006355);; Molecular Function: protein dimerization activity (GO:0046983);;	K09264|1e-125|vvi:100232867|MADS2	Developmental protein SEPALLATA 1 OS=Arabidopsis thaliana GN=SEP1 PE=1 SV=2	DEFH49 [Antirrhinum majus]
c17141.graph_c0	10.6525	4.21492	4.84455e-09	-1.26017	down	--	Cellular Component: vacuolar membrane (GO:0005774);; Cellular Component: plasma membrane (GO:0005886);; Cellular Component: secondary cell wall (GO:0009531);; Biological Process: lignin metabolic process (GO:0009808);; Biological Process: cell wall modification involved in abscission (GO:0009830);; Biological Process: secondary cell wall biogenesis (GO:0009834);; Biological Process: xylem develop…	--	COBRA-like protein 4 OS=Arabidopsis thaliana GN=COBL4 PE=2 SV=2	COBRA-like extracellular glycosyl-phosphatidyl inositol-anchored protein family [Theobroma cacao]
c16682.graph_c0	2.8728	1.26226	3.98647e-07	-1.11023	down	--	Molecular Function: binding (GO:0005488);;	--	Putative ribonuclease H protein At1g65750 OS=Arabidopsis thaliana GN=At1g65750 PE=3 SV=1	hypothetical protein M569_02121, partial [Genlisea aurea]
c37987.graph_c0	10.4732	2.44114	0	-2.01338	down	--	--	--	Zinc finger protein CONSTANS-LIKE 16 OS=Arabidopsis thaliana GN=COL16 PE=2 SV=2	PREDICTED: zinc finger protein CONSTANS-LIKE 16 [Vitis vinifera]
c24374.graph_c0	4.37652	1.35028	0.000123055	-1.59306	down	--	--	--	--	unnamed protein product [Vitis vinifera]
c35711.graph_c2	11.5774	4.95727	0.000815364	-1.14064	down	Amino acid transport and metabolism	Molecular Function: cysteine synthase activity (GO:0004124);; Cellular Component: nucleus (GO:0005634);; Cellular Component: peroxisome (GO:0005777);; Cellular Component: plasma membrane (GO:0005886);; Biological Process: cysteine biosynthetic process from serine (GO:0006535);; Biological Process: aging (GO:0007568);; Cellular Component: chloroplast (GO:0009507);; Biological Process: response to …	K01738|1e-134|vvi:100264196|hypothetical protein LOC100264196	Cysteine synthase OS=Solanum tuberosum PE=2 SV=1	cysteine synthase [Nicotiana plumbaginifolia]
c8075.graph_c0	1.77174	0	0.000278294	-4.58206	down	Replication, recombination and repair	Molecular Function: transferase activity, transferring phosphorus-containing groups (GO:0016772);; Cellular Component: intracellular membrane-bounded organelle (GO:0043231);; Biological Process: primary metabolic process (GO:0044238);; Biological Process: cellular macromolecule metabolic process (GO:0044260);; Molecular Function: organic cyclic compound binding (GO:0097159);; Molecular Function: …	--	Retrovirus-related Pol polyprotein from transposon 17.6 OS=Drosophila melanogaster GN=pol PE=4 SV=1	OSJNBa0065J03.7 [Oryza sativa Japonica Group]
c36394.graph_c0	4.36458	1.80698	0.00454347	-1.18441	down	--	Biological Process: lipid metabolic process (GO:0006629);; Biological Process: stomatal complex morphogenesis (GO:0010103);; Biological Process: mRNA modification (GO:0016556);;	--	GDSL esterase/lipase At4g28780 OS=Arabidopsis thaliana GN=At4g28780 PE=2 SV=1	PREDICTED: GDSL esterase/lipase At5g33370-like [Solanum lycopersicum]
c37566.graph_c0	5.18572	2.34143	0.000362346	-1.06755	down	--	Cellular Component: nucleus (GO:0005634);; Biological Process: response to water deprivation (GO:0009414);; Biological Process: response to salt stress (GO:0009651);; Biological Process: glucuronoxylan metabolic process (GO:0010413);; Biological Process: xylan biosynthetic process (GO:0045492);; Biological Process: positive regulation of transcription, DNA-templated (GO:0045893);; Biological Proc…	--	--	predicted protein [Populus trichocarpa]
c34214.graph_c0	4.62178	0.676864	3.97682e-13	-2.63386	down	--	Molecular Function: magnesium ion binding (GO:0000287);; Molecular Function: sesquiterpene synthase activity (GO:0010334);; Biological Process: sesquiterpene biosynthetic process (GO:0051762);;	--	Alpha-farnesene synthase OS=Ricinus communis GN=TPS7 PE=1 SV=2	terpene synthase 2 [Olea europaea]
c24602.graph_c1	1.71411	0.453858	0.000193286	-1.79534	down	--	--	--	--	hypothetical protein M569_17686, partial [Genlisea aurea]
c40184.graph_c0	11.569	4.23749	1.70471e-10	-1.37052	down	--	--	--	--	unnamed protein product [Vitis vinifera]
c42637.graph_c0	4.13725	1.34419	0.00272574	-1.51413	down	--	Molecular Function: sequence-specific DNA binding transcription factor activity (GO:0003700);; Cellular Component: plasma membrane (GO:0005886);; Biological Process: regulation of transcription, DNA-templated (GO:0006355);; Molecular Function: zinc ion binding (GO:0008270);; Molecular Function: actin filament binding (GO:0051015);; Biological Process: actin filament bundle assembly (GO:0051017);;	--	Pollen-specific protein SF3 OS=Helianthus annuus GN=SF3 PE=2 SV=1	predicted protein [Populus trichocarpa]
c42097.graph_c0	7.39076	1.84307	0.000718686	-1.86723	down	--	Cellular Component: photosynthetic membrane (GO:0034357);;	--	--	hypothetical protein PRUPE_ppa013406mg [Prunus persica]
c25118.graph_c0	3.87753	0.0816543	1.90567e-09	-4.55604	down	--	--	--	Putative nuclease HARBI1 OS=Homo sapiens GN=HARBI1 PE=1 SV=1	Uncharacterized protein TCM_014176 [Theobroma cacao]
c39917.graph_c0	12.0643	3.19745	0	-1.83568	down	--	Biological Process: response to light stimulus (GO:0009416);; Biological Process: response to hormone (GO:0009725);; Biological Process: post-embryonic development (GO:0009791);; Biological Process: single-organism cellular process (GO:0044763);; Biological Process: single-organism developmental process (GO:0044767);; Biological Process: reproductive structure development (GO:0048608);; Biologica…	--	Protein EARLY FLOWERING 3 OS=Arabidopsis thaliana GN=ELF3 PE=1 SV=1	conserved hypothetical protein [Ricinus communis]
c33759.graph_c0	12.9324	5.61298	8.17157e-07	-1.12722	down	--	Cellular Component: nucleus (GO:0005634);; Molecular Function: cysteine-type peptidase activity (GO:0008234);; Cellular Component: apoplast (GO:0048046);;	--	Metacaspase-9 OS=Arabidopsis thaliana GN=AMC9 PE=1 SV=1	Metacaspase 9 [Theobroma cacao]
c34836.graph_c0	5.30505	0.744769	0	-2.71359	down	Secondary metabolites biosynthesis, transport and catabolism	Molecular Function: monooxygenase activity (GO:0004497);; Molecular Function: oxidoreductase activity, acting on paired donors, with incorporation or reduction of molecular oxygen (GO:0016705);; Molecular Function: metal ion binding (GO:0046872);;	--	Cytochrome P450 76A2 OS=Solanum melongena GN=CYP76A2 PE=2 SV=1	PREDICTED: cytochrome P450 76A2 [Vitis vinifera]
c17449.graph_c1	2.65232	0	0.000143066	-4.64357	down	--	Molecular Function: binding (GO:0005488);; Biological Process: response to salicylic acid (GO:0009751);;	--	--	hypothetical protein MTR_3g082160 [Medicago truncatula]
c39803.graph_c0	3.03547	0.61955	7.60891e-12	-2.18377	down	Defense mechanisms	Molecular Function: nucleotide binding (GO:0000166);; Cellular Component: membrane (GO:0016020);; Molecular Function: ATPase activity (GO:0016887);;	--	ABC transporter G family member 22 OS=Arabidopsis thaliana GN=ABCG22 PE=1 SV=1	PREDICTED: ABC transporter G family member 22-like [Vitis vinifera]
c26457.graph_c0	3.05069	0.356902	4.76625e-11	-2.90918	down	--	--	--	--	PREDICTED: uncharacterized protein LOC101314079 [Fragaria vesca subsp. vesca]
c38448.graph_c0	70.0755	24.4741	0	-1.4463	down	Cell wall/membrane/envelope biogenesis	Biological Process: sucrose metabolic process (GO:0005985);; Biological Process: biosynthetic process (GO:0009058);; Molecular Function: sucrose synthase activity (GO:0016157);;	K00695|0.0|vvi:100249279|hypothetical protein LOC100249279	Sucrose synthase OS=Solanum tuberosum PE=3 SV=1	sucrose synthase 1 [Orobanche ramosa]
c14257.graph_c0	211.579	83.9068	0	-1.26349	down	--	Molecular Function: DNA binding (GO:0003677);; Cellular Component: intracellular (GO:0005622);; Molecular Function: zinc ion binding (GO:0008270);;	--	Zinc finger protein CONSTANS-LIKE 10 OS=Arabidopsis thaliana GN=COL10 PE=1 SV=1	unnamed protein product [Vitis vinifera]
c41033.graph_c0	36.3941	15.6831	2.4919e-10	-1.14024	down	--	Biological Process: polysaccharide biosynthetic process (GO:0000271);; Cellular Component: extracellular region (GO:0005576);; Biological Process: tryptophan catabolic process (GO:0006569);; Biological Process: defense response (GO:0006952);; Cellular Component: plant-type cell wall (GO:0009505);; Biological Process: indoleacetic acid biosynthetic process (GO:0009684);; Biological Process: respon…	--	Snakin-2 OS=Solanum tuberosum GN=SN2 PE=1 SV=1	RecName: Full=Snakin-2; Flags: Precursor
c34375.graph_c0	6.98478	3.05875	0.00170402	-1.10845	down	--	Cellular Component: extracellular region (GO:0005576);; Cellular Component: cytoplasmic membrane-bounded vesicle (GO:0016023);; Molecular Function: polysaccharide binding (GO:0030247);;	--	--	PREDICTED: uncharacterized protein LOC101254679 [Solanum lycopersicum]
c40299.graph_c0	10.1771	4.33315	3.26212e-10	-1.15725	down	--	--	--	Movement protein OS=Figwort mosaic virus (strain DxS) GN=ORF I PE=3 SV=1	predicted protein [Populus trichocarpa]
c37162.graph_c0	143.458	58.3384	0	-1.22724	down	Coenzyme transport and metabolism	Biological Process: maltose metabolic process (GO:0000023);; Biological Process: pentose-phosphate shunt (GO:0006098);; Biological Process: thiamine biosynthetic process (GO:0009228);; Cellular Component: chloroplast stroma (GO:0009570);; Biological Process: response to vitamin B1 (GO:0010266);; Biological Process: detection of bacterium (GO:0016045);; Biological Process: starch biosynthetic proc…	K03147|0.0|ath:AT2G29630|THIC	Phosphomethylpyrimidine synthase, chloroplastic OS=Arabidopsis thaliana GN=THIC PE=1 SV=1	PREDICTED: phosphomethylpyrimidine synthase, chloroplastic-like [Solanum lycopersicum]
c28984.graph_c0	9.05995	3.01047	0.00148037	-1.48613	down	--	Cellular Component: cytoplasm (GO:0005737);; Molecular Function: transferase activity, transferring acyl groups other than amino-acyl groups (GO:0016747);;	--	10-deacetylbaccatin III 10-O-acetyltransferase OS=Taxus cuspidata PE=1 SV=1	PREDICTED: 3&apos;-N-debenzoyl-2&apos;-deoxytaxol N-benzoyltransferase [Vitis vinifera]
c13636.graph_c1	6.82413	1.82755	2.64364e-09	-1.80486	down	--	Molecular Function: structural constituent of ribosome (GO:0003735);; Cellular Component: extracellular region (GO:0005576);; Cellular Component: ribosome (GO:0005840);; Biological Process: translation (GO:0006412);; Cellular Component: plant-type cell wall (GO:0009505);; Cellular Component: cytoplasmic membrane-bounded vesicle (GO:0016023);; Molecular Function: pectinesterase activity (GO:003059…	--	Probable pectinesterase 8 OS=Arabidopsis thaliana GN=PME8 PE=2 SV=2	PREDICTED: probable pectinesterase 8-like [Solanum lycopersicum]
c21351.graph_c0	3.57905	1.26719	0.000778172	-1.4021	down	--	Molecular Function: monooxygenase activity (GO:0004497);; Cellular Component: plasma membrane (GO:0005886);; Biological Process: multicellular organismal development (GO:0007275);; Biological Process: glucuronoxylan metabolic process (GO:0010413);; Cellular Component: integral component of membrane (GO:0016021);; Biological Process: regulation of defense response (GO:0031347);; Biological Process…	--	Auxin-induced in root cultures protein 12 OS=Arabidopsis thaliana GN=AIR12 PE=1 SV=3	Auxin-responsive family protein [Theobroma cacao]
c34652.graph_c0	36.1888	15.3816	3.21965e-15	-1.16188	down	Energy production and conversion	Molecular Function: nucleotide binding (GO:0000166);; Biological Process: response to hypoxia (GO:0001666);; Molecular Function: UDP-glucose 6-dehydrogenase activity (GO:0003979);; Molecular Function: alcohol dehydrogenase (NAD) activity (GO:0004022);; Cellular Component: cytosol (GO:0005829);; Cellular Component: plasma membrane (GO:0005886);; Molecular Function: zinc ion binding (GO:0008270);; …	K00001|0.0|pop:POPTR_827290|hypothetical protein	Alcohol dehydrogenase 2 OS=Solanum tuberosum GN=ADH2 PE=2 SV=1	alcohol dehydrogenase [Salvia miltiorrhiza]
c30384.graph_c0	1.62726	0	2.78122e-08	-5.26894	down	Cell cycle control, cell division, chromosome partitioning	Cellular Component: intracellular non-membrane-bounded organelle (GO:0043232);; Biological Process: single-organism cellular process (GO:0044763);;	K06669|5e-40|pop:POPTR_804027|CPE903	Structural maintenance of chromosomes protein 3 OS=Arabidopsis thaliana GN=SMC3 PE=2 SV=1	hypothetical protein M569_07108, partial [Genlisea aurea]
c37976.graph_c1	0.946178	0.435047	0.000635215	-1.04159	down	--	Molecular Function: catalytic activity (GO:0003824);; Biological Process: nucleobase-containing compound metabolic process (GO:0006139);; Molecular Function: organic cyclic compound binding (GO:0097159);; Molecular Function: heterocyclic compound binding (GO:1901363);;	--	Retrovirus-related Pol polyprotein from transposon TNT 1-94 OS=Nicotiana tabacum PE=2 SV=1	hypothetical protein VITISV_031733 [Vitis vinifera]
c36639.graph_c0	2.88811	0.812501	0.000914235	-1.70913	down	--	Molecular Function: sulfotransferase activity (GO:0008146);;	--	Cytosolic sulfotransferase 15 OS=Arabidopsis thaliana GN=SOT15 PE=1 SV=1	Flavonol 3-sulfotransferase, putative [Ricinus communis]
c24832.graph_c0	6.98903	1.17832	0	-2.45902	down	--	--	--	--	unnamed protein product [Vitis vinifera]
c17513.graph_c0	4.45928	1.43953	0.000141292	-1.53153	down	--	--	K10712|2e-98|vvi:100263913|hypothetical protein LOC100263913	2-aminoethanethiol dioxygenase OS=Mus musculus GN=Ado PE=1 SV=2	PREDICTED: 2-aminoethanethiol dioxygenase-like [Cucumis sativus]
c39168.graph_c1	122.567	41.2969	0	-1.4975	down	--	--	--	--	hypothetical protein M569_03189, partial [Genlisea aurea]
c26486.graph_c2	10.1623	4.08548	0.00366494	-1.22518	down	--	--	--	--	PREDICTED: uncharacterized protein LOC101507971 [Cicer arietinum]
c25260.graph_c0	2.8164	1.0265	0.00131901	-1.36142	down	--	--	--	Lysine-specific demethylase lid OS=Drosophila melanogaster GN=lid PE=1 SV=1	PREDICTED: uncharacterized protein LOC101212408 [Cucumis sativus]
c39092.graph_c0	42.9334	8.01528	0	-2.34564	down	--	Molecular Function: sequence-specific DNA binding transcription factor activity (GO:0003700);; Molecular Function: peptide-aspartate beta-dioxygenase activity (GO:0004597);; Cellular Component: nucleus (GO:0005634);; Biological Process: regulation of transcription, DNA-templated (GO:0006355);; Molecular Function: methyltransferase activity (GO:0008168);; Biological Process: methylation (GO:003225…	--	Lysine-specific demethylase 8 OS=Homo sapiens GN=KDM8 PE=1 SV=1	predicted protein [Populus trichocarpa]
c33615.graph_c0	12.1658	4.83749	3.31038e-08	-1.25232	down	--	Molecular Function: peroxidase activity (GO:0004601);; Cellular Component: extracellular region (GO:0005576);; Biological Process: response to oxidative stress (GO:0006979);; Molecular Function: heme binding (GO:0020037);; Molecular Function: metal ion binding (GO:0046872);; Biological Process: oxidation-reduction process (GO:0055114);;	K00430|1e-163|rcu:RCOM_1497830|Peroxidase 66 precursor, putative (EC:1.11.1.7)	Peroxidase 66 OS=Arabidopsis thaliana GN=PER66 PE=2 SV=1	PREDICTED: peroxidase 66-like [Fragaria vesca subsp. vesca]
c15217.graph_c0	11.5562	5.42634	5.28019e-08	-1.01677	down	--	--	--	Myosin-7 OS=Bos taurus GN=MYH7 PE=2 SV=1	PREDICTED: uncharacterized protein LOC101260509 [Solanum lycopersicum]
c20975.graph_c0	19.0932	7.608	5.77316e-15	-1.25388	down	Inorganic ion transport and metabolism	Molecular Function: transporter activity (GO:0005215);; Biological Process: transport (GO:0006810);; Cellular Component: membrane (GO:0016020);;	--	Metal transporter Nramp1 OS=Arabidopsis thaliana GN=NRAMP1 PE=1 SV=1	PREDICTED: metal transporter Nramp5 [Vitis vinifera]
c4645.graph_c0	3.47632	0.0748691	3.54152e-09	-4.5243	down	--	Molecular Function: DNA binding (GO:0003677);; Molecular Function: sequence-specific DNA binding transcription factor activity (GO:0003700);; Cellular Component: nucleus (GO:0005634);; Cellular Component: cytoplasm (GO:0005737);; Biological Process: regulation of transcription, DNA-templated (GO:0006355);; Molecular Function: protein dimerization activity (GO:0046983);; Biological Process: ovule …	K09264|1e-105|vvi:100232978|MADS9, PI	Floral homeotic protein GLOBOSA OS=Antirrhinum majus GN=GLO PE=1 SV=1	RecName: Full=Floral homeotic protein GLOBOSA
c42721.graph_c0	1.39484	0.341104	0.000205346	-1.89895	down	Posttranslational modification, protein turnover, chaperones	Molecular Function: serine-type endopeptidase activity (GO:0004252);; Cellular Component: extracellular region (GO:0005576);; Cellular Component: cell wall (GO:0005618);; Biological Process: proteolysis (GO:0006508);; Cellular Component: external side of plasma membrane (GO:0009897);; Biological Process: stomatal complex morphogenesis (GO:0010103);; Cellular Component: cytoplasmic membrane-bounde…	--	Subtilisin-like protease SDD1 OS=Arabidopsis thaliana GN=SDD1 PE=2 SV=1	PREDICTED: subtilisin-like protease SDD1-like [Solanum lycopersicum]
c28327.graph_c0	7.76369	0.0937205	0	-5.74322	down	--	Molecular Function: DNA binding (GO:0003677);; Molecular Function: sequence-specific DNA binding transcription factor activity (GO:0003700);; Cellular Component: nucleus (GO:0005634);; Biological Process: regulation of transcription, DNA-templated (GO:0006355);; Molecular Function: protein dimerization activity (GO:0046983);;	K09264|1e-123|vvi:100232952|AP1	Floral homeotic protein APETALA 1 OS=Arabidopsis lyrata subsp. lyrata GN=AP1 PE=3 SV=1	SQUA [Antirrhinum majus]
c14274.graph_c0	828.33	390.394	0	-1.0145	down	Coenzyme transport and metabolism	Biological Process: maltose metabolic process (GO:0000023);; Cellular Component: mitochondrion (GO:0005739);; Cellular Component: cytosol (GO:0005829);; Biological Process: cellular response to DNA damage stimulus (GO:0006974);; Molecular Function: zinc ion binding (GO:0008270);; Biological Process: thiamine biosynthetic process (GO:0009228);; Biological Process: response to cold (GO:0009409);; C…	K03146|1e-133|pop:POPTR_568201|thiazole synthase	Thiamine thiazole synthase, chloroplastic OS=Citrus sinensis GN=THI1 PE=2 SV=1	PREDICTED: thiamine thiazole synthase, chloroplastic-like [Cucumis sativus]
c18314.graph_c0	5.10683	0.156108	1.16931e-05	-4.0319	down	--	Cellular Component: nucleus (GO:0005634);; Cellular Component: plasma membrane (GO:0005886);; Molecular Function: transferase activity (GO:0016740);; Biological Process: petal morphogenesis (GO:0048446);;	--	O-acyltransferase WSD1 OS=Arabidopsis thaliana GN=WSD1 PE=2 SV=1	predicted protein [Populus trichocarpa]
c15680.graph_c0	1.46477	0.26026	0.00015477	-2.30384	down	--	--	--	Proline-rich receptor-like protein kinase PERK9 OS=Arabidopsis thaliana GN=PERK9 PE=2 SV=1	PREDICTED: uncharacterized protein LOC101309247 [Fragaria vesca subsp. vesca]
c41527.graph_c0	26.344	10.4689	8.19214e-09	-1.25383	down	--	Cellular Component: extracellular region (GO:0005576);; Biological Process: response to gibberellin (GO:0009739);; Biological Process: cell growth (GO:0016049);; Biological Process: primary metabolic process (GO:0044238);; Biological Process: single-multicellular organism process (GO:0044707);; Biological Process: single-organism metabolic process (GO:0044710);; Biological Process: biological reg…	--	Gibberellin-regulated protein 9 OS=Arabidopsis thaliana GN=GASA9 PE=2 SV=1	Gibberellin-regulated protein 1 precursor, putative [Ricinus communis]
c25732.graph_c0	10.1654	1.7238	0	-2.4563	down	--	Molecular Function: DNA binding (GO:0003677);; Molecular Function: sequence-specific DNA binding transcription factor activity (GO:0003700);; Cellular Component: nucleus (GO:0005634);; Biological Process: regulation of transcription, DNA-templated (GO:0006355);; Molecular Function: 2-alkenal reductase [NAD(P)] activity (GO:0032440);; Molecular Function: protein dimerization activity (GO:0046983);…	K09264|1e-106|rcu:RCOM_1468080|mads box protein, putative (EC:1.3.1.74)	Agamous-like MADS-box protein AGL8 homolog OS=Solanum tuberosum PE=2 SV=1	euFUL FRUITFULL-like MADS-box [Antirrhinum majus]
c18519.graph_c0	4.05659	1.79175	0.00534937	-1.09486	down	--	--	--	UPF0481 protein At3g47200 OS=Arabidopsis thaliana GN=At3g47200 PE=1 SV=1	PREDICTED: UPF0481 protein At3g47200-like [Vitis vinifera]
c38321.graph_c0	2.70592	1.14223	0.00378946	-1.15804	down	General function prediction only	Molecular Function: acid phosphatase activity (GO:0003993);; Molecular Function: protein serine/threonine phosphatase activity (GO:0004722);; Biological Process: seed germination (GO:0009845);; Biological Process: pollen germination (GO:0009846);; Molecular Function: metal ion binding (GO:0046872);;	--	Purple acid phosphatase 15 OS=Arabidopsis thaliana GN=PAP15 PE=1 SV=1	PREDICTED: purple acid phosphatase 15-like [Solanum lycopersicum]
c30560.graph_c0	2.39591	1.08028	0.00555416	-1.06625	down	--	--	--	Putative ribonuclease H protein At1g65750 OS=Arabidopsis thaliana GN=At1g65750 PE=3 SV=1	retrotransposon protein, putative, unclassified [Oryza sativa Japonica Group]
c39399.graph_c0	14.0888	6.55968	6.17574e-07	-1.02803	down	--	Cellular Component: extracellular region (GO:0005576);; Cellular Component: membrane (GO:0016020);;	--	WAT1-related protein At2g39510 OS=Arabidopsis thaliana GN=At2g39510 PE=2 SV=1	PREDICTED: auxin-induced protein 5NG4-like [Solanum lycopersicum]
c42130.graph_c0	16.8761	7.258	6.23145e-07	-1.14026	down	--	Molecular Function: sequence-specific DNA binding transcription factor activity (GO:0003700);; Biological Process: regulation of transcription, DNA-templated (GO:0006355);; Molecular Function: sequence-specific DNA binding (GO:0043565);;	--	Ocs element-binding factor 1 OS=Zea mays GN=OBF1 PE=2 SV=2	Basic leucine-zipper 42 [Theobroma cacao]
c36405.graph_c0	7.60149	3.05285	7.77747e-07	-1.23651	down	--	Molecular Function: protein kinase activity (GO:0004672);; Molecular Function: ATP binding (GO:0005524);; Biological Process: protein phosphorylation (GO:0006468);; Cellular Component: cytoplasmic membrane-bounded vesicle (GO:0016023);;	--	Probable receptor-like protein kinase At2g23200 OS=Arabidopsis thaliana GN=At2g23200 PE=2 SV=1	PREDICTED: serine/threonine-protein kinase-like protein ACR4-like [Solanum lycopersicum]
c39089.graph_c0	5.94797	1.38252	1.67448e-08	-1.99494	down	--	--	--	--	PREDICTED: uncharacterized protein LOC100854636 [Vitis vinifera]
c26846.graph_c0	1.55156	0.122524	3.0337e-05	-3.22814	down	--	Molecular Function: oxidoreductase activity (GO:0016491);;	--	Transcription factor bHLH18 OS=Arabidopsis thaliana GN=BHLH18 PE=2 SV=1	Basic helix-loop-helix DNA-binding superfamily protein, putative [Theobroma cacao]
c38560.graph_c0	2.30824	0.0723089	0	-4.62594	down	--	--	--	Retrovirus-related Pol polyprotein LINE-1 OS=Mus musculus GN=Pol PE=1 SV=2	hypothetical protein [Beta vulgaris subsp. vulgaris]
c44702.graph_c0	1.98817	0	0.000143066	-4.64357	down	--	--	--	--	predicted protein [Populus trichocarpa]
c32505.graph_c0	3.90983	0.574922	1.19764e-06	-2.57198	down	--	Cellular Component: chloroplast (GO:0009507);; Cellular Component: membrane (GO:0016020);;	--	--	PREDICTED: uncharacterized protein LOC100250842 [Vitis vinifera]
c32806.graph_c1	1.77412	0	0.00105625	-4.45057	down	--	--	--	--	hypothetical protein [Beta vulgaris subsp. vulgaris]
c27330.graph_c0	310.02	144.461	0	-1.03076	down	Cell cycle control, cell division, chromosome partitioning	Molecular Function: superoxide dismutase activity (GO:0004784);; Cellular Component: cell wall (GO:0005618);; Biological Process: auxin-activated signaling pathway (GO:0009734);; Molecular Function: manganese ion binding (GO:0030145);; Molecular Function: nutrient reservoir activity (GO:0045735);; Cellular Component: apoplast (GO:0048046);; Biological Process: oxidation-reduction process (GO:0055…	--	Auxin-binding protein ABP20 OS=Prunus persica GN=ABP20 PE=2 SV=1	germin-like protein, partial [Genlisea aurea]
c32004.graph_c0	3.76872	1.53057	0.00901101	-1.20927	down	RNA processing and modification	Molecular Function: ribonuclease activity (GO:0004540);; Biological Process: organelle organization (GO:0006996);; Biological Process: anatomical structure development (GO:0048856);;	K12581|2e-97|pop:POPTR_639926|hypothetical protein	Probable CCR4-associated factor 1 homolog 7 OS=Arabidopsis thaliana GN=CAF1-7 PE=2 SV=2	Polynucleotidyl transferase, ribonuclease H-like superfamily protein [Theobroma cacao]
c22324.graph_c0	3.96145	1.39775	4.41149e-08	-1.41988	down	Posttranslational modification, protein turnover, chaperones	Molecular Function: serine-type endopeptidase activity (GO:0004252);; Cellular Component: cell wall (GO:0005618);; Biological Process: proteolysis (GO:0006508);; Cellular Component: chloroplast (GO:0009507);; Biological Process: cellular response to phosphate starvation (GO:0016036);; Biological Process: galactolipid biosynthetic process (GO:0019375);; Biological Process: cellular response to wat…	--	Cucumisin OS=Cucumis melo PE=1 SV=1	PREDICTED: subtilisin-like protease-like [Vitis vinifera]
c13901.graph_c0	8.26852	0.800702	0	-3.2117	down	--	Molecular Function: DNA binding (GO:0003677);; Molecular Function: sequence-specific DNA binding transcription factor activity (GO:0003700);; Cellular Component: nucleus (GO:0005634);; Biological Process: regulation of transcription, DNA-templated (GO:0006355);; Biological Process: multicellular organismal development (GO:0007275);; Molecular Function: protein dimerization activity (GO:0046983);;	K09264|1e-110|vvi:100233029|AP3	Floral homeotic protein DEFICIENS OS=Antirrhinum majus GN=DEFA PE=1 SV=1	RecName: Full=Floral homeotic protein DEFICIENS
c33390.graph_c0	13.0205	5.70157	5.86397e-07	-1.11486	down	--	--	--	Polygalacturonase inhibitor OS=Vitis vinifera GN=pgip PE=1 SV=1	polygalacturonase inhibitor [Actinidia deliciosa]
c24602.graph_c0	2.37157	0.66399	5.7896e-11	-1.7473	down	--	--	--	Putative ribonuclease H protein At1g65750 OS=Arabidopsis thaliana GN=At1g65750 PE=3 SV=1	hypothetical protein PRUPE_ppa022115mg [Prunus persica]
c32607.graph_c1	14.5774	6.88019	1.3489e-08	-1.00984	down	Cell wall/membrane/envelope biogenesis	Molecular Function: zinc ion binding (GO:0008270);; Cellular Component: chloroplast (GO:0009507);; Biological Process: secondary cell wall biogenesis (GO:0009834);; Biological Process: xylem development (GO:0010089);; Biological Process: vegetative to reproductive phase transition of meristem (GO:0010228);; Biological Process: rhamnogalacturonan I side chain metabolic process (GO:0010400);; Biolo…	K10999|0.0|vvi:100248512|hypothetical protein LOC100248512	Cellulose synthase A catalytic subunit 7 [UDP-forming] OS=Arabidopsis thaliana GN=CESA7 PE=1 SV=1	cellulose synthase A1 [Neolamarckia cadamba]
c43579.graph_c0	2.30181	0.317272	1.54571e-06	-2.64923	down	--	--	--	--	hypothetical protein PRUPE_ppa018255mg [Prunus persica]
c25455.graph_c0	9.80324	3.41693	0.000937886	-1.42292	down	--	Molecular Function: protein binding (GO:0005515);; Cellular Component: plasma membrane (GO:0005886);; Biological Process: response to salt stress (GO:0009651);; Biological Process: response to abscisic acid (GO:0009737);; Biological Process: response to gibberellin (GO:0009739);; Biological Process: regulation of reactive oxygen species metabolic process (GO:2000377);;	--	Gibberellin-regulated protein 14 OS=Arabidopsis thaliana GN=GASA14 PE=1 SV=1	hypothetical protein M569_01472, partial [Genlisea aurea]
c18043.graph_c0	4.71595	0	0	-8.61169	down	--	--	--	Putative ribonuclease H protein At1g65750 OS=Arabidopsis thaliana GN=At1g65750 PE=3 SV=1	hypothetical protein [Beta vulgaris subsp. vulgaris]
c14066.graph_c0	18.5779	8.82287	1.41182e-07	-1.0004	down	--	Cellular Component: extracellular region (GO:0005576);;	--	Transcription factor EMB1444 OS=Arabidopsis thaliana GN=EMB1444 PE=2 SV=1	PREDICTED: uncharacterized protein LOC101257467 [Solanum lycopersicum]
c33486.graph_c0	49.8747	22.1216	4.44089e-16	-1.10119	down	General function prediction only	--	--	Ankyrin repeat-containing protein At3g12360 OS=Arabidopsis thaliana GN=At3g12360 PE=2 SV=1	PREDICTED: ankyrin repeat-containing protein At3g12360-like [Solanum lycopersicum]
c24144.graph_c0	16.2829	7.08705	2.7124e-08	-1.12468	down	--	Molecular Function: lysozyme activity (GO:0003796);; Biological Process: carbohydrate metabolic process (GO:0005975);;	--	Acidic endochitinase OS=Nicotiana tabacum PE=1 SV=1	chitinase 3 [Avicennia marina]
c29858.graph_c0	6.10608	2.42216	0.000206133	-1.24847	down	General function prediction only	Biological Process: metabolic process (GO:0008152);; Biological Process: systemic acquired resistance, salicylic acid mediated signaling pathway (GO:0009862);; Molecular Function: lipase activity (GO:0016298);; Molecular Function: methyl salicylate esterase activity (GO:0080031);;	--	Salicylic acid-binding protein 2 OS=Nicotiana tabacum GN=SABP2 PE=1 SV=1	protein S [Catharanthus roseus]
c38464.graph_c1	11.3313	5.13281	9.92282e-10	-1.06893	down	--	--	--	F-box/LRR-repeat protein At4g14096 OS=Arabidopsis thaliana GN=At4g14096 PE=2 SV=1	PREDICTED: putative F-box protein At3g58860-like [Solanum lycopersicum]
c41242.graph_c0	56.7391	24.8774	3.88467e-13	-1.11683	down	--	Cellular Component: vacuole (GO:0005773);;	--	--	PREDICTED: uncharacterized protein LOC101268745 [Solanum lycopersicum]
c34384.graph_c0	25.7847	11.2024	4.04121e-14	-1.13023	down	Secondary metabolites biosynthesis, transport and catabolism	Cellular Component: cytosol (GO:0005829);; Cellular Component: plasma membrane (GO:0005886);; Molecular Function: methionine synthase activity (GO:0008705);; Cellular Component: plasmodesma (GO:0009506);; Biological Process: response to salt stress (GO:0009651);; Cellular Component: chloroplast envelope (GO:0009941);; Biological Process: pollen exine formation (GO:0010584);; Biological Process: s…	--	Fatty acyl-CoA reductase 2 OS=Arabidopsis thaliana GN=FAR2 PE=2 SV=2	Jojoba acyl CoA reductase-related male sterility protein [Theobroma cacao]
c34947.graph_c0	9.66544	4.30619	0.00222957	-1.08416	down	--	--	--	--	PREDICTED: uncharacterized protein LOC101254125 [Solanum lycopersicum]
c33472.graph_c0	10.5474	0.481683	0	-4.22629	down	Transcription	Biological Process: cell fate specification (GO:0001708);; Molecular Function: DNA binding (GO:0003677);; Molecular Function: sequence-specific DNA binding transcription factor activity (GO:0003700);; Cellular Component: nucleus (GO:0005634);; Biological Process: regulation of transcription, DNA-templated (GO:0006355);; Biological Process: specification of floral organ identity (GO:0010093);; Mol…	--	Agamous-like MADS-box protein AGL9 homolog OS=Petunia hybrida GN=FBP2 PE=1 SV=2	DEFH72 [Antirrhinum majus]
c41872.graph_c0	12.9618	5.67455	3.88434e-08	-1.11629	down	--	Molecular Function: calmodulin binding (GO:0005516);; Cellular Component: chloroplast inner membrane (GO:0009706);; Biological Process: protein transport (GO:0015031);; Molecular Function: protochlorophyllide reductase activity (GO:0016630);; Biological Process: oxidation-reduction process (GO:0055114);;	--	Short-chain dehydrogenase TIC 32, chloroplastic OS=Pisum sativum GN=TIC32 PE=1 SV=1	PREDICTED: short-chain dehydrogenase TIC 32, chloroplastic-like [Solanum lycopersicum]
c36271.graph_c0	8.14376	2.71733	6.8585e-07	-1.49502	down	Cell cycle control, cell division, chromosome partitioning	--	--	Calponin homology domain-containing protein DDB_G0272472 OS=Dictyostelium discoideum GN=DDB_G0272472 PE=4 SV=1	hypothetical protein WALSEDRAFT_59066 [Wallemia sebi CBS 633.66]
c34061.graph_c0	9.26269	3.99692	0.00507984	-1.12718	down	--	Cellular Component: plasma membrane (GO:0005886);; Biological Process: response to mechanical stimulus (GO:0009612);; Cellular Component: anchored component of membrane (GO:0031225);; Biological Process: single-organism process (GO:0044699);;	--	Arabinogalactan peptide 20 OS=Arabidopsis thaliana GN=AGP20 PE=3 SV=1	PREDICTED: arabinogalactan peptide 20 isoform 2 [Vitis vinifera]
c31484.graph_c0	36.3834	10.0079	0	-1.78607	down	--	Cellular Component: chloroplast (GO:0009507);; Biological Process: embryo development ending in seed dormancy (GO:0009793);;	--	--	hypothetical protein M569_16005, partial [Genlisea aurea]
c21638.graph_c0	12.1675	1.75885	0	-2.6938	down	--	Cellular Component: membrane (GO:0016020);;	--	Uncharacterized membrane protein YOL092W OS=Saccharomyces cerevisiae (strain ATCC 204508 / S288c) GN=YOL092W PE=1 SV=1	hypothetical protein PRUPE_ppa007096mg [Prunus persica]
c36356.graph_c0	4.99176	1.9189	0.000796854	-1.28964	down	--	--	K04508|1e-36|vvi:100256008|hypothetical protein LOC100256008	Myb-like protein X OS=Dictyostelium discoideum GN=mybX PE=3 SV=1	PREDICTED: F-box-like/WD repeat-containing protein ebi-like [Solanum lycopersicum]
c36448.graph_c0	6.1315	1.25629	1.26484e-06	-2.15064	down	--	Cellular Component: chloroplast (GO:0009507);; Molecular Function: heat shock protein binding (GO:0031072);; Molecular Function: unfolded protein binding (GO:0051082);;	--	--	DnaJ/Hsp40 cysteine-rich domain superfamily protein isoform 1 [Theobroma cacao]
c39620.graph_c0	3.70073	1.40932	0.00059695	-1.30306	down	Secondary metabolites biosynthesis, transport and catabolism	Molecular Function: copper ion binding (GO:0005507);; Molecular Function: L-ascorbate oxidase activity (GO:0008447);; Biological Process: response to water deprivation (GO:0009414);; Biological Process: lignin biosynthetic process (GO:0009809);; Biological Process: plant-type cell wall biogenesis (GO:0009832);; Biological Process: glucuronoxylan metabolic process (GO:0010413);; Biological Process…	--	Laccase-17 OS=Arabidopsis thaliana GN=LAC17 PE=2 SV=1	PREDICTED: laccase-17-like [Cicer arietinum]
c31095.graph_c0	7.70635	0.838017	0	-3.07318	down	--	Molecular Function: sequence-specific DNA binding transcription factor activity (GO:0003700);; Cellular Component: nucleus (GO:0005634);; Biological Process: regulation of transcription, DNA-templated (GO:0006355);; Biological Process: gibberellic acid mediated signaling pathway (GO:0009740);; Biological Process: maintenance of inflorescence meristem identity (GO:0010077);; Biological Process: fl…	--	Floricaula protein OS=Antirrhinum majus GN=FLO PE=2 SV=1	RecName: Full=Floricaula protein
c16677.graph_c0	0.87684	0.0395674	0.00602872	-3.49048	down	--	Cellular Component: cytosol (GO:0005829);; Biological Process: monoterpenoid biosynthetic process (GO:0016099);; Molecular Function: protein homodimerization activity (GO:0042803);; Molecular Function: delta4-3-oxosteroid 5beta-reductase activity (GO:0047787);; Biological Process: oxidation-reduction process (GO:0055114);;	--	Iridoid synthase OS=Catharanthus roseus PE=1 SV=1	progesterone 5beta-reductase 2 [Digitalis purpurea]
c34954.graph_c0	2.56723	0.617845	0.00013576	-1.92168	down	--	--	K00558|3e-08|vvi:100252100|hypothetical protein LOC100252100	--	PREDICTED: DNA (cytosine-5)-methyltransferase 1-like [Vitis vinifera]
c28645.graph_c0	24.3858	10.7528	4.71646e-08	-1.10605	down	--	Cellular Component: plastid (GO:0009536);; Biological Process: response to sucrose (GO:0009744);; Biological Process: response to fructose (GO:0009750);;	--	--	PREDICTED: uncharacterized protein LOC100778751 [Glycine max]
c31542.graph_c1	7.42448	1.84685	7.97767e-06	-1.88905	down	--	Biological Process: response to hypoxia (GO:0001666);; Cellular Component: nucleus (GO:0005634);; Biological Process: systemic acquired resistance, salicylic acid mediated signaling pathway (GO:0009862);; Biological Process: xylem development (GO:0010089);; Biological Process: regulation of hydrogen peroxide metabolic process (GO:0010310);; Biological Process: cell wall macromolecule metabolic pr…	K10712|4e-51|rcu:RCOM_0855090|Protein C10orf22, putative	--	hypothetical protein PRUPE_ppa009667mg [Prunus persica]
c38560.graph_c1	5.36629	0.586757	0	-3.04324	down	--	--	--	Putative ribonuclease H protein At1g65750 OS=Arabidopsis thaliana GN=At1g65750 PE=3 SV=1	hypothetical protein PRUPE_ppa024472mg, partial [Prunus persica]
c42165.graph_c0	18.6041	6.56617	2.23547e-08	-1.41997	down	--	Biological Process: response to auxin (GO:0009733);;	K14488|6e-53|vvi:100258180|hypothetical protein LOC100258180	Indole-3-acetic acid-induced protein ARG7 OS=Vigna radiata var. radiata GN=ARG7 PE=2 SV=1	SAUR-like auxin-responsive protein family [Theobroma cacao]
c23139.graph_c0	6.99623	2.96355	3.37749e-06	-1.1607	down	Carbohydrate transport and metabolism	Biological Process: alkaloid biosynthetic process (GO:0009821);; Molecular Function: raucaffricine beta-glucosidase activity (GO:0050247);; Molecular Function: vomilenine glucosyltransferase activity (GO:0050506);;	--	Strictosidine-O-beta-D-glucosidase OS=Rauvolfia serpentina GN=SGR1 PE=1 SV=1	beta-glucosidase [Olea europaea subsp. europaea]
c34712.graph_c0	3.05181	0.696214	0.000477389	-1.98367	down	--	Molecular Function: transferase activity (GO:0016740);; Biological Process: organic substance metabolic process (GO:0071704);;	--	--	PREDICTED: uncharacterized protein LOC100241338 [Vitis vinifera]
c24664.graph_c0	29.5685	7.41522	0	-1.91649	down	Signal transduction mechanisms	Biological Process: response to molecule of fungal origin (GO:0002238);; Cellular Component: nucleus (GO:0005634);; Cellular Component: vacuole (GO:0005773);; Biological Process: response to stress (GO:0006950);;	--	Universal stress protein A-like protein OS=Arabidopsis thaliana GN=At3g01520 PE=1 SV=2	PREDICTED: universal stress protein A-like protein [Vitis vinifera]
c18739.graph_c0	7.19258	1.99656	2.32901e-06	-1.74509	down	--	--	--	Dirigent protein 21 OS=Arabidopsis thaliana GN=DIR21 PE=1 SV=1	PREDICTED: uncharacterized protein LOC101251429 [Solanum lycopersicum]
c32372.graph_c0	6.19731	2.48143	9.06846e-05	-1.23654	down	--	--	--	Transcription factor bHLH155 OS=Arabidopsis thaliana GN=BHLH155 PE=2 SV=1	PREDICTED: uncharacterized protein LOC100267842 [Vitis vinifera]
c19687.graph_c0	9.61995	2.39111	3.71148e-13	-1.91656	down	Inorganic ion transport and metabolism	Molecular Function: carbonate dehydratase activity (GO:0004089);; Cellular Component: cytosol (GO:0005829);; Molecular Function: zinc ion binding (GO:0008270);; Biological Process: response to cold (GO:0009409);; Cellular Component: chloroplast thylakoid membrane (GO:0009535);; Cellular Component: chloroplast stroma (GO:0009570);; Biological Process: defense response to fungus, incompatible inter…	K01673|1e-86|rcu:RCOM_1095240|carbonic anhydrase, putative (EC:4.2.1.1)	Carbonic anhydrase, chloroplastic OS=Nicotiana tabacum PE=2 SV=1	beta-carbonic anhydrase [Nicotiana tabacum]
c31561.graph_c0	6.19962	2.86993	0.000589264	-1.03218	down	General function prediction only	Cellular Component: nucleus (GO:0005634);; Cellular Component: cytosol (GO:0005829);; Molecular Function: lyase activity (GO:0016829);;	K06966|1e-40|vvi:100248154|hypothetical protein LOC100248154	Probable cytokinin riboside 5&apos;-monophosphate phosphoribohydrolase LOGL2 OS=Oryza sativa subsp. japonica GN=LOGL2 PE=2 SV=1	PREDICTED: cytokinin riboside 5&apos;-monophosphate phosphoribohydrolase LOG8-like [Cucumis sativus]
c20111.graph_c0	16.6117	7.2083	1.63739e-07	-1.12828	down	Replication, recombination and repair	Biological Process: cellular process (GO:0009987);; Biological Process: macromolecule metabolic process (GO:0043170);; Biological Process: primary metabolic process (GO:0044238);;	--	Retrotransposable element Tf2 155 kDa protein type 3 OS=Schizosaccharomyces pombe (strain 972 / ATCC 24843) GN=Tf2-11 PE=4 SV=1	hypothetical protein VITISV_036155 [Vitis vinifera]
c38389.graph_c0	7.06584	3.06553	0.000148766	-1.1242	down	--	Molecular Function: DNA binding (GO:0003677);; Biological Process: transcription, DNA-templated (GO:0006351);; Biological Process: flower development (GO:0009908);; Biological Process: regulation of cellular process (GO:0050794);;	K14431|1e-138|vvi:100249239|hypothetical protein LOC100249239	Transcription factor PERIANTHIA OS=Arabidopsis thaliana GN=PAN PE=1 SV=1	PREDICTED: transcription factor HBP-1b(c1)-like [Vitis vinifera]
c20123.graph_c0	1.10285	0.111973	0.00287708	-2.87622	down	--	Molecular Function: nucleic acid binding (GO:0003676);; Cellular Component: mitochondrion (GO:0005739);; Biological Process: carbohydrate metabolic process (GO:0005975);; Molecular Function: zinc ion binding (GO:0008270);; Biological Process: DNA integration (GO:0015074);; Molecular Function: transferase activity, transferring phosphorus-containing groups (GO:0016772);; Molecular Function: hydrol…	--	Retrovirus-related Pol polyprotein from transposon TNT 1-94 OS=Nicotiana tabacum PE=2 SV=1	PREDICTED: uncharacterized protein LOC100854333 [Vitis vinifera]
c23535.graph_c0	8.75446	3.44887	0.00641428	-1.25161	down	--	--	--	Glucan endo-1,3-beta-glucosidase 4 OS=Arabidopsis thaliana GN=At3g13560 PE=1 SV=1	predicted protein [Populus trichocarpa]
c32321.graph_c0	6.58769	2.62475	0.00855354	-1.23549	down	--	Molecular Function: superoxide dismutase activity (GO:0004784);; Molecular Function: manganese ion binding (GO:0030145);; Molecular Function: nutrient reservoir activity (GO:0045735);; Cellular Component: apoplast (GO:0048046);; Molecular Function: oxalate oxidase activity (GO:0050162);; Biological Process: oxidation-reduction process (GO:0055114);;	--	Germin-like protein subfamily 3 member 2 OS=Arabidopsis thaliana GN=At3g10080 PE=2 SV=1	hypothetical protein PRUPE_ppa011144mg [Prunus persica]
c4503.graph_c0	0.60067	0.091808	0.00791669	-2.429	down	--	--	--	Uncharacterized protein DDB_G0271670 OS=Dictyostelium discoideum GN=DDB_G0271670 PE=4 SV=1	hypothetical protein PRUPE_ppa024587mg [Prunus persica]
c39464.graph_c0	15.935	6.8823	5.60104e-11	-1.13738	down	Secondary metabolites biosynthesis, transport and catabolism	Molecular Function: copper ion binding (GO:0005507);; Molecular Function: L-ascorbate oxidase activity (GO:0008447);; Biological Process: lignin catabolic process (GO:0046274);; Cellular Component: apoplast (GO:0048046);; Molecular Function: hydroquinone:oxygen oxidoreductase activity (GO:0052716);; Biological Process: oxidation-reduction process (GO:0055114);;	--	Laccase-17 OS=Arabidopsis thaliana GN=LAC17 PE=2 SV=1	PREDICTED: laccase-17-like [Glycine max]
c30586.graph_c0	10.7579	1.55343	1.16662e-12	-2.64998	down	--	Biological Process: lipid transport (GO:0006869);; Molecular Function: lipid binding (GO:0008289);;	--	Non-specific lipid-transfer protein 2 OS=Solanum lycopersicum GN=LE16 PE=2 SV=1	lipid transfer protein [Sesamum indicum]
c32602.graph_c0	9.69687	2.28483	4.20775e-14	-1.99233	down	General function prediction only	Molecular Function: nucleotide binding (GO:0000166);; Molecular Function: zinc ion binding (GO:0008270);; Biological Process: response to bacterium (GO:0009617);; Biological Process: plant-type hypersensitive response (GO:0009626);; Biological Process: lignin biosynthetic process (GO:0009809);; Molecular Function: aryl-alcohol dehydrogenase (NAD+) activity (GO:0018456);; Molecular Function: cinna…	K00083|0.0|pop:POPTR_667694|SAD	8-hydroxygeraniol dehydrogenase OS=Catharanthus roseus GN=10HGO PE=1 SV=1	hypothetical protein PRUPE_ppa007626mg [Prunus persica]
c24348.graph_c0	4.17698	1.5393	4.58296e-05	-1.35237	down	Function unknown	--	--	Receptor-like protein 12 OS=Arabidopsis thaliana GN=RLP12 PE=2 SV=2	Receptor like protein 6 [Theobroma cacao]
c31416.graph_c0	1.71017	0.61737	0.00243609	-1.37286	down	--	--	--	Retrovirus-related Pol polyprotein LINE-1 OS=Mus musculus GN=Pol PE=1 SV=2	hypothetical protein PRUPE_ppa016553mg [Prunus persica]
c42500.graph_c0	1.7552	0	1.09398e-09	-5.452	down	Energy production and conversion	Molecular Function: alcohol dehydrogenase (NAD) activity (GO:0004022);; Molecular Function: zinc ion binding (GO:0008270);; Biological Process: oxidation-reduction process (GO:0055114);;	--	Alcohol dehydrogenase-like 1 OS=Arabidopsis thaliana GN=At1g22430 PE=2 SV=1	alcohol dehydrogenase [Olea europaea]
c39078.graph_c0	44.2653	19.8598	1.94887e-11	-1.08338	down	Amino acid transport and metabolism	Molecular Function: glutamate dehydrogenase [NAD(P)+] activity (GO:0004353);; Molecular Function: copper ion binding (GO:0005507);; Molecular Function: ATP binding (GO:0005524);; Cellular Component: mitochondrion (GO:0005739);; Biological Process: cellular amino acid metabolic process (GO:0006520);; Molecular Function: zinc ion binding (GO:0008270);; Biological Process: response to absence of lig…	K00261|1e-176|rcu:RCOM_1121650|glutamate dehydrogenase, putative (EC:1.4.1.3)	Glutamate dehydrogenase B OS=Nicotiana plumbaginifolia GN=GDHB PE=2 SV=1	glutamate dehydrogenase, putative [Ricinus communis]
c24521.graph_c1	9.01613	22.0996	2.32037e-14	1.35939	up	--	Cellular Component: ubiquitin ligase complex (GO:0000151);; Molecular Function: ubiquitin-protein ligase activity (GO:0004842);; Cellular Component: nucleus (GO:0005634);; Biological Process: protein ubiquitination (GO:0016567);;	--	U-box domain-containing protein 9 OS=Arabidopsis thaliana GN=PUB9 PE=1 SV=1	PREDICTED: U-box domain-containing protein 9-like [Glycine max]
c28938.graph_c1	7.94825	50.8977	0	2.71446	up	--	--	K13993|1e-14|rcu:RCOM_0497680|heat-shock protein, putative	17.3 kDa class I heat shock protein OS=Glycine max GN=HSP17.3-B PE=3 SV=1	putative small heat shock protein [Olea europaea]
c21748.graph_c0	1.39784	4.51578	0.000147917	1.71932	up	--	--	K09286|9e-47|vvi:100246641|hypothetical protein LOC100246641	Pathogenesis-related genes transcriptional activator PTI6 OS=Solanum lycopersicum GN=PTI6 PE=2 SV=1	TSI1 [Nicotiana tabacum]
c14403.graph_c0	9.03317	19.4198	0.00018109	1.1635	up	--	Biological Process: MAPK cascade (GO:0000165);; Molecular Function: sequence-specific DNA binding transcription factor activity (GO:0003700);; Cellular Component: nucleus (GO:0005634);; Biological Process: protein targeting to membrane (GO:0006612);; Molecular Function: zinc ion binding (GO:0008270);; Biological Process: response to bacterium (GO:0009617);; Biological Process: systemic acquired r…	--	Zinc finger protein CONSTANS-LIKE 5 OS=Arabidopsis thaliana GN=COL5 PE=2 SV=2	Zinc finger protein CONSTANS-LIKE 5, putative [Theobroma cacao]
c41645.graph_c0	14.9827	46.2359	0	1.69223	up	Inorganic ion transport and metabolism	Molecular Function: superoxide dismutase activity (GO:0004784);; Biological Process: superoxide metabolic process (GO:0006801);; Cellular Component: nucleoid (GO:0009295);; Biological Process: response to UV (GO:0009411);; Cellular Component: chloroplast (GO:0009507);; Molecular Function: metal ion binding (GO:0046872);; Biological Process: oxidation-reduction process (GO:0055114);;	K04564|1e-113|vvi:100258067|hypothetical protein LOC100258067	Superoxide dismutase [Fe], chloroplastic (Fragment) OS=Nicotiana plumbaginifolia GN=SODB PE=2 SV=1	Fe-superoxide dismutase [Haberlea rhodopensis]
c28243.graph_c1	2.2729	5.08756	0.000191888	1.21956	up	Secondary metabolites biosynthesis, transport and catabolism	Molecular Function: oxidoreductase activity, acting on single donors with incorporation of molecular oxygen, incorporation of two atoms of oxygen (GO:0016702);;	K09840|0.0|vvi:100267016|hypothetical protein LOC100267016	9-cis-epoxycarotenoid dioxygenase NCED3, chloroplastic OS=Arabidopsis thaliana GN=NCED3 PE=2 SV=1	9-cis-epoxycarotenoid dioxygenase 3 protein family isoform 2 [Nicotiana tabacum]
c35697.graph_c2	4.49812	9.0142	0.00456027	1.06178	up	--	Molecular Function: sequence-specific DNA binding transcription factor activity (GO:0003700);; Biological Process: regulation of transcription, DNA-templated (GO:0006355);; Biological Process: response to water deprivation (GO:0009414);; Biological Process: response to salt stress (GO:0009651);; Biological Process: abscisic acid-activated signaling pathway (GO:0009738);; Molecular Function: seque…	K14432|6e-28|vvi:100232889|GRIP55	ABSCISIC ACID-INSENSITIVE 5-like protein 5 OS=Arabidopsis thaliana GN=ABF2 PE=1 SV=1	bZIP transcription factor bZIP8 [Camellia sinensis]
c20611.graph_c0	21.0863	68.3754	0	1.76024	up	--	Molecular Function: hydrolase activity, hydrolyzing O-glycosyl compounds (GO:0004553);; Cellular Component: cytoplasm (GO:0005737);; Cellular Component: plasma membrane (GO:0005886);; Biological Process: aging (GO:0007568);; Biological Process: response to heat (GO:0009408);; Biological Process: response to cold (GO:0009409);; Cellular Component: plant-type cell wall (GO:0009505);; Biological Pro…	--	Probable xyloglucan endotransglucosylase/hydrolase protein 15 OS=Arabidopsis thaliana GN=XTH15 PE=1 SV=1	xyloglucan endotransglucosylase-hydrolase XTH9 precursor [Solanum lycopersicum]
c25945.graph_c0	1.49913	3.24269	0.0051446	1.16715	up	Defense mechanisms	Cellular Component: plasma membrane (GO:0005886);; Biological Process: drug transmembrane transport (GO:0006855);; Biological Process: fatty acid catabolic process (GO:0009062);; Molecular Function: drug transmembrane transporter activity (GO:0015238);; Molecular Function: antiporter activity (GO:0015297);;	--	MATE efflux family protein 5 OS=Arabidopsis thaliana GN=DTXL1 PE=3 SV=1	PREDICTED: MATE efflux family protein 9-like [Solanum lycopersicum]
c32422.graph_c0	1.46106	6.85676	5.86213e-10	2.25008	up	--	--	--	--	Late embryogenesis abundant hydroxyproline-rich glycofamily protein, putative [Theobroma cacao]
c41273.graph_c0	14.7173	62.0922	0	2.14291	up	--	--	--	--	hypothetical protein PRUPE_ppa017741mg [Prunus persica]
c20454.graph_c0	1.97301	6.15891	0.00569024	1.65841	up	--	Cellular Component: peroxisome (GO:0005777);; Cellular Component: plastid (GO:0009536);; Cellular Component: integral component of membrane (GO:0016021);;	--	UPF0496 protein 1 OS=Oryza sativa subsp. japonica GN=Os03g0199100 PE=2 SV=1	hypothetical protein M569_16405 [Genlisea aurea]
c24269.graph_c0	6.1249	19.1645	2.38052e-10	1.6984	up	Posttranslational modification, protein turnover, chaperones	Molecular Function: copper ion binding (GO:0005507);; Molecular Function: calmodulin binding (GO:0005516);; Molecular Function: ATP binding (GO:0005524);; Cellular Component: mitochondrion (GO:0005739);; Cellular Component: cytosol (GO:0005829);; Biological Process: gluconeogenesis (GO:0006094);; Biological Process: glycolysis (GO:0006096);; Biological Process: protein folding (GO:0006457);; Biol…	K04078|2e-36|vvi:100265504|hypothetical protein LOC100265504	10 kDa chaperonin OS=Brassica napus PE=3 SV=1	PREDICTED: 10 kDa chaperonin-like [Solanum lycopersicum]
c31393.graph_c0	3.58381	6.92036	0.000127775	1.01345	up	--	Biological Process: mRNA splicing, via spliceosome (GO:0000398);; Biological Process: nuclear-transcribed mRNA catabolic process (GO:0000956);; Molecular Function: RNA binding (GO:0003723);; Molecular Function: protein serine/threonine kinase activity (GO:0004674);; Molecular Function: calmodulin binding (GO:0005516);; Molecular Function: ATP binding (GO:0005524);; Cellular Component: vacuole (GO…	--	CBL-interacting serine/threonine-protein kinase 14 OS=Arabidopsis thaliana GN=CIPK14 PE=1 SV=1	PREDICTED: CBL-interacting serine/threonine-protein kinase 14-like [Solanum lycopersicum]
c32903.graph_c0	1.54325	4.76877	0.000296514	1.65781	up	--	--	--	--	PREDICTED: uncharacterized protein LOC101254072 [Solanum lycopersicum]
c28412.graph_c0	22.4432	51.5249	0	1.26798	up	--	Cellular Component: extracellular region (GO:0005576);; Cellular Component: Golgi apparatus (GO:0005794);; Cellular Component: plant-type cell wall (GO:0009505);; Cellular Component: plasmodesma (GO:0009506);; Biological Process: unidimensional cell growth (GO:0009826);; Biological Process: plant-type cell wall loosening (GO:0009828);; Cellular Component: membrane (GO:0016020);; Biological Proces…	--	Expansin-like A1 OS=Arabidopsis thaliana GN=EXLA1 PE=2 SV=1	hypothetical protein POPTRDRAFT_832983 [Populus trichocarpa]
c32552.graph_c1	6.63125	16.6734	4.11798e-08	1.3895	up	--	Molecular Function: signal transducer activity (GO:0004871);; Cellular Component: nucleus (GO:0005634);; Biological Process: calcium ion transport (GO:0006816);; Biological Process: Golgi organization (GO:0007030);; Biological Process: signal transduction (GO:0007165);; Biological Process: phototropism (GO:0009638);; Biological Process: response to salt stress (GO:0009651);; Biological Process: p…	--	Root phototropism protein 2 OS=Arabidopsis thaliana GN=RPT2 PE=1 SV=2	PREDICTED: root phototropism protein 2-like [Solanum lycopersicum]
c22149.graph_c0	1.81107	4.20471	8.23006e-07	1.27572	up	--	Biological Process: mitotic cell cycle (GO:0000278);; Biological Process: respiratory burst involved in defense response (GO:0002679);; Molecular Function: profilin binding (GO:0005522);; Cellular Component: plasma membrane (GO:0005886);; Cellular Component: cell-cell junction (GO:0005911);; Biological Process: RNA processing (GO:0006396);; Biological Process: toxin catabolic process (GO:0009407)…	--	Formin-like protein 8 OS=Arabidopsis thaliana GN=FH8 PE=1 SV=1	PREDICTED: formin-like protein 8-like [Solanum lycopersicum]
c41979.graph_c0	7.46991	15.0357	1.13327e-06	1.0746	up	--	Molecular Function: DNA binding (GO:0003677);; Molecular Function: chromatin binding (GO:0003682);;	K09422|5e-69|rcu:RCOM_0077190|r2r3-myb transcription factor, putative	Transcription factor MYB114 OS=Arabidopsis thaliana GN=MYB114 PE=1 SV=1	ROSEA1 [Antirrhinum majus]
c42970.graph_c0	0.441238	2.57845	0.00138886	2.44079	up	--	Molecular Function: binding (GO:0005488);;	K09422|5e-73|vvi:100240800|hypothetical protein LOC100240800	Transcription factor MYB32 OS=Arabidopsis thaliana GN=MYB32 PE=2 SV=1	MYBC05 [Perilla frutescens var. crispa]
c36366.graph_c0	1.58333	6.23244	0.000572199	1.97037	up	Posttranslational modification, protein turnover, chaperones	Molecular Function: ATP binding (GO:0005524);; Cellular Component: nucleus (GO:0005634);; Cellular Component: mitochondrion (GO:0005739);; Biological Process: protein folding (GO:0006457);; Biological Process: response to heat (GO:0009408);; Biological Process: response to cold (GO:0009409);; Cellular Component: chloroplast stroma (GO:0009570);; Cellular Component: thylakoid (GO:0009579);; Cellul…	--	Heat shock 70 kDa protein 7, chloroplastic OS=Arabidopsis thaliana GN=HSP70-7 PE=1 SV=1	heat shock protein 70 [Nicotiana benthamiana]
c35481.graph_c0	3.75473	7.81698	2.81879e-07	1.12291	up	--	Cellular Component: plasma membrane (GO:0005886);; Cellular Component: chloroplast (GO:0009507);;	--	Putative nuclease HARBI1 OS=Homo sapiens GN=HARBI1 PE=1 SV=1	PREDICTED: uncharacterized protein LOC100262760 [Vitis vinifera]
c27853.graph_c0	2.18414	17.1712	0	3.00138	up	--	Cellular Component: chloroplast (GO:0009507);;	--	--	Mediator of RNA polymerase II transcription subunit 18, putative [Theobroma cacao]
c40347.graph_c0	261.537	817.308	0	1.71443	up	Posttranslational modification, protein turnover, chaperones	Biological Process: protein peptidyl-prolyl isomerization (GO:0000413);; Molecular Function: peptidyl-prolyl cis-trans isomerase activity (GO:0003755);; Molecular Function: calmodulin binding (GO:0005516);; Cellular Component: cytosol (GO:0005829);; Biological Process: protein folding (GO:0006457);; Biological Process: N-terminal protein myristoylation (GO:0006499);; Biological Process: response …	K09571|0.0|vvi:100266654|hypothetical protein LOC100266654	Peptidyl-prolyl cis-trans isomerase FKBP62 OS=Arabidopsis thaliana GN=FKBP62 PE=1 SV=2	PREDICTED: peptidyl-prolyl cis-trans isomerase FKBP62-like isoform 2 [Solanum lycopersicum]
c19729.graph_c0	7.69077	41.2018	0	2.48573	up	--	Biological Process: cellular process (GO:0009987);; Biological Process: response to stimulus (GO:0050896);;	--	Ethylene-responsive transcription factor 5 OS=Nicotiana tabacum GN=ERF5 PE=2 SV=1	RecName: Full=Ethylene-responsive transcription factor 5; AltName: Full=Ethylene-responsive element-binding factor 4; Short=EREBP-4; AltName: Full=Ethylene-responsive element-binding factor 5 homolog; AltName: Full=NtERF4
c27002.graph_c0	5.85485	33.1307	0	2.55482	up	--	Biological Process: regulation of cell growth (GO:0001558);; Cellular Component: nucleus (GO:0005634);; Cellular Component: vacuolar membrane (GO:0005774);; Cellular Component: Golgi apparatus (GO:0005794);; Cellular Component: cytosol (GO:0005829);; Cellular Component: plasma membrane (GO:0005886);; Biological Process: mitosis (GO:0007067);; Biological Process: regulation of mitotic cell cycle (…	--	Translationally-controlled tumor protein homolog OS=Oryza sativa subsp. japonica GN=TCTP PE=1 SV=1	hypothetical protein M569_04958 [Genlisea aurea]
c39906.graph_c2	7.24763	21.9123	0.00143669	1.62302	up	--	Molecular Function: DNA binding (GO:0003677);; Biological Process: response to stress (GO:0006950);; Biological Process: multicellular organismal development (GO:0007275);; Biological Process: response to abiotic stimulus (GO:0009628);; Biological Process: response to hormone (GO:0009725);; Biological Process: cellular component organization (GO:0016043);; Biological Process: primary metabolic pr…	--	BEL1-like homeodomain protein 1 OS=Arabidopsis thaliana GN=BLH1 PE=1 SV=1	predicted protein [Populus trichocarpa]
c24581.graph_c0	2.57839	9.45469	7.52953e-13	1.92325	up	--	Molecular Function: protein binding (GO:0005515);; Cellular Component: chloroplast (GO:0009507);; Biological Process: regulation of cellular process (GO:0050794);;	K14496|6e-55|rcu:RCOM_0687410|hypothetical protein	Abscisic acid receptor PYL11 OS=Arabidopsis thaliana GN=PYL11 PE=3 SV=1	PREDICTED: abscisic acid receptor PYL11-like [Fragaria vesca subsp. vesca]
c26345.graph_c0	7.12956	15.0209	3.32642e-06	1.13844	up	--	Molecular Function: DNA binding (GO:0003677);; Cellular Component: nucleus (GO:0005634);; Cellular Component: mitochondrion (GO:0005739);; Molecular Function: zinc ion binding (GO:0008270);; Biological Process: chloroplast organization (GO:0009658);; Biological Process: myo-inositol hexakisphosphate biosynthetic process (GO:0010264);; Biological Process: positive regulation of transcription, DNA-…	--	--	Uncharacterized protein TCM_045551 [Theobroma cacao]
c24399.graph_c1	82.6026	545.131	0	2.7926	up	Posttranslational modification, protein turnover, chaperones	Molecular Function: ATP binding (GO:0005524);; Cellular Component: cell wall (GO:0005618);; Cellular Component: cytosol (GO:0005829);; Cellular Component: plasma membrane (GO:0005886);; Biological Process: protein folding (GO:0006457);; Biological Process: response to heat (GO:0009408);; Biological Process: defense response to bacterium (GO:0042742);; Biological Process: response to arsenic-conta…	K04079|0.0|rcu:RCOM_1582180|heat shock protein, putative	Heat shock protein 83 OS=Ipomoea nil GN=HSP83A PE=2 SV=1	RecName: Full=Heat shock protein 83
c17739.graph_c0	10.4258	24.1182	2.86384e-10	1.27467	up	--	--	--	NAC domain-containing protein 2 OS=Arabidopsis thaliana GN=NAC002 PE=2 SV=2	nam-like protein 10 [Petunia x hybrida]
c39068.graph_c2	5.91949	13.9269	3.02689e-05	1.29096	up	--	Biological Process: response to stress (GO:0006950);; Biological Process: signal transduction (GO:0007165);; Biological Process: response to endogenous stimulus (GO:0009719);; Biological Process: response to organic substance (GO:0010033);; Biological Process: response to karrikin (GO:0080167);;	--	--	PREDICTED: uncharacterized protein LOC101248673 [Solanum lycopersicum]
c36082.graph_c0	134.352	1956.75	0	3.93415	up	Posttranslational modification, protein turnover, chaperones	Biological Process: response to stress (GO:0006950);;	K13993|1e-83|vvi:100261583|hypothetical protein LOC100261583	18.2 kDa class I heat shock protein OS=Medicago sativa GN=HSP18.2 PE=2 SV=1	small heat shock protein 17.9CI [Boea hygrometrica]
c41679.graph_c0	9.96982	23.524	1.48676e-11	1.30364	up	--	Molecular Function: metal ion binding (GO:0046872);;	K13448|1e-61|vvi:100264572|hypothetical protein LOC100264572	Calcium-binding allergen Ole e 8 OS=Olea europaea PE=1 SV=1	PREDICTED: calcium-binding allergen Ole e 8-like [Solanum lycopersicum]
c30438.graph_c0	46.8199	816.097	0	4.19234	up	Posttranslational modification, protein turnover, chaperones	Biological Process: response to stress (GO:0006950);;	--	Heat shock 22 kDa protein, mitochondrial OS=Pisum sativum GN=HSP22 PE=2 SV=1	small heat shock protein 22.5MTI [Boea hygrometrica]
c24944.graph_c1	5.01135	17.5884	5.02872e-07	1.84552	up	Transcription	Molecular Function: sequence-specific DNA binding transcription factor activity (GO:0003700);; Cellular Component: nucleus (GO:0005634);; Biological Process: toxin catabolic process (GO:0009407);; Biological Process: response to heat (GO:0009408);; Biological Process: response to water deprivation (GO:0009414);; Biological Process: response to high light intensity (GO:0009644);; Biological Proces…	--	Heat stress transcription factor B-1 OS=Arabidopsis thaliana GN=HSFB1 PE=2 SV=2	truncated heat shock factor B1 [Arabidopsis thaliana]
c28907.graph_c0	4.50481	13.9405	7.12164e-12	1.68559	up	Posttranslational modification, protein turnover, chaperones	Molecular Function: transferase activity (GO:0016740);; Biological Process: response to stimulus (GO:0050896);;	K00799|6e-82|vvi:100243577|hypothetical protein LOC100243577	Glutathione S-transferase OS=Hyoscyamus muticus PE=1 SV=1	glutathione-S-transferase [Acanthus ebracteatus]
c42066.graph_c0	8.30006	18.283	1.39215e-09	1.20479	up	--	--	--	Ethylene-responsive transcription factor ERF017 OS=Arabidopsis thaliana GN=ERF017 PE=2 SV=1	dehydration-responsive element binding protein 3 [Glycine max]
c41540.graph_c0	15.6498	42.3018	0	1.50296	up	--	Molecular Function: binding (GO:0005488);; Biological Process: response to hormone (GO:0009725);; Biological Process: response to lipid (GO:0033993);; Biological Process: response to oxygen-containing compound (GO:1901700);;	--	Transcription factor ASG4 OS=Arabidopsis thaliana GN=ASG4 PE=2 SV=1	transcription factor 1R-MYB1 [Chimonanthus praecox]
c18599.graph_c0	10.2702	61.7552	0	2.65409	up	--	--	--	BAG family molecular chaperone regulator 5, mitochondrial OS=Arabidopsis thaliana GN=BAG5 PE=1 SV=1	Uncharacterized protein TCM_008586 [Theobroma cacao]
c15392.graph_c0	17.6618	45.5655	0	1.43589	up	Function unknown	Molecular Function: serine-type endopeptidase activity (GO:0004252);; Cellular Component: cell wall (GO:0005618);; Cellular Component: nucleus (GO:0005634);; Biological Process: protein folding (GO:0006457);; Biological Process: proteolysis (GO:0006508);; Biological Process: response to high light intensity (GO:0009644);; Biological Process: heat acclimation (GO:0010286);; Biological Process: pos…	--	Phosphosulfolactate synthase OS=Methanothermobacter thermautotrophicus (strain ATCC 29096 / DSM 1053 / JCM 10044 / NBRC 100330 / Delta H) GN=comA PE=3 SV=1	hypothetical protein PRUPE_ppa009599mg [Prunus persica]
c32635.graph_c0	1.40051	3.05555	0.00713956	1.1783	up	--	Cellular Component: vacuole (GO:0005773);; Biological Process: cell wall biogenesis (GO:0042546);;	--	--	PREDICTED: uncharacterized protein LOC101259294 [Solanum lycopersicum]
c33551.graph_c1	3.12225	8.95201	3.10602e-06	1.56699	up	--	Biological Process: transcription, DNA-templated (GO:0006351);; Biological Process: response to chitin (GO:0010200);; Biological Process: proline transport (GO:0015824);;	--	Ethylene-responsive transcription factor ERF061 OS=Arabidopsis thaliana GN=ERF061 PE=2 SV=1	Ethylene-responsive transcription factor ERF061 [Medicago truncatula]
c33255.graph_c0	7.98691	18.7413	0.0011322	1.28191	up	--	--	--	Actin cytoskeleton-regulatory complex protein pan-1 OS=Neurospora crassa (strain ATCC 24698 / 74-OR23-1A / CBS 708.71 / DSM 1257 / FGSC 987) GN=pan-1 PE=3 SV=1	PREDICTED: probable membrane-associated kinase regulator 1-like [Glycine max]
c26424.graph_c0	4.55755	9.68141	3.18908e-07	1.1513	up	--	Cellular Component: nucleus (GO:0005634);;	--	--	PREDICTED: uncharacterized protein LOC100854465 [Vitis vinifera]
c14515.graph_c0	4.18285	29.6548	0	2.88901	up	Posttranslational modification, protein turnover, chaperones	Cellular Component: nucleus (GO:0005634);; Molecular Function: zinc ion binding (GO:0008270);;	--	E3 ubiquitin-protein ligase At1g63170 OS=Arabidopsis thaliana GN=At1g63170 PE=2 SV=2	RING-H2 type zinc finger [Avicennia marina]
c38689.graph_c0	0.771479	7.49348	0	3.30687	up	Signal transduction mechanisms	Molecular Function: nucleotide binding (GO:0000166);; Cellular Component: chloroplast (GO:0009507);; Molecular Function: transferase activity (GO:0016740);;	--	Extensin OS=Zea mays GN=HRGP PE=2 SV=1	PREDICTED: myosin heavy chain kinase B-like [Solanum lycopersicum]
c40705.graph_c0	60.4709	135.66	0	1.23573	up	--	Cellular Component: plant-type cell wall (GO:0009505);; Biological Process: response to brassinosteroid (GO:0009741);;	--	--	phi-1 [Nicotiana tabacum]
c20154.graph_c0	4.44568	16.0489	1.0253e-05	1.87553	up	--	--	--	--	hypothetical protein M569_08632, partial [Genlisea aurea]
c14151.graph_c0	5.39239	16.0188	0	1.63618	up	Replication, recombination and repair	Biological Process: cellular process (GO:0009987);; Biological Process: macromolecule metabolic process (GO:0043170);; Biological Process: primary metabolic process (GO:0044238);;	--	Transposon Ty3-I Gag-Pol polyprotein OS=Saccharomyces cerevisiae (strain ATCC 204508 / S288c) GN=TY3B-I PE=3 SV=2	PREDICTED: uncharacterized protein LOC100809540 [Glycine max]
c22940.graph_c0	0.928368	4.39872	0.000753243	2.19952	up	--	Molecular Function: iron ion binding (GO:0005506);; Cellular Component: cytoplasmic membrane-bounded vesicle (GO:0016023);; Biological Process: secretion by cell (GO:0032940);; Biological Process: gibberellin catabolic process (GO:0045487);; Molecular Function: C-19 gibberellin 2-beta-dioxygenase activity (GO:0052634);; Biological Process: oxidation-reduction process (GO:0055114);;	--	Gibberellin 2-beta-dioxygenase 1 OS=Pisum sativum GN=GA2OX1 PE=1 SV=1	gibberellin 2-oxidase [Populus trichocarpa]
c27777.graph_c0	7.16475	39.2193	0	2.50988	up	--	--	--	--	Uncharacterized protein TCM_015608 [Theobroma cacao]
c36085.graph_c0	8.67931	21.3685	6.66134e-16	1.36645	up	--	Molecular Function: oxidoreductase activity, acting on the CH-OH group of donors, NAD or NADP as acceptor (GO:0016616);; Biological Process: single-organism metabolic process (GO:0044710);;	--	Cinnamoyl-CoA reductase 1 OS=Arabidopsis thaliana GN=CCR1 PE=1 SV=1	PREDICTED: tetraketide alpha-pyrone reductase 1-like [Solanum lycopersicum]
c22224.graph_c0	2.79619	8.10063	1.002e-05	1.57918	up	--	Biological Process: response to stimulus (GO:0050896);;	--	Cucumber peeling cupredoxin OS=Cucumis sativus PE=1 SV=3	dicyanin precursor [Solanum lycopersicum]
c38343.graph_c0	0.840499	3.35905	6.3866e-08	2.02475	up	--	Cellular Component: chloroplast (GO:0009507);; Biological Process: anthocyanin-containing compound biosynthetic process (GO:0009718);; Biological Process: response to sucrose (GO:0009744);; Biological Process: response to UV-B (GO:0010224);; Molecular Function: UDP-glucosyltransferase activity (GO:0035251);; Molecular Function: UDP-xylosyltransferase activity (GO:0035252);; Biological Process: cy…	--	UDP-glycosyltransferase 79B1 OS=Arabidopsis thaliana GN=UGT79B1 PE=2 SV=1	hypothetical protein M569_07398, partial [Genlisea aurea]
c14041.graph_c0	4.41796	22.5028	0	2.39944	up	--	--	--	--	hypothetical protein M569_13633 [Genlisea aurea]
c21710.graph_c1	22.8382	47.9534	3.33067e-16	1.13955	up	Carbohydrate transport and metabolism	Cellular Component: extracellular region (GO:0005576);; Biological Process: carbohydrate metabolic process (GO:0005975);; Biological Process: seed germination (GO:0009845);; Biological Process: determination of bilateral symmetry (GO:0009855);; Biological Process: polarity specification of adaxial/abaxial axis (GO:0009944);; Biological Process: meristem initiation (GO:0010014);; Biological Proces…	--	Mannan endo-1,4-beta-mannosidase 7 OS=Arabidopsis thaliana GN=MAN7 PE=2 SV=1	PREDICTED: mannan endo-1,4-beta-mannosidase 7-like [Solanum lycopersicum]
c32939.graph_c0	5.8021	28.8494	0	2.37149	up	--	--	--	--	predicted protein [Populus trichocarpa]
c27495.graph_c0	2.98553	10.8814	6.0713e-11	1.91067	up	--	Biological Process: response to stress (GO:0006950);; Biological Process: response to abiotic stimulus (GO:0009628);;	--	--	PREDICTED: uncharacterized protein LOC101246412 [Solanum lycopersicum]
c30157.graph_c0	0.0622967	4.30947	0	5.23201	up	Posttranslational modification, protein turnover, chaperones	Biological Process: metabolic process (GO:0008152);; Molecular Function: hydrolase activity (GO:0016787);; Cellular Component: cytoplasmic part (GO:0044444);; Biological Process: single-organism cellular process (GO:0044763);;	--	Cathepsin B OS=Rattus norvegicus GN=Ctsb PE=1 SV=2	predicted protein [Hordeum vulgare subsp. vulgare]
c36788.graph_c0	3.87393	10.9333	7.62834e-13	1.55763	up	General function prediction only	Biological Process: response to organic substance (GO:0010033);;	K07297|1e-161|vvi:100262689|hypothetical protein LOC100262689	ADIPOR-like receptor CG5315 OS=Drosophila melanogaster GN=CG5315 PE=2 SV=2	PREDICTED: ADIPOR-like receptor CG5315-like [Solanum lycopersicum]
c22203.graph_c0	4.14516	9.36124	5.38974e-08	1.23851	up	--	--	--	Cyclic dof factor 2 OS=Arabidopsis thaliana GN=CDF2 PE=1 SV=2	PREDICTED: dof zinc finger protein DOF5.2-like [Vitis vinifera]
c37276.graph_c0	3.21609	8.18051	1.58067e-06	1.40254	up	--	Molecular Function: iron ion transmembrane transporter activity (GO:0005381);; Molecular Function: zinc ion transmembrane transporter activity (GO:0005385);; Cellular Component: plasma membrane (GO:0005886);; Biological Process: cellular iron ion homeostasis (GO:0006879);; Biological Process: response to bacterium (GO:0009617);; Molecular Function: copper uptake transmembrane transporter activity…	K14709|0.0|vvi:100240875|hypothetical protein LOC100240875	Fe(2+) transport protein 1 OS=Arabidopsis thaliana GN=IRT1 PE=1 SV=2	iron-regulated transporter 2 precursor [Solanum lycopersicum]
c35531.graph_c2	38.134	74.3931	9.36249e-11	1.03278	up	--	Molecular Function: calmodulin-dependent protein kinase activity (GO:0004683);; Molecular Function: protein binding (GO:0005515);; Molecular Function: ATP binding (GO:0005524);; Cellular Component: plasma membrane (GO:0005886);; Biological Process: protein phosphorylation (GO:0006468);; Biological Process: stomatal movement (GO:0010118);; Biological Process: calcium-mediated signaling (GO:0019722…	--	CBL-interacting serine/threonine-protein kinase 12 OS=Arabidopsis thaliana GN=CIPK12 PE=1 SV=1	hypothetical protein M569_13134, partial [Genlisea aurea]
c37771.graph_c0	2.54864	5.86537	0.000438451	1.25684	up	--	Molecular Function: catalytic activity (GO:0003824);; Biological Process: proteolysis (GO:0006508);; Cellular Component: nuclear part (GO:0044428);; Cellular Component: chloroplast part (GO:0044434);;	--	Cysteine proteinase RD21a OS=Arabidopsis thaliana GN=RD21A PE=1 SV=1	PREDICTED: cysteine proteinase RD21a-like [Glycine max]
c30417.graph_c0	19.9041	47.2177	0	1.31413	up	--	Molecular Function: binding (GO:0005488);;	--	Zinc finger A20 and AN1 domain-containing stress-associated protein 4 OS=Arabidopsis thaliana GN=SAP4 PE=1 SV=1	stress-associated protein 9 [Solanum pennellii]
c41958.graph_c0	5.82879	23.8383	0	2.09341	up	--	--	--	F-box protein At1g61340 OS=Arabidopsis thaliana GN=At1g61340 PE=2 SV=1	PREDICTED: F-box protein SKIP27-like isoform 1 [Solanum lycopersicum]
c37972.graph_c0	2.63225	11.8706	0	2.23399	up	Inorganic ion transport and metabolism	Molecular Function: manganese ion transmembrane transporter activity (GO:0005384);; Cellular Component: vacuolar membrane (GO:0005774);; Cellular Component: endomembrane system (GO:0012505);; Molecular Function: potassium ion transmembrane transporter activity (GO:0015079);; Molecular Function: sodium ion transmembrane transporter activity (GO:0015081);; Molecular Function: cation:cation antiport…	--	Cation/calcium exchanger 4 OS=Arabidopsis thaliana GN=CCX4 PE=2 SV=1	PREDICTED: cation/calcium exchanger 4 [Vitis vinifera]
c18063.graph_c0	26.9483	51.925	4.56558e-11	1.01523	up	--	Biological Process: respiratory burst involved in defense response (GO:0002679);; Molecular Function: chitinase activity (GO:0004568);; Cellular Component: extracellular region (GO:0005576);; Cellular Component: cell wall (GO:0005618);; Biological Process: carbohydrate metabolic process (GO:0005975);; Biological Process: chitin catabolic process (GO:0006032);; Molecular Function: chitin binding (…	K01183|1e-148|vvi:100245803|hypothetical protein LOC100245803	Chitinase 6 OS=Oryza sativa subsp. japonica GN=Cht6 PE=2 SV=1	class IV chitinase [Nicotiana tabacum]
c26515.graph_c0	19.1992	37.5875	4.14779e-13	1.03864	up	--	Molecular Function: binding (GO:0005488);; Cellular Component: plasmodesma (GO:0009506);; Biological Process: double fertilization forming a zygote and endosperm (GO:0009567);;	--	Transcription factor UNE10 OS=Arabidopsis thaliana GN=UNE10 PE=2 SV=1	DNA binding protein, putative [Ricinus communis]
c38652.graph_c0	18.4924	402.309	0	4.50776	up	--	Biological Process: transcription, DNA-templated (GO:0006351);; Biological Process: response to stress (GO:0006950);; Biological Process: response to abiotic stimulus (GO:0009628);;	--	Dehydration-responsive element-binding protein 1C OS=Arabidopsis thaliana GN=DREB1C PE=2 SV=2	hypothetical protein PRUPE_ppa010935mg [Prunus persica]
c21677.graph_c0	2.31545	8.28125	1.9416e-08	1.87711	up	--	--	--	F-box protein At2g27310 OS=Arabidopsis thaliana GN=At2g27310 PE=2 SV=1	PREDICTED: F-box protein At2g27310-like [Vitis vinifera]
c14390.graph_c0	16.0791	55.5277	0	1.85619	up	Posttranslational modification, protein turnover, chaperones	Biological Process: protein folding (GO:0006457);; Molecular Function: unfolded protein binding (GO:0051082);;	--	DnaJ homolog subfamily B member 4 OS=Mus musculus GN=Dnajb4 PE=2 SV=1	DNAJ heat shock family protein [Theobroma cacao]
c41867.graph_c0	8.96274	19.3904	6.14543e-07	1.17673	up	--	Cellular Component: plasma membrane (GO:0005886);;	--	--	PREDICTED: uncharacterized protein LOC101245191 [Solanum lycopersicum]
c35744.graph_c0	23.8637	46.5471	2.63278e-12	1.03311	up	Transcription	Molecular Function: DNA binding (GO:0003677);; Molecular Function: sequence-specific DNA binding transcription factor activity (GO:0003700);; Biological Process: regulation of transcription, DNA-templated (GO:0006355);; Cellular Component: CCAAT-binding factor complex (GO:0016602);;	--	Nuclear transcription factor Y subunit A-7 OS=Arabidopsis thaliana GN=NFYA7 PE=2 SV=1	YA6 [Antirrhinum majus]
c36915.graph_c0	20.768	49.0187	0	1.30794	up	--	Molecular Function: DNA binding (GO:0003677);; Biological Process: regulation of transcription, DNA-templated (GO:0006355);;	--	NAC domain-containing protein 2 OS=Arabidopsis thaliana GN=NAC002 PE=2 SV=2	nam-like protein 10 [Petunia x hybrida]
c34863.graph_c0	11.9019	49.4176	0	2.11751	up	--	Biological Process: MAPK cascade (GO:0000165);; Biological Process: response to reactive oxygen species (GO:0000302);; Biological Process: protein targeting to membrane (GO:0006612);; Biological Process: response to cold (GO:0009409);; Biological Process: response to wounding (GO:0009611);; Biological Process: abscisic acid-activated signaling pathway (GO:0009738);; Biological Process: systemic a…	--	Late embryogenesis abundant protein Lea5 OS=Citrus sinensis GN=LEA5 PE=2 SV=1	senescence-associated protein [Arabidopsis thaliana]
c14346.graph_c0	48.3061	92.5746	2.85694e-12	1.00788	up	--	Molecular Function: calcium ion binding (GO:0005509);; Cellular Component: plasma membrane (GO:0005886);;	K13448|9e-55|vvi:100264151|hypothetical protein LOC100264151	Probable calcium-binding protein CML36 OS=Arabidopsis thaliana GN=CML36 PE=2 SV=1	PREDICTED: probable calcium-binding protein CML36-like [Solanum lycopersicum]
c33447.graph_c0	29.8029	78.3975	0	1.46454	up	--	Molecular Function: calcium ion binding (GO:0005509);; Cellular Component: vacuole (GO:0005773);; Cellular Component: plasma membrane (GO:0005886);;	K13448|3e-57|vvi:100264572|hypothetical protein LOC100264572	Calcium-binding allergen Ole e 8 OS=Olea europaea PE=1 SV=1	RecName: Full=Calcium-binding allergen Ole e 8; AltName: Full=PCA18/PCA23; AltName: Allergen=Ole e 8
c43023.graph_c0	1.03974	2.48783	0.00102864	1.30886	up	Amino acid transport and metabolism	Cellular Component: plasma membrane (GO:0005886);; Biological Process: polyamine catabolic process (GO:0006598);; Biological Process: iron ion transport (GO:0006826);; Biological Process: oligopeptide transport (GO:0006857);; Biological Process: phenylpropanoid metabolic process (GO:0009698);; Biological Process: auxin-activated signaling pathway (GO:0009734);; Biological Process: cellular respon…	--	Nitrate transporter 1.5 OS=Arabidopsis thaliana GN=NRT1.5 PE=1 SV=2	Peptide transporter, putative [Ricinus communis]
c37110.graph_c0	3.27281	13.2455	3.33067e-16	2.0658	up	--	--	--	Putative zinc finger protein At1g68190 OS=Arabidopsis thaliana GN=At1g68190 PE=2 SV=1	Hop-interacting protein THI121 [Solanum lycopersicum]
c32396.graph_c0	1.36415	30.4806	0	4.48457	up	Posttranslational modification, protein turnover, chaperones	--	K13993|7e-64|rcu:RCOM_0977820|heat-shock protein, putative	22.0 kDa class IV heat shock protein OS=Glycine max GN=HSP22.0 PE=3 SV=1	HSP20-like chaperones superfamily protein [Theobroma cacao]
c26805.graph_c0	36.563	88.9638	0	1.35102	up	--	--	--	Classical arabinogalactan protein 1 OS=Arabidopsis thaliana GN=AGP1 PE=2 SV=2	PREDICTED: uncharacterized protein LOC100801592 [Glycine max]
c26490.graph_c1	15.0865	36.0569	0	1.32593	up	Lipid transport and metabolism	Cellular Component: cytoplasm (GO:0005737);; Biological Process: response to cold (GO:0009409);; Biological Process: response to water deprivation (GO:0009414);; Biological Process: response to abscisic acid (GO:0009737);; Molecular Function: hydrolase activity (GO:0016787);; Biological Process: hyperosmotic salinity response (GO:0042538);; Biological Process: cell wall biogenesis (GO:0042546);;	--	Monoglyceride lipase OS=Homo sapiens GN=MGLL PE=1 SV=2	PREDICTED: monoglyceride lipase-like [Solanum lycopersicum]
c42177.graph_c0	3.80432	24.713	0	2.75325	up	--	Biological Process: transcription, DNA-templated (GO:0006351);; Biological Process: response to chitin (GO:0010200);;	--	Ethylene-responsive transcription factor ERF017 OS=Arabidopsis thaliana GN=ERF017 PE=2 SV=1	PREDICTED: ethylene-responsive transcription factor ERF017-like [Solanum lycopersicum]
c32337.graph_c0	4.87294	25.4445	0	2.43234	up	--	--	--	--	PREDICTED: uncharacterized protein LOC101250420 [Solanum lycopersicum]
c29363.graph_c0	29.7673	533.662	0	4.23124	up	Posttranslational modification, protein turnover, chaperones	Biological Process: response to stress (GO:0006950);;	--	17.3 kDa class II heat shock protein OS=Solanum peruvianum PE=1 SV=1	PREDICTED: 17.9 kDa class II heat shock protein-like [Vitis vinifera]
c28021.graph_c0	11.9245	25.8007	6.38223e-12	1.18083	up	--	--	--	NAC domain-containing protein 68 OS=Oryza sativa subsp. japonica GN=NAC68 PE=2 SV=1	transcription factor, putative [Ricinus communis]
c42009.graph_c0	6.2814	14.2007	1.53065e-05	1.23614	up	--	Cellular Component: chloroplast (GO:0009507);; Molecular Function: heat shock protein binding (GO:0031072);; Molecular Function: unfolded protein binding (GO:0051082);;	--	--	PREDICTED: uncharacterized protein LOC101243890 [Solanum lycopersicum]
c34771.graph_c0	0.956398	3.67054	1.92912e-12	1.98536	up	--	--	--	U-box domain-containing protein 19 OS=Arabidopsis thaliana GN=PUB19 PE=2 SV=1	PREDICTED: U-box domain-containing protein 19-like [Solanum lycopersicum]
c33554.graph_c0	4.19842	9.19709	1.83889e-05	1.19193	up	Posttranslational modification, protein turnover, chaperones	Molecular Function: zinc ion binding (GO:0008270);;	--	RING-H2 finger protein ATL73 OS=Arabidopsis thaliana GN=ATL73 PE=2 SV=1	RING/U-box superfamily protein [Theobroma cacao]
c33680.graph_c1	0.958337	4.3389	0.00190037	2.13534	up	--	--	--	Dehydration-responsive element-binding protein 1F OS=Arabidopsis thaliana GN=DREB1F PE=2 SV=1	C-repeat binding facor [Fraxinus americana]
c37610.graph_c0	9.38003	34.903	0	1.96383	up	General function prediction only	--	--	Sarcoplasmic reticulum histidine-rich calcium-binding protein OS=Oryctolagus cuniculus GN=HRC PE=1 SV=1	PREDICTED: uncharacterized protein LOC100250797 isoform 1 [Vitis vinifera]
c35334.graph_c0	8.26356	16.41	2.52537e-06	1.05514	up	--	--	--	--	PREDICTED: uncharacterized protein LOC101254897 [Solanum lycopersicum]
c37230.graph_c0	13.8877	45.6104	0	1.78398	up	--	--	--	Coiled-coil domain-containing protein 109B OS=Homo sapiens GN=CCDC109B PE=2 SV=2	Coiled-coil domain-containing protein 109A isoform 2 [Theobroma cacao]
c25140.graph_c0	36.8883	73.626	0	1.06732	up	--	--	--	Protein LHY OS=Arabidopsis thaliana GN=LHY PE=1 SV=2	PREDICTED: protein LHY-like [Vitis vinifera]
c33969.graph_c1	0.325838	4.01403	5.66658e-13	3.49737	up	Posttranslational modification, protein turnover, chaperones	Molecular Function: ATP binding (GO:0005524);; Cellular Component: cell wall (GO:0005618);; Cellular Component: cytosol (GO:0005829);; Cellular Component: plasma membrane (GO:0005886);; Biological Process: protein folding (GO:0006457);; Cellular Component: chloroplast (GO:0009507);; Biological Process: response to high light intensity (GO:0009644);; Biological Process: heat acclimation (GO:001028…	--	Heat shock 70 kDa protein OS=Glycine max GN=HSP70 PE=1 SV=1	heat shock protein 70 [Nicotiana tabacum]
c14521.graph_c0	121.166	368.878	0	1.67653	up	--	Molecular Function: dicarboxylic acid transmembrane transporter activity (GO:0005310);; Biological Process: dicarboxylic acid transport (GO:0006835);; Biological Process: mitochondrial transport (GO:0006839);; Cellular Component: integral component of membrane (GO:0016021);; Cellular Component: mitochondrial membrane (GO:0031966);; Biological Process: transmembrane transport (GO:0055085);;	--	Mitochondrial uncoupling protein 5 OS=Arabidopsis thaliana GN=PUMP5 PE=2 SV=1	mitochondrial dicarboxylate carrier protein, putative [Ricinus communis]
c41246.graph_c0	16.8208	73.0521	0	2.18726	up	--	Molecular Function: aspartic-type endopeptidase activity (GO:0004190);; Cellular Component: extracellular region (GO:0005576);; Cellular Component: Golgi apparatus (GO:0005794);; Biological Process: proteolysis (GO:0006508);; Biological Process: response to light stimulus (GO:0009416);; Biological Process: sterol biosynthetic process (GO:0016126);; Biological Process: response to L-ascorbic acid …	--	Aspartic proteinase PCS1 OS=Arabidopsis thaliana GN=PCS1 PE=2 SV=1	PREDICTED: aspartic proteinase PCS1-like [Solanum lycopersicum]
c14700.graph_c0	54.3964	118.194	0	1.1896	up	--	Molecular Function: sequence-specific DNA binding transcription factor activity (GO:0003700);; Molecular Function: calmodulin binding (GO:0005516);; Biological Process: regulation of transcription, DNA-templated (GO:0006355);; Biological Process: response to chitin (GO:0010200);; Biological Process: defense response to bacterium (GO:0042742);; Molecular Function: sequence-specific DNA binding (GO…	--	Probable WRKY transcription factor 11 OS=Arabidopsis thaliana GN=WRKY11 PE=2 SV=2	DNA-binding protein NtWRKY3 [Nicotiana tabacum]
c17620.graph_c0	1.19958	5.68377	5.64248e-05	2.21948	up	--	Molecular Function: binding (GO:0005488);;	--	Uncharacterized proline-rich protein (Fragment) OS=Owenia fusiformis PE=4 SV=1	conserved hypothetical protein [Ricinus communis]
c28938.graph_c0	22.7843	288.632	0	3.72743	up	Posttranslational modification, protein turnover, chaperones	Biological Process: response to stress (GO:0006950);;	K13993|7e-57|rcu:RCOM_0497680|heat-shock protein, putative	16.9 kDa class I heat shock protein 3 OS=Oryza sativa subsp. japonica GN=HSP16.9C PE=2 SV=1	chaperone [Agave tequilana]
c42296.graph_c0	7.00503	16.0713	0.00535612	1.24777	up	--	--	--	--	unknown [Picea sitchensis]
c35724.graph_c0	10.9372	23.2526	4.0661e-10	1.15487	up	--	Cellular Component: intracellular (GO:0005622);; Molecular Function: zinc ion binding (GO:0008270);;	--	Probable salt tolerance-like protein At1g78600 OS=Arabidopsis thaliana GN=At1g78600 PE=1 SV=2	PREDICTED: salt tolerance protein [Vitis vinifera]
c42203.graph_c0	5.09391	12.7872	1.11022e-16	1.3944	up	Secondary metabolites biosynthesis, transport and catabolism	Molecular Function: oxidoreductase activity, acting on single donors with incorporation of molecular oxygen, incorporation of two atoms of oxygen (GO:0016702);;	K09840|0.0|vvi:100267016|hypothetical protein LOC100267016	9-cis-epoxycarotenoid dioxygenase NCED1, chloroplastic OS=Phaseolus vulgaris GN=NCED1 PE=2 SV=1	9-cis epoxycarotenoid dioxygenase [Scutellaria baicalensis]
c35577.graph_c0	4.80457	18.3783	0	1.99361	up	--	Molecular Function: binding (GO:0005488);; Cellular Component: cytoplasm (GO:0005737);; Biological Process: regulation of transcription, DNA-templated (GO:0006355);; Biological Process: signal transduction (GO:0007165);; Biological Process: response to red or far red light (GO:0009639);; Biological Process: post-embryonic development (GO:0009791);; Cellular Component: intracellular membrane-bound…	--	Zinc finger protein CONSTANS-LIKE 4 OS=Arabidopsis thaliana GN=COL4 PE=2 SV=2	predicted protein [Populus trichocarpa]
c37288.graph_c1	1.74664	3.41541	0.00736609	1.027	up	--	--	--	B3 domain-containing protein Os02g0683500 OS=Oryza sativa subsp. japonica GN=Os02g0683500 PE=2 SV=1	PREDICTED: B3 domain-containing transcription factor NGA1-like [Solanum lycopersicum]
c24944.graph_c0	6.92236	21.8411	5.55112e-16	1.71748	up	--	Biological Process: response to stress (GO:0006950);; Biological Process: response to chemical (GO:0042221);; Biological Process: cellular metabolic process (GO:0044237);; Biological Process: regulation of cellular process (GO:0050794);;	--	Heat shock factor protein HSF24 OS=Solanum peruvianum GN=HSF24 PE=2 SV=1	heat shock factor [Nicotiana tabacum]
c14716.graph_c0	2.6636	5.85449	3.4924e-05	1.19604	up	--	Biological Process: response to stress (GO:0006950);; Biological Process: phenylpropanoid biosynthetic process (GO:0009699);; Biological Process: single-organism cellular process (GO:0044763);; Molecular Function: O-hydroxycinnamoyltransferase activity (GO:0050737);; Biological Process: regulation of biological process (GO:0050789);;	K13065|0.0|vvi:100265530|hypothetical protein LOC100265530	Shikimate O-hydroxycinnamoyltransferase OS=Nicotiana tabacum GN=HST PE=1 SV=1	hydroxycinnamoyl-CoA:quinate hydroxycinnamoyltransferase [Cynara cardunculus]
c31476.graph_c1	4.24286	10.5055	0.00456056	1.35182	up	--	--	--	--	hypothetical protein M569_09994, partial [Genlisea aurea]
c31057.graph_c0	1.00261	5.14168	1.7439e-09	2.36504	up	--	--	--	Late embryogenesis abundant protein D-34 OS=Gossypium hirsutum PE=4 SV=1	PREDICTED: late embryogenesis abundant protein D-34-like [Cucumis sativus]
c14858.graph_c0	4.14843	9.21496	9.11788e-07	1.21364	up	--	Molecular Function: nucleic acid binding (GO:0003676);; Cellular Component: nucleus (GO:0005634);; Biological Process: pollen tube growth (GO:0009860);; Molecular Function: metal ion binding (GO:0046872);;	--	Protein TRANSPARENT TESTA 1 OS=Arabidopsis thaliana GN=TT1 PE=2 SV=1	PREDICTED: protein TRANSPARENT TESTA 1-like [Solanum lycopersicum]
c38430.graph_c0	4.02774	8.56828	1.89709e-08	1.15453	up	--	--	--	Dehydration-responsive element-binding protein 2A OS=Arabidopsis thaliana GN=DREB2A PE=1 SV=1	ERF transcription factor ERF1 [Camellia sinensis]
c27051.graph_c0	28.5642	331.41	0	3.60294	up	Posttranslational modification, protein turnover, chaperones	Molecular Function: ATP binding (GO:0005524);; Cellular Component: cell wall (GO:0005618);; Cellular Component: cytosol (GO:0005829);; Cellular Component: plasma membrane (GO:0005886);; Biological Process: protein folding (GO:0006457);; Biological Process: response to heat (GO:0009408);; Biological Process: defense response to bacterium (GO:0042742);; Biological Process: response to arsenic-conta…	K04079|1e-59|pop:POPTR_592912|hypothetical protein	Heat shock protein 83 OS=Ipomoea nil GN=HSP83A PE=2 SV=1	chaperone [Agave tequilana]
c21452.graph_c0	2.49817	21.4088	0	3.11768	up	Posttranslational modification, protein turnover, chaperones	Cellular Component: cytoplasm (GO:0005737);; Biological Process: response to stress (GO:0006950);;	K13993|1e-87|vvi:100263355|hypothetical protein LOC100263355	18.1 kDa class I heat shock protein OS=Pisum sativum GN=HSP18.1 PE=2 SV=1	PREDICTED: 17.6 kDa class I heat shock protein 3-like [Cucumis sativus]
c33885.graph_c0	9.92103	30.9936	0	1.70881	up	--	Biological Process: protein folding (GO:0006457);; Biological Process: response to heat (GO:0009408);; Biological Process: response to high light intensity (GO:0009644);; Biological Process: terpenoid biosynthetic process (GO:0016114);; Biological Process: response to hydrogen peroxide (GO:0042542);; Biological Process: positive regulation of transcription, DNA-templated (GO:0045893);;	--	--	PREDICTED: uncharacterized protein LOC101261956 [Solanum lycopersicum]
c35038.graph_c0	3.30128	6.4897	0.000193058	1.03826	up	--	Molecular Function: DNA binding (GO:0003677);; Molecular Function: sequence-specific DNA binding transcription factor activity (GO:0003700);; Biological Process: regulation of transcription, DNA-templated (GO:0006355);; Biological Process: determination of bilateral symmetry (GO:0009855);; Biological Process: leaf morphogenesis (GO:0009965);; Biological Process: meristem initiation (GO:0010014);;…	--	Protein CUP-SHAPED COTYLEDON 3 OS=Arabidopsis thaliana GN=NAC031 PE=1 SV=1	CUP-SHAPED COTYLEDON3 [Petunia x hybrida]
c17298.graph_c0	27.4187	136.338	0	2.38362	up	--	Cellular Component: plasma membrane (GO:0005886);; Cellular Component: chloroplast (GO:0009507);;	--	Putative nuclease HARBI1 OS=Homo sapiens GN=HARBI1 PE=1 SV=1	salt responsive protein 2 [Solanum lycopersicum]
c28011.graph_c0	15.3566	51.0607	0	1.80113	up	--	--	--	Zinc finger protein ZAT10 OS=Arabidopsis thaliana GN=ZAT10 PE=2 SV=1	zinc finger DNA-binding protein [Catharanthus roseus]
c44398.graph_c0	0	3.74627	8.39134e-07	5.05249	up	--	--	--	--	senescence-associated protein, partial [Auxenochlorella protothecoides]
c41801.graph_c0	9.03898	32.6474	0	1.91923	up	--	--	--	F-box protein At4g18380 OS=Arabidopsis thaliana GN=At4g18380 PE=2 SV=1	f-box family protein [Populus trichocarpa]
c33368.graph_c0	9.81007	21.7014	1.35447e-14	1.21354	up	--	--	--	Putative ribonuclease H protein At1g65750 OS=Arabidopsis thaliana GN=At1g65750 PE=3 SV=1	putative non-LTR retroelement reverse transcriptase [Arabidopsis thaliana]
c13669.graph_c0	3.14137	7.03616	2.55162e-07	1.22608	up	Posttranslational modification, protein turnover, chaperones	Molecular Function: ATP binding (GO:0005524);; Cellular Component: plasma membrane (GO:0005886);; Biological Process: ethylene biosynthetic process (GO:0009693);; Molecular Function: ATPase activity (GO:0016887);;	--	Probable mitochondrial chaperone bcs1 OS=Schizosaccharomyces pombe (strain 972 / ATCC 24843) GN=SPAC644.07 PE=2 SV=1	hypothetical protein M569_02272 [Genlisea aurea]
c32715.graph_c1	5.16178	10.1322	0.00283006	1.0336	up	--	Molecular Function: protein kinase activity (GO:0004672);; Molecular Function: signal transducer activity (GO:0004871);; Molecular Function: ATP binding (GO:0005524);; Cellular Component: heterotrimeric G-protein complex (GO:0005834);; Biological Process: DNA repair (GO:0006281);; Biological Process: protein phosphorylation (GO:0006468);; Biological Process: red, far-red light phototransduction (…	--	Protein SUPPRESSOR OF PHYA-105 1 OS=Arabidopsis thaliana GN=SPA1 PE=1 SV=1	unnamed protein product [Vitis vinifera]
c42336.graph_c0	2.76653	8.22237	0.00134513	1.60061	up	--	--	--	CYSTM1 family protein A OS=Arabidopsis thaliana GN=At2g41420 PE=3 SV=1	hypothetical protein M569_16883, partial [Genlisea aurea]
c37553.graph_c0	42.6774	189.854	0	2.22268	up	--	Biological Process: transcription, DNA-templated (GO:0006351);; Cellular Component: intracellular membrane-bounded organelle (GO:0043231);; Biological Process: regulation of cellular process (GO:0050794);;	--	Ethylene-responsive transcription factor 4 OS=Nicotiana sylvestris GN=ERF4 PE=2 SV=1	ethylene response factor 3 [Genlisea aurea]
c14543.graph_c0	14.3566	33.4533	0	1.28862	up	--	Cellular Component: extracellular region (GO:0005576);; Molecular Function: methyltransferase activity (GO:0008168);; Biological Process: methylation (GO:0032259);;	--	Putative protein TPRXL OS=Homo sapiens GN=TPRXL PE=5 SV=2	PREDICTED: uncharacterized protein LOC101256578 [Solanum lycopersicum]
c28056.graph_c0	6.94198	14.2587	3.3863e-09	1.10534	up	--	Molecular Function: aspartic-type endopeptidase activity (GO:0004190);; Cellular Component: endoplasmic reticulum (GO:0005783);; Biological Process: proteolysis (GO:0006508);; Biological Process: embryo development ending in seed dormancy (GO:0009793);; Biological Process: programmed cell death (GO:0012501);;	--	Aspartic proteinase PCS1 OS=Arabidopsis thaliana GN=PCS1 PE=2 SV=1	hypothetical protein PRUPE_ppa006030mg [Prunus persica]
c14077.graph_c0	7.7257	18.7094	8.77076e-15	1.34246	up	--	--	--	--	PREDICTED: uncharacterized protein LOC101261040 [Solanum lycopersicum]
c19699.graph_c0	2.05327	6.03846	7.42223e-05	1.59536	up	Posttranslational modification, protein turnover, chaperones	Cellular Component: mitochondrion (GO:0005739);; Biological Process: protein folding (GO:0006457);; Cellular Component: chloroplast (GO:0009507);; Biological Process: response to high light intensity (GO:0009644);; Biological Process: heat acclimation (GO:0010286);; Biological Process: response to hydrogen peroxide (GO:0042542);;	--	26.5 kDa heat shock protein, mitochondrial OS=Arabidopsis thaliana GN=HSP26.5 PE=2 SV=1	PREDICTED: 26.5 kDa heat shock protein, mitochondrial [Vitis vinifera]
c39566.graph_c0	100.256	438.773	0	2.20019	up	--	Biological Process: cellular process (GO:0009987);; Biological Process: single-organism transport (GO:0044765);; Molecular Function: metal ion binding (GO:0046872);;	--	Zinc finger CCCH domain-containing protein 29 OS=Arabidopsis thaliana GN=At2g40140 PE=2 SV=1	PREDICTED: zinc finger CCCH domain-containing protein 29-like isoform 3 [Solanum lycopersicum]
c43630.graph_c0	0.153536	4.36482	2.499e-05	3.97576	up	--	Biological Process: response to stress (GO:0006950);; Biological Process: response to abiotic stimulus (GO:0009628);;	--	--	PREDICTED: uncharacterized protein LOC101248125 [Solanum lycopersicum]
c34264.graph_c0	8.21341	37.1239	0	2.2398	up	Inorganic ion transport and metabolism	Cellular Component: cytosol (GO:0005829);; Biological Process: protein folding (GO:0006457);; Biological Process: response to heat (GO:0009408);; Biological Process: response to high light intensity (GO:0009644);; Molecular Function: L-ascorbate peroxidase activity (GO:0016688);; Molecular Function: heme binding (GO:0020037);; Biological Process: response to hydrogen peroxide (GO:0042542);; Biolo…	K00434|1e-161|pop:POPTR_1103794|hypothetical protein	L-ascorbate peroxidase 2, cytosolic OS=Arabidopsis thaliana GN=APX2 PE=2 SV=3	PREDICTED: L-ascorbate peroxidase 2, cytosolic-like [Solanum lycopersicum]
c35562.graph_c0	88.3792	173.806	0	1.04612	up	--	--	K09286|2e-91|vvi:100245515|hypothetical protein LOC100245515	Ethylene-responsive transcription factor RAP2-4 OS=Arabidopsis thaliana GN=RAP2-4 PE=1 SV=1	dehydration-responsive element-binding protein DREB4 [Solanum tuberosum]
c32878.graph_c0	1.10272	6.30999	0	2.54382	up	--	--	--	Late embryogenesis abundant protein D-34 OS=Gossypium hirsutum PE=4 SV=1	PREDICTED: late embryogenesis abundant protein D-34-like [Brachypodium distachyon]
c34131.graph_c0	1.00737	2.83655	2.69665e-05	1.53852	up	Amino acid transport and metabolism	Molecular Function: transporter activity (GO:0005215);; Cellular Component: plasma membrane (GO:0005886);; Biological Process: oligopeptide transport (GO:0006857);; Cellular Component: integral component of membrane (GO:0016021);;	--	Probable nitrite transporter At1g68570 OS=Arabidopsis thaliana GN=At1g68570 PE=2 SV=1	PREDICTED: probable nitrite transporter At1g68570-like [Solanum lycopersicum]
c14764.graph_c0	3.2757	11.9086	1.04361e-14	1.91443	up	--	--	--	Transcription factor TGA1 OS=Arabidopsis thaliana GN=TGA1 PE=1 SV=2	PREDICTED: transcription factor TGA4-like [Cucumis sativus]
c35831.graph_c0	66.541	130.214	3.33067e-16	1.03875	up	--	--	--	Rho GTPase-activating protein gacK OS=Dictyostelium discoideum GN=gacK PE=3 SV=1	hypothetical protein PRUPE_ppa005088mg [Prunus persica]
c41921.graph_c0	8.69497	22.8648	3.58713e-13	1.45822	up	--	--	--	--	PREDICTED: uncharacterized protein LOC101252465 [Solanum lycopersicum]
c26183.graph_c1	3.30477	10.8043	0.000339617	1.73211	up	--	Cellular Component: plant-type cell wall (GO:0009505);; Biological Process: response to brassinosteroid (GO:0009741);;	--	--	phi-1 [Nicotiana tabacum]
c30488.graph_c0	30.1198	61.3972	1.80933e-12	1.0961	up	--	--	--	Sigma factor binding protein 1, chloroplastic OS=Arabidopsis thaliana GN=SIB1 PE=1 SV=1	predicted protein [Populus trichocarpa]
c42124.graph_c0	1.23783	31.3359	0	4.64076	up	Posttranslational modification, protein turnover, chaperones	Cellular Component: mitochondrion (GO:0005739);; Cellular Component: peroxisomal matrix (GO:0005782);; Biological Process: protein folding (GO:0006457);; Biological Process: response to heat (GO:0009408);; Biological Process: response to high light intensity (GO:0009644);; Biological Process: response to hydrogen peroxide (GO:0042542);;	--	15.7 kDa heat shock protein, peroxisomal OS=Arabidopsis thaliana GN=HSP15.7 PE=2 SV=1	PREDICTED: 15.7 kDa heat shock protein, peroxisomal-like [Solanum lycopersicum]
c42223.graph_c0	4.34867	10.3525	0.000934782	1.30208	up	--	--	--	--	hypothetical protein PRUPE_ppa021264mg [Prunus persica]
c35754.graph_c0	6.74412	32.4797	0	2.32342	up	--	Cellular Component: nucleus (GO:0005634);; Biological Process: regulation of transcription, DNA-templated (GO:0006355);; Biological Process: regulation of translation (GO:0006417);; Cellular Component: plastid (GO:0009536);; Biological Process: response to ethylene (GO:0009723);; Biological Process: auxin-activated signaling pathway (GO:0009734);; Biological Process: post-embryonic development (G…	--	Auxin-induced protein 22B OS=Vigna radiata var. radiata GN=AUX22B PE=2 SV=1	PREDICTED: auxin-induced protein 22B-like [Glycine max]
c38275.graph_c1	208.282	1217.29	0	2.61756	up	Posttranslational modification, protein turnover, chaperones	Molecular Function: ATP binding (GO:0005524);; Biological Process: response to stress (GO:0006950);; Molecular Function: 2-alkenal reductase [NAD(P)] activity (GO:0032440);; Biological Process: oxidation-reduction process (GO:0055114);;	K03283|0.0|vvi:100259551|similar to HSC70-1 (heat shock cognate 70 kDa protein 1)	Probable mediator of RNA polymerase II transcription subunit 37c OS=Arabidopsis thaliana GN=MED37C PE=1 SV=1	PREDICTED: heat shock cognate 70 kDa protein 2-like [Cicer arietinum]
c39779.graph_c1	21.9241	49.8373	0	1.25494	up	--	Cellular Component: mitochondrion (GO:0005739);; Cellular Component: chloroplast (GO:0009507);;	--	--	Cell wall-associated hydrolase, partial [Medicago truncatula]
c24222.graph_c0	4.52075	10.3691	3.93811e-07	1.2592	up	--	Cellular Component: intracellular membrane-bounded organelle (GO:0043231);;	--	--	PREDICTED: uncharacterized protein LOC101245084 isoform 1 [Solanum lycopersicum]
c37675.graph_c0	28.6389	98.5704	0	1.85196	up	--	Molecular Function: calcium ion binding (GO:0005509);; Cellular Component: peroxisome (GO:0005777);;	K13448|1e-72|pop:POPTR_562236|hypothetical protein	Calmodulin-like protein 7 OS=Arabidopsis thaliana GN=CML7 PE=2 SV=1	calcium-binding protein [Lotus japonicus]
c40592.graph_c0	68.6995	146.443	9.99201e-16	1.161	up	Posttranslational modification, protein turnover, chaperones	Molecular Function: ATP binding (GO:0005524);; Cellular Component: cell wall (GO:0005618);; Cellular Component: nucleolus (GO:0005730);; Cellular Component: vacuole (GO:0005773);; Cellular Component: endoplasmic reticulum lumen (GO:0005788);; Cellular Component: plasma membrane (GO:0005886);; Biological Process: response to heat (GO:0009408);; Biological Process: polar nucleus fusion (GO:0010197)…	K09490|2e-98|vvi:100251379|hypothetical protein LOC100251379	Luminal-binding protein 5 OS=Nicotiana tabacum GN=BIP5 PE=2 SV=1	BiP-isoform D [Glycine max]
c16367.graph_c0	1.20901	3.48112	2.43728e-08	1.5788	up	--	Molecular Function: ion binding (GO:0043167);;	--	U-box domain-containing protein 19 OS=Arabidopsis thaliana GN=PUB19 PE=2 SV=1	PREDICTED: U-box domain-containing protein 19-like [Solanum lycopersicum]
c32845.graph_c0	1.25845	4.45213	5.69895e-08	1.86049	up	--	Cellular Component: ubiquitin ligase complex (GO:0000151);; Molecular Function: ubiquitin-protein ligase activity (GO:0004842);; Biological Process: protein ubiquitination (GO:0016567);;	--	E3 ubiquitin-protein ligase PUB23 OS=Arabidopsis thaliana GN=PUB23 PE=1 SV=1	Spotted leaf protein, putative [Ricinus communis]
c27121.graph_c0	8.43197	19.6484	9.57123e-13	1.28668	up	--	Biological Process: response to stress (GO:0006950);; Biological Process: response to abiotic stimulus (GO:0009628);; Biological Process: response to hormone (GO:0009725);; Biological Process: response to oxygen-containing compound (GO:1901700);;	K09422|1e-109|vvi:100257755|hypothetical protein LOC100257755	Myb-related protein 306 OS=Antirrhinum majus GN=MYB306 PE=2 SV=1	Myb domain protein 30, putative [Theobroma cacao]
c15609.graph_c0	12.6458	39.151	0	1.69907	up	Amino acid transport and metabolism	Biological Process: transport (GO:0006810);; Cellular Component: membrane (GO:0016020);;	--	Probable peptide/nitrate transporter At1g22540 OS=Arabidopsis thaliana GN=At1g22540 PE=2 SV=1	PREDICTED: probable peptide/nitrate transporter At1g22540-like [Solanum lycopersicum]
c28870.graph_c0	4.00298	7.83952	7.66681e-05	1.03363	up	--	--	--	--	PREDICTED: F-box protein PP2-B10-like [Setaria italica]
c36545.graph_c0	15.4448	45.8126	0	1.63826	up	--	--	--	Axoneme-associated protein mst101(2) OS=Drosophila hydei GN=mst101(2) PE=1 SV=1	Uncharacterized protein isoform 1 [Theobroma cacao]
c22803.graph_c0	2.05615	5.57967	4.52651e-06	1.49079	up	--	Molecular Function: DNA binding (GO:0003677);; Molecular Function: sequence-specific DNA binding transcription factor activity (GO:0003700);; Molecular Function: protein binding (GO:0005515);; Cellular Component: nucleus (GO:0005634);; Cellular Component: mitochondrion (GO:0005739);; Biological Process: cell death (GO:0008219);; Biological Process: chloroplast organization (GO:0009658);; Cellular…	--	Cyclic dof factor 1 OS=Arabidopsis thaliana GN=CDF1 PE=1 SV=2	unnamed protein product [Vitis vinifera]
c14596.graph_c0	11.3528	45.6523	0	2.07372	up	--	Biological Process: transcription, DNA-templated (GO:0006351);;	--	Dehydration-responsive element-binding protein 3 OS=Arabidopsis thaliana GN=DREB3 PE=2 SV=1	PREDICTED: dehydration-responsive element-binding protein 3-like [Fragaria vesca subsp. vesca]
c16927.graph_c0	2.90017	9.60155	3.33067e-16	1.78542	up	--	Cellular Component: extracellular region (GO:0005576);; Cellular Component: anchored component of membrane (GO:0031225);; Biological Process: response to other organism (GO:0051707);;	--	Thaumatin-like protein 1 OS=Pyrus pyrifolia GN=TL1 PE=1 SV=1	PREDICTED: thaumatin-like protein 1a [Vitis vinifera]
c36083.graph_c0	16.1517	64.7206	0	2.07114	up	RNA processing and modification	Biological Process: MAPK cascade (GO:0000165);; Biological Process: nuclear-transcribed mRNA poly(A) tail shortening (GO:0000289);; Biological Process: respiratory burst involved in defense response (GO:0002679);; Molecular Function: nucleic acid binding (GO:0003676);; Molecular Function: poly(A)-specific ribonuclease activity (GO:0004535);; Cellular Component: nucleus (GO:0005634);; Biological P…	--	Probable CCR4-associated factor 1 homolog 11 OS=Arabidopsis thaliana GN=CAF1-11 PE=2 SV=1	CCR4 associated factor 1-related protein [Capsicum annuum]
c29911.graph_c1	1.86771	8.21734	1.1447e-11	2.17015	up	--	Biological Process: cellular process (GO:0009987);;	--	Ethylene-responsive transcription factor ERF106 OS=Arabidopsis thaliana GN=ERF106 PE=2 SV=1	ethylene response factor 4 [Solanum lycopersicum]
c38694.graph_c0	5.74496	11.3634	7.2205e-06	1.04903	up	--	Molecular Function: N-acetyltransferase activity (GO:0008080);;	--	--	PREDICTED: uncharacterized protein LOC100244789 [Vitis vinifera]
c34748.graph_c0	109.029	269.359	0	1.37507	up	--	--	--	--	PREDICTED: uncharacterized protein LOC101268511 [Solanum lycopersicum]
c33233.graph_c0	13.4972	32.804	1.06581e-14	1.34753	up	--	Biological Process: lipid transport (GO:0006869);; Molecular Function: lipid binding (GO:0008289);;	--	Putative lipid-binding protein At4g00165 OS=Arabidopsis thaliana GN=At4g00165 PE=2 SV=1	PREDICTED: putative lipid-binding protein At4g00165-like [Solanum lycopersicum]
c39135.graph_c0	2.24703	8.72212	5.55112e-16	2.00747	up	--	Molecular Function: protein kinase activity (GO:0004672);; Biological Process: cellular process (GO:0009987);;	--	Serine/threonine-protein kinase BCK1/SLK1/SSP31 OS=Saccharomyces cerevisiae (strain ATCC 204508 / S288c) GN=BCK1 PE=1 SV=1	PREDICTED: mitogen-activated protein kinase kinase kinase 3-like [Solanum lycopersicum]
c38550.graph_c0	55.3916	117.933	2.60537e-11	1.15759	up	--	Molecular Function: DNA binding (GO:0003677);; Molecular Function: sequence-specific DNA binding transcription factor activity (GO:0003700);; Cellular Component: nucleus (GO:0005634);; Biological Process: regulation of transcription, DNA-templated (GO:0006355);; Biological Process: ethylene-activated signaling pathway (GO:0009873);;	--	Ethylene-responsive transcription factor 12 OS=Arabidopsis thaliana GN=ERF12 PE=2 SV=1	PREDICTED: ethylene-responsive transcription factor 12-like [Vitis vinifera]
c33418.graph_c0	3.3116	7.07053	3.82152e-09	1.16024	up	--	Cellular Component: mitochondrion (GO:0005739);;	--	--	unnamed protein product [Vitis vinifera]
c33969.graph_c0	0.166767	2.52851	6.01244e-05	3.47095	up	Posttranslational modification, protein turnover, chaperones	Molecular Function: ATP binding (GO:0005524);; Cellular Component: cell wall (GO:0005618);; Cellular Component: plasma membrane (GO:0005886);; Biological Process: response to heat (GO:0009408);; Cellular Component: chloroplast (GO:0009507);; Molecular Function: 2-alkenal reductase [NAD(P)] activity (GO:0032440);; Biological Process: oxidation-reduction process (GO:0055114);;	K03283|1e-132|rcu:RCOM_1442270|heat shock protein, putative (EC:1.3.1.74)	Heat shock cognate 70 kDa protein OS=Petunia hybrida GN=HSP70 PE=2 SV=1	heat-shock protein 70 [Hevea brasiliensis]
c23743.graph_c1	2.69838	8.18255	1.87331e-06	1.64449	up	--	Molecular Function: methyltransferase activity (GO:0008168);;	--	3&apos;-hydroxy-N-methyl-(S)-coclaurine 4&apos;-O-methyltransferase OS=Coptis japonica PE=1 SV=1	O-methyltransferase [Medicago truncatula]
c16350.graph_c0	7.6172	15.7732	3.40664e-09	1.11687	up	--	--	--	--	PREDICTED: uncharacterized protein LOC101508712 [Cicer arietinum]
c26702.graph_c0	5.96415	12.7956	1.06873e-07	1.1658	up	--	Molecular Function: nucleotide binding (GO:0000166);; Cellular Component: nucleus (GO:0005634);; Biological Process: plant-type cell wall modification (GO:0009827);; Biological Process: pollen tube growth (GO:0009860);; Molecular Function: anion binding (GO:0043168);; Cellular Component: plastid part (GO:0044435);; Biological Process: mucilage biosynthetic process involved in seed coat developmen…	--	Proline-rich receptor-like protein kinase PERK8 OS=Arabidopsis thaliana GN=PERK8 PE=1 SV=1	PREDICTED: uncharacterized protein LOC101246948 [Solanum lycopersicum]
c14343.graph_c0	61.4005	171.791	0	1.55368	up	--	--	--	Putative SERF-like protein OS=Drosophila melanogaster GN=CG17931 PE=3 SV=1	PREDICTED: uncharacterized protein LOC100262707 [Vitis vinifera]
c31323.graph_c0	5.03079	14.6197	1.02817e-11	1.59743	up	--	Biological Process: respiratory burst involved in defense response (GO:0002679);; Cellular Component: nucleolus (GO:0005730);; Biological Process: ethylene-activated signaling pathway (GO:0009873);; Biological Process: response to chitin (GO:0010200);; Biological Process: proline transport (GO:0015824);; Biological Process: intracellular signal transduction (GO:0035556);;	--	--	unnamed protein product [Nicotiana tabacum]
c42003.graph_c0	8.27292	21.6025	0	1.4515	up	Cell wall/membrane/envelope biogenesis	Cellular Component: Golgi apparatus (GO:0005794);; Biological Process: response to oxidative stress (GO:0006979);; Biological Process: abscisic acid-activated signaling pathway (GO:0009738);; Biological Process: carbohydrate biosynthetic process (GO:0016051);; Biological Process: endoplasmic reticulum unfolded protein response (GO:0030968);; Biological Process: intracellular signal transduction (…	--	Probable galacturonosyltransferase-like 10 OS=Arabidopsis thaliana GN=GATL10 PE=2 SV=1	PREDICTED: probable galacturonosyltransferase-like 10-like [Solanum lycopersicum]
c33394.graph_c0	2.4021	6.25979	6.8905e-05	1.43089	up	--	Biological Process: response to bacterium (GO:0009617);; Biological Process: innate immune response (GO:0045087);; Biological Process: cellular response to stimulus (GO:0051716);;	K13456|3e-84|pop:POPTR_709976|hypothetical protein	RPM1-interacting protein 4 OS=Arabidopsis thaliana GN=RIN4 PE=1 SV=1	predicted protein [Populus trichocarpa]
c21581.graph_c0	0.863005	9.48653	4.93099e-09	3.29983	up	--	--	--	--	beta-amylase 1, chloroplastic [Genlisea aurea]
c35936.graph_c0	4.01228	15.2337	0	1.9886	up	Posttranslational modification, protein turnover, chaperones	Molecular Function: ATP binding (GO:0005524);; Cellular Component: cytoplasm (GO:0005737);; Biological Process: protein folding (GO:0006457);; Biological Process: response to high light intensity (GO:0009644);; Biological Process: heat acclimation (GO:0010286);; Molecular Function: 2-alkenal reductase [NAD(P)] activity (GO:0032440);; Biological Process: response to hydrogen peroxide (GO:0042542);…	--	Heat shock 70 kDa protein 8 OS=Arabidopsis thaliana GN=HSP70-8 PE=2 SV=1	predicted protein [Populus trichocarpa]
c31958.graph_c0	1.38536	7.479	0	2.46931	up	--	Molecular Function: DNA binding (GO:0003677);; Biological Process: regulation of transcription, DNA-templated (GO:0006355);; Biological Process: response to oxygen-containing compound (GO:1901700);;	--	NAC domain-containing protein 72 OS=Arabidopsis thaliana GN=NAC072 PE=2 SV=1	NAC domain class transcription factor isoform 1 [Theobroma cacao]
c18913.graph_c0	6.921	31.4297	0	2.23965	up	--	--	--	Ethylene-responsive transcription factor 5 OS=Nicotiana tabacum GN=ERF5 PE=2 SV=1	ethylene response factor 11 [Actinidia deliciosa]
c37348.graph_c0	60.0412	167.487	0	1.55015	up	--	Biological Process: response to stress (GO:0006950);; Biological Process: response to abiotic stimulus (GO:0009628);;	--	--	PREDICTED: uncharacterized protein LOC100255095 [Vitis vinifera]
c24993.graph_c0	5.75329	20.1303	0	1.87164	up	--	Molecular Function: nucleotide binding (GO:0000166);; Molecular Function: protein serine/threonine kinase activity (GO:0004674);; Biological Process: protein phosphorylation (GO:0006468);;	--	Mitogen-activated protein kinase kinase kinase NPK1 OS=Nicotiana tabacum GN=NPK1 PE=1 SV=1	PREDICTED: mitogen-activated protein kinase kinase kinase ANP1-like [Solanum lycopersicum]
c42172.graph_c0	6.44269	14.4134	3.6011e-07	1.22421	up	--	--	--	--	PREDICTED: uncharacterized protein LOC101266924 isoform 1 [Solanum lycopersicum]
c37791.graph_c0	10.9917	25.2709	0	1.27002	up	Energy production and conversion	Molecular Function: phosphoenolpyruvate carboxykinase (ATP) activity (GO:0004612);; Molecular Function: ATP binding (GO:0005524);; Biological Process: gluconeogenesis (GO:0006094);; Molecular Function: kinase activity (GO:0016301);; Biological Process: phosphorylation (GO:0016310);;	K01610|0.0|osa:4332293|Os03g0255500	Phosphoenolpyruvate carboxykinase [ATP] OS=Arabidopsis thaliana GN=PCKA PE=1 SV=1	PREDICTED: phosphoenolpyruvate carboxykinase [ATP]-like [Cicer arietinum]
c31802.graph_c0	150.004	294.565	0	1.04394	up	--	Biological Process: response to UV (GO:0009411);; Biological Process: flavonoid biosynthetic process (GO:0009813);;	--	Early light-induced protein 1, chloroplastic OS=Arabidopsis thaliana GN=ELIP1 PE=1 SV=1	putative early light induced protein [Arachis hypogaea]
c25025.graph_c0	0.445463	4.0806	0.00184784	2.9132	up	--	Biological Process: signal transduction (GO:0007165);; Biological Process: response to endogenous stimulus (GO:0009719);; Biological Process: response to organic substance (GO:0010033);; Biological Process: regulation of defense response (GO:0031347);; Biological Process: innate immune response (GO:0045087);; Biological Process: response to other organism (GO:0051707);; Biological Process: respon…	--	--	Avr9/Cf-9 rapidly elicited protein 169 [Nicotiana tabacum]
c25374.graph_c0	1.82693	7.6463	4.20814e-09	2.09256	up	--	--	--	--	predicted protein [Populus trichocarpa]
c42384.graph_c0	0.744478	5.78498	4.83873e-05	2.80914	up	--	--	--	--	PREDICTED: uncharacterized protein LOC101263595 [Solanum lycopersicum]
c35988.graph_c0	15.8113	30.2862	5.88581e-09	1.0059	up	--	--	--	Protein LURP-one-related 12 OS=Arabidopsis thaliana GN=At3g15810 PE=2 SV=1	hypothetical protein PRUPE_ppa011580mg [Prunus persica]
c31181.graph_c0	0.653961	5.80977	0	3.14716	up	Cell wall/membrane/envelope biogenesis	Cellular Component: cytoplasm (GO:0005737);; Biological Process: galactose metabolic process (GO:0006012);; Biological Process: response to heat (GO:0009408);; Biological Process: response to cold (GO:0009409);; Biological Process: response to high light intensity (GO:0009644);; Biological Process: carbohydrate biosynthetic process (GO:0016051);; Biological Process: response to hydrogen peroxide …	--	Galactinol synthase 2 OS=Solanum lycopersicum GN=GOLS2 PE=2 SV=1	predicted protein [Populus trichocarpa]
c32781.graph_c0	3.94522	10.3746	1.17069e-09	1.4546	up	--	Cellular Component: chloroplast thylakoid (GO:0009534);; Cellular Component: chloroplast envelope (GO:0009941);; Biological Process: mRNA modification (GO:0016556);;	--	Beta-carotene isomerase D27, chloroplastic OS=Oryza sativa subsp. japonica GN=D27 PE=1 SV=1	Uncharacterized protein isoform 1 [Theobroma cacao]
c18129.graph_c1	8.40957	40.5096	0	2.30848	up	--	Biological Process: response to wounding (GO:0009611);; Biological Process: response to fungus (GO:0009620);; Biological Process: jasmonic acid biosynthetic process (GO:0009695);; Biological Process: response to jasmonic acid (GO:0009753);; Biological Process: ethylene-activated signaling pathway (GO:0009873);; Biological Process: response to chitin (GO:0010200);;	--	--	uncharacterized protein [Arabidopsis thaliana]
c38550.graph_c1	76.0135	191.328	0	1.39968	up	--	Biological Process: cellular process (GO:0009987);;	--	--	PREDICTED: ethylene-responsive transcription factor 12-like [Vitis vinifera]
c33652.graph_c0	12.1279	26.3983	1.79856e-14	1.19043	up	--	Biological Process: circadian rhythm (GO:0007623);; Biological Process: response to abiotic stimulus (GO:0009628);;	--	--	uncharacterized protein [Arabidopsis thaliana]
c37809.graph_c0	1.60738	6.95371	0	2.16058	up	--	Molecular Function: protein serine/threonine kinase activity (GO:0004674);; Cellular Component: nucleus (GO:0005634);; Biological Process: gravitropism (GO:0009630);; Biological Process: auxin polar transport (GO:0009926);; Biological Process: phosphorylation (GO:0016310);; Biological Process: root development (GO:0048364);; Biological Process: cotyledon development (GO:0048825);;	--	Protein kinase G11A OS=Oryza sativa subsp. indica GN=OsI_021818 PE=2 SV=1	PREDICTED: protein kinase PINOID 2-like [Solanum lycopersicum]
c39179.graph_c0	2.56079	7.20754	7.08696e-10	1.55005	up	--	--	--	U-box domain-containing protein 28 OS=Arabidopsis thaliana GN=PUB28 PE=1 SV=1	photoperiod responsive protein [Solanum tuberosum subsp. andigenum]
c17561.graph_c0	3.63224	7.36514	5.96621e-05	1.08269	up	Replication, recombination and repair	Biological Process: cellular process (GO:0009987);; Biological Process: macromolecule metabolic process (GO:0043170);; Biological Process: primary metabolic process (GO:0044238);; Molecular Function: organic cyclic compound binding (GO:0097159);; Molecular Function: heterocyclic compound binding (GO:1901363);;	--	Transposon Ty3-G Gag-Pol polyprotein OS=Saccharomyces cerevisiae (strain ATCC 204508 / S288c) GN=TY3B-G PE=1 SV=3	PREDICTED: uncharacterized protein LOC100788433 [Glycine max]
c36275.graph_c0	3.32675	7.66826	3.28571e-06	1.26458	up	--	Biological Process: response to organic substance (GO:0010033);; Biological Process: regulation of cellular process (GO:0050794);; Biological Process: cellular response to stimulus (GO:0051716);; Biological Process: response to oxygen-containing compound (GO:1901700);;	--	--	PREDICTED: uncharacterized protein LOC101255885 [Solanum lycopersicum]
c43624.graph_c0	0.112444	1.49176	0.000639237	3.28431	up	--	Biological Process: response to light stimulus (GO:0009416);;	--	Zinc finger protein CONSTANS-LIKE 2 OS=Arabidopsis thaliana GN=COL2 PE=1 SV=1	Zinc finger protein CONSTANS-LIKE 2 [Theobroma cacao]
c35531.graph_c0	16.2805	38.8684	8.49473e-11	1.3197	up	--	Molecular Function: calmodulin-dependent protein kinase activity (GO:0004683);; Molecular Function: protein binding (GO:0005515);; Molecular Function: ATP binding (GO:0005524);; Cellular Component: plasma membrane (GO:0005886);; Biological Process: protein phosphorylation (GO:0006468);; Biological Process: stomatal movement (GO:0010118);; Biological Process: calcium-mediated signaling (GO:0019722…	--	CBL-interacting serine/threonine-protein kinase 12 OS=Arabidopsis thaliana GN=CIPK12 PE=1 SV=1	hypothetical protein M569_13134, partial [Genlisea aurea]
c42258.graph_c0	4.56899	10.2021	1.70776e-06	1.22054	up	Inorganic ion transport and metabolism	--	K01674|8e-87|pop:POPTR_255529|hypothetical protein	Bifunctional monodehydroascorbate reductase and carbonic anhydrase nectarin-3 OS=Nicotiana langsdorffii x Nicotiana sanderae GN=NEC3 PE=1 SV=1	PREDICTED: bifunctional monodehydroascorbate reductase and carbonic anhydrase nectarin-3-like [Glycine max]
c36023.graph_c0	39.4388	76.8401	8.99281e-15	1.03216	up	--	Cellular Component: intracellular (GO:0005622);; Molecular Function: zinc ion binding (GO:0008270);; Molecular Function: kinase activity (GO:0016301);; Biological Process: phosphorylation (GO:0016310);;	--	Salt tolerance protein OS=Arabidopsis thaliana GN=STO PE=1 SV=1	CONSTANS interacting protein 1 [Solanum lycopersicum]
c14375.graph_c0	44.9797	118.297	0	1.46486	up	Transcription	Cellular Component: nucleolus (GO:0005730);; Cellular Component: cytoplasm (GO:0005737);; Molecular Function: sequence-specific DNA binding (GO:0043565);;	K03627|2e-77|pop:POPTR_746459|hypothetical protein	Multiprotein-bridging factor 1b OS=Arabidopsis thaliana GN=MBF1B PE=2 SV=1	PREDICTED: multiprotein-bridging factor 1b-like [Solanum lycopersicum]
c17744.graph_c0	7.61143	37.3939	0	2.35935	up	--	Molecular Function: dicarboxylic acid transmembrane transporter activity (GO:0005310);; Biological Process: dicarboxylic acid transport (GO:0006835);; Biological Process: mitochondrial transport (GO:0006839);; Cellular Component: integral component of membrane (GO:0016021);; Cellular Component: mitochondrial membrane (GO:0031966);; Biological Process: transmembrane transport (GO:0055085);;	--	Mitochondrial uncoupling protein 5 OS=Arabidopsis thaliana GN=PUMP5 PE=2 SV=1	mitochondrial dicarboxylate carrier protein, putative [Ricinus communis]
c24706.graph_c0	2.80228	34.5747	0	3.67044	up	--	Biological Process: response to stress (GO:0006950);; Biological Process: response to abiotic stimulus (GO:0009628);;	--	Zinc finger protein AZF2 OS=Arabidopsis thaliana GN=AZF2 PE=2 SV=1	hypothetical protein PRUPE_ppa009924mg [Prunus persica]
c34703.graph_c1	2.32997	4.88899	0.000283104	1.1292	up	Posttranslational modification, protein turnover, chaperones	Cellular Component: mitochondrion (GO:0005739);; Biological Process: respiratory chain complex IV assembly (GO:0008535);; Molecular Function: heme transporter activity (GO:0015232);; Biological Process: heme transport (GO:0015886);; Cellular Component: membrane (GO:0016020);; Biological Process: cytochrome complex assembly (GO:0017004);;	--	Putative cytochrome c biosynthesis ccmC-like mitochondrial protein OS=Arabidopsis thaliana GN=CCMC PE=2 SV=4	unknown [Lotus japonicus]
c37037.graph_c0	28.283	86.5989	0	1.68405	up	--	Molecular Function: protein binding (GO:0005515);; Cellular Component: mitochondrion (GO:0005739);; Biological Process: response to oxidative stress (GO:0006979);; Biological Process: response to absence of light (GO:0009646);; Biological Process: response to salicylic acid (GO:0009751);; Biological Process: defense response to bacterium, incompatible interaction (GO:0009816);; Biological Process…	--	Nematode resistance protein-like HSPRO2 OS=Arabidopsis thaliana GN=HSPRO2 PE=1 SV=1	hypothetical protein M569_16247, partial [Genlisea aurea]
c31215.graph_c0	1.3897	6.34511	6.69788e-10	2.21306	up	Transcription	Molecular Function: transcription regulatory region sequence-specific DNA binding (GO:0000976);; Molecular Function: sequence-specific DNA binding transcription factor activity (GO:0003700);; Cellular Component: nucleus (GO:0005634);; Biological Process: regulation of transcription, DNA-templated (GO:0006355);; Biological Process: response to auxin (GO:0009733);;	--	Homeobox-leucine zipper protein ATHB-40 OS=Arabidopsis thaliana GN=ATHB-40 PE=2 SV=3	PREDICTED: homeobox-leucine zipper protein ATHB-40-like [Solanum lycopersicum]
c33411.graph_c1	11.6805	22.7262	1.99338e-07	1.02717	up	Posttranslational modification, protein turnover, chaperones	Cellular Component: cytoplasm (GO:0005737);; Biological Process: circadian rhythm (GO:0007623);; Biological Process: response to karrikin (GO:0080167);;	--	Chaperone protein ClpB1 OS=Oryza sativa subsp. japonica GN=CLPB1 PE=2 SV=1	PREDICTED: uncharacterized protein LOC101262825 [Solanum lycopersicum]
c36525.graph_c0	11.0469	34.1358	0	1.69534	up	--	Biological Process: transcription, DNA-templated (GO:0006351);; Biological Process: response to chitin (GO:0010200);;	--	Ethylene-responsive transcription factor ERF061 OS=Arabidopsis thaliana GN=ERF061 PE=2 SV=1	PREDICTED: ethylene-responsive transcription factor ERF061-like [Solanum lycopersicum]
c31402.graph_c0	56.8816	219.365	0	2.01702	up	--	Cellular Component: nucleus (GO:0005634);; Biological Process: regulation of transcription, DNA-templated (GO:0006355);; Biological Process: regulation of translation (GO:0006417);; Cellular Component: plastid (GO:0009536);; Biological Process: response to ethylene (GO:0009723);; Biological Process: auxin-activated signaling pathway (GO:0009734);; Biological Process: post-embryonic development (G…	--	Auxin-induced protein 22D OS=Vigna radiata var. radiata GN=AUX22D PE=2 SV=1	auxin-induced AUX/IAA1 [Antirrhinum majus]
c32752.graph_c0	8.67485	20.1332	2.40356e-09	1.27846	up	--	Biological Process: response to stress (GO:0006950);; Biological Process: response to abiotic stimulus (GO:0009628);; Biological Process: response to hormone (GO:0009725);; Biological Process: cellular process (GO:0009987);; Biological Process: response to oxygen-containing compound (GO:1901700);;	K09561|4e-57|vvi:100248721|hypothetical protein LOC100248721	E3 ubiquitin-protein ligase CHIP OS=Arabidopsis thaliana GN=CHIP PE=1 SV=1	PREDICTED: E3 ubiquitin-protein ligase CHIP-like [Glycine max]
c22056.graph_c2	97.9463	294.65	0	1.65681	up	Posttranslational modification, protein turnover, chaperones	Molecular Function: ATP binding (GO:0005524);; Cellular Component: cell wall (GO:0005618);; Cellular Component: nucleolus (GO:0005730);; Cellular Component: mitochondrion (GO:0005739);; Cellular Component: Golgi apparatus (GO:0005794);; Cellular Component: cytosol (GO:0005829);; Cellular Component: plasma membrane (GO:0005886);; Biological Process: protein folding (GO:0006457);; Biological Proces…	K04079|1e-55|ath:AT5G56030|HSP81-2 (HEAT SHOCK PROTEIN 81-2)	Heat shock protein 90-2 OS=Arabidopsis thaliana GN=HSP90-2 PE=1 SV=1	fiber protein Fb9 [Gossypium barbadense]
c38750.graph_c0	18.2966	37.3057	4.81837e-14	1.09698	up	--	Biological Process: metabolic process (GO:0008152);; Molecular Function: transferase activity, transferring hexosyl groups (GO:0016758);;	--	UDP-glycosyltransferase 73C5 OS=Arabidopsis thaliana GN=UGT73C5 PE=2 SV=1	flavonoid glucoyltransferase UGT73E2 [Antirrhinum majus]
c1513.graph_c0	0.40881	1.46658	0.00200012	1.84405	up	Posttranslational modification, protein turnover, chaperones	Molecular Function: ATP binding (GO:0005524);; Cellular Component: cell wall (GO:0005618);; Cellular Component: vacuolar membrane (GO:0005774);; Cellular Component: endoplasmic reticulum lumen (GO:0005788);; Cellular Component: Golgi apparatus (GO:0005794);; Cellular Component: cytosol (GO:0005829);; Cellular Component: plasma membrane (GO:0005886);; Biological Process: protein folding (GO:000645…	--	Luminal-binding protein 5 OS=Nicotiana tabacum GN=BIP5 PE=2 SV=1	Heat shock protein 70 (Hsp 70) family protein [Theobroma cacao]
c20794.graph_c1	7.44501	14.3329	0.000400888	1.00835	up	--	Biological Process: defense response (GO:0006952);; Biological Process: metabolic process (GO:0008152);; Biological Process: single-organism process (GO:0044699);; Biological Process: regulation of cellular process (GO:0050794);; Biological Process: localization (GO:0051179);;	--	Probable WRKY transcription factor 48 OS=Arabidopsis thaliana GN=WRKY48 PE=2 SV=1	WRKY transcription factor, putative [Ricinus communis]
c40756.graph_c0	50.4486	114.317	0	1.24994	up	--	Cellular Component: nucleus (GO:0005634);; Cellular Component: plasma membrane (GO:0005886);; Biological Process: protein folding (GO:0006457);; Biological Process: response to heat (GO:0009408);; Biological Process: response to high light intensity (GO:0009644);; Biological Process: response to endoplasmic reticulum stress (GO:0034976);; Biological Process: response to hydrogen peroxide (GO:0042…	K04507|1e-111|rcu:RCOM_0632630|Calcyclin-binding protein, putative	Calcyclin-binding protein OS=Rattus norvegicus GN=Cacybp PE=1 SV=1	PREDICTED: calcyclin-binding protein-like [Fragaria vesca subsp. vesca]
c27226.graph_c0	15.3651	34.8668	1.66533e-15	1.25018	up	--	--	--	Cell number regulator 2 OS=Zea mays GN=CNR2 PE=2 SV=1	Plant cadmium resistance 2, putative [Theobroma cacao]
c34273.graph_c0	35.9388	169.785	0	2.30952	up	--	Cellular Component: mitochondrion (GO:0005739);; Molecular Function: hydrolase activity (GO:0016787);;	--	Nudix hydrolase 17, mitochondrial OS=Arabidopsis thaliana GN=NUDT17 PE=2 SV=1	hypothetical protein M569_11854, partial [Genlisea aurea]
c27652.graph_c1	3.56514	19.2723	0	2.47959	up	--	--	K13424|1e-50|pop:POPTR_577093|hypothetical protein	Probable WRKY transcription factor 33 OS=Arabidopsis thaliana GN=WRKY33 PE=1 SV=2	WRKY-type transcription factor [Solanum chacoense]
c35063.graph_c0	2.69434	6.03934	0.000566516	1.22002	up	--	--	--	Protein FANTASTIC FOUR 1 OS=Arabidopsis thaliana GN=FAF1 PE=2 SV=1	unnamed protein product [Vitis vinifera]
c38069.graph_c0	115.721	228.643	0	1.05282	up	--	Molecular Function: binding (GO:0005488);; Biological Process: cellular metabolic process (GO:0044237);; Biological Process: organic substance metabolic process (GO:0071704);;	--	Zinc finger CCCH domain-containing protein 20 OS=Arabidopsis thaliana GN=At2g19810 PE=2 SV=1	hypothetical protein M569_17020, partial [Genlisea aurea]
c34141.graph_c0	1.83326	4.1872	0.00481279	1.24191	up	General function prediction only	Biological Process: metabolic process (GO:0008152);; Molecular Function: oxidoreductase activity (GO:0016491);;	--	Gibberellin 2-beta-dioxygenase 8 OS=Arabidopsis thaliana GN=GA2OX8 PE=1 SV=2	20G-Fe(II) oxidoreductase [Populus trichocarpa]
c41415.graph_c0	8.21906	51.6337	0	2.71505	up	--	--	--	Ethylene-responsive transcription factor ERF017 OS=Arabidopsis thaliana GN=ERF017 PE=2 SV=1	putative dehydration-responsive element binding protein [Broussonetia papyrifera]
c27652.graph_c0	4.04123	15.8479	0	2.03102	up	--	--	K13424|1e-85|vvi:100243352|similar to DNA-binding protein	Probable WRKY transcription factor 33 OS=Arabidopsis thaliana GN=WRKY33 PE=1 SV=2	WRKY-type transcription factor [Solanum chacoense]
c38702.graph_c0	44.9793	89.3451	0	1.06054	up	--	Molecular Function: protein binding (GO:0005515);; Molecular Function: siRNA binding (GO:0035197);; Biological Process: defense response to bacterium (GO:0042742);; Biological Process: defense response to virus (GO:0051607);;	--	Protein argonaute 2 OS=Arabidopsis thaliana GN=AGO2 PE=1 SV=1	PREDICTED: protein argonaute 2-like [Fragaria vesca subsp. vesca]
c28333.graph_c0	0.976751	4.49573	3.246e-06	2.1979	up	--	Molecular Function: DNA binding (GO:0003677);; Molecular Function: sequence-specific DNA binding transcription factor activity (GO:0003700);; Biological Process: regulation of transcription, DNA-templated (GO:0006355);; Biological Process: multicellular organismal development (GO:0007275);;	--	NAC domain-containing protein 90 OS=Arabidopsis thaliana GN=NAC090 PE=2 SV=1	NAC-domain protein [Nicotiana tabacum]
c33382.graph_c0	1.77893	5.73156	2.13319e-06	1.72677	up	--	Biological Process: regulation of transcription, DNA-templated (GO:0006355);; Biological Process: defense response to fungus (GO:0050832);;	--	Ethylene-responsive transcription factor ERF025 OS=Arabidopsis thaliana GN=ERF025 PE=2 SV=1	PREDICTED: ethylene-responsive transcription factor ERF025-like [Vitis vinifera]
c32684.graph_c0	5.64267	11.3154	1.58263e-08	1.07084	up	--	--	--	Protein PXR1 OS=Lodderomyces elongisporus (strain ATCC 11503 / CBS 2605 / JCM 1781 / NBRC 1676 / NRRL YB-4239) GN=PXR1 PE=3 SV=1	PREDICTED: uncharacterized protein LOC101267887 [Solanum lycopersicum]
c35754.graph_c1	5.45096	24.2039	1.43219e-14	2.19079	up	--	Molecular Function: protein binding (GO:0005515);; Biological Process: transcription, DNA-templated (GO:0006351);; Biological Process: response to ethylene (GO:0009723);; Biological Process: response to auxin (GO:0009733);; Biological Process: post-embryonic development (GO:0009791);; Biological Process: regulation of gene expression (GO:0010468);; Cellular Component: intracellular membrane-bound…	--	Auxin-responsive protein IAA3 OS=Arabidopsis thaliana GN=IAA3 PE=1 SV=1	auxin-induced AUX/IAA1 [Antirrhinum majus]
c38422.graph_c0	2.48971	27.5806	0	3.52259	up	--	--	--	Dehydration-responsive element-binding protein 2A OS=Arabidopsis thaliana GN=DREB2A PE=1 SV=1	ERF transcription factor ERF1 [Camellia sinensis]
c33104.graph_c0	10.4882	42.2274	0	2.07474	up	--	Molecular Function: binding (GO:0005488);;	--	Transcription factor MYB44 OS=Arabidopsis thaliana GN=MYB44 PE=2 SV=1	PREDICTED: transcriptional activator Myb [Vitis vinifera]
c22946.graph_c0	2.20373	8.35322	0	1.98123	up	Amino acid transport and metabolism	Cellular Component: membrane (GO:0016020);;	--	Probable peptide/nitrate transporter At5g62680 OS=Arabidopsis thaliana GN=At5g62680 PE=2 SV=1	PREDICTED: probable peptide/nitrate transporter At5g62680-like [Solanum lycopersicum]
c24399.graph_c0	74.9674	533.243	0	2.89928	up	Posttranslational modification, protein turnover, chaperones	Molecular Function: ATP binding (GO:0005524);; Cellular Component: cell wall (GO:0005618);; Cellular Component: nucleolus (GO:0005730);; Cellular Component: mitochondrion (GO:0005739);; Cellular Component: cytosol (GO:0005829);; Cellular Component: plasma membrane (GO:0005886);; Biological Process: protein folding (GO:0006457);; Biological Process: defense response (GO:0006952);; Biological Proce…	--	Heat shock protein 90-1 OS=Arabidopsis thaliana GN=HSP90-1 PE=1 SV=3	heat-shock protein [Arabidopsis thaliana]
c25176.graph_c0	10.2057	20.6785	1.22125e-15	1.08842	up	--	Molecular Function: endonuclease activity (GO:0004519);; Cellular Component: mitochondrion (GO:0005739);; Cellular Component: chloroplast (GO:0009507);; Biological Process: mRNA modification (GO:0016556);;	--	Pentatricopeptide repeat-containing protein At1g59720, mitochondrial OS=Arabidopsis thaliana GN=PCMP-H51 PE=2 SV=2	PREDICTED: pentatricopeptide repeat-containing protein At1g59720, mitochondrial-like [Solanum lycopersicum]
c28197.graph_c0	6.02986	12.9518	0.0074735	1.15677	up	--	Molecular Function: androstan-3-alpha,17-beta-diol dehydrogenase activity (GO:0047044);; Molecular Function: cyclopentanol dehydrogenase activity (GO:0055041);; Biological Process: oxidation-reduction process (GO:0055114);;	--	Tropinone reductase-like 1 OS=Erythroxylum coca PE=2 SV=1	PREDICTED: momilactone A synthase-like [Vitis vinifera]
c32184.graph_c0	26.5219	52.8153	1.84637e-06	1.05923	up	--	Molecular Function: sequence-specific DNA binding transcription factor activity (GO:0003700);; Cellular Component: nucleus (GO:0005634);; Biological Process: regulation of transcription, DNA-templated (GO:0006355);; Biological Process: response to ethylene (GO:0009723);; Biological Process: post-embryonic development (GO:0009791);; Biological Process: fruit development (GO:0010154);; Biological P…	--	Auxin-responsive protein IAA3 OS=Arabidopsis thaliana GN=IAA3 PE=1 SV=1	auxin-induced AUX/IAA1 [Antirrhinum majus]
c38901.graph_c0	0.973242	27.6153	0	4.87823	up	--	Biological Process: response to stress (GO:0006950);; Biological Process: response to abiotic stimulus (GO:0009628);;	--	BAG family molecular chaperone regulator 6 OS=Arabidopsis thaliana GN=BAG6 PE=1 SV=1	PREDICTED: BAG family molecular chaperone regulator 6-like [Solanum lycopersicum]
c19821.graph_c1	6.94609	16.0574	2.61602e-11	1.27447	up	Secondary metabolites biosynthesis, transport and catabolism	Biological Process: fatty acid biosynthetic process (GO:0006633);; Biological Process: response to osmotic stress (GO:0006970);; Biological Process: response to cold (GO:0009409);; Biological Process: response to light stimulus (GO:0009416);; Biological Process: response to wounding (GO:0009611);; Molecular Function: fatty acid elongase activity (GO:0009922);; Biological Process: suberin biosynth…	--	3-ketoacyl-CoA synthase 19 OS=Arabidopsis thaliana GN=KCS19 PE=2 SV=1	PREDICTED: 3-ketoacyl-CoA synthase 11-like [Solanum lycopersicum]
c13809.graph_c1	1.45351	7.28042	0.00421013	2.24707	up	--	Biological Process: response to stress (GO:0006950);;	--	17.3 kDa class II heat shock protein OS=Solanum peruvianum PE=1 SV=1	PREDICTED: 17.9 kDa class II heat shock protein [Vitis vinifera]
c15288.graph_c0	11.8898	34.0226	0	1.58517	up	--	Molecular Function: calmodulin-dependent protein kinase activity (GO:0004683);; Molecular Function: ATP binding (GO:0005524);; Biological Process: protein phosphorylation (GO:0006468);; Biological Process: response to pH (GO:0009268);; Biological Process: response to wounding (GO:0009611);; Biological Process: response to fungus (GO:0009620);; Biological Process: jasmonic acid biosynthetic proces…	--	CBL-interacting serine/threonine-protein kinase 11 OS=Arabidopsis thaliana GN=CIPK11 PE=1 SV=1	CBL-interacting serine/threonine-protein kinase, putative [Ricinus communis]
c31042.graph_c0	0.232651	4.07862	3.0853e-06	3.6747	up	--	Biological Process: response to oxidative stress (GO:0006979);; Biological Process: anaerobic respiration (GO:0009061);;	--	--	PREDICTED: uncharacterized protein LOC101245195 [Solanum lycopersicum]
c32518.graph_c0	1.31124	6.21281	0.000753243	2.19952	up	Posttranslational modification, protein turnover, chaperones	Molecular Function: ATP binding (GO:0005524);; Biological Process: protein folding (GO:0006457);; Biological Process: response to stress (GO:0006950);; Cellular Component: chloroplast (GO:0009507);; Molecular Function: 2-alkenal reductase [NAD(P)] activity (GO:0032440);; Molecular Function: unfolded protein binding (GO:0051082);; Biological Process: oxidation-reduction process (GO:0055114);;	--	Stromal 70 kDa heat shock-related protein, chloroplastic OS=Pisum sativum GN=HSP70 PE=1 SV=1	PREDICTED: stromal 70 kDa heat shock-related protein, chloroplastic-like [Glycine max]
c29835.graph_c0	29.1157	64.0654	0	1.20776	up	Posttranslational modification, protein turnover, chaperones	Biological Process: protein peptidyl-prolyl isomerization (GO:0000413);; Molecular Function: peptidyl-prolyl cis-trans isomerase activity (GO:0003755);; Cellular Component: vacuole (GO:0005773);; Biological Process: protein folding (GO:0006457);;	K09571|0.0|pop:POPTR_824273|hypothetical protein	70 kDa peptidyl-prolyl isomerase OS=Triticum aestivum GN=FKBP70 PE=1 SV=1	predicted protein [Populus trichocarpa]
c43817.graph_c0	0.281917	2.60472	3.29542e-05	3.00373	up	--	--	--	Agamous-like MADS-box protein AGL61 OS=Arabidopsis thaliana GN=AGL61 PE=1 SV=1	predicted protein [Populus trichocarpa]
c33216.graph_c0	12.1453	26.3906	3.55271e-15	1.18821	up	Replication, recombination and repair	Biological Process: cellular process (GO:0009987);; Biological Process: macromolecule metabolic process (GO:0043170);; Biological Process: primary metabolic process (GO:0044238);;	--	Transposon Ty3-G Gag-Pol polyprotein OS=Saccharomyces cerevisiae (strain ATCC 204508 / S288c) GN=TY3B-G PE=1 SV=3	hypothetical protein VITISV_001568 [Vitis vinifera]
c36366.graph_c1	1.29452	6.86961	0	2.44135	up	Posttranslational modification, protein turnover, chaperones	Molecular Function: ATP binding (GO:0005524);; Biological Process: protein folding (GO:0006457);; Biological Process: response to stress (GO:0006950);; Cellular Component: plastid (GO:0009536);; Molecular Function: 2-alkenal reductase [NAD(P)] activity (GO:0032440);; Molecular Function: unfolded protein binding (GO:0051082);; Biological Process: oxidation-reduction process (GO:0055114);;	--	Heat shock 70 kDa protein 7, chloroplastic OS=Arabidopsis thaliana GN=HSP70-7 PE=1 SV=1	hypothetical protein OsJ_17967 [Oryza sativa Japonica Group]
c15379.graph_c0	0.235648	5.58263	6.66134e-15	4.25531	up	Posttranslational modification, protein turnover, chaperones	Biological Process: protein folding (GO:0006457);; Biological Process: hyperosmotic response (GO:0006972);; Biological Process: response to heat (GO:0009408);; Biological Process: response to high light intensity (GO:0009644);; Biological Process: response to hydrogen peroxide (GO:0042542);; Molecular Function: unfolded protein binding (GO:0051082);;	--	17.3 kDa class II heat shock protein OS=Solanum peruvianum PE=1 SV=1	predicted protein [Populus trichocarpa]
c28197.graph_c1	3.30623	11.1895	1.05831e-06	1.79482	up	--	Molecular Function: oxidoreductase activity (GO:0016491);; Biological Process: oxidation-reduction process (GO:0055114);;	--	Xanthoxin dehydrogenase OS=Arabidopsis thaliana GN=ABA2 PE=1 SV=1	PREDICTED: momilactone A synthase-like [Vitis vinifera]
c33391.graph_c0	1.31516	10.6917	0	3.03134	up	Posttranslational modification, protein turnover, chaperones	Biological Process: response to stress (GO:0006950);;	--	Small heat shock protein, chloroplastic (Fragment) OS=Glycine max GN=HSP22 PE=2 SV=1	hypothetical protein PRUPE_ppa010762mg [Prunus persica]
c18289.graph_c0	7.95475	17.1057	4.30009e-10	1.17103	up	--	Biological Process: unsaturated fatty acid biosynthetic process (GO:0006636);; Cellular Component: chloroplast (GO:0009507);; Biological Process: phosphatidylglycerol metabolic process (GO:0046471);; Molecular Function: delta 3-trans-hexadecenoic acid phosphatidylglycerol desaturase activity (GO:0052637);; Biological Process: response to karrikin (GO:0080167);;	--	Transmembrane protein 189 OS=Mus musculus GN=Tmem189 PE=2 SV=1	predicted protein [Populus trichocarpa]
c30318.graph_c0	0.392036	4.1794	1.1893e-06	3.20554	up	--	--	--	--	hypothetical protein M569_05237 [Genlisea aurea]
c32552.graph_c0	14.0577	28.8211	6.34581e-12	1.10411	up	--	Molecular Function: signal transducer activity (GO:0004871);; Cellular Component: nucleus (GO:0005634);; Cellular Component: cytoplasm (GO:0005737);; Cellular Component: plasma membrane (GO:0005886);; Biological Process: calcium ion transport (GO:0006816);; Biological Process: Golgi organization (GO:0007030);; Biological Process: signal transduction (GO:0007165);; Biological Process: phototropism…	--	Root phototropism protein 2 OS=Arabidopsis thaliana GN=RPT2 PE=1 SV=2	PREDICTED: root phototropism protein 2 [Vitis vinifera]
c44845.graph_c0	0.199254	1.2462	0.00321284	2.50399	up	Amino acid transport and metabolism	Cellular Component: cytoplasm (GO:0005737);; Biological Process: regulation of translation (GO:0006417);; Molecular Function: transaminase activity (GO:0008483);; Biological Process: ethylene biosynthetic process (GO:0009693);; Biological Process: response to auxin (GO:0009733);; Biological Process: response to cytokinin (GO:0009735);; Biological Process: fruit ripening (GO:0009835);; Molecular F…	K01762|0.0|pop:POPTR_572004|ACS4	1-aminocyclopropane-1-carboxylate synthase 3 OS=Solanum lycopersicum GN=ACS3 PE=1 SV=1	ACC synthase 3 [Antirrhinum majus]
c27051.graph_c1	27.1835	313.41	0	3.594	up	Posttranslational modification, protein turnover, chaperones	Molecular Function: ATP binding (GO:0005524);; Cellular Component: cell wall (GO:0005618);; Cellular Component: cytosol (GO:0005829);; Cellular Component: plasma membrane (GO:0005886);; Biological Process: protein folding (GO:0006457);; Biological Process: response to heat (GO:0009408);; Biological Process: defense response to bacterium (GO:0042742);; Biological Process: response to arsenic-conta…	K04079|1e-165|vvi:100265661|hypothetical protein LOC100265661	Heat shock protein 82 (Fragment) OS=Nicotiana tabacum GN=HSP82 PE=1 SV=1	RecName: Full=Heat shock protein 82
c15205.graph_c0	3.19369	10.1474	4.87702e-07	1.7105	up	--	Cellular Component: plastid (GO:0009536);; Cellular Component: membrane (GO:0016020);;	--	UPF0496 protein 1 OS=Oryza sativa subsp. japonica GN=Os03g0199100 PE=2 SV=1	hypothetical protein M569_16405 [Genlisea aurea]
c38780.graph_c0	22.1754	43.4059	4.45199e-14	1.03862	up	--	--	--	--	PREDICTED: uncharacterized protein LOC101243886 [Solanum lycopersicum]
c17000.graph_c0	4.04969	16.6295	0	2.09099	up	--	--	--	--	hypothetical protein M569_17358 [Genlisea aurea]
c32423.graph_c0	11.4728	54.0659	0	2.30467	up	Secondary metabolites biosynthesis, transport and catabolism	Cellular Component: extracellular region (GO:0005576);; Biological Process: response to water deprivation (GO:0009414);; Biological Process: response to red or far red light (GO:0009639);; Biological Process: response to chitin (GO:0010200);; Molecular Function: (+)-abscisic acid 8'-hydroxylase activity (GO:0010295);; Molecular Function: oxygen binding (GO:0019825);; Biological Process: abscisic …	K09843|0.0|vvi:100264783|hypothetical protein LOC100264783	Abscisic acid 8&apos;-hydroxylase 1 OS=Arabidopsis thaliana GN=CYP707A1 PE=2 SV=1	ABA 8&apos;-hydroxylase CYP707A2 [Orobanche ramosa]
c41991.graph_c0	5.34348	10.4286	0.000722019	1.027	up	--	Biological Process: response to sucrose (GO:0009744);; Biological Process: flavonoid biosynthetic process (GO:0009813);; Biological Process: response to UV-B (GO:0010224);;	--	--	PREDICTED: uncharacterized protein LOC100793911 [Glycine max]
c24422.graph_c0	19.3525	49.9698	0	1.4378	up	--	Molecular Function: kinase activity (GO:0016301);; Biological Process: phosphorylation (GO:0016310);;	--	Ultraviolet-B receptor UVR8 OS=Arabidopsis thaliana GN=UVR8 PE=1 SV=1	Regulator of chromosome condensation repeat-containing protein isoform 4 [Theobroma cacao]
c19676.graph_c0	9.55798	28.9564	0	1.66774	up	--	Molecular Function: hydrolase activity, hydrolyzing O-glycosyl compounds (GO:0004553);; Biological Process: sucrose biosynthetic process (GO:0005986);; Biological Process: galactose metabolic process (GO:0006012);; Biological Process: response to water deprivation (GO:0009414);; Cellular Component: chloroplast (GO:0009507);; Biological Process: response to abscisic acid (GO:0009737);; Biological …	--	Galactinol--sucrose galactosyltransferase OS=Pisum sativum GN=RFS PE=1 SV=1	raffinose synthase [Boea hygrometrica]
c41496.graph_c0	9.46703	45.2831	0	2.32281	up	--	Cellular Component: nucleus (GO:0005634);; Biological Process: signal transduction (GO:0007165);; Biological Process: response to water deprivation (GO:0009414);; Biological Process: response to abscisic acid (GO:0009737);; Biological Process: embryo development ending in seed dormancy (GO:0009793);; Biological Process: response to chitin (GO:0010200);; Biological Process: hyperosmotic salinity r…	--	Zinc finger protein AZF2 OS=Arabidopsis thaliana GN=AZF2 PE=2 SV=1	zinc finger protein, putative [Ricinus communis]
c28453.graph_c0	2.19513	4.59068	0.0018735	1.12223	up	--	Cellular Component: cytoplasm (GO:0005737);; Molecular Function: transferase activity, transferring acyl groups other than amino-acyl groups (GO:0016747);;	--	Taxadien-5-alpha-ol O-acetyltransferase OS=Taxus wallichiana var. chinensis PE=2 SV=1	PREDICTED: omega-hydroxypalmitate O-feruloyl transferase-like [Solanum lycopersicum]
c30153.graph_c0	3.4075	6.69903	0.00385225	1.03537	up	--	--	--	--	Uncharacterized protein TCM_017094 [Theobroma cacao]
c31022.graph_c0	24.8295	84.8098	0	1.83912	up	--	Molecular Function: calcium ion binding (GO:0005509);; Biological Process: response to auxin (GO:0009733);; Biological Process: response to karrikin (GO:0080167);;	--	Calcium-binding protein PBP1 OS=Arabidopsis thaliana GN=PBP1 PE=1 SV=1	predicted protein [Populus trichocarpa]
c37860.graph_c0	3.60495	8.28155	1.62003e-05	1.25844	up	--	--	--	Transcription factor CYCLOIDEA (Fragment) OS=Antirrhinum majus subsp. linkianum GN=CYC PE=3 SV=1	TCP protein [Antirrhinum majus]
c14715.graph_c0	3.44013	7.87308	0.000231402	1.25008	up	--	Molecular Function: calcium ion binding (GO:0005509);; Biological Process: response to auxin (GO:0009733);; Biological Process: response to karrikin (GO:0080167);;	--	Calcium-binding protein PBP1 OS=Arabidopsis thaliana GN=PBP1 PE=1 SV=1	PREDICTED: calcium-binding protein PBP1-like [Solanum lycopersicum]
c28825.graph_c2	6.90822	24.1026	0	1.86438	up	--	--	--	Putative ribonuclease H protein At1g65750 OS=Arabidopsis thaliana GN=At1g65750 PE=3 SV=1	hypothetical protein PRUPE_ppb016510mg, partial [Prunus persica]
c34427.graph_c0	247.961	654.397	0	1.47058	up	Posttranslational modification, protein turnover, chaperones	Molecular Function: ATP binding (GO:0005524);; Cellular Component: plasma membrane (GO:0005886);; Biological Process: protein folding (GO:0006457);; Biological Process: response to heat (GO:0009408);; Molecular Function: heat shock protein binding (GO:0031072);; Molecular Function: metal ion binding (GO:0046872);; Molecular Function: unfolded protein binding (GO:0051082);;	K09503|0.0|rcu:RCOM_0940570|Chaperone protein dnaJ, putative	DnaJ protein homolog OS=Cucumis sativus GN=DNAJ1 PE=2 SV=1	DnaJ-like protein [Solanum tuberosum]
c41640.graph_c0	13.4426	41.1672	0	1.68302	up	--	Molecular Function: beta-1,4-mannosylglycoprotein 4-beta-N-acetylglucosaminyltransferase activity (GO:0003830);; Cellular Component: Golgi apparatus (GO:0005794);; Biological Process: protein N-linked glycosylation (GO:0006487);; Cellular Component: membrane (GO:0016020);;	K00737|0.0|vvi:100254142|hypothetical protein LOC100254142	Beta-1,4-mannosyl-glycoprotein 4-beta-N-acetylglucosaminyltransferase OS=Rattus norvegicus GN=Mgat3 PE=1 SV=2	PREDICTED: beta-1,4-mannosyl-glycoprotein 4-beta-N-acetylglucosaminyltransferase-like isoform 1 [Solanum lycopersicum]
c14574.graph_c0	20.1991	39.8524	2.041e-09	1.04825	up	--	Cellular Component: nucleus (GO:0005634);; Cellular Component: cytoplasm (GO:0005737);; Biological Process: leaf shaping (GO:0010358);; Biological Process: leaf proximal/distal pattern formation (GO:0010589);; Biological Process: positive regulation of transcription, DNA-templated (GO:0045893);;	--	Homeobox protein knotted-1-like 1 OS=Arabidopsis thaliana GN=KNAT1 PE=1 SV=1	knox-like homeodomain protein 1 [Solanum lycopersicum]
c33631.graph_c0	32.8024	92.2435	0	1.56107	up	--	Cellular Component: protein storage vacuole (GO:0000326);; Molecular Function: protein binding (GO:0005515);; Cellular Component: endoplasmic reticulum (GO:0005783);; Cellular Component: plasma membrane (GO:0005886);; Biological Process: protein targeting (GO:0006605);; Biological Process: amino acid transport (GO:0006865);; Biological Process: response to stress (GO:0006950);; Biological Process…	--	WW domain-containing protein C11B10.08 OS=Schizosaccharomyces pombe (strain 972 / ATCC 24843) GN=pi003 PE=4 SV=1	hypothetical protein M569_15381 [Genlisea aurea]
c37459.graph_c0	3.13572	13.1709	0	2.12681	up	--	Molecular Function: protein kinase activity (GO:0004672);; Biological Process: cellular process (GO:0009987);; Biological Process: response to stimulus (GO:0050896);;	--	Mitogen-activated protein kinase kinase kinase NPK1 OS=Nicotiana tabacum GN=NPK1 PE=1 SV=1	PREDICTED: mitogen-activated protein kinase kinase kinase 3-like [Solanum lycopersicum]
c37380.graph_c0	6.27032	12.3619	0.000358548	1.0418	up	--	--	--	Proline-rich receptor-like protein kinase PERK8 OS=Arabidopsis thaliana GN=PERK8 PE=1 SV=1	PREDICTED: uncharacterized protein LOC101259293 [Solanum lycopersicum]
c35531.graph_c3	28.1661	70.9415	0	1.39957	up	--	Molecular Function: calmodulin-dependent protein kinase activity (GO:0004683);; Molecular Function: protein binding (GO:0005515);; Molecular Function: ATP binding (GO:0005524);; Cellular Component: plasma membrane (GO:0005886);; Biological Process: protein phosphorylation (GO:0006468);; Biological Process: stomatal movement (GO:0010118);; Biological Process: calcium-mediated signaling (GO:0019722…	--	CBL-interacting serine/threonine-protein kinase 12 OS=Arabidopsis thaliana GN=CIPK12 PE=1 SV=1	hypothetical protein M569_13134, partial [Genlisea aurea]
c27051.graph_c5	7.37478	107.259	0	3.87804	up	Posttranslational modification, protein turnover, chaperones	Molecular Function: ATP binding (GO:0005524);; Cellular Component: cell wall (GO:0005618);; Cellular Component: cytosol (GO:0005829);; Cellular Component: plasma membrane (GO:0005886);; Biological Process: protein folding (GO:0006457);; Biological Process: response to heat (GO:0009408);; Biological Process: response to high light intensity (GO:0009644);; Biological Process: defense response to ba…	K04079|3e-48|pop:POPTR_556104|hypothetical protein	Heat shock protein 82 (Fragment) OS=Nicotiana tabacum GN=HSP82 PE=1 SV=1	PREDICTED: heat shock protein 83-like isoform 2 [Solanum lycopersicum]
c29941.graph_c0	1.51867	3.99242	9.76722e-08	1.45104	up	--	Molecular Function: DNA binding (GO:0003677);;	--	Probable WRKY transcription factor 33 OS=Arabidopsis thaliana GN=WRKY33 PE=1 SV=2	WRKY DNA-binding protein 33 isoform 1 [Theobroma cacao]
c17743.graph_c0	4.24027	8.8677	3.28425e-05	1.12648	up	Lipid transport and metabolism	Molecular Function: carboxylic ester hydrolase activity (GO:0052689);;	--	Probable carboxylesterase 18 OS=Arabidopsis thaliana GN=CXE18 PE=2 SV=1	PREDICTED: probable carboxylesterase 18-like [Fragaria vesca subsp. vesca]
c30196.graph_c0	1.3692	4.79072	1.05538e-06	1.83974	up	--	Cellular Component: cell wall (GO:0005618);;	--	--	predicted protein [Populus trichocarpa]
c36891.graph_c0	8.71612	16.9406	1.20327e-09	1.027	up	Defense mechanisms	Cellular Component: plasma membrane (GO:0005886);; Biological Process: drug transmembrane transport (GO:0006855);; Biological Process: cellular iron ion homeostasis (GO:0006879);; Molecular Function: citrate transmembrane transporter activity (GO:0015137);; Molecular Function: drug transmembrane transporter activity (GO:0015238);; Molecular Function: antiporter activity (GO:0015297);; Biological …	--	MATE efflux family protein 1 OS=Arabidopsis thaliana GN=MATE PE=2 SV=2	unnamed protein product [Thellungiella halophila]
c28172.graph_c0	7.84517	33.3836	0	2.15653	up	Cell wall/membrane/envelope biogenesis	Cellular Component: mitochondrion (GO:0005739);; Biological Process: protein folding (GO:0006457);; Biological Process: proteolysis (GO:0006508);; Molecular Function: peptidase activity (GO:0008233);; Biological Process: response to heat (GO:0009408);; Biological Process: response to high light intensity (GO:0009644);; Biological Process: response to hydrogen peroxide (GO:0042542);;	--	--	PREDICTED: uncharacterized protein LOC101260481 [Solanum lycopersicum]
c28962.graph_c0	11.9983	23.4686	1.10356e-08	1.03554	up	--	Biological Process: signal transduction (GO:0007165);; Biological Process: metabolic process (GO:0008152);; Biological Process: response to endogenous stimulus (GO:0009719);; Biological Process: response to organic substance (GO:0010033);; Biological Process: innate immune response (GO:0045087);; Biological Process: response to other organism (GO:0051707);; Biological Process: response to oxygen-…	--	RING-H2 finger protein ATL2 OS=Arabidopsis thaliana GN=ATL2 PE=2 SV=2	PREDICTED: RING-H2 finger protein ATL2-like [Solanum lycopersicum]
c33393.graph_c0	3.37882	8.12778	2.1039e-07	1.32638	up	Posttranslational modification, protein turnover, chaperones	Molecular Function: metal ion binding (GO:0046872);;	--	RING-H2 finger protein ATL16 OS=Arabidopsis thaliana GN=ATL16 PE=2 SV=1	RING/U-box superfamily protein [Theobroma cacao]
c43392.graph_c0	0.613027	2.45277	2.42879e-09	2.03286	up	Posttranslational modification, protein turnover, chaperones	Molecular Function: ATP-dependent peptidase activity (GO:0004176);; Molecular Function: metalloendopeptidase activity (GO:0004222);; Molecular Function: ATP binding (GO:0005524);; Biological Process: ATP catabolic process (GO:0006200);; Biological Process: protein folding (GO:0006457);; Biological Process: proteolysis (GO:0006508);; Molecular Function: zinc ion binding (GO:0008270);; Molecular Fu…	K03798|0.0|vvi:100266289|hypothetical protein LOC100266289	ATP-dependent zinc metalloprotease FTSH 6, chloroplastic OS=Arabidopsis thaliana GN=FTSH6 PE=2 SV=1	hypothetical protein VITISV_032527 [Vitis vinifera]
c35511.graph_c0	2.99718	5.98112	0.000279878	1.05904	up	--	--	--	WUSCHEL-related homeobox 1 OS=Arabidopsis thaliana GN=WOX1 PE=2 SV=2	WUSCHEL, putative isoform 2 [Theobroma cacao]
c30779.graph_c0	13.3637	53.345	0	2.06426	up	--	Molecular Function: DNA binding (GO:0003677);; Molecular Function: sequence-specific DNA binding transcription factor activity (GO:0003700);; Cellular Component: nucleus (GO:0005634);; Biological Process: regulation of transcription, DNA-templated (GO:0006355);; Biological Process: response to brassinosteroid (GO:0009741);; Biological Process: negative regulation of flower development (GO:0009910…	K09287|1e-176|vvi:100262843|hypothetical protein LOC100262843	AP2/ERF and B3 domain-containing transcription factor RAV1 OS=Arabidopsis thaliana GN=RAV1 PE=1 SV=1	PREDICTED: AP2/ERF and B3 domain-containing transcription repressor TEM1-like [Vitis vinifera]
c38455.graph_c0	82.8803	224.334	0	1.50681	up	General function prediction only	Molecular Function: nucleotide binding (GO:0000166);; Molecular Function: RNA binding (GO:0003723);; Cellular Component: plastid (GO:0009536);; Biological Process: response to high light intensity (GO:0009644);; Biological Process: regulation of RNA splicing (GO:0043484);;	--	Serine/arginine repetitive matrix protein 5 OS=Homo sapiens GN=SRRM5 PE=1 SV=3	PREDICTED: uncharacterized protein LOC101294250 [Fragaria vesca subsp. vesca]
c40573.graph_c0	95.8162	185.921	1.11022e-16	1.02676	up	Posttranslational modification, protein turnover, chaperones	Molecular Function: ATPase activator activity (GO:0001671);; Cellular Component: nucleus (GO:0005634);; Cellular Component: cytosol (GO:0005829);; Biological Process: protein folding (GO:0006457);; Biological Process: response to heat (GO:0009408);; Biological Process: response to high light intensity (GO:0009644);; Biological Process: positive regulation of ATPase activity (GO:0032781);; Biologi…	--	Activator of 90 kDa heat shock protein ATPase homolog OS=Dictyostelium discoideum GN=ahsa PE=2 SV=1	hypothetical protein M569_03115 [Genlisea aurea]
c22056.graph_c1	26.8857	89.1713	3.70814e-14	1.7856	up	--	Molecular Function: ATP binding (GO:0005524);; Cellular Component: cell wall (GO:0005618);; Cellular Component: nucleolus (GO:0005730);; Cellular Component: mitochondrion (GO:0005739);; Cellular Component: cytosol (GO:0005829);; Cellular Component: plasma membrane (GO:0005886);; Biological Process: protein folding (GO:0006457);; Biological Process: defense response (GO:0006952);; Biological Proce…	K04079|3e-41|pop:POPTR_550613|hypothetical protein	Heat shock protein 81-3 OS=Oryza sativa subsp. japonica GN=HSP81-3 PE=2 SV=2	heat shock protein [Stylosanthes hamata]
c41946.graph_c0	5.62236	15.2157	2.32592e-13	1.49894	up	Inorganic ion transport and metabolism	Biological Process: iron ion transport (GO:0006826);; Biological Process: cellular iron ion homeostasis (GO:0006879);; Biological Process: response to oxidative stress (GO:0006979);; Molecular Function: ferric iron binding (GO:0008199);; Biological Process: response to abscisic acid (GO:0009737);; Molecular Function: oxidoreductase activity (GO:0016491);; Biological Process: oxidation-reduction p…	K00522|1e-120|rcu:RCOM_0847660|ferritin, plant, putative (EC:1.16.3.1)	Ferritin-3, chloroplastic OS=Glycine max PE=2 SV=1	hypothetical protein PRUPE_ppa010086mg [Prunus persica]
c35665.graph_c0	7.92651	19.2009	5.47229e-13	1.34185	up	--	--	--	--	hypothetical protein M569_06383 [Genlisea aurea]
c30073.graph_c0	16.6622	41.1808	1.21769e-07	1.36467	up	--	--	--	Protein RALF-like 33 OS=Arabidopsis thaliana GN=RALFL33 PE=2 SV=1	predicted protein [Populus trichocarpa]
c14948.graph_c0	1.04216	18.2702	1.06914e-13	3.91124	up	--	Molecular Function: protein serine/threonine kinase activity (GO:0004674);; Molecular Function: protein binding (GO:0005515);; Molecular Function: ATP binding (GO:0005524);; Cellular Component: plasma membrane (GO:0005886);; Biological Process: protein phosphorylation (GO:0006468);; Biological Process: plant-type cell wall modification (GO:0009827);; Biological Process: pollen tube growth (GO:000…	--	CBL-interacting serine/threonine-protein kinase 19 OS=Arabidopsis thaliana GN=CIPK19 PE=2 SV=1	CBL-interacting protein kinase, partial [Medicago truncatula]
c31981.graph_c0	1.76275	5.01126	0.000312043	1.5459	up	--	Molecular Function: DNA binding (GO:0003677);; Molecular Function: sequence-specific DNA binding transcription factor activity (GO:0003700);; Biological Process: pollen development (GO:0009555);; Biological Process: embryo development (GO:0009790);; Biological Process: cellular response to phosphate starvation (GO:0016036);; Cellular Component: CCAAT-binding factor complex (GO:0016602);; Biologic…	--	Nuclear transcription factor Y subunit A-7 OS=Arabidopsis thaliana GN=NFYA7 PE=2 SV=1	YA5 [Antirrhinum majus]
c46172.graph_c0	0.21788	1.96145	5.71121e-05	2.96717	up	--	Molecular Function: lysozyme activity (GO:0003796);; Biological Process: carbohydrate metabolic process (GO:0005975);;	--	Acidic endochitinase OS=Vitis vinifera GN=CHIT3 PE=2 SV=1	PREDICTED: acidic endochitinase [Vitis vinifera]
c30847.graph_c0	13.8242	27.5554	6.30715e-11	1.06354	up	--	Molecular Function: protein binding (GO:0005515);; Cellular Component: nucleus (GO:0005634);; Biological Process: response to wounding (GO:0009611);; Biological Process: response to sucrose (GO:0009744);; Biological Process: response to fructose (GO:0009750);; Molecular Function: carbohydrate binding (GO:0030246);;	--	F-box protein PP2-A13 OS=Arabidopsis thaliana GN=PP2A13 PE=1 SV=1	PREDICTED: F-box protein PP2-A13-like [Solanum lycopersicum]
c41348.graph_c0	13.6163	86.7168	0	2.73589	up	--	Biological Process: response to stress (GO:0006950);; Biological Process: response to abiotic stimulus (GO:0009628);;	--	Zinc finger protein ZAT10 OS=Arabidopsis thaliana GN=ZAT10 PE=2 SV=1	predicted protein [Populus trichocarpa]
c34778.graph_c0	24.1989	85.8508	0	1.89546	up	--	Cellular Component: plasma membrane (GO:0005886);; Cellular Component: plasmodesma (GO:0009506);;	--	--	hypothetical protein M569_10066, partial [Genlisea aurea]
c29564.graph_c0	9.16807	19.3348	3.56869e-06	1.13978	up	--	--	--	Salivary glue protein Sgs-3 OS=Drosophila erecta GN=Sgs3 PE=2 SV=3	hypothetical protein VOLCADRAFT_93092 [Volvox carteri f. nagariensis]
c40724.graph_c0	25.9288	208.269	0	3.07567	up	Posttranslational modification, protein turnover, chaperones	Molecular Function: protein binding (GO:0005515);; Molecular Function: ATP binding (GO:0005524);; Biological Process: ATP catabolic process (GO:0006200);; Biological Process: protein folding (GO:0006457);; Cellular Component: chloroplast stroma (GO:0009570);; Biological Process: response to high light intensity (GO:0009644);; Cellular Component: chloroplast envelope (GO:0009941);; Biological Proc…	--	Chaperone protein ClpB1 OS=Arabidopsis thaliana GN=CLPB1 PE=1 SV=2	101 kDa heat shock protein [Nicotiana tabacum]
c19821.graph_c2	4.25987	15.25	0.000110515	1.85603	up	--	Biological Process: fatty acid biosynthetic process (GO:0006633);; Biological Process: response to osmotic stress (GO:0006970);; Biological Process: response to cold (GO:0009409);; Biological Process: response to light stimulus (GO:0009416);; Biological Process: response to wounding (GO:0009611);; Molecular Function: fatty acid elongase activity (GO:0009922);; Biological Process: suberin biosynth…	--	3-ketoacyl-CoA synthase 11 OS=Arabidopsis thaliana GN=KCS11 PE=2 SV=1	hypothetical protein VITISV_022820 [Vitis vinifera]
c22056.graph_c0	53.3862	172.912	0	1.75891	up	--	Molecular Function: ATP binding (GO:0005524);; Cellular Component: cell wall (GO:0005618);; Cellular Component: nucleolus (GO:0005730);; Cellular Component: mitochondrion (GO:0005739);; Cellular Component: cytosol (GO:0005829);; Cellular Component: plasma membrane (GO:0005886);; Biological Process: protein folding (GO:0006457);; Biological Process: defense response (GO:0006952);; Biological Proce…	K04079|1e-39|rcu:RCOM_0104810|heat shock protein, putative	Heat shock cognate protein 80 OS=Solanum lycopersicum GN=HSC80 PE=2 SV=1	heat-shock protein 80 [Euphorbia esula]
c32184.graph_c1	18.505	50.0354	0	1.50173	up	--	Cellular Component: nucleus (GO:0005634);; Biological Process: regulation of transcription, DNA-templated (GO:0006355);; Biological Process: regulation of translation (GO:0006417);; Cellular Component: plastid (GO:0009536);; Biological Process: response to ethylene (GO:0009723);; Biological Process: auxin-activated signaling pathway (GO:0009734);; Biological Process: post-embryonic development (G…	--	Auxin-induced protein 22E OS=Vigna radiata var. radiata GN=AUX22E PE=2 SV=1	hypothetical protein M569_15899, partial [Genlisea aurea]
c30512.graph_c0	42.3927	161.649	0	2.0011	up	--	Biological Process: regulation of transcription, DNA-templated (GO:0006355);;	--	Chitin-inducible gibberellin-responsive protein 1 OS=Oryza sativa subsp. japonica GN=CIGR1 PE=2 SV=1	GRAS family transcription factor [Populus trichocarpa]
c26116.graph_c0	3.40667	6.88884	9.05204e-06	1.08007	up	--	--	--	Transcription factor TCP5 OS=Arabidopsis thaliana GN=TCP5 PE=2 SV=1	Teosinte branched 1, putative [Theobroma cacao]
c26098.graph_c0	3.19707	8.04587	9.45068e-07	1.38822	up	--	Biological Process: cellular response to sulfate starvation (GO:0009970);;	--	--	hypothetical protein PRUPE_ppa025256mg [Prunus persica]
c13809.graph_c0	3.59685	14.5428	4.672e-05	2.01834	up	--	Biological Process: protein folding (GO:0006457);; Biological Process: hyperosmotic response (GO:0006972);; Biological Process: response to heat (GO:0009408);; Biological Process: response to high light intensity (GO:0009644);; Biological Process: response to hydrogen peroxide (GO:0042542);; Molecular Function: unfolded protein binding (GO:0051082);;	--	17.3 kDa class II heat shock protein OS=Solanum peruvianum PE=1 SV=1	17.6 kDa class II heat shock protein [Theobroma cacao]
c28938.graph_c2	4.37917	73.1404	0	4.05358	up	--	--	K13993|1e-10|rcu:RCOM_0497680|heat-shock protein, putative	17.6 kDa class I heat shock protein OS=Solanum peruvianum PE=2 SV=1	putative small heat shock protein [Olea europaea]
c14346.graph_c1	35.6312	70.0178	9.56771e-08	1.04151	up	--	--	--	Probable calcium-binding protein CML35 OS=Arabidopsis thaliana GN=CML35 PE=1 SV=2	PREDICTED: probable calcium-binding protein CML36-like [Solanum lycopersicum]
c33690.graph_c0	4.11482	9.24081	1.21519e-05	1.22704	up	--	Cellular Component: plastid (GO:0009536);;	--	--	ATP-dependent Clp protease ATP-binding subunit clpX [Theobroma cacao]
c26149.graph_c0	7.22657	15.0053	0.0005479	1.11385	up	--	--	--	Uncharacterized protein At4g14450, chloroplastic OS=Arabidopsis thaliana GN=At4g14450 PE=2 SV=1	PREDICTED: uncharacterized protein At4g14450, chloroplastic-like [Solanum lycopersicum]
c36580.graph_c0	2.58418	13.317	0	2.42547	up	--	Molecular Function: zinc ion transmembrane transporter activity (GO:0005385);; Biological Process: polar nucleus fusion (GO:0010197);; Biological Process: response to chitin (GO:0010200);; Biological Process: zinc ion transmembrane transport (GO:0071577);;	--	--	hypothetical protein PRUPE_ppa003777mg [Prunus persica]
c33680.graph_c0	2.82108	16.8038	3.75066e-10	2.56529	up	--	Molecular Function: sequence-specific DNA binding transcription factor activity (GO:0003700);; Cellular Component: nucleus (GO:0005634);; Biological Process: regulation of transcription, DNA-templated (GO:0006355);; Biological Process: response to salt stress (GO:0009651);; Biological Process: regulation of gibberellin biosynthetic process (GO:0010371);; Biological Process: cell growth (GO:001604…	--	Dehydration-responsive element-binding protein 1F OS=Arabidopsis thaliana GN=DREB1F PE=2 SV=1	C-repeat binding facor [Fraxinus americana]
c35759.graph_c0	2.45214	4.90393	4.0598e-07	1.06587	up	--	--	--	Protein NLP4 OS=Arabidopsis thaliana GN=NLP4 PE=2 SV=1	PREDICTED: protein NLP4-like [Solanum lycopersicum]
c25354.graph_c0	10.3974	35.4701	6.47704e-13	1.82312	up	General function prediction only	Cellular Component: ubiquitin ligase complex (GO:0000151);; Molecular Function: ubiquitin-protein ligase activity (GO:0004842);; Biological Process: response to heat (GO:0009408);; Biological Process: response to water deprivation (GO:0009414);; Biological Process: response to symbiotic fungus (GO:0009610);; Biological Process: response to wounding (GO:0009611);; Biological Process: response to e…	K09561|2e-38|vvi:100248721|hypothetical protein LOC100248721	E3 ubiquitin-protein ligase CHIP OS=Arabidopsis thaliana GN=CHIP PE=1 SV=1	hypothetical protein VITISV_000496 [Vitis vinifera]
c42027.graph_c0	6.33124	18.2157	0	1.58974	up	--	--	--	--	PREDICTED: uncharacterized protein LOC100266416 [Vitis vinifera]
