# Supplementary material for: Comparative transcription analysis of different Antirrhinum phyllotaxy nodes identifies major signal networks involved in vegetative-reproductive transition
Source: PLoS One. 2017 Jun 1;12(6):e0178424. doi: 10.1371/journal.pone.0178424 (PMC5453694; doi:10.1371/journal.pone.0178424)
Supplement: S8 Table — (XLS) [file pone.0178424.s010.xls]

## Sheet: T2_vs_T4.annotation
Table S8 DEGs annotated between T2 and T4
ID	T2	T4	FDR	log2FC	regulated	COG_class_annotation	GO_annotation	KEGG_annotation	Swissprot_annotation	nr_annotation
c32626.graph_c0	1.97997	0.60587	8.52023e-10	-1.70699	down	--	Molecular Function: ion binding (GO:0043167);; Biological Process: primary metabolic process (GO:0044238);; Biological Process: cellular macromolecule metabolic process (GO:0044260);; Molecular Function: organic cyclic compound binding (GO:0097159);; Molecular Function: heterocyclic compound binding (GO:1901363);;	--	Retrovirus-related Pol polyprotein from transposon TNT 1-94 OS=Nicotiana tabacum PE=2 SV=1	hypothetical protein VITISV_004139 [Vitis vinifera]
c32806.graph_c3	2.49142	0.907287	0.00172293	-1.44289	down	--	--	--	--	hypothetical protein M569_17686, partial [Genlisea aurea]
c36431.graph_c0	2.12466	0.96562	0.00467419	-1.13987	down	Amino acid transport and metabolism	Molecular Function: aminopeptidase activity (GO:0004177);; Cellular Component: nucleus (GO:0005634);; Cellular Component: cytosol (GO:0005829);; Cellular Component: plasma membrane (GO:0005886);; Biological Process: gluconeogenesis (GO:0006094);; Biological Process: cytoskeleton organization (GO:0007010);; Biological Process: auxin polar transport (GO:0009926);; Biological Process: regulation of …	K08776|0.0|pop:POPTR_827120|hypothetical protein	Puromycin-sensitive aminopeptidase OS=Mus musculus GN=Npepps PE=1 SV=2	predicted protein [Populus trichocarpa]
c35354.graph_c0	16.8714	7.67591	3.19987e-10	-1.15149	down	--	--	--	Rho GTPase-activating protein 3 OS=Arabidopsis thaliana GN=ROPGAP3 PE=2 SV=1	PREDICTED: rho GTPase-activating protein 4-like [Vitis vinifera]
c26975.graph_c0	2.58069	0.647159	0.00690031	-1.91266	down	--	Cellular Component: plasma membrane (GO:0005886);; Biological Process: phosphate ion transport (GO:0006817);; Cellular Component: integral component of membrane (GO:0016021);; Biological Process: cellular response to phosphate starvation (GO:0016036);;	--	Phosphate transporter PHO1 homolog 10 OS=Arabidopsis thaliana GN=PHO1-H10 PE=2 SV=1	PREDICTED: phosphate transporter PHO1 homolog 10-like [Solanum lycopersicum]
c13729.graph_c0	3.81169	0.742237	0.000111742	-2.25961	down	--	--	--	--	conserved hypothetical protein [Ricinus communis]
c24683.graph_c0	10.4832	3.18067	5.67277e-11	-1.72139	down	--	Cellular Component: membrane part (GO:0044425);; Cellular Component: cell part (GO:0044464);;	--	CASP-like protein VIT_11s0052g01140 OS=Vitis vinifera GN=VIT_11s0052g01140 PE=2 SV=1	hypothetical protein PRUPE_ppa014614mg, partial [Prunus persica]
c29870.graph_c0	4.90087	1.339	0.000140703	-1.83192	down	--	--	--	--	conserved hypothetical protein [Ricinus communis]
c18916.graph_c0	2.68233	0.542085	0.00310133	-2.17983	down	--	Biological Process: seed coat development (GO:0010214);; Molecular Function: pectinesterase inhibitor activity (GO:0046910);;	--	21 kDa protein OS=Daucus carota PE=2 SV=1	PREDICTED: 21 kDa protein-like [Solanum lycopersicum]
c35243.graph_c0	6.03503	2.47407	0.000384031	-1.28632	down	General function prediction only	Molecular Function: iron ion binding (GO:0005506);; Cellular Component: cytoplasm (GO:0005737);; Molecular Function: oxidoreductase activity, acting on single donors with incorporation of molecular oxygen, incorporation of two atoms of oxygen (GO:0016702);; Molecular Function: L-ascorbic acid binding (GO:0031418);; Molecular Function: flavonol synthase activity (GO:0045431);; Molecular Function: …	K05278|1e-141|vvi:100249002|similar to flavonol synthase	Flavonol synthase/flavanone 3-hydroxylase OS=Petunia hybrida GN=FL PE=2 SV=1	flavonol synthase [Antirrhinum majus]
c28984.graph_c1	6.80423	2.55776	0.000544333	-1.40365	down	--	Cellular Component: cytoplasm (GO:0005737);; Molecular Function: transferase activity, transferring acyl groups other than amino-acyl groups (GO:0016747);;	--	3&apos;-N-debenzoyl-2&apos;-deoxytaxol N-benzoyltransferase OS=Taxus canadensis GN=TAX10 PE=1 SV=1	10-deacetylbaccatin III 10-O-acetyltransferase, putative [Ricinus communis]
c36995.graph_c0	7.85817	2.16649	1.35894e-09	-1.84968	down	Function unknown	Cellular Component: nucleus (GO:0005634);; Biological Process: aromatic amino acid family biosynthetic process (GO:0009073);; Cellular Component: chloroplast thylakoid membrane (GO:0009535);; Cellular Component: chloroplast stroma (GO:0009570);; Biological Process: NAD(P)H dehydrogenase complex assembly (GO:0010275);; Biological Process: iron-sulfur cluster assembly (GO:0016226);;	--	--	PREDICTED: uncharacterized protein LOC100255118 [Vitis vinifera]
c33508.graph_c0	19.8999	2.46073	0	-2.99404	down	Cell wall/membrane/envelope biogenesis	Cellular Component: Golgi apparatus (GO:0005794);; Cellular Component: plant-type cell wall (GO:0009505);; Cellular Component: plasmodesma (GO:0009506);; Cellular Component: anchored component of plasma membrane (GO:0046658);;	--	Fasciclin-like arabinogalactan protein 9 OS=Arabidopsis thaliana GN=FLA9 PE=1 SV=1	unknown [Medicago truncatula]
c15071.graph_c0	2.44029	0.407305	2.32818e-06	-2.47777	down	Carbohydrate transport and metabolism	--	--	Adipocyte plasma membrane-associated protein OS=Danio rerio GN=apmap PE=2 SV=1	hypothetical protein PRUPE_ppa022087mg [Prunus persica]
c14659.graph_c0	10.5673	4.77396	3.28863e-06	-1.15716	down	--	Cellular Component: membrane (GO:0016020);;	--	WAT1-related protein At3g28050 OS=Arabidopsis thaliana GN=At3g28050 PE=2 SV=1	PREDICTED: auxin-induced protein 5NG4-like [Solanum lycopersicum]
c42820.graph_c0	2.25822	0.742664	0.00974158	-1.5689	down	--	Cellular Component: extracellular region (GO:0005576);; Cellular Component: membrane (GO:0016020);;	--	WAT1-related protein At5g64700 OS=Arabidopsis thaliana GN=At5g64700 PE=2 SV=1	hypothetical protein M569_11017, partial [Genlisea aurea]
c14452.graph_c0	25.256	9.58566	8.62194e-07	-1.40144	down	Cytoskeleton	--	--	Actin (Fragment) OS=Dictyocaulus viviparus PE=3 SV=1	actin-like protein [Phytophthora infestans T30-4]
c34838.graph_c0	8.80272	3.7874	0.000440772	-1.21963	down	--	Cellular Component: chloroplast thylakoid membrane (GO:0009535);;	--	--	Chaperone DnaJ-domain superfamily protein [Theobroma cacao]
c35017.graph_c0	12.7564	3.33984	0	-1.94006	down	Carbohydrate transport and metabolism	Molecular Function: glucan exo-1,3-beta-glucosidase activity (GO:0004338);; Molecular Function: beta-galactosidase activity (GO:0004565);; Molecular Function: beta-D-fucosidase activity (GO:0033907);; Cellular Component: cell part (GO:0044464);; Molecular Function: beta-L-arabinosidase activity (GO:0047701);; Molecular Function: beta-gentiobiose beta-glucosidase activity (GO:0080083);;	--	Beta-glucosidase 12 OS=Oryza sativa subsp. japonica GN=BGLU12 PE=2 SV=2	beta-glucosidase [Olea europaea subsp. europaea]
c17333.graph_c0	3.90646	0.748989	0.00116988	-2.25383	down	--	--	--	--	conserved hypothetical protein [Ricinus communis]
c30134.graph_c0	7.38196	3.24698	0.00414364	-1.18495	down	--	--	--	--	PREDICTED: uncharacterized protein LOC101244747 [Solanum lycopersicum]
c15246.graph_c0	1.41677	0.101865	1.73277e-11	-3.55424	down	--	Molecular Function: protein serine/threonine kinase activity (GO:0004674);; Molecular Function: ATP binding (GO:0005524);; Biological Process: protein phosphorylation (GO:0006468);; Biological Process: recognition of pollen (GO:0048544);;	--	Putative receptor protein kinase ZmPK1 OS=Zea mays GN=PK1 PE=2 SV=2	PREDICTED: putative receptor protein kinase ZmPK1-like [Vitis vinifera]
c41093.graph_c0	37.7449	16.081	1.3814e-06	-1.23997	down	Cytoskeleton	Molecular Function: ATP binding (GO:0005524);; Cellular Component: cytoplasm (GO:0005737);; Cellular Component: cytoskeleton (GO:0005856);;	K10355|6e-85|ath:AT3G46520|ACT12	Actin-93 (Fragment) OS=Nicotiana tabacum PE=3 SV=1	actin [Asarina barclaiana]
c25964.graph_c0	13.8737	3.81398	1.9984e-15	-1.86612	down	--	Cellular Component: cytoplasmic membrane-bounded vesicle (GO:0016023);;	--	Glycine-rich cell wall structural protein OS=Arabidopsis thaliana GN=At3g17050 PE=4 SV=2	hypothetical protein PDIG_81210 [Penicillium digitatum PHI26]
c36433.graph_c0	2.56243	0.152068	8.31157e-12	-3.76873	down	--	--	--	--	PREDICTED: uncharacterized protein LOC100245904 [Vitis vinifera]
c30389.graph_c0	38.3908	17.2901	3.05422e-13	-1.1676	down	Cell wall/membrane/envelope biogenesis	Biological Process: pentose-phosphate shunt (GO:0006098);; Cellular Component: chloroplast thylakoid membrane (GO:0009535);; Biological Process: photosynthetic electron transport in photosystem I (GO:0009773);; Biological Process: photosystem II assembly (GO:0010207);; Cellular Component: NAD(P)H dehydrogenase complex (plastoquinone) (GO:0010598);; Biological Process: carotenoid biosynthetic proc…	--	--	PREDICTED: uncharacterized protein LOC101247416 [Solanum lycopersicum]
c25726.graph_c0	529.279	206.547	0	-1.37544	down	--	Cellular Component: nucleus (GO:0005634);; Biological Process: response to sucrose (GO:0009744);; Biological Process: response to glucose (GO:0009749);; Biological Process: response to fructose (GO:0009750);;	--	Auxin-repressed 12.5 kDa protein OS=Fragaria ananassa PE=2 SV=1	auxin-repressed protein-like protein ARP1 [Manihot esculenta]
c13612.graph_c0	5.8962	1.10222	4.28649e-05	-2.31732	down	--	Biological Process: fatty acid catabolic process (GO:0009062);; Biological Process: response to gibberellin (GO:0009739);;	--	--	putative DUF584 protein [Linum usitatissimum]
c13928.graph_c0	5.23456	1.28433	1.58004e-06	-1.99043	down	Replication, recombination and repair	Biological Process: cellular process (GO:0009987);; Biological Process: macromolecule metabolic process (GO:0043170);; Biological Process: primary metabolic process (GO:0044238);;	--	Transposon Ty3-G Gag-Pol polyprotein OS=Saccharomyces cerevisiae (strain ATCC 204508 / S288c) GN=TY3B-G PE=1 SV=3	hypothetical protein VITISV_036155 [Vitis vinifera]
c19911.graph_c2	17.7695	5.95234	9.16372e-09	-1.57938	down	--	Biological Process: polysaccharide biosynthetic process (GO:0000271);; Biological Process: amino acid transmembrane transport (GO:0003333);; Cellular Component: plasma membrane (GO:0005886);; Biological Process: acetyl-CoA metabolic process (GO:0006084);; Biological Process: auxin-activated signaling pathway (GO:0009734);; Biological Process: multidimensional cell growth (GO:0009825);; Biological…	K13946|1e-144|rcu:RCOM_1031400|amino acid transporter, putative	Auxin transporter-like protein 3 OS=Medicago truncatula GN=LAX3 PE=2 SV=1	amino acid transporter, putative [Ricinus communis]
c37584.graph_c2	18.5406	8.83882	1.55677e-05	-1.08051	down	--	Molecular Function: DNA binding (GO:0003677);; Molecular Function: sequence-specific DNA binding transcription factor activity (GO:0003700);; Cellular Component: nucleus (GO:0005634);; Biological Process: regulation of transcription, DNA-templated (GO:0006355);; Molecular Function: protein dimerization activity (GO:0046983);;	--	Agamous-like MADS-box protein AGL27 OS=Arabidopsis thaliana GN=AGL27 PE=1 SV=1	RIN-like MADS-box protein [Torenia fournieri]
c41906.graph_c0	25.8075	8.17152	0	-1.67413	down	Amino acid transport and metabolism	Molecular Function: transporter activity (GO:0005215);; Biological Process: transport (GO:0006810);; Cellular Component: membrane (GO:0016020);;	--	Probable peptide/nitrate transporter At1g59740 OS=Arabidopsis thaliana GN=At1g59740 PE=2 SV=1	PREDICTED: probable peptide/nitrate transporter At1g27040-like [Solanum lycopersicum]
c40145.graph_c0	10.8318	5.30768	3.571e-07	-1.04381	down	--	--	--	--	hypothetical protein VITISV_008736 [Vitis vinifera]
c24102.graph_c2	1.10242	0.322006	0.000424633	-1.73981	down	--	Molecular Function: transferase activity, transferring phosphorus-containing groups (GO:0016772);; Biological Process: cellular metabolic process (GO:0044237);; Molecular Function: organic cyclic compound binding (GO:0097159);; Molecular Function: heterocyclic compound binding (GO:1901363);;	--	Transposon TX1 uncharacterized 149 kDa protein OS=Xenopus laevis PE=4 SV=1	PREDICTED: uncharacterized protein LOC100786254 [Glycine max]
c24450.graph_c0	209.364	80.8957	0	-1.38936	down	--	--	--	Protein GAST1 OS=Solanum lycopersicum GN=GAST1 PE=2 SV=1	gibberellin induced protein [Sonneratia ovata]
c26647.graph_c0	4.57081	1.04713	6.36153e-09	-2.09694	down	--	Molecular Function: hydrolase activity, hydrolyzing O-glycosyl compounds (GO:0004553);; Cellular Component: cell wall (GO:0005618);; Biological Process: cellular glucan metabolic process (GO:0006073);; Molecular Function: xyloglucan:xyloglucosyl transferase activity (GO:0016762);; Cellular Component: apoplast (GO:0048046);;	K08235|1e-125|vvi:100252949|hypothetical protein LOC100252949	Probable xyloglucan endotransglucosylase/hydrolase protein 16 OS=Arabidopsis thaliana GN=XTH16 PE=2 SV=2	PREDICTED: probable xyloglucan endotransglucosylase/hydrolase protein 25-like [Solanum lycopersicum]
c29787.graph_c2	148.633	31.6231	0	-2.24041	down	--	Molecular Function: structural molecule activity (GO:0005198);; Cellular Component: chloroplast thylakoid membrane (GO:0009535);; Biological Process: photosynthesis, light harvesting (GO:0009765);; Cellular Component: light-harvesting complex (GO:0030076);; Molecular Function: metal ion binding (GO:0046872);;	K08914|1e-64|vvi:100251653|hypothetical protein LOC100251653	Chlorophyll a-b binding protein 13, chloroplastic OS=Solanum lycopersicum GN=CAB13 PE=1 SV=1	PREDICTED: chlorophyll a-b binding protein 13, chloroplastic-like [Solanum lycopersicum]
c42052.graph_c0	11.9667	3.24054	0	-1.89069	down	General function prediction only	Molecular Function: oxidoreductase activity, acting on paired donors, with incorporation or reduction of molecular oxygen, 2-oxoglutarate as one donor, and incorporation of one atom each of oxygen into both donors (GO:0016706);; Biological Process: single-organism metabolic process (GO:0044710);;	--	Protein SRG1 OS=Arabidopsis thaliana GN=SRG1 PE=2 SV=1	PREDICTED: protein SRG1-like [Solanum lycopersicum]
c39382.graph_c0	33.0437	16.009	1.28158e-08	-1.06111	down	Replication, recombination and repair	Molecular Function: binding (GO:0005488);; Biological Process: macromolecule metabolic process (GO:0043170);; Biological Process: primary metabolic process (GO:0044238);;	--	Retrotransposable element Tf2 155 kDa protein type 3 OS=Schizosaccharomyces pombe (strain 972 / ATCC 24843) GN=Tf2-11 PE=4 SV=1	DNA/RNA polymerases superfamily protein [Theobroma cacao]
c42048.graph_c0	4.95525	0	0	-6.08178	down	--	--	--	Dirigent protein 11 OS=Arabidopsis thaliana GN=DIR11 PE=2 SV=1	hypothetical protein M569_08466 [Genlisea aurea]
c30677.graph_c0	4.22702	0.316076	0.00127113	-3.18976	down	--	Cellular Component: extracellular region (GO:0005576);; Biological Process: stomatal complex patterning (GO:0010375);; Cellular Component: cytoplasmic membrane-bounded vesicle (GO:0016023);; Biological Process: negative regulation of stomatal complex development (GO:2000122);;	--	Protein EPIDERMAL PATTERNING FACTOR 1 OS=Arabidopsis thaliana GN=EPF1 PE=2 SV=1	predicted protein [Populus trichocarpa]
c33282.graph_c0	2.28966	0.0930486	0.000703573	-3.63889	down	Energy production and conversion	Molecular Function: alcohol dehydrogenase (NAD) activity (GO:0004022);; Molecular Function: zinc ion binding (GO:0008270);; Biological Process: oxidation-reduction process (GO:0055114);;	--	Alcohol dehydrogenase OS=Malus domestica GN=ADH PE=2 SV=1	alcohol dehydrogenase [Olea europaea]
c16571.graph_c0	1.66934	0.243799	0.00156774	-2.55433	down	--	Molecular Function: methyltransferase activity (GO:0008168);; Biological Process: methylation (GO:0032259);;	--	Salicylate O-methyltransferase OS=Clarkia breweri GN=SAMT PE=1 SV=1	S-adenosyl-L-methionine:salicylic acid methyltransferase [Antirrhinum majus]
c16967.graph_c0	10.5004	5.06449	8.05601e-06	-1.06457	down	--	Molecular Function: nucleotide binding (GO:0000166);; Molecular Function: UDP-glucose 4-epimerase activity (GO:0003978);; Cellular Component: Golgi apparatus (GO:0005794);; Biological Process: galactose metabolic process (GO:0006012);; Biological Process: amino acid transport (GO:0006865);; Biological Process: nucleotide-sugar metabolic process (GO:0009225);; Biological Process: response to ethyl…	K12448|0.0|vvi:100259390|hypothetical protein LOC100259390	UDP-arabinose 4-epimerase 1 OS=Arabidopsis thaliana GN=MUR4 PE=1 SV=1	PREDICTED: UDP-arabinose 4-epimerase 1-like [Solanum lycopersicum]
c28418.graph_c0	4.48466	0.858553	1.26698e-08	-2.33113	down	--	--	--	Protein IQ-DOMAIN 1 OS=Arabidopsis thaliana GN=IQD1 PE=1 SV=1	PREDICTED: protein IQ-DOMAIN 1-like [Solanum lycopersicum]
c38406.graph_c0	3.50882	0.804444	3.03376e-09	-2.09764	down	Secondary metabolites biosynthesis, transport and catabolism	Molecular Function: copper ion binding (GO:0005507);; Molecular Function: L-ascorbate oxidase activity (GO:0008447);; Cellular Component: plant-type cell wall (GO:0009505);; Cellular Component: membrane (GO:0016020);; Cellular Component: apoplast (GO:0048046);; Biological Process: oxidation-reduction process (GO:0055114);;	--	L-ascorbate oxidase homolog OS=Brassica napus GN=Bp10 PE=2 SV=1	PREDICTED: L-ascorbate oxidase homolog [Vitis vinifera]
c36410.graph_c2	8.49111	3.24363	7.52483e-05	-1.38612	down	--	Molecular Function: carboxypeptidase activity (GO:0004180);; Molecular Function: transferase activity (GO:0016740);;	--	Serine carboxypeptidase-like 18 OS=Arabidopsis thaliana GN=SCPL18 PE=2 SV=2	glucose acyltransferase [Solanum berthaultii]
c15785.graph_c0	12.7703	6.14311	3.29152e-06	-1.06881	down	Cell wall/membrane/envelope biogenesis	Cellular Component: plastid chromosome (GO:0009508);; Cellular Component: chloroplast thylakoid membrane (GO:0009535);; Cellular Component: chloroplast envelope (GO:0009941);;	--	--	PREDICTED: uncharacterized protein LOC101263249 [Solanum lycopersicum]
c35902.graph_c1	3.59093	1.17474	0.00366145	-1.58134	down	--	--	--	Cell surface glycoprotein 1 OS=Clostridium thermocellum (strain ATCC 27405 / DSM 1237) GN=olpB PE=4 SV=2	predicted protein [Thalassiosira pseudonana CCMP1335]
c35907.graph_c0	21.6738	10.3453	4.86774e-09	-1.08256	down	--	--	--	Protein IQ-DOMAIN 1 OS=Arabidopsis thaliana GN=IQD1 PE=1 SV=1	PREDICTED: protein IQ-DOMAIN 1-like [Solanum lycopersicum]
c35490.graph_c0	73.3377	23.3711	0	-1.6656	down	--	Biological Process: fatty acid biosynthetic process (GO:0006633);; Cellular Component: chloroplast (GO:0009507);; Molecular Function: acyl-[acyl-carrier-protein] desaturase activity (GO:0045300);; Molecular Function: transition metal ion binding (GO:0046914);; Biological Process: oxidation-reduction process (GO:0055114);;	K03921|6e-83|rcu:RCOM_1238330|Stearoy-ACP desaturase (EC:1.14.19.2)	Acyl-[acyl-carrier-protein] desaturase, chloroplastic OS=Carthamus tinctorius PE=1 SV=1	fatty acid desaturase [Hyacinthus orientalis]
c18910.graph_c0	5.44612	0.541534	4.05495e-07	-3.09484	down	Carbohydrate transport and metabolism	Molecular Function: sucrose alpha-glucosidase activity (GO:0004575);; Cellular Component: extracellular region (GO:0005576);; Cellular Component: cell wall (GO:0005618);; Biological Process: carbohydrate metabolic process (GO:0005975);;	--	Beta-fructofuranosidase, insoluble isoenzyme 1 OS=Daucus carota GN=INV1 PE=1 SV=1	cell-wall invertase [Orobanche ramosa]
c30353.graph_c0	18.8185	9.30803	4.31595e-05	-1.02798	down	--	--	--	--	unnamed protein product [Vitis vinifera]
c24388.graph_c0	3.98106	1.88501	0.000871364	-1.08609	down	--	Cellular Component: chloroplast (GO:0009507);;	--	--	conserved hypothetical protein [Ricinus communis]
c27488.graph_c0	6.26229	0.694458	1.13111e-08	-3.00692	down	--	--	--	--	hypothetical protein MTR_8g022300 [Medicago truncatula]
c34715.graph_c0	63.5314	27.9296	1.33227e-15	-1.20303	down	--	--	--	Proline-rich protein 4 OS=Arabidopsis thaliana GN=PRP4 PE=2 SV=1	proline-rich protein [Solanum tuberosum]
c27274.graph_c0	12.8701	1.15668	2.48204e-08	-3.23779	down	--	Biological Process: transcription, DNA-templated (GO:0006351);; Biological Process: response to abiotic stimulus (GO:0009628);; Biological Process: response to auxin (GO:0009733);; Biological Process: regulation of gene expression (GO:0010468);; Cellular Component: intracellular membrane-bounded organelle (GO:0043231);; Biological Process: single-organism process (GO:0044699);; Biological Process…	--	Auxin-responsive protein IAA7 OS=Arabidopsis thaliana GN=IAA7 PE=1 SV=1	PREDICTED: auxin-responsive protein IAA14-like isoform X2 [Cicer arietinum]
c38399.graph_c0	5.71768	2.10266	7.88793e-08	-1.44772	down	Amino acid transport and metabolism	Cellular Component: plasma membrane (GO:0005886);; Biological Process: response to wounding (GO:0009611);; Biological Process: response to nematode (GO:0009624);; Biological Process: response to abscisic acid (GO:0009737);; Biological Process: response to salicylic acid (GO:0009751);; Biological Process: response to jasmonic acid (GO:0009753);; Biological Process: hyperosmotic salinity response (…	--	Peptide transporter PTR3-B OS=Arabidopsis thaliana GN=PTR3-B PE=2 SV=1	PREDICTED: peptide transporter PTR3-A-like [Fragaria vesca subsp. vesca]
c42146.graph_c0	11.9622	3.95993	3.02076e-05	-1.58276	down	--	Molecular Function: protein binding (GO:0005515);; Cellular Component: membrane (GO:0016020);; Biological Process: root hair elongation (GO:0048767);;	--	Arabinogalactan peptide 14 OS=Arabidopsis thaliana GN=AGP14 PE=1 SV=1	hypothetical protein MTR_6g029330 [Medicago truncatula]
c29587.graph_c0	2.16142	0.38851	1.63287e-05	-2.37281	down	--	--	--	--	PREDICTED: uncharacterized protein LOC100854716 [Vitis vinifera]
c40663.graph_c0	68.2708	31.6126	1.41841e-11	-1.12726	down	--	Molecular Function: ACP phosphopantetheine attachment site binding involved in fatty acid biosynthetic process (GO:0000036);; Biological Process: rRNA processing (GO:0006364);; Biological Process: fatty acid biosynthetic process (GO:0006633);; Cellular Component: chloroplast stroma (GO:0009570);; Biological Process: systemic acquired resistance (GO:0009627);; Biological Process: response to blue …	--	Acyl carrier protein 4, chloroplastic OS=Arabidopsis thaliana GN=ACP4 PE=1 SV=1	PREDICTED: acyl carrier protein 4, chloroplastic-like isoform X2 [Cicer arietinum]
c35508.graph_c0	20.6851	6.4054	0	-1.70282	down	--	Molecular Function: catalytic activity (GO:0003824);; Biological Process: pentose-phosphate shunt (GO:0006098);; Cellular Component: chloroplast thylakoid membrane (GO:0009535);; Biological Process: photosynthetic electron transport in photosystem I (GO:0009773);; Biological Process: myo-inositol hexakisphosphate biosynthetic process (GO:0010264);; Cellular Component: NAD(P)H dehydrogenase comple…	--	--	PREDICTED: uncharacterized protein LOC101263383 [Solanum lycopersicum]
c40702.graph_c0	125.381	45.0634	0	-1.49299	down	Carbohydrate transport and metabolism	Molecular Function: binding (GO:0005488);; Molecular Function: methyltransferase activity (GO:0008168);; Biological Process: methylation (GO:0032259);; Cellular Component: intracellular organelle (GO:0043229);;	--	Putative glycine-rich cell wall structural protein 1 OS=Oryza sativa subsp. japonica GN=GRP-1 PE=4 SV=1	PREDICTED: uncharacterized protein LOC101244167 [Solanum lycopersicum]
c35883.graph_c0	7.17851	0.530981	0	-3.71077	down	Amino acid transport and metabolism	Molecular Function: asparagine synthase (glutamine-hydrolyzing) activity (GO:0004066);; Molecular Function: ATP binding (GO:0005524);; Biological Process: glutamine metabolic process (GO:0006541);; Biological Process: cellular amino acid catabolic process (GO:0009063);; Biological Process: response to absence of light (GO:0009646);; Biological Process: response to sucrose (GO:0009744);; Biologica…	K01953|0.0|vvi:100241610|hypothetical protein LOC100241610	Asparagine synthetase [glutamine-hydrolyzing] OS=Triphysaria versicolor GN=AS PE=2 SV=3	asparagine synthetase [glutamine-hydrolyzing]-like [Vitis vinifera]
c39365.graph_c0	8.39572	2.81701	0.00040589	-1.5572	down	--	--	--	--	PREDICTED: uncharacterized protein LOC101252159 [Solanum lycopersicum]
c38021.graph_c2	1055.98	331.576	0	-1.68905	down	--	Cellular Component: cytoplasmic membrane-bounded vesicle (GO:0016023);; Molecular Function: hydrolase activity, acting on ester bonds (GO:0016788);;	--	GDSL esterase/lipase At5g03980 OS=Arabidopsis thaliana GN=At5g03980 PE=2 SV=1	acetylajmalan acetylesterase [Striga asiatica]
c20679.graph_c0	4.8913	1.81226	5.68039e-05	-1.42843	down	Energy production and conversion	Molecular Function: oxidoreductase activity, acting on the CH-OH group of donors, NAD or NADP as acceptor (GO:0016616);; Molecular Function: metal ion binding (GO:0046872);;	--	Alcohol dehydrogenase-like 3 OS=Arabidopsis thaliana GN=At1g32780 PE=2 SV=1	PREDICTED: LOW QUALITY PROTEIN: alcohol dehydrogenase-like 1-like [Vitis vinifera]
c44036.graph_c0	1.25346	0.188966	0.00268101	-2.50994	down	--	Molecular Function: nucleotidyltransferase activity (GO:0016779);; Biological Process: primary metabolic process (GO:0044238);; Biological Process: cellular macromolecule metabolic process (GO:0044260);; Molecular Function: organic cyclic compound binding (GO:0097159);; Molecular Function: heterocyclic compound binding (GO:1901363);;	--	Uncharacterized mitochondrial protein AtMg00310 OS=Arabidopsis thaliana GN=AtMg00310 PE=4 SV=1	PREDICTED: putative ribonuclease H protein At1g65750-like [Glycine max]
c37752.graph_c0	3.57541	1.43779	0.00331293	-1.30744	down	--	--	--	Uncharacterized protein At1g01500 OS=Arabidopsis thaliana GN=At1g01500 PE=2 SV=1	unnamed protein product [Vitis vinifera]
c38212.graph_c1	2.72304	0.750507	1.58825e-05	-1.82931	down	Amino acid transport and metabolism	Molecular Function: transporter activity (GO:0005215);; Cellular Component: plasma membrane (GO:0005886);; Biological Process: oligopeptide transport (GO:0006857);; Biological Process: response to wounding (GO:0009611);; Biological Process: response to jasmonic acid (GO:0009753);; Cellular Component: integral component of membrane (GO:0016021);; Biological Process: cellular cation homeostasis (GO…	--	Nitrate transporter 1.4 OS=Arabidopsis thaliana GN=NRT1.4 PE=1 SV=1	Major facilitator superfamily protein isoform 2 [Theobroma cacao]
c31137.graph_c0	4.68882	1.43804	0.000830938	-1.67297	down	--	Biological Process: cytokinesis (GO:0000910);; Molecular Function: GTPase activity (GO:0003924);; Molecular Function: GTP binding (GO:0005525);; Biological Process: GTP catabolic process (GO:0006184);; Biological Process: DNA replication (GO:0006260);; Biological Process: chromatin silencing (GO:0006342);; Cellular Component: plastid (GO:0009536);; Biological Process: histone lysine methylation (…	--	Dynamin-related protein 5A OS=Arabidopsis thaliana GN=DRP5A PE=2 SV=1	PREDICTED: dynamin-related protein 5A-like [Cucumis sativus]
c33778.graph_c0	3.52408	0.0914976	0	-4.85259	down	Secondary metabolites biosynthesis, transport and catabolism	Molecular Function: binding (GO:0005488);; Molecular Function: oxidoreductase activity (GO:0016491);;	--	Secologanin synthase OS=Catharanthus roseus GN=CYP72A1 PE=2 SV=1	cytochrome P450 [Populus trichocarpa]
c36002.graph_c0	2.72125	0.306448	3.35831e-12	-3.03717	down	--	Molecular Function: transferase activity, transferring glycosyl groups (GO:0016757);;	--	UDP-glycosyltransferase 86A2 OS=Arabidopsis thaliana GN=UGT86A2 PE=2 SV=1	PREDICTED: UDP-glycosyltransferase 86A1-like [Solanum lycopersicum]
c40060.graph_c0	22.5219	7.63642	0	-1.57465	down	Secondary metabolites biosynthesis, transport and catabolism	Molecular Function: copper ion binding (GO:0005507);; Molecular Function: L-ascorbate oxidase activity (GO:0008447);; Biological Process: lignin catabolic process (GO:0046274);; Cellular Component: apoplast (GO:0048046);; Molecular Function: hydroquinone:oxygen oxidoreductase activity (GO:0052716);; Biological Process: oxidation-reduction process (GO:0055114);;	--	Laccase-11 OS=Arabidopsis thaliana GN=LAC11 PE=2 SV=1	laccase, putative [Ricinus communis]
c16517.graph_c0	3.0281	0.679279	1.02003e-06	-2.10911	down	--	Biological Process: maltose metabolic process (GO:0000023);; Biological Process: microtubule nucleation (GO:0007020);; Cellular Component: plant-type cell wall (GO:0009505);; Biological Process: positive regulation of flower development (GO:0009911);; Biological Process: leaf morphogenesis (GO:0009965);; Cellular Component: cytoplasmic membrane-bounded vesicle (GO:0016023);; Biological Process: s…	K07407|0.0|pop:POPTR_786149|alpha-galactosidase (EC:3.2.1.22)	Alpha-galactosidase OS=Coffea arabica PE=1 SV=1	alpha-galactosidase [Nicotiana tabacum]
c30331.graph_c1	41.2541	19.3561	7.61949e-06	-1.10341	down	--	Biological Process: calcium ion transport (GO:0006816);; Biological Process: Golgi organization (GO:0007030);; Cellular Component: chloroplast thylakoid membrane (GO:0009535);; Biological Process: response to salt stress (GO:0009651);; Biological Process: photosynthesis, light harvesting (GO:0009765);; Cellular Component: photosystem II antenna complex (GO:0009783);; Cellular Component: chloropla…	K08917|1e-23|vvi:100241887|hypothetical protein LOC100241887	Chlorophyll a-b binding protein CP24 10A, chloroplastic OS=Solanum lycopersicum GN=CAP10A PE=3 SV=1	PREDICTED: chlorophyll a-b binding protein CP24 10A, chloroplastic-like [Solanum lycopersicum]
c34278.graph_c0	20.0318	9.25943	1.1192e-07	-1.12685	down	--	Cellular Component: nucleus (GO:0005634);; Cellular Component: chloroplast thylakoid membrane (GO:0009535);; Cellular Component: chloroplast thylakoid lumen (GO:0009543);;	--	--	PREDICTED: uncharacterized protein LOC100249293 [Vitis vinifera]
c29782.graph_c0	12.1486	5.61158	0.000160223	-1.12261	down	--	Cellular Component: extracellular region (GO:0005576);; Biological Process: glucuronoxylan metabolic process (GO:0010413);; Biological Process: xylan biosynthetic process (GO:0045492);; Biological Process: response to other organism (GO:0051707);;	--	Thaumatin-like protein OS=Arabidopsis thaliana GN=At1g18250 PE=2 SV=2	PREDICTED: osmotin-like protein-like [Solanum lycopersicum]
c23452.graph_c0	3.91811	0.18085	3.33067e-16	-4.12626	down	Carbohydrate transport and metabolism	Biological Process: maltose metabolic process (GO:0000023);; Biological Process: response to hypoxia (GO:0001666);; Molecular Function: fructose-bisphosphate aldolase activity (GO:0004332);; Biological Process: glycolysis (GO:0006096);; Biological Process: pentose-phosphate shunt (GO:0006098);; Cellular Component: chloroplast (GO:0009507);; Biological Process: anthocyanin-containing compound bios…	K01623|0.0|pop:POPTR_708143|fructose-bisphosphate aldolase (EC:4.1.2.13)	Fructose-bisphosphate aldolase, cytoplasmic isozyme 1 OS=Pisum sativum PE=1 SV=1	PREDICTED: fructose-bisphosphate aldolase, cytoplasmic isozyme 1-like [Glycine max]
c35477.graph_c0	43.9384	19.4061	9.57012e-14	-1.19564	down	--	--	--	Polyneuridine-aldehyde esterase OS=Rauvolfia serpentina GN=PNAE PE=1 SV=1	predicted protein [Populus trichocarpa]
c26654.graph_c1	24.1283	8.4167	1.67646e-09	-1.52458	down	--	Cellular Component: chloroplast thylakoid membrane (GO:0009535);; Biological Process: response to ethylene (GO:0009723);; Cellular Component: chloroplast envelope (GO:0009941);; Biological Process: photosynthesis (GO:0015979);; Biological Process: chlorophyll biosynthetic process (GO:0015995);; Molecular Function: protochlorophyllide reductase activity (GO:0016630);; Biological Process: oxidation…	K00218|1e-128|pop:POPTR_827624|protochlorophyllide reductase (EC:1.3.1.33)	Protochlorophyllide reductase, chloroplastic OS=Pisum sativum GN=3PCR PE=1 SV=1	hypothetical protein M569_08082, partial [Genlisea aurea]
c26789.graph_c0	11.7842	5.10148	0.00536882	-1.20605	down	Carbohydrate transport and metabolism	Cellular Component: extracellular region (GO:0005576);; Cellular Component: cytosol (GO:0005829);; Biological Process: carbohydrate metabolic process (GO:0005975);; Molecular Function: beta-glucosidase activity (GO:0008422);; Cellular Component: plant-type cell wall (GO:0009505);; Cellular Component: plasmodesma (GO:0009506);; Biological Process: systemic acquired resistance (GO:0009627);; Cellul…	--	Xylan 1,4-beta-xylosidase OS=Prevotella ruminicola (strain ATCC 19189 / JCM 8958 / 23) GN=xyl3A PE=1 SV=1	beta-D-glucan exohydrolase-like protein [Arabidopsis thaliana]
c28038.graph_c0	1.823	0.24342	0.000308551	-2.67985	down	--	Molecular Function: DNA binding (GO:0003677);; Molecular Function: sequence-specific DNA binding transcription factor activity (GO:0003700);; Biological Process: regulation of transcription, DNA-templated (GO:0006355);; Molecular Function: protein dimerization activity (GO:0046983);;	--	Transcription factor bHLH87 OS=Arabidopsis thaliana GN=BHLH87 PE=2 SV=1	hypothetical protein VITISV_023488 [Vitis vinifera]
c37425.graph_c0	10.1866	4.53663	6.41416e-05	-1.17448	down	--	Cellular Component: extracellular region (GO:0005576);; Cellular Component: nucleus (GO:0005634);; Cellular Component: chloroplast (GO:0009507);; Biological Process: thylakoid membrane organization (GO:0010027);; Molecular Function: antioxidant activity (GO:0016209);; Molecular Function: oxidoreductase activity (GO:0016491);; Biological Process: oxidation-reduction process (GO:0055114);;	--	--	V(D)J recombination-activating protein 2 isoform 1 [Theobroma cacao]
c40330.graph_c0	138.347	67.7468	9.59122e-13	-1.04816	down	--	Cellular Component: nucleus (GO:0005634);; Molecular Function: zinc ion binding (GO:0008270);;	--	Photosystem I reaction center subunit N, chloroplastic OS=Arabidopsis thaliana GN=PSAN PE=1 SV=2	PREDICTED: uncharacterized protein LOC100247174 [Vitis vinifera]
c36176.graph_c0	14.9897	5.54591	9.2637e-13	-1.4462	down	--	Biological Process: circadian rhythm (GO:0007623);;	--	Transcription factor LUX OS=Arabidopsis thaliana GN=LUX PE=1 SV=1	NbPCL1 [Nicotiana benthamiana]
c38763.graph_c0	5.27083	2.65278	0.000107473	-1.00287	down	Defense mechanisms	Molecular Function: ATP binding (GO:0005524);; Cellular Component: vacuolar lumen (GO:0005775);; Cellular Component: plasma membrane (GO:0005886);; Biological Process: ATP catabolic process (GO:0006200);; Biological Process: amino acid transport (GO:0006865);; Biological Process: vacuolar transport (GO:0007034);; Biological Process: response to nematode (GO:0009624);; Molecular Function: organic …	--	ABC transporter G family member 1 OS=Arabidopsis thaliana GN=ABCG1 PE=2 SV=1	PREDICTED: ABC transporter G family member 1-like [Glycine max]
c38091.graph_c0	47.3406	23.8654	3.99403e-10	-1.00547	down	--	Molecular Function: catalytic activity (GO:0003824);; Molecular Function: binding (GO:0005488);;	--	Copia protein OS=Drosophila melanogaster GN=GIP PE=1 SV=3	hypothetical protein VITISV_042091 [Vitis vinifera]
c36215.graph_c0	10.3153	4.06418	5.49579e-08	-1.35188	down	--	--	--	Probable WRKY transcription factor 35 OS=Arabidopsis thaliana GN=WRKY35 PE=2 SV=1	conserved hypothetical protein [Ricinus communis]
c40939.graph_c0	51.0886	24.7007	3.2172e-12	-1.06601	down	Cell wall/membrane/envelope biogenesis	Molecular Function: transferase activity (GO:0016740);;	--	Cellulose synthase-like protein G2 OS=Arabidopsis thaliana GN=CSLG2 PE=2 SV=1	Cellulose synthase like G2, putative [Theobroma cacao]
c29004.graph_c0	2.59043	0.877701	0.000365367	-1.5445	down	--	Biological Process: myo-inositol hexakisphosphate biosynthetic process (GO:0010264);;	--	Putative protein TPRXL OS=Homo sapiens GN=TPRXL PE=5 SV=2	PREDICTED: uncharacterized protein LOC100243866 [Vitis vinifera]
c28981.graph_c0	34.726	15.8741	4.78617e-13	-1.1463	down	Posttranslational modification, protein turnover, chaperones	Biological Process: maltose metabolic process (GO:0000023);; Biological Process: protein peptidyl-prolyl isomerization (GO:0000413);; Molecular Function: peptidyl-prolyl cis-trans isomerase activity (GO:0003755);; Biological Process: protein folding (GO:0006457);; Cellular Component: chloroplast stroma (GO:0009570);; Biological Process: chloroplast relocation (GO:0009902);; Cellular Component: ch…	--	Trigger factor-like protein TIG OS=Arabidopsis thaliana GN=TIG PE=2 SV=1	PREDICTED: trigger factor isoform 1 [Vitis vinifera]
c29624.graph_c1	16.0971	2.8535	1.33049e-12	-2.45704	down	--	Biological Process: maltose metabolic process (GO:0000023);; Biological Process: MAPK cascade (GO:0000165);; Biological Process: sucrose biosynthetic process (GO:0005986);; Biological Process: pentose-phosphate shunt (GO:0006098);; Biological Process: rRNA processing (GO:0006364);; Biological Process: protein targeting to membrane (GO:0006612);; Biological Process: response to cold (GO:0009409);;…	K01100|2e-81|pop:POPTR_567316|sedoheptulose-bisphosphatase (EC:3.1.3.37)	Sedoheptulose-1,7-bisphosphatase, chloroplastic OS=Spinacia oleracea PE=2 SV=1	chloroplast sedoheptulose-1,7-bisphosphatase [Solanum lycopersicum]
c15435.graph_c0	2.66498	0.741348	6.73535e-06	-1.81984	down	--	Molecular Function: polygalacturonase activity (GO:0004650);; Cellular Component: extracellular region (GO:0005576);; Biological Process: carbohydrate metabolic process (GO:0005975);;	--	Polygalacturonase At1g48100 OS=Arabidopsis thaliana GN=At1g48100 PE=2 SV=1	Pectin lyase-like superfamily protein [Theobroma cacao]
c17141.graph_c0	8.45089	4.21514	0.000178312	-1.01512	down	--	Cellular Component: vacuolar membrane (GO:0005774);; Cellular Component: plasma membrane (GO:0005886);; Cellular Component: secondary cell wall (GO:0009531);; Biological Process: lignin metabolic process (GO:0009808);; Biological Process: cell wall modification involved in abscission (GO:0009830);; Biological Process: secondary cell wall biogenesis (GO:0009834);; Biological Process: xylem develop…	--	COBRA-like protein 4 OS=Arabidopsis thaliana GN=COBL4 PE=2 SV=2	COBRA-like extracellular glycosyl-phosphatidyl inositol-anchored protein family [Theobroma cacao]
c27161.graph_c0	3.18882	0.554522	0.000161033	-2.39132	down	--	Biological Process: cell-cell signaling (GO:0007267);; Biological Process: stomatal complex patterning (GO:0010375);; Biological Process: mRNA modification (GO:0016556);; Biological Process: positive regulation of stomatal complex development (GO:2000123);;	--	EPIDERMAL PATTERNING FACTOR-like protein 9 OS=Arabidopsis thaliana GN=EPFL9 PE=1 SV=1	hypothetical protein [Camellia sinensis]
c37987.graph_c0	8.52064	2.44127	3.1527e-12	-1.80334	down	--	--	--	Zinc finger protein CONSTANS-LIKE 16 OS=Arabidopsis thaliana GN=COL16 PE=2 SV=2	PREDICTED: zinc finger protein CONSTANS-LIKE 16 [Vitis vinifera]
c36505.graph_c0	28.523	7.07924	3.01759e-13	-2.00386	down	--	Cellular Component: intracellular organelle (GO:0043229);; Cellular Component: cytoplasmic part (GO:0044444);;	--	50S ribosomal protein 5, chloroplastic OS=Pisum sativum GN=PSRP5 PE=2 SV=1	PREDICTED: 50S ribosomal protein 5, chloroplastic-like [Solanum lycopersicum]
c31239.graph_c0	1.69861	0.396917	0.00469483	-2.00248	down	--	--	--	Glycosyltransferase-like domain-containing protein 2 OS=Bos taurus GN=GTDC2 PE=2 SV=1	Glycosyltransferase family 61 protein [Theobroma cacao]
c33477.graph_c0	3.78487	1.02199	0.00586401	-1.823	down	--	Biological Process: response to auxin (GO:0009733);;	K14488|2e-47|pop:POPTR_549894|SAUR27	Auxin-induced protein 6B OS=Glycine max PE=2 SV=1	SAUR family protein [Populus trichocarpa]
c35711.graph_c2	10.2601	4.95752	0.00891101	-1.05432	down	Amino acid transport and metabolism	Molecular Function: cysteine synthase activity (GO:0004124);; Cellular Component: nucleus (GO:0005634);; Cellular Component: peroxisome (GO:0005777);; Cellular Component: plasma membrane (GO:0005886);; Biological Process: cysteine biosynthetic process from serine (GO:0006535);; Biological Process: aging (GO:0007568);; Cellular Component: chloroplast (GO:0009507);; Biological Process: response to …	K01738|1e-134|vvi:100264196|hypothetical protein LOC100264196	Cysteine synthase OS=Solanum tuberosum PE=2 SV=1	cysteine synthase [Nicotiana plumbaginifolia]
c30261.graph_c0	248.007	120.953	2.14584e-12	-1.05373	down	--	Cellular Component: chloroplast thylakoid membrane (GO:0009535);; Cellular Component: photosystem I reaction center (GO:0009538);; Biological Process: photosynthesis (GO:0015979);;	K02693|3e-63|rcu:RCOM_1723530|photosystem I reaction center subunit IV A, chloroplast precursor	Photosystem I reaction center subunit IV B, chloroplastic OS=Nicotiana sylvestris GN=PSAEB PE=1 SV=1	photosystem I reaction center subunit IV A, chloroplast precursor [Ricinus communis]
c13730.graph_c0	2.38824	0.733894	0.000206195	-1.6763	down	General function prediction only	Molecular Function: oxidoreductase activity, acting on paired donors, with incorporation or reduction of molecular oxygen, 2-oxoglutarate as one donor, and incorporation of one atom each of oxygen into both donors (GO:0016706);; Biological Process: single-organism metabolic process (GO:0044710);;	--	Gibberellin 2-beta-dioxygenase 8 OS=Arabidopsis thaliana GN=GA2OX8 PE=1 SV=2	gibberellin 2-oxidase 1 [Nicotiana sylvestris]
c37566.graph_c0	5.35054	2.34155	3.27976e-05	-1.19957	down	--	Cellular Component: nucleus (GO:0005634);; Biological Process: response to water deprivation (GO:0009414);; Biological Process: response to salt stress (GO:0009651);; Biological Process: glucuronoxylan metabolic process (GO:0010413);; Biological Process: xylan biosynthetic process (GO:0045492);; Biological Process: positive regulation of transcription, DNA-templated (GO:0045893);; Biological Proc…	--	--	predicted protein [Populus trichocarpa]
c40245.graph_c0	7.35193	3.45749	9.44973e-07	-1.10142	down	--	--	--	ZF-HD homeobox protein At4g24660 OS=Arabidopsis thaliana GN=At4g24660 PE=1 SV=1	PREDICTED: ZF-HD homeobox protein At4g24660-like [Solanum lycopersicum]
c33317.graph_c0	3.94489	1.45412	0.00426669	-1.42335	down	--	Molecular Function: pinoresinol reductase activity (GO:0010283);; Molecular Function: lariciresinol reductase activity (GO:0010284);; Molecular Function: 2'-hydroxyisoflavone reductase activity (GO:0047526);; Biological Process: oxidation-reduction process (GO:0055114);; Biological Process: (+)-pinoresinol catabolic process (GO:1902125);; Biological Process: (-)-lariciresinol biosynthetic process…	--	Bifunctional pinoresinol-lariciresinol reductase OS=Forsythia intermedia GN=PLR_Fi1 PE=1 SV=1	(+)-pinoresinol/(+)-lariciresinol reductase [Forsythia x intermedia]
c34214.graph_c0	2.38559	0.676899	0.00120466	-1.77173	down	--	Molecular Function: magnesium ion binding (GO:0000287);; Molecular Function: sesquiterpene synthase activity (GO:0010334);; Biological Process: sesquiterpene biosynthetic process (GO:0051762);;	--	Alpha-farnesene synthase OS=Ricinus communis GN=TPS7 PE=1 SV=2	terpene synthase 2 [Olea europaea]
c24602.graph_c1	2.73468	0.453882	2.70362e-12	-2.54238	down	--	--	--	--	hypothetical protein M569_17686, partial [Genlisea aurea]
c29008.graph_c0	13.0188	3.42985	0	-1.93259	down	Secondary metabolites biosynthesis, transport and catabolism	Molecular Function: monooxygenase activity (GO:0004497);; Biological Process: defense response (GO:0006952);; Molecular Function: oxidoreductase activity, acting on paired donors, with incorporation or reduction of molecular oxygen (GO:0016705);; Biological Process: indole-containing compound biosynthetic process (GO:0042435);; Biological Process: oxoacid metabolic process (GO:0043436);; Cellular…	--	Cytochrome P450 71A1 OS=Persea americana GN=CYP71A1 PE=1 SV=2	PREDICTED: cytochrome P450 83B1 [Vitis vinifera]
c14508.graph_c1	37.5649	17.9009	9.50839e-12	-1.08645	down	--	Biological Process: developmental process (GO:0032502);; Biological Process: single-organism process (GO:0044699);;	--	Transcription factor TCP4 OS=Arabidopsis thaliana GN=TCP4 PE=2 SV=1	mutant cincinnata [Antirrhinum majus]
c34798.graph_c0	5.43017	1.81952	3.55408e-08	-1.57749	down	--	Biological Process: plasma membrane repair (GO:0001778);; Cellular Component: endosome (GO:0005768);; Cellular Component: vacuole (GO:0005773);; Cellular Component: Golgi apparatus (GO:0005794);; Cellular Component: plasma membrane (GO:0005886);; Biological Process: endocytosis (GO:0006897);; Biological Process: protein secretion (GO:0009306);; Biological Process: response to cold (GO:0009409);; …	--	Synaptotagmin-2 OS=Arabidopsis thaliana GN=SYT2 PE=2 SV=1	PREDICTED: synaptotagmin-3-like [Solanum lycopersicum]
c32283.graph_c0	5.31146	2.61768	0.00127589	-1.02989	down	Secondary metabolites biosynthesis, transport and catabolism	Molecular Function: iron ion binding (GO:0005506);; Cellular Component: endoplasmic reticulum membrane (GO:0005789);; Molecular Function: electron carrier activity (GO:0009055);; Cellular Component: integral component of membrane (GO:0016021);; Biological Process: monoterpenoid biosynthetic process (GO:0016099);; Molecular Function: oxidoreductase activity, acting on paired donors, with incorpora…	--	Geraniol 8-hydroxylase OS=Swertia mussotii GN=CYP76B10 PE=1 SV=1	geraniol 10-hydroxylase [Picrorhiza kurrooa]
c33515.graph_c0	7.97986	1.31624	0	-2.57064	down	Lipid transport and metabolism	Biological Process: metabolic process (GO:0008152);; Molecular Function: hydrolase activity (GO:0016787);;	--	Probable carboxylesterase 15 OS=Arabidopsis thaliana GN=CXE15 PE=2 SV=1	PREDICTED: probable carboxylesterase 15 [Vitis vinifera]
c41935.graph_c0	14.6626	4.44486	6.59125e-07	-1.71022	down	--	Cellular Component: Golgi apparatus (GO:0005794);; Cellular Component: extracellular matrix (GO:0031012);; Biological Process: developmental process (GO:0032502);; Biological Process: single-organism process (GO:0044699);;	--	Phytosulfokines 3 OS=Arabidopsis thaliana GN=PSK3 PE=2 SV=2	phytosulfokine precursor [Avicennia marina]
c26153.graph_c0	1.87684	0.584752	0.00520148	-1.64257	down	--	Molecular Function: protein serine/threonine kinase activity (GO:0004674);; Molecular Function: protein binding (GO:0005515);; Molecular Function: ATP binding (GO:0005524);; Cellular Component: cytoplasm (GO:0005737);; Cellular Component: plasma membrane (GO:0005886);; Biological Process: protein phosphorylation (GO:0006468);; Biological Process: signal transduction (GO:0007165);; Biological Proc…	--	CBL-interacting serine/threonine-protein kinase 9 OS=Arabidopsis thaliana GN=CIPK9 PE=1 SV=2	CBL-interacting protein kinase 9 [Theobroma cacao]
c34469.graph_c0	7.19988	3.31141	6.40848e-08	-1.13419	down	Function unknown	Biological Process: response to molecule of bacterial origin (GO:0002237);; Molecular Function: protein serine/threonine kinase activity (GO:0004674);; Molecular Function: transmembrane receptor protein tyrosine kinase activity (GO:0004714);; Molecular Function: ATP binding (GO:0005524);; Cellular Component: plasma membrane (GO:0005886);; Biological Process: N-terminal protein myristoylation (GO:…	--	Receptor-like protein kinase HAIKU2 OS=Arabidopsis thaliana GN=IKU2 PE=1 SV=1	Receptor protein kinase CLAVATA1 precursor, putative [Ricinus communis]
c31488.graph_c0	24.721	10.5555	3.01204e-13	-1.24351	down	Inorganic ion transport and metabolism	Molecular Function: actin binding (GO:0003779);; Biological Process: cytoskeleton organization (GO:0007010);; Molecular Function: ammonium transmembrane transporter activity (GO:0008519);; Biological Process: myo-inositol hexakisphosphate biosynthetic process (GO:0010264);; Biological Process: methylammonium transport (GO:0015843);; Cellular Component: integral component of membrane (GO:0016021);…	--	Ammonium transporter 1 member 3 OS=Solanum lycopersicum GN=AMT1-3 PE=2 SV=1	ammonium transporter 1 member 3 [Solanum lycopersicum]
c36108.graph_c0	6.41456	1.39898	2.64299e-08	-2.15837	down	--	--	--	Pathogen-related protein OS=Hordeum vulgare PE=2 SV=2	Pathogen-related protein [Theobroma cacao]
c28669.graph_c0	4.85646	1.368	5.32827e-05	-1.79616	down	--	Biological Process: response to red or far red light (GO:0009639);; Biological Process: response to organic substance (GO:0010033);;	--	Auxin-responsive protein IAA29 OS=Arabidopsis thaliana GN=IAA29 PE=2 SV=2	IAA29 [Solanum lycopersicum]
c40261.graph_c0	178.849	49.7918	0	-1.86248	down	General function prediction only	Molecular Function: catalytic activity (GO:0003824);; Cellular Component: nucleus (GO:0005634);; Cellular Component: cytosol (GO:0005829);; Biological Process: ion transport (GO:0006811);; Biological Process: response to hormone (GO:0009725);; Biological Process: cellular process (GO:0009987);; Biological Process: response to oxygen-containing compound (GO:1901700);;	--	Probable cytokinin riboside 5&apos;-monophosphate phosphoribohydrolase LOGL10 OS=Oryza sativa subsp. japonica GN=LOGL10 PE=2 SV=1	PREDICTED: cytokinin riboside 5&apos;-monophosphate phosphoribohydrolase LOG1-like [Solanum lycopersicum]
c33597.graph_c0	376.559	36.976	0	-3.36425	down	--	Cellular Component: cell wall (GO:0005618);; Biological Process: auxin-activated signaling pathway (GO:0009734);; Molecular Function: manganese ion binding (GO:0030145);; Molecular Function: nutrient reservoir activity (GO:0045735);; Cellular Component: apoplast (GO:0048046);;	--	Auxin-binding protein ABP19a OS=Prunus persica GN=ABP19A PE=3 SV=1	PREDICTED: auxin-binding protein ABP19a-like [Fragaria vesca subsp. vesca]
c33759.graph_c0	14.8636	5.61327	1.55041e-10	-1.41497	down	--	Cellular Component: nucleus (GO:0005634);; Molecular Function: cysteine-type peptidase activity (GO:0008234);; Cellular Component: apoplast (GO:0048046);;	--	Metacaspase-9 OS=Arabidopsis thaliana GN=AMC9 PE=1 SV=1	Metacaspase 9 [Theobroma cacao]
c29362.graph_c0	49.1031	24.1558	2.00811e-06	-1.03746	down	--	Cellular Component: intracellular membrane-bounded organelle (GO:0043231);;	--	--	PREDICTED: uncharacterized protein LOC100246199 [Vitis vinifera]
c19911.graph_c0	11.7417	3.65827	0.000188668	-1.65839	down	--	Biological Process: polysaccharide biosynthetic process (GO:0000271);; Biological Process: amino acid transmembrane transport (GO:0003333);; Cellular Component: plasma membrane (GO:0005886);; Biological Process: acetyl-CoA metabolic process (GO:0006084);; Biological Process: auxin-activated signaling pathway (GO:0009734);; Biological Process: multidimensional cell growth (GO:0009825);; Biological…	K13946|8e-65|vvi:100243769|hypothetical protein LOC100243769	Auxin transporter-like protein 3 OS=Arabidopsis thaliana GN=LAX3 PE=2 SV=1	hypothetical protein TCM_035054 [Theobroma cacao]
c37807.graph_c1	3.98394	1.50963	9.24289e-05	-1.39678	down	--	Molecular Function: endonuclease activity (GO:0004519);; Cellular Component: mitochondrion (GO:0005739);; Cellular Component: chloroplast (GO:0009507);; Biological Process: mRNA modification (GO:0016556);;	--	Pentatricopeptide repeat-containing protein At1g11290 OS=Arabidopsis thaliana GN=PCMP-H40 PE=2 SV=1	hypothetical protein PRUPE_ppa001444mg [Prunus persica]
c35516.graph_c0	4.07029	0.929979	1.21014e-14	-2.1209	down	Posttranslational modification, protein turnover, chaperones	Molecular Function: serine-type endopeptidase activity (GO:0004252);; Cellular Component: cell wall (GO:0005618);; Biological Process: proteolysis (GO:0006508);; Cellular Component: extracellular matrix (GO:0031012);; Molecular Function: identical protein binding (GO:0042802);; Biological Process: negative regulation of catalytic activity (GO:0043086);; Cellular Component: apoplast (GO:0048046);;	--	Subtilisin-like protease OS=Arabidopsis thaliana GN=ARA12 PE=1 SV=1	predicted protein [Populus trichocarpa]
c38429.graph_c0	8.36551	1.76314	0	-2.23792	down	--	Cellular Component: extracellular region (GO:0005576);; Biological Process: lipid metabolic process (GO:0006629);; Biological Process: stomatal complex morphogenesis (GO:0010103);;	--	GDSL esterase/lipase At1g33811 OS=Arabidopsis thaliana GN=At1g33811 PE=2 SV=1	PREDICTED: GDSL esterase/lipase At1g33811 [Vitis vinifera]
c18531.graph_c0	31.8225	13.6138	1.03717e-12	-1.24048	down	--	Biological Process: cellular process (GO:0009987);; Biological Process: developmental process (GO:0032502);; Biological Process: single-organism process (GO:0044699);; Biological Process: regulation of biological process (GO:0050789);;	--	Transcription factor TCP2 OS=Arabidopsis thaliana GN=TCP2 PE=2 SV=1	hypothetical protein M569_04302, partial [Genlisea aurea]
c36892.graph_c0	17.1158	6.50464	7.39647e-10	-1.40526	down	General function prediction only	Cellular Component: nucleus (GO:0005634);; Cellular Component: cytosol (GO:0005829);; Molecular Function: hydrolase activity (GO:0016787);; Molecular Function: lyase activity (GO:0016829);;	K06966|1e-139|rcu:RCOM_1597390|carboxy-lyase, putative	Cytokinin riboside 5&apos;-monophosphate phosphoribohydrolase LOG3 OS=Arabidopsis thaliana GN=LOG3 PE=1 SV=1	cytokinin riboside 5&apos;-monophosphate phosphoribohydrolase [Petunia x hybrida]
c40275.graph_c0	4.55086	1.98573	2.23163e-09	-1.21004	down	--	--	--	Putative ribonuclease H protein At1g65750 OS=Arabidopsis thaliana GN=At1g65750 PE=3 SV=1	Uncharacterized protein TCM_011923 [Theobroma cacao]
c34836.graph_c0	12.5504	0.744807	0	-4.03284	down	Secondary metabolites biosynthesis, transport and catabolism	Molecular Function: monooxygenase activity (GO:0004497);; Molecular Function: oxidoreductase activity, acting on paired donors, with incorporation or reduction of molecular oxygen (GO:0016705);; Molecular Function: metal ion binding (GO:0046872);;	--	Cytochrome P450 76A2 OS=Solanum melongena GN=CYP76A2 PE=2 SV=1	PREDICTED: cytochrome P450 76A2 [Vitis vinifera]
c13902.graph_c0	6.02719	1.87785	1.2213e-06	-1.67184	down	--	Biological Process: response to light stimulus (GO:0009416);;	--	Zinc finger protein CONSTANS-LIKE 2 OS=Arabidopsis thaliana GN=COL2 PE=1 SV=1	hypothetical protein PRUPE_ppa007007mg [Prunus persica]
c33320.graph_c0	531.42	183.236	0	-1.55424	down	Carbohydrate transport and metabolism	Biological Process: alkaloid biosynthetic process (GO:0009821);; Molecular Function: raucaffricine beta-glucosidase activity (GO:0050247);; Molecular Function: vomilenine glucosyltransferase activity (GO:0050506);;	--	Beta-glucosidase 24 OS=Oryza sativa subsp. japonica GN=BGLU24 PE=2 SV=1	beta-glucosidase [Olea europaea subsp. europaea]
c26457.graph_c0	2.90214	0.356921	1.12295e-10	-2.91165	down	--	--	--	--	PREDICTED: uncharacterized protein LOC101314079 [Fragaria vesca subsp. vesca]
c38941.graph_c1	5.46303	0.744659	1.21392e-12	-2.80035	down	--	Molecular Function: magnesium ion binding (GO:0000287);; Molecular Function: sesquiterpene synthase activity (GO:0010334);; Biological Process: farnesyl diphosphate catabolic process (GO:0045339);; Biological Process: beta-caryophyllene biosynthetic process (GO:1901937);;	--	(-)-germacrene D synthase OS=Vitis vinifera GN=VIT_19s0014g04930 PE=1 SV=1	hypothetical protein VITISV_030783 [Vitis vinifera]
c30005.graph_c0	6.82786	2.0864	2.03523e-06	-1.69709	down	--	Molecular Function: kinase activity (GO:0016301);; Biological Process: phosphorylation (GO:0016310);;	K06685|1e-139|vvi:100245566|hypothetical protein LOC100245566	MOB kinase activator-like 1 OS=Arabidopsis thaliana GN=At4g19045 PE=2 SV=1	PREDICTED: MOB kinase activator-like 1-like [Cicer arietinum]
c36903.graph_c0	1.88411	0.455446	0.000112468	-1.99053	down	--	--	--	Putative zinc finger protein At1g68190 OS=Arabidopsis thaliana GN=At1g68190 PE=2 SV=1	PREDICTED: putative zinc finger protein At1g68190-like [Solanum lycopersicum]
c36446.graph_c0	9.9585	4.74389	1.06079e-05	-1.08184	down	--	--	--	Metacaspase-3 OS=Arabidopsis thaliana GN=AMC3 PE=2 SV=1	PREDICTED: metacaspase-1-like [Solanum lycopersicum]
c35125.graph_c0	2.71321	0.246215	2.22045e-16	-3.34528	down	--	--	--	Copia protein OS=Drosophila melanogaster GN=GIP PE=1 SV=3	PREDICTED: uncharacterized protein LOC100817175 [Glycine max]
c23561.graph_c0	8.60416	3.79908	7.5579e-05	-1.18625	down	General function prediction only	Molecular Function: calmodulin binding (GO:0005516);; Cellular Component: plasma membrane (GO:0005886);; Biological Process: response to abscisic acid (GO:0009737);;	K06911|1e-165|vvi:100241784|hypothetical protein LOC100241784	Pirin-like protein OS=Solanum lycopersicum PE=2 SV=1	RmlC-like cupins superfamily protein [Theobroma cacao]
c19911.graph_c1	14.6995	5.83127	1.92175e-06	-1.33919	down	--	Biological Process: polysaccharide biosynthetic process (GO:0000271);; Biological Process: amino acid transmembrane transport (GO:0003333);; Cellular Component: plasma membrane (GO:0005886);; Biological Process: acetyl-CoA metabolic process (GO:0006084);; Biological Process: auxin-activated signaling pathway (GO:0009734);; Biological Process: multidimensional cell growth (GO:0009825);; Biological…	K13946|5e-95|rcu:RCOM_1031400|amino acid transporter, putative	Auxin transporter-like protein 3 OS=Arabidopsis thaliana GN=LAX3 PE=2 SV=1	amino acid transporter, putative [Ricinus communis]
c29420.graph_c3	41.1723	13.7988	1.45217e-11	-1.58381	down	Posttranslational modification, protein turnover, chaperones	--	--	Chaperone protein dnaJ 11, chloroplastic OS=Arabidopsis thaliana GN=ATJ11 PE=1 SV=2	DNAJ-like protein [Solanum lycopersicum]
c35259.graph_c0	5.78775	2.06664	0.000297424	-1.47471	down	--	--	--	--	hypothetical protein VITISV_018845 [Vitis vinifera]
c41033.graph_c0	42.4664	15.6839	3.66374e-15	-1.45058	down	--	Biological Process: polysaccharide biosynthetic process (GO:0000271);; Cellular Component: extracellular region (GO:0005576);; Biological Process: tryptophan catabolic process (GO:0006569);; Biological Process: defense response (GO:0006952);; Cellular Component: plant-type cell wall (GO:0009505);; Biological Process: indoleacetic acid biosynthetic process (GO:0009684);; Biological Process: respon…	--	Snakin-2 OS=Solanum tuberosum GN=SN2 PE=1 SV=1	RecName: Full=Snakin-2; Flags: Precursor
c34131.graph_c0	11.7311	2.83669	0	-2.05489	down	Amino acid transport and metabolism	Molecular Function: transporter activity (GO:0005215);; Cellular Component: plasma membrane (GO:0005886);; Biological Process: oligopeptide transport (GO:0006857);; Cellular Component: integral component of membrane (GO:0016021);;	--	Probable nitrite transporter At1g68570 OS=Arabidopsis thaliana GN=At1g68570 PE=2 SV=1	PREDICTED: probable nitrite transporter At1g68570-like [Solanum lycopersicum]
c39783.graph_c0	63.5977	19.8244	0	-1.69914	down	--	--	--	--	unnamed protein product [Chondrus crispus]
c14658.graph_c0	6.86866	2.63387	1.02312e-08	-1.39101	down	--	Molecular Function: serine-type carboxypeptidase activity (GO:0004185);; Cellular Component: extracellular region (GO:0005576);; Cellular Component: vacuole (GO:0005773);; Biological Process: proteolysis (GO:0006508);;	K13289|0.0|vvi:100251321|hypothetical protein LOC100251321	Serine carboxypeptidase-like 20 OS=Arabidopsis thaliana GN=SCPL20 PE=2 SV=2	PREDICTED: serine carboxypeptidase-like 20-like [Vitis vinifera]
c28984.graph_c0	12.4068	3.01063	1.47798e-08	-2.01812	down	--	Cellular Component: cytoplasm (GO:0005737);; Molecular Function: transferase activity, transferring acyl groups other than amino-acyl groups (GO:0016747);;	--	10-deacetylbaccatin III 10-O-acetyltransferase OS=Taxus cuspidata PE=1 SV=1	PREDICTED: 3&apos;-N-debenzoyl-2&apos;-deoxytaxol N-benzoyltransferase [Vitis vinifera]
c13636.graph_c1	6.86879	1.82764	6.83502e-10	-1.89916	down	--	Molecular Function: structural constituent of ribosome (GO:0003735);; Cellular Component: extracellular region (GO:0005576);; Cellular Component: ribosome (GO:0005840);; Biological Process: translation (GO:0006412);; Cellular Component: plant-type cell wall (GO:0009505);; Cellular Component: cytoplasmic membrane-bounded vesicle (GO:0016023);; Molecular Function: pectinesterase activity (GO:003059…	--	Probable pectinesterase 8 OS=Arabidopsis thaliana GN=PME8 PE=2 SV=2	PREDICTED: probable pectinesterase 8-like [Solanum lycopersicum]
c42412.graph_c0	8.16898	2.65954	1.28653e-12	-1.62586	down	--	--	--	Putative UPF0481 protein At3g02645 OS=Arabidopsis thaliana GN=At3g02645 PE=3 SV=1	predicted protein [Populus trichocarpa]
c21351.graph_c0	3.54901	1.26725	0.000297424	-1.47471	down	--	Molecular Function: monooxygenase activity (GO:0004497);; Cellular Component: plasma membrane (GO:0005886);; Biological Process: multicellular organismal development (GO:0007275);; Biological Process: glucuronoxylan metabolic process (GO:0010413);; Cellular Component: integral component of membrane (GO:0016021);; Biological Process: regulation of defense response (GO:0031347);; Biological Process…	--	Auxin-induced in root cultures protein 12 OS=Arabidopsis thaliana GN=AIR12 PE=1 SV=3	Auxin-responsive family protein [Theobroma cacao]
c34454.graph_c0	5.96384	1.78878	2.54124e-08	-1.73024	down	--	Molecular Function: hydrolase activity, acting on ester bonds (GO:0016788);;	--	GDSL esterase/lipase At5g55050 OS=Arabidopsis thaliana GN=At5g55050 PE=2 SV=1	predicted protein [Populus trichocarpa]
c21710.graph_c0	35.9198	17.317	1.49607e-08	-1.06805	down	--	Biological Process: response to stress (GO:0006950);;	--	--	PREDICTED: uncharacterized protein LOC101261709 [Solanum lycopersicum]
c37976.graph_c1	0.930939	0.435069	0.000332872	-1.10548	down	--	Molecular Function: catalytic activity (GO:0003824);; Biological Process: nucleobase-containing compound metabolic process (GO:0006139);; Molecular Function: organic cyclic compound binding (GO:0097159);; Molecular Function: heterocyclic compound binding (GO:1901363);;	--	Retrovirus-related Pol polyprotein from transposon TNT 1-94 OS=Nicotiana tabacum PE=2 SV=1	hypothetical protein VITISV_031733 [Vitis vinifera]
c36639.graph_c0	13.3601	0.812543	0	-3.98222	down	--	Molecular Function: sulfotransferase activity (GO:0008146);;	--	Cytosolic sulfotransferase 15 OS=Arabidopsis thaliana GN=SOT15 PE=1 SV=1	Flavonol 3-sulfotransferase, putative [Ricinus communis]
c30915.graph_c0	1.53966	0.766946	0.00153719	-1.01478	down	--	--	--	Retrovirus-related Pol polyprotein LINE-1 OS=Mus musculus GN=Pol PE=1 SV=2	hypothetical protein PRUPE_ppa020120mg [Prunus persica]
c35399.graph_c0	5.10397	2.18887	2.18588e-05	-1.22819	down	Function unknown	Molecular Function: nucleic acid binding (GO:0003676);; Cellular Component: nucleus (GO:0005634);; Molecular Function: 3'-5' exonuclease activity (GO:0008408);;	K09122|0.0|vvi:100255486|hypothetical protein LOC100255486	Probable exonuclease mut-7 homolog OS=Aedes aegypti GN=AAEL005527 PE=3 SV=1	PREDICTED: probable exonuclease mut-7 homolog [Vitis vinifera]
c26606.graph_c0	6.75832	2.53947	4.92173e-08	-1.41816	down	Function unknown	Biological Process: response to molecule of bacterial origin (GO:0002237);; Molecular Function: receptor activity (GO:0004872);; Molecular Function: protein binding (GO:0005515);; Cellular Component: mitochondrion (GO:0005739);; Biological Process: signal transduction (GO:0007165);; Biological Process: asymmetric cell division (GO:0008356);; Biological Process: response to abscisic acid (GO:00097…	--	Protein TOO MANY MOUTHS OS=Arabidopsis thaliana GN=TMM PE=2 SV=1	PREDICTED: protein TOO MANY MOUTHS-like [Solanum lycopersicum]
c24832.graph_c0	3.43438	1.17838	0.000512846	-1.52658	down	--	--	--	--	unnamed protein product [Vitis vinifera]
c32024.graph_c0	5385.63	2716.06	7.1639e-11	-1.00583	down	Energy production and conversion	Molecular Function: monooxygenase activity (GO:0004497);; Molecular Function: copper ion binding (GO:0005507);; Cellular Component: cell wall (GO:0005618);; Biological Process: response to cold (GO:0009409);; Cellular Component: chloroplast thylakoid membrane (GO:0009535);; Cellular Component: chloroplast stroma (GO:0009570);; Biological Process: response to blue light (GO:0009637);; Biological P…	K01602|1e-94|rcu:RCOM_1158790|Ribulose bisphosphate carboxylase small chain, chloroplast precursor, putative (EC:4.1.1.39)	Ribulose bisphosphate carboxylase small chain, chloroplastic OS=Betula pendula GN=RBCS1 PE=2 SV=1	ribulose-1,5-bisphosphate carboxylase/oxygenase small subunit [Eucalyptus globulus]
c18321.graph_c0	14.2262	4.43234	4.02393e-06	-1.66935	down	--	Molecular Function: O-methyltransferase activity (GO:0008171);; Biological Process: methylation (GO:0032259);; Molecular Function: protein dimerization activity (GO:0046983);;	--	Trans-resveratrol di-O-methyltransferase OS=Vitis vinifera GN=ROMT PE=1 SV=2	unnamed protein product [Vitis vinifera]
c29125.graph_c1	6.70132	1.8095	0.00586401	-1.823	down	--	Cellular Component: plasma membrane (GO:0005886);; Cellular Component: plasmodesma (GO:0009506);; Cellular Component: integral component of membrane (GO:0016021);; Molecular Function: protein histidine kinase binding (GO:0043424);;	--	CASP-like protein VIT_05s0020g01820 OS=Vitis vinifera GN=VIT_05s0020g01820 PE=2 SV=1	PREDICTED: UPF0497 membrane protein 4 [Vitis vinifera]
c40717.graph_c0	63.4947	30.8557	5.59994e-10	-1.05766	down	--	Molecular Function: structural constituent of ribosome (GO:0003735);; Cellular Component: ribosome (GO:0005840);; Biological Process: translation (GO:0006412);; Cellular Component: chloroplast (GO:0009507);;	--	30S ribosomal protein 3, chloroplastic OS=Spinacia oleracea GN=PSRP3 PE=1 SV=1	Ribosomal protein PSRP-3/Ycf65 [Theobroma cacao]
c25709.graph_c0	13.5029	5.18779	1.44447e-06	-1.38395	down	Posttranslational modification, protein turnover, chaperones	Biological Process: protein peptidyl-prolyl isomerization (GO:0000413);; Molecular Function: peptidyl-prolyl cis-trans isomerase activity (GO:0003755);; Molecular Function: protein binding (GO:0005515);; Molecular Function: FK506 binding (GO:0005528);; Cellular Component: extracellular region (GO:0005576);; Biological Process: protein folding (GO:0006457);; Cellular Component: chloroplast thylako…	--	Peptidyl-prolyl cis-trans isomerase FKBP16-2, chloroplastic OS=Arabidopsis thaliana GN=FKBP16-2 PE=1 SV=1	PREDICTED: peptidyl-prolyl cis-trans isomerase FKBP16-2, chloroplastic-like [Solanum lycopersicum]
c39168.graph_c1	99.159	41.2991	1.11022e-16	-1.28054	down	--	--	--	--	hypothetical protein M569_03189, partial [Genlisea aurea]
c26486.graph_c2	11.7606	4.08569	1.10936e-05	-1.51942	down	--	--	--	--	PREDICTED: uncharacterized protein LOC101507971 [Cicer arietinum]
c32345.graph_c0	6.59701	1.84713	6.92779e-14	-1.83824	down	Posttranslational modification, protein turnover, chaperones	Biological Process: protein peptidyl-prolyl isomerization (GO:0000413);; Molecular Function: peptidyl-prolyl cis-trans isomerase activity (GO:0003755);; Biological Process: protein folding (GO:0006457);; Biological Process: response to heat (GO:0009408);; Biological Process: cellular response to stress (GO:0033554);;	--	70 kDa peptidyl-prolyl isomerase OS=Triticum aestivum GN=FKBP70 PE=1 SV=1	PREDICTED: LOW QUALITY PROTEIN: 70 kDa peptidyl-prolyl isomerase-like [Vitis vinifera]
c39092.graph_c0	22.4732	8.01569	1.11022e-16	-1.50103	down	--	Molecular Function: sequence-specific DNA binding transcription factor activity (GO:0003700);; Molecular Function: peptide-aspartate beta-dioxygenase activity (GO:0004597);; Cellular Component: nucleus (GO:0005634);; Biological Process: regulation of transcription, DNA-templated (GO:0006355);; Molecular Function: methyltransferase activity (GO:0008168);; Biological Process: methylation (GO:003225…	--	Lysine-specific demethylase 8 OS=Homo sapiens GN=KDM8 PE=1 SV=1	predicted protein [Populus trichocarpa]
c36484.graph_c0	32.3838	15.8581	1.91968e-11	-1.04749	down	Carbohydrate transport and metabolism	Biological Process: maltose metabolic process (GO:0000023);; Biological Process: sucrose metabolic process (GO:0005985);; Biological Process: fructose metabolic process (GO:0006000);; Biological Process: pentose-phosphate shunt (GO:0006098);; Biological Process: rRNA processing (GO:0006364);; Biological Process: response to cold (GO:0009409);; Cellular Component: chloroplast stroma (GO:0009570);;…	K03841|0.0|vvi:100240924|hypothetical protein LOC100240924	Fructose-1,6-bisphosphatase, chloroplastic OS=Arabidopsis thaliana GN=FBP PE=2 SV=2	PREDICTED: fructose-1,6-bisphosphatase, chloroplastic-like [Vitis vinifera]
c26038.graph_c1	9.52302	4.61536	0.00371207	-1.05166	down	--	Biological Process: cell-cell signaling (GO:0007267);; Biological Process: stomatal complex patterning (GO:0010375);; Biological Process: mRNA modification (GO:0016556);; Biological Process: positive regulation of stomatal complex development (GO:2000123);;	--	EPIDERMAL PATTERNING FACTOR-like protein 9 OS=Arabidopsis thaliana GN=EPFL9 PE=1 SV=1	Stomagen [Theobroma cacao]
c40073.graph_c0	3.39665	1.02571	0.000569775	-1.69499	down	Secondary metabolites biosynthesis, transport and catabolism	Molecular Function: monooxygenase activity (GO:0004497);; Molecular Function: iron ion binding (GO:0005506);; Molecular Function: electron carrier activity (GO:0009055);; Molecular Function: oxidoreductase activity, acting on single donors with incorporation of molecular oxygen, incorporation of two atoms of oxygen (GO:0016702);; Molecular Function: oxidoreductase activity, acting on paired donor…	--	Flavonoid 3&apos;-monooxygenase OS=Petunia hybrida GN=CYP75B2 PE=2 SV=1	CYP92B2v2 [Nicotiana tabacum]
c30667.graph_c0	43.2473	17.1518	5.8159e-12	-1.34735	down	--	--	--	A-agglutinin anchorage subunit OS=Saccharomyces cerevisiae (strain ATCC 204508 / S288c) GN=AGA1 PE=1 SV=1	hypothetical protein CLUG_05252 [Clavispora lusitaniae ATCC 42720]
c33615.graph_c0	12.5283	4.83774	3.13108e-09	-1.38202	down	--	Molecular Function: peroxidase activity (GO:0004601);; Cellular Component: extracellular region (GO:0005576);; Biological Process: response to oxidative stress (GO:0006979);; Molecular Function: heme binding (GO:0020037);; Molecular Function: metal ion binding (GO:0046872);; Biological Process: oxidation-reduction process (GO:0055114);;	K00430|1e-163|rcu:RCOM_1497830|Peroxidase 66 precursor, putative (EC:1.11.1.7)	Peroxidase 66 OS=Arabidopsis thaliana GN=PER66 PE=2 SV=1	PREDICTED: peroxidase 66-like [Fragaria vesca subsp. vesca]
c24633.graph_c0	15.2071	7.27145	1.12461e-07	-1.07894	down	--	Molecular Function: transferase activity, transferring hexosyl groups (GO:0016758);;	K13691|0.0|pop:POPTR_807713|hypothetical protein	UDP-glycosyltransferase 74F2 OS=Arabidopsis thaliana GN=UGT74F2 PE=1 SV=1	hypothetical protein PRUPE_ppa016883mg [Prunus persica]
c17392.graph_c1	10.2757	5.04239	0.00143728	-1.03576	down	--	--	--	Ring finger protein 26 OS=Mus musculus GN=Rnf26 PE=2 SV=1	PREDICTED: uncharacterized protein LOC101250858 [Solanum lycopersicum]
c15217.graph_c0	12.6362	5.42662	1.35447e-10	-1.2336	down	--	--	--	Myosin-7 OS=Bos taurus GN=MYH7 PE=2 SV=1	PREDICTED: uncharacterized protein LOC101260509 [Solanum lycopersicum]
c39114.graph_c1	100.803	44.9709	5.55112e-16	-1.1822	down	--	Biological Process: pentose-phosphate shunt (GO:0006098);; Biological Process: rRNA processing (GO:0006364);; Biological Process: circadian rhythm (GO:0007623);; Cellular Component: plastid chromosome (GO:0009508);; Cellular Component: chloroplast thylakoid membrane (GO:0009535);; Biological Process: response to blue light (GO:0009637);; Biological Process: chloroplast relocation (GO:0009902);; C…	--	Protein TIC 62, chloroplastic OS=Pisum sativum GN=TIC62 PE=1 SV=2	unknown [Populus trichocarpa]
c42721.graph_c0	2.75999	0.341122	1.11022e-16	-2.95158	down	Posttranslational modification, protein turnover, chaperones	Molecular Function: serine-type endopeptidase activity (GO:0004252);; Cellular Component: extracellular region (GO:0005576);; Cellular Component: cell wall (GO:0005618);; Biological Process: proteolysis (GO:0006508);; Cellular Component: external side of plasma membrane (GO:0009897);; Biological Process: stomatal complex morphogenesis (GO:0010103);; Cellular Component: cytoplasmic membrane-bounde…	--	Subtilisin-like protease SDD1 OS=Arabidopsis thaliana GN=SDD1 PE=2 SV=1	PREDICTED: subtilisin-like protease SDD1-like [Solanum lycopersicum]
c40693.graph_c0	59.913	28.8358	2.83478e-11	-1.07206	down	Posttranslational modification, protein turnover, chaperones	Biological Process: water transport (GO:0006833);; Biological Process: response to cold (GO:0009409);; Biological Process: response to light stimulus (GO:0009416);; Cellular Component: chloroplast thylakoid membrane (GO:0009535);; Cellular Component: chloroplast stroma (GO:0009570);; Biological Process: response to salt stress (GO:0009651);; Biological Process: response to sucrose (GO:0009744);; …	--	Unknown protein DS12 from 2D-PAGE of leaf, chloroplastic OS=Oryza sativa subsp. japonica GN=Os08g0242700 PE=2 SV=2	PREDICTED: unknown protein DS12 from 2D-PAGE of leaf, chloroplastic-like [Solanum lycopersicum]
c19663.graph_c0	3.76634	0.630512	5.9952e-15	-2.54363	down	Amino acid transport and metabolism	Molecular Function: transporter activity (GO:0005215);; Cellular Component: plasma membrane (GO:0005886);; Biological Process: oligopeptide transport (GO:0006857);; Biological Process: response to wounding (GO:0009611);; Biological Process: response to jasmonic acid (GO:0009753);; Cellular Component: integral component of membrane (GO:0016021);; Biological Process: cellular cation homeostasis (GO…	--	Nitrate transporter 1.4 OS=Arabidopsis thaliana GN=NRT1.4 PE=1 SV=1	Major facilitator superfamily protein isoform 2 [Theobroma cacao]
c33610.graph_c0	4.19559	0.669536	0.000145502	-2.49239	down	--	Biological Process: response to auxin (GO:0009733);;	K14488|1e-53|vvi:100253355|similar to auxin-responsive family protein	Indole-3-acetic acid-induced protein ARG7 OS=Vigna radiata var. radiata GN=ARG7 PE=2 SV=1	unnamed protein product [Vitis vinifera]
c28467.graph_c0	3.42072	0.515695	0.00268101	-2.50994	down	--	Molecular Function: protein binding (GO:0005515);; Cellular Component: endoplasmic reticulum (GO:0005783);; Biological Process: sterol biosynthetic process (GO:0016126);; Biological Process: pentacyclic triterpenoid biosynthetic process (GO:0019745);; Molecular Function: heme binding (GO:0020037);; Cellular Component: organelle membrane (GO:0031090);; Biological Process: defense response to bacte…	--	Cytochrome b5, seed isoform OS=Nicotiana tabacum PE=2 SV=1	PREDICTED: cytochrome b5-like [Brachypodium distachyon]
c32084.graph_c0	65.3004	20.8806	0	-1.66126	down	--	Cellular Component: extracellular region (GO:0005576);; Biological Process: lipid metabolic process (GO:0006629);; Biological Process: response to salicylic acid (GO:0009751);; Biological Process: stomatal complex morphogenesis (GO:0010103);; Biological Process: response to lithium ion (GO:0010226);; Biological Process: hyperosmotic salinity response (GO:0042538);;	--	GDSL esterase/lipase At5g33370 OS=Arabidopsis thaliana GN=At5g33370 PE=2 SV=1	PREDICTED: GDSL esterase/lipase At5g33370-like isoform 1 [Solanum lycopersicum]
c32997.graph_c0	3.72384	0.711948	0.000280385	-2.27313	down	General function prediction only	Cellular Component: cytoplasm (GO:0005737);; Molecular Function: phosphatidylethanolamine binding (GO:0008429);; Biological Process: seed dormancy process (GO:0010162);; Biological Process: myo-inositol hexakisphosphate biosynthetic process (GO:0010264);; Biological Process: positive regulation of transcription, DNA-templated (GO:0045893);;	K06910|2e-94|rcu:RCOM_0489120|phosphatidylethanolamine binding protein, putative	UPF0098 protein MTH_273 OS=Methanothermobacter thermautotrophicus (strain ATCC 29096 / DSM 1053 / JCM 10044 / NBRC 100330 / Delta H) GN=MTH_273 PE=3 SV=1	hypothetical protein PRUPE_ppa012491mg [Prunus persica]
c36483.graph_c0	16.3934	8.06178	4.17899e-08	-1.03953	down	--	Molecular Function: 1-acylglycerol-3-phosphate O-acyltransferase activity (GO:0003841);; Cellular Component: mitochondrion (GO:0005739);; Biological Process: phosphatidylglycerol biosynthetic process (GO:0006655);; Biological Process: flower development (GO:0009908);; Biological Process: cutin biosynthetic process (GO:0010143);; Biological Process: dephosphorylation (GO:0016311);; Molecular Funct…	K13508|0.0|pop:POPTR_560888|glycerol-3-phosphate acyltransferase (EC:2.3.1.51)	Glycerol-3-phosphate 2-O-acyltransferase 6 OS=Arabidopsis thaliana GN=GPAT6 PE=1 SV=1	predicted protein [Populus trichocarpa]
c25262.graph_c0	3.88067	0.725443	7.78344e-07	-2.34379	down	--	Molecular Function: binding (GO:0005488);;	--	--	hypothetical protein VITISV_001696 [Vitis vinifera]
c25422.graph_c0	104.901	39.249	0	-1.4347	down	--	--	--	14 kDa proline-rich protein DC2.15 OS=Daucus carota PE=2 SV=1	PREDICTED: 14 kDa proline-rich protein DC2.15 isoform 1 [Vitis vinifera]
c41527.graph_c0	22.6891	10.4694	7.8689e-06	-1.12681	down	--	Cellular Component: extracellular region (GO:0005576);; Biological Process: response to gibberellin (GO:0009739);; Biological Process: cell growth (GO:0016049);; Biological Process: primary metabolic process (GO:0044238);; Biological Process: single-multicellular organism process (GO:0044707);; Biological Process: single-organism metabolic process (GO:0044710);; Biological Process: biological reg…	--	Gibberellin-regulated protein 9 OS=Arabidopsis thaliana GN=GASA9 PE=2 SV=1	Gibberellin-regulated protein 1 precursor, putative [Ricinus communis]
c33740.graph_c0	10.6112	4.66391	4.96254e-05	-1.19309	down	--	Biological Process: xylan metabolic process (GO:0045491);;	--	WEB family protein At1g75720 OS=Arabidopsis thaliana GN=At1g75720 PE=2 SV=1	PREDICTED: uncharacterized protein LOC101259492 [Solanum lycopersicum]
c35764.graph_c0	47.1877	23.287	2.61878e-11	-1.03639	down	--	--	--	--	hypothetical protein PRUPE_ppa005997mg [Prunus persica]
c31828.graph_c1	61.1413	27.6698	2.00522e-07	-1.15644	down	--	Biological Process: rRNA processing (GO:0006364);; Cellular Component: photosystem II (GO:0009523);; Cellular Component: chloroplast thylakoid membrane (GO:0009535);; Biological Process: plastid organization (GO:0009657);; Biological Process: photosystem II assembly (GO:0010207);; Biological Process: photosystem II stabilization (GO:0042549);;	K02721|4e-25|ath:AT2G30570|PSBW	Photosystem II reaction center W protein, chloroplastic OS=Arabidopsis thaliana GN=PSBW PE=1 SV=2	component of 6.1 kDa polypeptide of photosystem II reaction center [Brassica rapa]
c38046.graph_c1	192.132	95.6773	4.58444e-12	-1.02393	down	Energy production and conversion	Biological Process: polysaccharide biosynthetic process (GO:0000271);; Molecular Function: copper ion binding (GO:0005507);; Biological Process: pentose-phosphate shunt (GO:0006098);; Molecular Function: electron carrier activity (GO:0009055);; Cellular Component: chloroplast thylakoid membrane (GO:0009535);; Cellular Component: chloroplast thylakoid lumen (GO:0009543);; Cellular Component: chlor…	K02638|3e-70|rcu:RCOM_1599580|Plastocyanin A, chloroplast precursor, putative	Plastocyanin, chloroplastic OS=Solanum lycopersicum GN=PETE PE=2 SV=1	chloroplast plastocyanin precursor [Nicotiana benthamiana]
c28040.graph_c0	5.18337	1.61495	1.88738e-15	-1.69084	down	--	Biological Process: primary metabolic process (GO:0044238);; Biological Process: organic substance metabolic process (GO:0071704);;	--	--	PREDICTED: aspartic proteinase-like protein 2-like [Solanum lycopersicum]
c28210.graph_c0	13.6022	4.65139	4.06069e-08	-1.54923	down	--	Biological Process: glycerol ether metabolic process (GO:0006662);; Molecular Function: electron carrier activity (GO:0009055);; Molecular Function: protein disulfide oxidoreductase activity (GO:0015035);; Biological Process: cell redox homeostasis (GO:0045454);;	--	Thioredoxin-like protein CXXS1 OS=Arabidopsis thaliana GN=CXXS1 PE=2 SV=2	hypothetical protein VITISV_028756 [Vitis vinifera]
c15250.graph_c0	1.97365	0.436913	0.00489884	-2.0667	down	Carbohydrate transport and metabolism	Molecular Function: hydrolase activity, hydrolyzing O-glycosyl compounds (GO:0004553);; Cellular Component: cell wall (GO:0005618);; Cellular Component: integral component of plasma membrane (GO:0005887);; Biological Process: cellular glucan metabolic process (GO:0006073);; Biological Process: plant-type cell wall modification involved in multidimensional cell growth (GO:0009831);; Molecular Func…	K08235|1e-154|vvi:100245071|hypothetical protein LOC100245071	Probable xyloglucan endotransglucosylase/hydrolase protein 33 OS=Arabidopsis thaliana GN=XTH33 PE=2 SV=2	PREDICTED: probable xyloglucan endotransglucosylase/hydrolase protein 33-like [Solanum lycopersicum]
c29571.graph_c0	49.891	23.3163	3.55073e-09	-1.11264	down	--	--	--	--	PREDICTED: uncharacterized protein LOC101245955 [Solanum lycopersicum]
c31927.graph_c1	4.28767	1.22683	0.00485409	-1.75176	down	--	--	--	WAT1-related protein At2g39510 OS=Arabidopsis thaliana GN=At2g39510 PE=2 SV=1	PREDICTED: auxin-induced protein 5NG4-like [Solanum lycopersicum]
c42895.graph_c0	3.98847	0.62133	0.000614127	-2.49995	down	--	--	--	Major latex protein 149 OS=Papaver somniferum GN=MLP149 PE=2 SV=1	major latex-like protein 1 [Plantago major]
c14112.graph_c0	21.8637	8.03806	1.19866e-06	-1.44513	down	--	Cellular Component: membrane (GO:0016020);; Molecular Function: protochlorophyllide reductase activity (GO:0016630);; Biological Process: cellular metabolic process (GO:0044237);; Cellular Component: chloroplast part (GO:0044434);; Biological Process: oxidation-reduction process (GO:0055114);;	K00218|2e-48|vvi:100255647|hypothetical protein LOC100255647	Protochlorophyllide reductase, chloroplastic OS=Cucumis sativus GN=PORA PE=2 SV=1	PREDICTED: protochlorophyllide reductase, chloroplastic-like [Vitis vinifera]
c38021.graph_c1	634.449	197.989	0	-1.69786	down	--	Molecular Function: hydrolase activity, acting on ester bonds (GO:0016788);; Biological Process: organic substance metabolic process (GO:0071704);;	--	Acetylajmalan esterase OS=Rauvolfia serpentina GN=AAE PE=1 SV=1	acetylajmalan acetylesterase [Striga asiatica]
c23583.graph_c0	1.53349	0.0796296	1.44877e-06	-3.6987	down	--	--	--	Putative F-box/FBD/LRR-repeat protein At3g59240 OS=Arabidopsis thaliana GN=At3g59240 PE=4 SV=1	PREDICTED: F-box/LRR-repeat protein At3g14710-like [Glycine max]
c36268.graph_c0	1.9596	0.590844	0.000915447	-1.69472	down	Carbohydrate transport and metabolism	Molecular Function: sucrose alpha-glucosidase activity (GO:0004575);; Biological Process: sucrose biosynthetic process (GO:0005986);; Molecular Function: levanase activity (GO:0031219);; Molecular Function: inulinase activity (GO:0051670);;	K01193|0.0|pop:POPTR_561648|hypothetical protein	Beta-fructofuranosidase, insoluble isoenzyme CWINV1 OS=Arabidopsis thaliana GN=CWINV1 PE=1 SV=1	Glycosyl hydrolases family 32 protein, putative [Theobroma cacao]
c24271.graph_c0	5.70456	2.52928	2.19531e-06	-1.18374	down	--	Molecular Function: nucleic acid binding (GO:0003676);;	--	Zinc finger CCCH domain-containing protein 18 OS=Arabidopsis thaliana GN=At2g05160 PE=2 SV=1	RNA binding protein, putative [Ricinus communis]
c3001.graph_c0	1.66789	0.337071	0.00310133	-2.17983	down	--	Molecular Function: hydrolase activity (GO:0016787);;	--	Probable polygalacturonase At3g15720 OS=Arabidopsis thaliana GN=At3g15720 PE=1 SV=1	PREDICTED: probable polygalacturonase At1g80170-like [Solanum lycopersicum]
c26846.graph_c0	3.88908	0.122531	0	-4.57627	down	--	Molecular Function: oxidoreductase activity (GO:0016491);;	--	Transcription factor bHLH18 OS=Arabidopsis thaliana GN=BHLH18 PE=2 SV=1	Basic helix-loop-helix DNA-binding superfamily protein, putative [Theobroma cacao]
c33966.graph_c0	7.01203	2.74201	0.000621132	-1.34977	down	--	Cellular Component: endoplasmic reticulum (GO:0005783);; Cellular Component: plant-type vacuole membrane (GO:0009705);;	--	--	predicted protein [Populus trichocarpa]
c37779.graph_c1	27.5925	13.7011	1.52359e-08	-1.02609	down	--	Cellular Component: nucleus (GO:0005634);; Biological Process: rRNA processing (GO:0006364);; Cellular Component: chloroplast outer membrane (GO:0009707);; Biological Process: chloroplast relocation (GO:0009902);; Biological Process: thylakoid membrane organization (GO:0010027);; Biological Process: photosystem II assembly (GO:0010207);; Biological Process: regulation of protein dephosphorylation…	--	Protein CHUP1, chloroplastic OS=Arabidopsis thaliana GN=CHUP1 PE=1 SV=1	unnamed protein product [Vitis vinifera]
c27430.graph_c0	8105.44	3710.02	1.04361e-14	-1.1457	down	--	Molecular Function: hydrolase activity, acting on ester bonds (GO:0016788);;	--	Acetylajmalan esterase OS=Rauvolfia serpentina GN=AAE PE=1 SV=1	acetylajmalan acetylesterase [Striga asiatica]
c13647.graph_c0	8.22213	3.72323	0.000168323	-1.15019	down	Cell wall/membrane/envelope biogenesis	Molecular Function: copper ion binding (GO:0005507);; Cellular Component: nucleus (GO:0005634);; Biological Process: copper ion transport (GO:0006825);;	--	Probable serine/threonine-protein kinase kinX OS=Dictyostelium discoideum GN=kinX PE=3 SV=2	predicted protein [Populus trichocarpa]
c40332.graph_c0	447.255	224.164	9.15956e-12	-1.01457	down	--	Cellular Component: photosystem I (GO:0009522);; Cellular Component: chloroplast thylakoid membrane (GO:0009535);; Biological Process: photosynthesis (GO:0015979);; Molecular Function: chlorophyll binding (GO:0016168);; Biological Process: cysteine biosynthetic process (GO:0019344);; Biological Process: cellular cation homeostasis (GO:0030003);; Biological Process: divalent metal ion transport (G…	K02698|4e-68|rcu:RCOM_1091900|Photosystem I reaction center subunit psaK, chloroplast precursor, putative	Photosystem I reaction center subunit psaK, chloroplastic OS=Arabidopsis thaliana GN=PSAK PE=2 SV=2	photosystem I reaction center subunit X psaK [Nicotiana tabacum]
c34707.graph_c0	11.395	3.72779	4.21885e-15	-1.62188	down	--	Molecular Function: nucleotide binding (GO:0000166);; Molecular Function: protein kinase activity (GO:0004672);; Cellular Component: plasma membrane (GO:0005886);; Biological Process: phosphorylation (GO:0016310);;	--	Receptor-like serine/threonine-protein kinase ALE2 OS=Arabidopsis thaliana GN=ALE2 PE=1 SV=1	PREDICTED: receptor-like serine/threonine-protein kinase ALE2-like [Solanum lycopersicum]
c33835.graph_c0	1.7437	0.264295	0.000363013	-2.53842	down	--	Cellular Component: extracellular region (GO:0005576);; Biological Process: lipid metabolic process (GO:0006629);; Molecular Function: lipase activity (GO:0016298);;	--	GDSL esterase/lipase EXL3 OS=Arabidopsis thaliana GN=EXL3 PE=2 SV=1	PREDICTED: uncharacterized protein LOC101250113 [Solanum lycopersicum]
c27330.graph_c0	710.514	144.468	0	-2.3159	down	Cell cycle control, cell division, chromosome partitioning	Molecular Function: superoxide dismutase activity (GO:0004784);; Cellular Component: cell wall (GO:0005618);; Biological Process: auxin-activated signaling pathway (GO:0009734);; Molecular Function: manganese ion binding (GO:0030145);; Molecular Function: nutrient reservoir activity (GO:0045735);; Cellular Component: apoplast (GO:0048046);; Biological Process: oxidation-reduction process (GO:0055…	--	Auxin-binding protein ABP20 OS=Prunus persica GN=ABP20 PE=2 SV=1	germin-like protein, partial [Genlisea aurea]
c25929.graph_c0	6.12547	2.61256	0.00212658	-1.22858	down	Defense mechanisms	Biological Process: drug transmembrane transport (GO:0006855);; Molecular Function: drug transmembrane transporter activity (GO:0015238);; Molecular Function: antiporter activity (GO:0015297);; Cellular Component: membrane (GO:0016020);; Cellular Component: cell part (GO:0044464);;	--	Protein TRANSPARENT TESTA 12 OS=Arabidopsis thaliana GN=TT12 PE=2 SV=1	hypothetical protein M569_06267, partial [Genlisea aurea]
c22324.graph_c0	4.33695	1.39783	1.55442e-10	-1.63661	down	Posttranslational modification, protein turnover, chaperones	Molecular Function: serine-type endopeptidase activity (GO:0004252);; Cellular Component: cell wall (GO:0005618);; Biological Process: proteolysis (GO:0006508);; Cellular Component: chloroplast (GO:0009507);; Biological Process: cellular response to phosphate starvation (GO:0016036);; Biological Process: galactolipid biosynthetic process (GO:0019375);; Biological Process: cellular response to wat…	--	Cucumisin OS=Cucumis melo PE=1 SV=1	PREDICTED: subtilisin-like protease-like [Vitis vinifera]
c26643.graph_c0	20.9305	5.03809	0	-2.0575	down	Posttranslational modification, protein turnover, chaperones	Cellular Component: nucleus (GO:0005634);; Biological Process: chlorophyll catabolic process (GO:0015996);;	--	Chaperone protein dnaJ 20, chloroplastic OS=Arabidopsis thaliana GN=ATJ20 PE=2 SV=2	predicted protein [Populus trichocarpa]
c29787.graph_c0	121.249	25.1845	0	-2.27346	down	--	Molecular Function: structural molecule activity (GO:0005198);; Cellular Component: photosystem I (GO:0009522);; Cellular Component: photosystem II (GO:0009523);; Cellular Component: chloroplast thylakoid membrane (GO:0009535);; Biological Process: photosynthesis, light harvesting (GO:0009765);; Cellular Component: integral component of membrane (GO:0016021);; Molecular Function: chlorophyll bind…	K08914|2e-65|ath:AT5G54270|LHCB3	Chlorophyll a-b binding protein of LHCII type III, chloroplastic OS=Hordeum vulgare GN=LHBC PE=2 SV=1	AT5G54270 [Arabidopsis thaliana]
c13916.graph_c1	4.96399	1.62799	0.00595602	-1.57543	down	--	--	--	Zinc finger protein ZAT4 OS=Arabidopsis thaliana GN=ZAT4 PE=2 SV=1	PREDICTED: zinc finger protein ZAT9-like [Fragaria vesca subsp. vesca]
c30214.graph_c0	72.0895	29.73	0	-1.29531	down	Inorganic ion transport and metabolism	Biological Process: MAPK cascade (GO:0000165);; Molecular Function: carbonate dehydratase activity (GO:0004089);; Cellular Component: cytosol (GO:0005829);; Biological Process: pentose-phosphate shunt (GO:0006098);; Biological Process: protein targeting to membrane (GO:0006612);; Molecular Function: zinc ion binding (GO:0008270);; Biological Process: response to cold (GO:0009409);; Cellular Compo…	K01673|1e-162|vvi:100249137|hypothetical protein LOC100249137	Carbonic anhydrase, chloroplastic OS=Nicotiana tabacum PE=2 SV=1	PREDICTED: carbonic anhydrase, chloroplastic [Vitis vinifera]
c42153.graph_c0	15.4481	4.70166	0	-1.72888	down	Function unknown	Biological Process: metabolic process (GO:0008152);; Molecular Function: oxidoreductase activity (GO:0016491);;	--	Probable LRR receptor-like serine/threonine-protein kinase At1g34110 OS=Arabidopsis thaliana GN=At1g34110 PE=2 SV=2	PREDICTED: probable leucine-rich repeat receptor-like protein kinase At1g35710-like [Solanum lycopersicum]
c39839.graph_c0	9.23314	4.4257	3.20498e-07	-1.07505	down	Cell wall/membrane/envelope biogenesis	Cellular Component: integral component of membrane (GO:0016021);; Molecular Function: cellulose synthase (UDP-forming) activity (GO:0016760);; Biological Process: cellulose biosynthetic process (GO:0030244);;	--	Cellulose synthase-like protein G3 OS=Arabidopsis thaliana GN=CSLG3 PE=2 SV=2	cellulose synthase-like protein CslG [Nicotiana tabacum]
c38101.graph_c0	4.58793	2.2537	1.9782e-05	-1.03822	down	Replication, recombination and repair	Molecular Function: binding (GO:0005488);;	--	Genome polyprotein OS=Petunia vein clearing virus (isolate Shepherd) PE=3 SV=1	PREDICTED: genome polyprotein-like [Cicer arietinum]
c14566.graph_c0	27.7823	13.7839	1.04629e-11	-1.02897	down	--	Cellular Component: cytoplasm (GO:0005737);; Biological Process: mRNA modification (GO:0016556);;	--	Clustered mitochondria protein OS=Arabidopsis thaliana GN=FMT PE=2 SV=1	PREDICTED: clustered mitochondria protein homolog [Solanum lycopersicum]
c18231.graph_c1	1.61957	0.432513	0.00978997	-1.83193	down	Posttranslational modification, protein turnover, chaperones	Biological Process: proteolysis (GO:0006508);; Molecular Function: serine-type peptidase activity (GO:0008236);;	--	Subtilisin-like protease OS=Arabidopsis thaliana GN=ARA12 PE=1 SV=1	hypothetical protein PRUPE_ppa001938mg [Prunus persica]
c33390.graph_c0	15.4413	5.70187	1.3618e-11	-1.44779	down	--	--	--	Polygalacturonase inhibitor OS=Vitis vinifera GN=pgip PE=1 SV=1	polygalacturonase inhibitor [Actinidia deliciosa]
c37676.graph_c1	3.66822	1.6983	0.00765203	-1.1134	down	--	Biological Process: metabolic process (GO:0008152);; Molecular Function: 1,2-alpha-L-fucosidase activity (GO:0047513);; Cellular Component: apoplast (GO:0048046);;	--	Alpha-L-fucosidase 2 OS=Arabidopsis thaliana GN=At4g34260 PE=2 SV=1	hypothetical protein PRUPE_ppa001398mg [Prunus persica]
c37299.graph_c0	3.04553	1.17931	0.00976121	-1.35441	down	--	Molecular Function: serine-type carboxypeptidase activity (GO:0004185);; Cellular Component: extracellular space (GO:0005615);; Biological Process: proteolysis (GO:0006508);; Biological Process: brassinosteroid mediated signaling pathway (GO:0009742);;	--	Serine carboxypeptidase 24 OS=Arabidopsis thaliana GN=SCPL24 PE=1 SV=1	Alpha/beta-Hydrolases superfamily protein [Theobroma cacao]
c24602.graph_c0	3.23789	0.664025	0	-2.28022	down	--	--	--	Putative ribonuclease H protein At1g65750 OS=Arabidopsis thaliana GN=At1g65750 PE=3 SV=1	hypothetical protein PRUPE_ppa022115mg [Prunus persica]
c30854.graph_c0	11.9387	5.32713	1.44831e-05	-1.17329	down	--	Molecular Function: structural constituent of ribosome (GO:0003735);; Cellular Component: ribosome (GO:0005840);; Biological Process: translation (GO:0006412);;	--	--	PREDICTED: uncharacterized protein LOC101261044 isoform 2 [Solanum lycopersicum]
c14490.graph_c0	37.6026	18.0535	2.79541e-10	-1.07505	down	--	Cellular Component: integral component of membrane (GO:0016021);; Biological Process: transmembrane transport (GO:0055085);;	--	UDP-galactose/UDP-glucose transporter 4 OS=Arabidopsis thaliana GN=UTR4 PE=2 SV=1	PREDICTED: UDP-galactose/UDP-glucose transporter 4-like [Fragaria vesca subsp. vesca]
c18803.graph_c0	25.839	11.9129	8.6717e-08	-1.13061	down	Energy production and conversion	Biological Process: pentose-phosphate shunt (GO:0006098);; Molecular Function: electron carrier activity (GO:0009055);; Cellular Component: chloroplast thylakoid membrane (GO:0009535);; Biological Process: photosynthetic electron transport in photosystem I (GO:0009773);; Cellular Component: NAD(P)H dehydrogenase complex (plastoquinone) (GO:0010598);; Biological Process: starch biosynthetic proces…	--	--	NDH-dependent cyclic electron flow 1 isoform 1 [Theobroma cacao]
c32607.graph_c1	15.8684	6.88055	4.57886e-11	-1.22033	down	Cell wall/membrane/envelope biogenesis	Molecular Function: zinc ion binding (GO:0008270);; Cellular Component: chloroplast (GO:0009507);; Biological Process: secondary cell wall biogenesis (GO:0009834);; Biological Process: xylem development (GO:0010089);; Biological Process: vegetative to reproductive phase transition of meristem (GO:0010228);; Biological Process: rhamnogalacturonan I side chain metabolic process (GO:0010400);; Biolo…	K10999|0.0|vvi:100248512|hypothetical protein LOC100248512	Cellulose synthase A catalytic subunit 7 [UDP-forming] OS=Arabidopsis thaliana GN=CESA7 PE=1 SV=1	cellulose synthase A1 [Neolamarckia cadamba]
c42046.graph_c0	14.6848	4.64903	0	-1.67026	down	General function prediction only	Cellular Component: integral component of membrane (GO:0016021);;	--	--	PREDICTED: uncharacterized protein LOC101249675 [Solanum lycopersicum]
c36298.graph_c0	11.7922	4.47206	3.61972e-09	-1.40723	down	General function prediction only	Molecular Function: iron ion binding (GO:0005506);; Cellular Component: cytoplasmic membrane-bounded vesicle (GO:0016023);; Biological Process: secretion by cell (GO:0032940);; Biological Process: gibberellin catabolic process (GO:0045487);; Molecular Function: C-19 gibberellin 2-beta-dioxygenase activity (GO:0052634);; Biological Process: oxidation-reduction process (GO:0055114);;	--	Gibberellin 2-beta-dioxygenase 1 OS=Pisum sativum GN=GA2OX1 PE=1 SV=1	gibberellin 2-oxidase [Populus trichocarpa]
c37985.graph_c0	3.64141	1.33184	0.00486409	-1.43318	down	--	Molecular Function: N-acetyltransferase activity (GO:0008080);; Biological Process: metabolic process (GO:0008152);; Cellular Component: plastid (GO:0009536);;	--	--	unnamed protein product [Vitis vinifera]
c35420.graph_c0	4.86257	2.01172	0.000245121	-1.27459	down	--	Biological Process: transition metal ion transport (GO:0000041);; Molecular Function: aspartic-type endopeptidase activity (GO:0004190);; Cellular Component: extracellular region (GO:0005576);; Biological Process: proteolysis (GO:0006508);; Biological Process: vegetative to reproductive phase transition of meristem (GO:0010228);; Biological Process: glucuronoxylan metabolic process (GO:0010413);;…	--	Aspartic proteinase nepenthesin-1 OS=Nepenthes gracilis GN=nep1 PE=1 SV=1	predicted protein [Populus trichocarpa]
c30405.graph_c0	1.78836	0.641145	0.00220539	-1.46288	down	Function unknown	Biological Process: metabolic process (GO:0008152);; Molecular Function: oxidoreductase activity (GO:0016491);;	--	Probable LRR receptor-like serine/threonine-protein kinase At4g08850 OS=Arabidopsis thaliana GN=At4g08850 PE=1 SV=3	predicted protein [Populus trichocarpa]
c31196.graph_c0	9.6051	1.9535	0	-2.28967	down	--	Molecular Function: transferase activity, transferring acyl groups (GO:0016746);;	--	Omega-hydroxypalmitate O-feruloyl transferase OS=Arabidopsis thaliana GN=HHT1 PE=1 SV=1	HXXXD-type acyl-transferase family protein, putative [Theobroma cacao]
c29728.graph_c0	12.8568	5.03167	1.80056e-12	-1.36657	down	Lipid transport and metabolism	Molecular Function: acetyl-CoA carboxylase activity (GO:0003989);; Biological Process: fatty acid biosynthetic process (GO:0006633);; Cellular Component: acetyl-CoA carboxylase complex (GO:0009317);; Cellular Component: chloroplast (GO:0009507);; Molecular Function: transferase activity (GO:0016740);;	K01962|0.0|vvi:100256854|hypothetical protein LOC100256854	Acetyl-coenzyme A carboxylase carboxyl transferase subunit alpha, chloroplastic OS=Arabidopsis thaliana GN=CAC3 PE=1 SV=1	PREDICTED: acetyl-coenzyme A carboxylase carboxyl transferase subunit alpha, chloroplastic-like [Solanum lycopersicum]
c39727.graph_c0	10.2962	3.12481	0	-1.7327	down	--	--	--	Putative E3 ubiquitin-protein ligase LIN OS=Medicago truncatula GN=LIN PE=2 SV=1	hypothetical protein VITISV_004500 [Vitis vinifera]
c33665.graph_c0	2.26934	0.202012	1.43755e-06	-3.19504	down	General function prediction only	Cellular Component: cytoplasm (GO:0005737);; Molecular Function: oxidoreductase activity, acting on paired donors, with incorporation or reduction of molecular oxygen, 2-oxoglutarate as one donor, and incorporation of one atom each of oxygen into both donors (GO:0016706);; Biological Process: single-organism metabolic process (GO:0044710);;	--	Gibberellin 20 oxidase 1 OS=Arabidopsis thaliana GN=GA20OX1 PE=2 SV=2	PREDICTED: gibberellin 2-beta-dioxygenase 7-like [Solanum lycopersicum]
c39900.graph_c0	35.4963	17.8216	5.33247e-08	-1.01001	down	--	Molecular Function: catalytic activity (GO:0003824);; Cellular Component: nucleus (GO:0005634);; Cellular Component: cytoplasm (GO:0005737);; Biological Process: metabolic process (GO:0008152);;	--	Probable protein phosphatase 2C 34 OS=Arabidopsis thaliana GN=At3g05640 PE=2 SV=1	hypothetical protein VITISV_004111 [Vitis vinifera]
c13550.graph_c0	3.47888	1.62584	0.00353994	-1.10201	down	--	Molecular Function: peptidase activity (GO:0008233);; Biological Process: macromolecule metabolic process (GO:0043170);; Biological Process: primary metabolic process (GO:0044238);;	--	Aspartic proteinase nepenthesin-1 OS=Nepenthes gracilis GN=nep1 PE=1 SV=1	PREDICTED: aspartic proteinase nepenthesin-2-like isoform 1 [Solanum lycopersicum]
c42359.graph_c0	6.37049	2.75722	4.42006e-06	-1.21695	down	--	Biological Process: regulation of transcription, DNA-templated (GO:0006355);;	--	Scarecrow-like protein 32 OS=Arabidopsis thaliana GN=SCL32 PE=2 SV=1	hypothetical protein VITISV_023403 [Vitis vinifera]
c32528.graph_c1	2.87366	0.383711	2.25367e-06	-2.74391	down	--	Cellular Component: endoplasmic reticulum (GO:0005783);; Cellular Component: plasma membrane (GO:0005886);; Biological Process: pollen sperm cell differentiation (GO:0048235);;	--	Protein HAPLESS 2 OS=Arabidopsis thaliana GN=HAP2 PE=2 SV=1	PREDICTED: uncharacterized protein LOC100266763 [Vitis vinifera]
c36438.graph_c0	9.09829	3.07325	9.23493e-10	-1.56989	down	Lipid transport and metabolism	Biological Process: transition metal ion transport (GO:0000041);; Cellular Component: nucleus (GO:0005634);; Cellular Component: cytoplasm (GO:0005737);; Molecular Function: hydrolase activity (GO:0016787);;	--	Monoglyceride lipase OS=Mus musculus GN=Mgll PE=1 SV=1	PREDICTED: monoglyceride lipase-like [Solanum lycopersicum]
c33066.graph_c0	19.5489	9.69313	0.00155938	-1.02118	down	--	Biological Process: ethylene biosynthetic process (GO:0009693);; Molecular Function: 1-aminocyclopropane-1-carboxylate oxidase activity (GO:0009815);; Biological Process: fruit ripening (GO:0009835);; Molecular Function: oxidoreductase activity, acting on paired donors, with incorporation or reduction of molecular oxygen, 2-oxoglutarate as one donor, and incorporation of one atom each of oxygen i…	K05933|7e-95|vvi:100232928|ACO1	1-aminocyclopropane-1-carboxylate oxidase OS=Actinidia deliciosa GN=ACO PE=2 SV=1	ACC oxidase [Boea hygrometrica]
c30931.graph_c1	46.2154	21.7495	0.00121935	-1.0941	down	--	Biological Process: calcium ion transport (GO:0006816);; Biological Process: Golgi organization (GO:0007030);; Cellular Component: chloroplast thylakoid membrane (GO:0009535);; Biological Process: response to salt stress (GO:0009651);; Biological Process: photosynthesis, light harvesting (GO:0009765);; Cellular Component: photosystem II antenna complex (GO:0009783);; Cellular Component: chloropla…	K08917|4e-55|vvi:100241887|hypothetical protein LOC100241887	Chlorophyll a-b binding protein CP24 10A, chloroplastic OS=Solanum lycopersicum GN=CAP10A PE=3 SV=1	PREDICTED: chlorophyll a-b binding protein CP24 10A, chloroplastic [Glycine max]
c28268.graph_c0	2.68103	1.08364	0.000366723	-1.3058	down	Cell wall/membrane/envelope biogenesis	Cellular Component: integral component of membrane (GO:0016021);; Molecular Function: cellulose synthase (UDP-forming) activity (GO:0016760);; Biological Process: cellulose biosynthetic process (GO:0030244);; Cellular Component: cell part (GO:0044464);;	--	Cellulose synthase-like protein E6 OS=Oryza sativa subsp. japonica GN=CSLE6 PE=2 SV=1	cellulose synthase-like protein CslE [Nicotiana tabacum]
c23543.graph_c0	2.60043	0.27892	3.90163e-09	-3.05423	down	--	--	--	Transcription factor bHLH25 OS=Arabidopsis thaliana GN=BHLH25 PE=2 SV=2	Basic helix-loop-helix DNA-binding superfamily protein, putative [Theobroma cacao]
c36129.graph_c0	6.7578	3.27348	0.00329987	-1.05257	down	--	Biological Process: lignan biosynthetic process (GO:0009807);; Molecular Function: 2'-hydroxyisoflavone reductase activity (GO:0047526);; Biological Process: oxidation-reduction process (GO:0055114);;	--	Isoflavone reductase homolog OS=Lupinus albus PE=2 SV=1	PREDICTED: isoflavone reductase homolog [Solanum lycopersicum]
c42530.graph_c0	4.75479	1.79702	7.54868e-09	-1.41153	down	Lipid transport and metabolism	Biological Process: very long-chain fatty acid metabolic process (GO:0000038);; Molecular Function: nucleotide binding (GO:0000166);; Molecular Function: iron ion binding (GO:0005506);; Cellular Component: plasma membrane (GO:0005886);; Biological Process: fatty acid biosynthetic process (GO:0006633);; Biological Process: cuticle hydrocarbon biosynthetic process (GO:0006723);; Biological Process:…	--	Protein ECERIFERUM 3 OS=Arabidopsis thaliana GN=CER3 PE=1 SV=1	PREDICTED: protein ECERIFERUM 3-like [Solanum lycopersicum]
c29356.graph_c0	5.32627	2.04668	4.04452e-07	-1.38506	down	Amino acid transport and metabolism	Molecular Function: transporter activity (GO:0005215);; Biological Process: transport (GO:0006810);; Cellular Component: membrane (GO:0016020);;	--	Probable nitrite transporter At1g68570 OS=Arabidopsis thaliana GN=At1g68570 PE=2 SV=1	nitrate transporter, putative [Ricinus communis]
c29312.graph_c0	5.95139	2.4105	0.00255489	-1.29845	down	--	Molecular Function: protein dimerization activity (GO:0046983);;	--	Transcription factor BEE 3 OS=Arabidopsis thaliana GN=BEE3 PE=2 SV=1	BR enhanced expression 1 [Theobroma cacao]
c39700.graph_c0	9.25137	3.05655	3.73035e-14	-1.60703	down	--	Molecular Function: nucleotide binding (GO:0000166);; Molecular Function: protein kinase activity (GO:0004672);; Biological Process: phosphorylation (GO:0016310);;	--	G-type lectin S-receptor-like serine/threonine-protein kinase At4g27290 OS=Arabidopsis thaliana GN=At4g27290 PE=3 SV=4	PREDICTED: G-type lectin S-receptor-like serine/threonine-protein kinase At4g27290-like [Solanum lycopersicum]
c18321.graph_c1	20.2304	7.2418	1.31505e-06	-1.48182	down	--	Molecular Function: methyltransferase activity (GO:0008168);;	--	Trans-resveratrol di-O-methyltransferase OS=Vitis vinifera GN=ROMT PE=1 SV=2	unnamed protein product [Vitis vinifera]
c37663.graph_c0	4.22471	1.96132	0.000561302	-1.11406	down	--	Cellular Component: extracellular region (GO:0005576);;	--	Vegetative cell wall protein gp1 OS=Chlamydomonas reinhardtii GN=GP1 PE=2 SV=1	glyoxal oxidase, partial [Genlisea aurea]
c38464.graph_c1	14.0809	5.13308	0	-1.47008	down	--	--	--	F-box/LRR-repeat protein At4g14096 OS=Arabidopsis thaliana GN=At4g14096 PE=2 SV=1	PREDICTED: putative F-box protein At3g58860-like [Solanum lycopersicum]
c28955.graph_c0	3.26229	0.820945	3.53464e-06	-1.95436	down	--	--	--	Protein IQ-DOMAIN 14 OS=Arabidopsis thaliana GN=IQD14 PE=1 SV=1	PREDICTED: protein IQ-DOMAIN 14-like isoform 1 [Solanum lycopersicum]
c14409.graph_c0	34.909	17.4931	5.64687e-05	-1.00947	down	--	--	--	--	hypothetical protein 17 [Hevea brasiliensis]
c32888.graph_c1	12.377	4.29159	3.21759e-06	-1.52424	down	Posttranslational modification, protein turnover, chaperones	--	--	Chaperone protein dnaJ 20, chloroplastic OS=Arabidopsis thaliana GN=ATJ20 PE=2 SV=2	predicted protein [Populus trichocarpa]
c32042.graph_c0	95.1893	36.5576	0	-1.39711	down	--	--	--	Phylloplanin OS=Nicotiana tabacum PE=1 SV=1	predicted protein [Populus trichocarpa]
c19593.graph_c0	3.95087	1.86335	0.00955857	-1.08749	down	General function prediction only	Cellular Component: extracellular region (GO:0005576);; Biological Process: proteolysis (GO:0006508);; Molecular Function: metallopeptidase activity (GO:0008237);; Biological Process: response to wounding (GO:0009611);; Biological Process: response to fungus (GO:0009620);; Biological Process: jasmonic acid biosynthetic process (GO:0009695);; Biological Process: response to jasmonic acid (GO:00097…	K14664|0.0|vvi:100264396|hypothetical protein LOC100264396	IAA-amino acid hydrolase ILR1-like 6 OS=Arabidopsis thaliana GN=ILL6 PE=2 SV=2	unnamed protein product [Vitis vinifera]
c35159.graph_c0	5.44783	2.63232	0.00891101	-1.05432	down	--	Cellular Component: membrane (GO:0016020);;	--	Uncharacterized membrane protein YOL092W OS=Saccharomyces cerevisiae (strain ATCC 204508 / S288c) GN=YOL092W PE=1 SV=1	conserved hypothetical protein [Ricinus communis]
c21886.graph_c0	2.85315	0.954784	0.000259792	-1.5622	down	--	Biological Process: response to cytokinin (GO:0009735);;	--	--	conserved hypothetical protein [Ricinus communis]
c35922.graph_c0	1.62498	0.786354	0.00261492	-1.05431	down	--	Molecular Function: nucleic acid binding (GO:0003676);; Biological Process: DNA metabolic process (GO:0006259);; Molecular Function: transferase activity, transferring phosphorus-containing groups (GO:0016772);; Biological Process: single-organism metabolic process (GO:0044710);;	--	Retrovirus-related Pol polyprotein from transposon TNT 1-94 OS=Nicotiana tabacum PE=2 SV=1	hypothetical protein VITISV_042091 [Vitis vinifera]
c41872.graph_c0	15.947	5.67484	2.87548e-14	-1.50246	down	--	Molecular Function: calmodulin binding (GO:0005516);; Cellular Component: chloroplast inner membrane (GO:0009706);; Biological Process: protein transport (GO:0015031);; Molecular Function: protochlorophyllide reductase activity (GO:0016630);; Biological Process: oxidation-reduction process (GO:0055114);;	--	Short-chain dehydrogenase TIC 32, chloroplastic OS=Pisum sativum GN=TIC32 PE=1 SV=1	PREDICTED: short-chain dehydrogenase TIC 32, chloroplastic-like [Solanum lycopersicum]
c27728.graph_c0	4.55287	0.791724	0.000161033	-2.39132	down	--	Biological Process: secondary cell wall biogenesis (GO:0009834);; Biological Process: glucuronoxylan biosynthetic process (GO:0010417);; Molecular Function: glucuronoxylan glucuronosyltransferase activity (GO:0080116);;	--	Probable beta-1,4-xylosyltransferase IRX10L OS=Arabidopsis thaliana GN=IRX10L PE=2 SV=1	PREDICTED: probable beta-1,4-xylosyltransferase IRX10L [Vitis vinifera]
c32291.graph_c0	3.31211	0.140718	0.00134497	-3.5775	down	--	Biological Process: stomatal complex morphogenesis (GO:0010103);;	--	--	IQ-domain 21, putative isoform 2 [Theobroma cacao]
c31909.graph_c2	6.2916	3.12883	0.00240866	-1.01652	down	General function prediction only	Molecular Function: serine-type endopeptidase activity (GO:0004252);; Cellular Component: plasma membrane (GO:0005886);; Biological Process: proteolysis (GO:0006508);; Cellular Component: integral component of membrane (GO:0016021);;	--	Rhomboid protease GluP OS=Bacillus subtilis (strain 168) GN=gluP PE=1 SV=2	predicted protein [Populus trichocarpa]
c34640.graph_c0	1.94761	0.409081	1.63928e-08	-2.20927	down	--	--	--	--	PREDICTED: uncharacterized protein LOC101254551 [Solanum lycopersicum]
c14189.graph_c0	87.6644	42.9204	1.38601e-11	-1.04782	down	--	Cellular Component: plant-type vacuole (GO:0000325);; Cellular Component: cell wall (GO:0005618);; Cellular Component: nucleus (GO:0005634);; Biological Process: proteolysis (GO:0006508);; Molecular Function: cysteine-type peptidase activity (GO:0008234);; Biological Process: regulation of meristem growth (GO:0010075);; Biological Process: developmental programmed cell death (GO:0010623);; Molecu…	--	Xylem cysteine proteinase 2 OS=Arabidopsis thaliana GN=XCP2 PE=2 SV=2	PREDICTED: xylem cysteine proteinase 1-like [Solanum lycopersicum]
c31552.graph_c0	43.0912	21.1535	7.08878e-10	-1.0432	down	--	Molecular Function: calcium ion binding (GO:0005509);; Biological Process: pentose-phosphate shunt (GO:0006098);; Biological Process: rRNA processing (GO:0006364);; Cellular Component: chloroplast thylakoid lumen (GO:0009543);; Cellular Component: photosystem II oxygen evolving complex (GO:0009654);; Biological Process: plastid organization (GO:0009657);; Biological Process: stomatal complex morp…	K02717|1e-108|pop:POPTR_724795|hypothetical protein	PsbP-like protein 1, chloroplastic OS=Arabidopsis thaliana GN=PPL1 PE=1 SV=1	hypothetical protein M569_05031, partial [Genlisea aurea]
c26502.graph_c0	4.12141	0.0802549	7.73084e-11	-4.66851	down	--	Molecular Function: nucleic acid binding (GO:0003676);;	--	--	predicted protein [Populus trichocarpa]
c29559.graph_c0	75.7428	34.6703	2.56302e-11	-1.14354	down	--	Cellular Component: 1-phosphatidylinositol-4-phosphate 3-kinase, class IA complex (GO:0005943);; Cellular Component: chloroplast thylakoid (GO:0009534);;	--	--	predicted protein [Populus trichocarpa]
c42783.graph_c0	3.99941	0.822404	0.000115387	-2.19274	down	--	Biological Process: secondary cell wall biogenesis (GO:0009834);;	--	Leucine-rich repeat extensin-like protein 3 OS=Arabidopsis thaliana GN=LRX3 PE=1 SV=1	PREDICTED: uncharacterized protein LOC100259240 [Vitis vinifera]
c34061.graph_c0	8.9721	3.99712	0.00364741	-1.16776	down	--	Cellular Component: plasma membrane (GO:0005886);; Biological Process: response to mechanical stimulus (GO:0009612);; Cellular Component: anchored component of membrane (GO:0031225);; Biological Process: single-organism process (GO:0044699);;	--	Arabinogalactan peptide 20 OS=Arabidopsis thaliana GN=AGP20 PE=3 SV=1	PREDICTED: arabinogalactan peptide 20 isoform 2 [Vitis vinifera]
c31484.graph_c0	24.769	10.0084	2.63818e-11	-1.32041	down	--	Cellular Component: chloroplast (GO:0009507);; Biological Process: embryo development ending in seed dormancy (GO:0009793);;	--	--	hypothetical protein M569_16005, partial [Genlisea aurea]
c27938.graph_c0	5.04054	0.554275	1.97506e-07	-2.9909	down	--	Biological Process: lipid transport (GO:0006869);; Molecular Function: lipid binding (GO:0008289);;	--	14 kDa proline-rich protein DC2.15 OS=Daucus carota PE=2 SV=1	hybrid proline-rich protein [Catharanthus roseus]
c35152.graph_c0	12.647	6.206	0.000256183	-1.03765	down	Function unknown	--	--	Vacuolar iron transporter homolog 3 OS=Arabidopsis thaliana GN=At3g43630 PE=3 SV=1	Vacuolar iron transporter family protein [Theobroma cacao]
c1094.graph_c0	1.17173	0.441349	0.00935927	-1.39136	down	--	Biological Process: metabolic process (GO:0008152);; Molecular Function: transferase activity, transferring phosphorus-containing groups (GO:0016772);; Molecular Function: organic cyclic compound binding (GO:0097159);; Molecular Function: heterocyclic compound binding (GO:1901363);;	--	Putative ribonuclease H protein At1g65750 OS=Arabidopsis thaliana GN=At1g65750 PE=3 SV=1	PREDICTED: uncharacterized protein LOC100799415 [Glycine max]
c40099.graph_c0	12.3445	5.84865	1.73735e-09	-1.09342	down	--	--	--	Retrovirus-related Pol polyprotein from transposon TNT 1-94 OS=Nicotiana tabacum PE=2 SV=1	hypothetical protein VITISV_044218 [Vitis vinifera]
c27824.graph_c0	11.5446	1.83441	6.63791e-12	-2.59701	down	--	Molecular Function: metal ion binding (GO:0046872);;	--	Metallothionein-like protein 1 OS=Mimulus guttatus PE=3 SV=1	metallothionein 1 [Plantago major]
c14277.graph_c0	5324.45	2166.85	0	-1.31523	down	--	--	--	Sulfated surface glycoprotein 185 OS=Volvox carteri PE=1 SV=1	hypothetical protein SELMODRAFT_449338 [Selaginella moellendorffii]
c28009.graph_c1	2.98297	1.3762	0.000363254	-1.12332	down	--	--	--	Putative ribonuclease H protein At1g65750 OS=Arabidopsis thaliana GN=At1g65750 PE=3 SV=1	PREDICTED: putative ribonuclease H protein At1g65750-like [Fragaria vesca subsp. vesca]
c2131.graph_c0	2.71843	0.120994	3.59767e-08	-3.91549	down	--	--	--	--	hypothetical protein RCOM_1598450 [Ricinus communis]
c14681.graph_c0	8.64254	3.91847	0.000859839	-1.14623	down	Translation, ribosomal structure and biogenesis	Molecular Function: nucleotide binding (GO:0000166);; Molecular Function: RNA binding (GO:0003723);; Cellular Component: cytoplasm (GO:0005737);; Biological Process: response to stress (GO:0006950);; Biological Process: leaf senescence (GO:0010150);; Molecular Function: ribonuclease T2 activity (GO:0033897);; Biological Process: leaf abscission (GO:0060866);; Biological Process: nucleic acid phos…	K01166|1e-108|rcu:RCOM_0836480|ribonuclease t2, putative (EC:3.1.27.1)	Intracellular ribonuclease LX OS=Solanum lycopersicum GN=RNALX PE=1 SV=2	ribonuclease T2 [Solanum lycopersicum]
c36448.graph_c0	4.28447	1.25636	0.00438613	-1.72134	down	--	Cellular Component: chloroplast (GO:0009507);; Molecular Function: heat shock protein binding (GO:0031072);; Molecular Function: unfolded protein binding (GO:0051082);;	--	--	DnaJ/Hsp40 cysteine-rich domain superfamily protein isoform 1 [Theobroma cacao]
c39620.graph_c0	4.24308	1.40939	1.59105e-06	-1.58417	down	Secondary metabolites biosynthesis, transport and catabolism	Molecular Function: copper ion binding (GO:0005507);; Molecular Function: L-ascorbate oxidase activity (GO:0008447);; Biological Process: response to water deprivation (GO:0009414);; Biological Process: lignin biosynthetic process (GO:0009809);; Biological Process: plant-type cell wall biogenesis (GO:0009832);; Biological Process: glucuronoxylan metabolic process (GO:0010413);; Biological Process…	--	Laccase-17 OS=Arabidopsis thaliana GN=LAC17 PE=2 SV=1	PREDICTED: laccase-17-like [Cicer arietinum]
c33511.graph_c0	12.1331	4.19539	1.63758e-13	-1.54229	down	--	Molecular Function: DNA binding (GO:0003677);; Biological Process: regulation of transcription, DNA-templated (GO:0006355);;	--	Protein FEZ OS=Arabidopsis thaliana GN=FEZ PE=2 SV=1	NAC domain containing protein 35 [Theobroma cacao]
c39262.graph_c0	5.623	2.25246	8.42527e-05	-1.32076	down	--	--	--	--	hypothetical protein F775_29346 [Aegilops tauschii]
c34954.graph_c0	2.355	0.617877	0.000381574	-1.87887	down	--	--	K00558|3e-08|vvi:100252100|hypothetical protein LOC100252100	--	PREDICTED: DNA (cytosine-5)-methyltransferase 1-like [Vitis vinifera]
c38746.graph_c0	14767.8	6937.12	1.73972e-13	-1.10828	down	--	Cellular Component: photosystem I (GO:0009522);; Cellular Component: photosystem II (GO:0009523);; Cellular Component: chloroplast thylakoid membrane (GO:0009535);; Biological Process: photosynthesis, light harvesting (GO:0009765);; Cellular Component: integral component of membrane (GO:0016021);; Molecular Function: chlorophyll binding (GO:0016168);; Biological Process: protein-chromophore linka…	K08912|1e-177|rcu:RCOM_0633890|chlorophyll A/B binding protein, putative	Chlorophyll a-b binding protein 40, chloroplastic OS=Nicotiana tabacum GN=CAB40 PE=2 SV=1	RecName: Full=Chlorophyll a-b binding protein 40, chloroplastic; AltName: Full=LHCII type I CAB-40; Short=LHCP; Flags: Precursor
c38819.graph_c0	7.51401	3.02628	3.41056e-08	-1.32143	down	--	Molecular Function: protein serine/threonine kinase activity (GO:0004674);; Molecular Function: non-membrane spanning protein tyrosine kinase activity (GO:0004715);; Molecular Function: ATP binding (GO:0005524);; Biological Process: protein phosphorylation (GO:0006468);; Molecular Function: carbohydrate binding (GO:0030246);;	--	L-type lectin-domain containing receptor kinase IV.1 OS=Arabidopsis thaliana GN=LECRK41 PE=1 SV=1	Receptor lectin kinase [Theobroma cacao]
c29121.graph_c0	11.9231	5.57221	0.000563815	-1.10483	down	--	Molecular Function: DNA binding (GO:0003677);; Molecular Function: sequence-specific DNA binding transcription factor activity (GO:0003700);; Cellular Component: nucleus (GO:0005634);; Cellular Component: mitochondrion (GO:0005739);; Cellular Component: vacuole (GO:0005773);; Biological Process: regulation of transcription, DNA-templated (GO:0006355);; Cellular Component: plastid (GO:0009536);; B…	--	Transcription factor bHLH135 OS=Arabidopsis thaliana GN=BHLH135 PE=1 SV=1	PREDICTED: transcription factor bHLH135-like [Solanum lycopersicum]
c34592.graph_c0	4.61846	2.07031	0.00794337	-1.1575	down	--	Biological Process: primary metabolic process (GO:0044238);; Biological Process: single-organism process (GO:0044699);; Biological Process: biological regulation (GO:0065007);; Biological Process: organic cyclic compound biosynthetic process (GO:1901362);;	--	Probable WRKY transcription factor 69 OS=Arabidopsis thaliana GN=WRKY69 PE=2 SV=1	PREDICTED: probable WRKY transcription factor 69-like [Solanum lycopersicum]
c24298.graph_c0	14.7846	5.28236	1.54928e-11	-1.49408	down	General function prediction only	Molecular Function: acid phosphatase activity (GO:0003993);; Biological Process: dephosphorylation (GO:0016311);; Biological Process: cellular phosphate ion homeostasis (GO:0030643);; Biological Process: response to hydrogen peroxide (GO:0042542);;	--	Purple acid phosphatase 17 OS=Arabidopsis thaliana GN=PAP17 PE=2 SV=1	unknown [Populus trichocarpa]
c24097.graph_c0	123.622	60.3497	1.30362e-12	-1.05244	down	Nucleotide transport and metabolism	Biological Process: MAPK cascade (GO:0000165);; Molecular Function: ATP binding (GO:0005524);; Biological Process: pentose-phosphate shunt (GO:0006098);; Biological Process: rRNA processing (GO:0006364);; Biological Process: protein targeting to membrane (GO:0006612);; Molecular Function: phosphoribulokinase activity (GO:0008974);; Biological Process: response to cold (GO:0009409);; Cellular Comp…	K00855|0.0|pop:POPTR_712554|phosphoribulokinase (EC:2.7.1.19)	Phosphoribulokinase, chloroplastic OS=Triticum aestivum PE=2 SV=1	predicted protein [Populus trichocarpa]
c26263.graph_c0	11.396	4.71132	4.65888e-08	-1.28454	down	Amino acid transport and metabolism	Molecular Function: 4-hydroxy-tetrahydrodipicolinate reductase (GO:0008839);; Biological Process: lysine biosynthetic process via diaminopimelate (GO:0009089);; Cellular Component: chloroplast stroma (GO:0009570);; Biological Process: photosynthetic electron transport in photosystem I (GO:0009773);; Biological Process: leaf morphogenesis (GO:0009965);; Biological Process: stomatal complex morphog…	K00215|1e-128|pop:POPTR_835294|hypothetical protein	Putative 4-hydroxy-tetrahydrodipicolinate reductase 3, chloroplastic OS=Arabidopsis thaliana GN=DAPB3 PE=2 SV=1	predicted protein [Populus trichocarpa]
c24371.graph_c0	3.57289	0.676362	2.76537e-08	-2.34279	down	--	Molecular Function: protein binding (GO:0005515);; Biological Process: embryo development ending in seed dormancy (GO:0009793);;	--	F-box protein SKIP28 OS=Arabidopsis thaliana GN=SKIP28 PE=1 SV=1	PREDICTED: F-box protein SKIP28-like [Fragaria vesca subsp. vesca]
c36044.graph_c1	131.216	55.2441	0	-1.266	down	--	Molecular Function: catalytic activity (GO:0003824);; Cellular Component: plasma membrane (GO:0005886);; Biological Process: metabolic process (GO:0008152);; Biological Process: regulation of abscisic acid-activated signaling pathway (GO:0009787);; Biological Process: maintenance of seed dormancy (GO:0010231);; Molecular Function: abscisic acid binding (GO:0010427);; Cellular Component: extrinsic…	--	Protochlorophyllide reductase A, chloroplastic OS=Oryza sativa subsp. japonica GN=PORA PE=2 SV=1	PREDICTED: lanC-like protein 2-like [Solanum lycopersicum]
c40429.graph_c0	19.0676	2.59908	0	-2.83046	down	--	--	K08912|2e-08|ath:AT2G34420|LHB1B2	Chlorophyll a-b binding protein 1D (Fragment) OS=Solanum lycopersicum GN=CAB1D PE=3 SV=1	Major Cab protein [Petunia x hybrida]
c36901.graph_c0	3.09512	1.06817	0.00362672	-1.51125	down	--	--	--	Pentatricopeptide repeat-containing protein At2g15690 OS=Arabidopsis thaliana GN=PCMP-H66 PE=2 SV=2	unnamed protein product [Vitis vinifera]
c35638.graph_c0	7.7958	3.31802	8.35351e-07	-1.24177	down	--	--	--	Transcription factor bHLH63 OS=Arabidopsis thaliana GN=BHLH63 PE=2 SV=1	PREDICTED: transcription factor bHLH63-like [Fragaria vesca subsp. vesca]
c38803.graph_c0	32.1901	15.1128	5.24025e-14	-1.10867	down	--	Cellular Component: nucleus (GO:0005634);; Biological Process: phosphatidylglycerol biosynthetic process (GO:0006655);; Biological Process: response to abscisic acid (GO:0009737);; Biological Process: stomatal complex morphogenesis (GO:0010103);; Biological Process: mRNA modification (GO:0016556);; Biological Process: isopentenyl diphosphate biosynthetic process, methylerythritol 4-phosphate path…	--	Clustered mitochondria protein OS=Arabidopsis thaliana GN=FMT PE=2 SV=1	PREDICTED: uncharacterized protein LOC101252601 [Solanum lycopersicum]
c29420.graph_c2	20.6494	7.91017	2.94556e-07	-1.38969	down	--	Cellular Component: nucleus (GO:0005634);; Cellular Component: plastid (GO:0009536);; Biological Process: response to stimulus (GO:0050896);;	--	Chaperone protein dnaJ 11, chloroplastic OS=Arabidopsis thaliana GN=ATJ11 PE=1 SV=2	PREDICTED: chaperone protein dnaJ 11, chloroplastic-like [Glycine max]
c33538.graph_c0	49.5977	23.9844	3.81231e-11	-1.06525	down	Coenzyme transport and metabolism	Molecular Function: dimethylallyltranstransferase activity (GO:0004161);; Molecular Function: farnesyltranstransferase activity (GO:0004311);; Molecular Function: geranyltranstransferase activity (GO:0004337);; Cellular Component: chloroplast (GO:0009507);; Biological Process: carotenoid biosynthetic process (GO:0016117);; Biological Process: geranyl diphosphate biosynthetic process (GO:0033384);…	K13789|1e-160|vvi:100257359|hypothetical protein LOC100257359	Geranylgeranyl pyrophosphate synthase, chloroplastic OS=Capsicum annuum GN=GGPS1 PE=3 SV=1	geranylgeranyl diphosphate synthase [Salvia miltiorrhiza]
c24664.graph_c0	33.1658	7.4156	0	-2.16934	down	Signal transduction mechanisms	Biological Process: response to molecule of fungal origin (GO:0002238);; Cellular Component: nucleus (GO:0005634);; Cellular Component: vacuole (GO:0005773);; Biological Process: response to stress (GO:0006950);;	--	Universal stress protein A-like protein OS=Arabidopsis thaliana GN=At3g01520 PE=1 SV=2	PREDICTED: universal stress protein A-like protein [Vitis vinifera]
c17676.graph_c1	110.026	53.8848	1.18248e-09	-1.04642	down	--	Biological Process: nitrogen compound metabolic process (GO:0006807);; Cellular Component: photosystem II (GO:0009523);; Cellular Component: chloroplast thylakoid membrane (GO:0009535);; Biological Process: cellular component organization (GO:0016043);; Biological Process: photosynthesis, light reaction (GO:0019684);; Biological Process: cellular component biogenesis (GO:0044085);; Biological Pro…	K02723|1e-40|pop:POPTR_726168|photosystem II core complex proteins psbY	Photosystem II core complex proteins psbY, chloroplastic OS=Spinacia oleracea GN=PSBY PE=1 SV=2	hypothetical protein POPTRDRAFT_726168 [Populus trichocarpa]
c20124.graph_c0	2.79882	0.305203	6.64403e-09	-3.03077	down	--	Molecular Function: hydrolase activity (GO:0016787);;	K01365|1e-124|rcu:RCOM_1043080|cysteine protease, putative (EC:1.3.1.74)	Ananain OS=Ananas comosus GN=AN1 PE=1 SV=2	cysteine protease, putative [Ricinus communis]
c42326.graph_c0	7.77135	3.24552	7.30627e-05	-1.2635	down	--	Molecular Function: protein binding (GO:0005515);;	--	--	Octicosapeptide/Phox/Bem1p family protein isoform 1 [Theobroma cacao]
c18739.graph_c0	6.11391	1.99667	0.000130619	-1.59697	down	--	--	--	Dirigent protein 21 OS=Arabidopsis thaliana GN=DIR21 PE=1 SV=1	PREDICTED: uncharacterized protein LOC101251429 [Solanum lycopersicum]
c37668.graph_c0	6.48759	2.74546	1.54809e-07	-1.25099	down	--	--	--	Putative DNA-binding protein ESCAROLA OS=Arabidopsis thaliana GN=ESC PE=2 SV=1	PREDICTED: uncharacterized protein LOC101253830 [Solanum lycopersicum]
c33070.graph_c0	3.29764	0.251614	0	-3.56117	down	Lipid transport and metabolism	Molecular Function: hydrolase activity (GO:0016787);;	--	Lipase OS=Rhizopus oryzae PE=1 SV=1	unknown [Populus trichocarpa]
c27400.graph_c0	9.84307	4.86721	8.98962e-06	-1.02939	down	--	Molecular Function: sugar:hydrogen symporter activity (GO:0005351);; Cellular Component: integral component of membrane (GO:0016021);; Molecular Function: 2-alkenal reductase [NAD(P)] activity (GO:0032440);; Biological Process: carbohydrate transmembrane transport (GO:0034219);; Biological Process: oxidation-reduction process (GO:0055114);;	--	Hexose carrier protein HEX6 OS=Ricinus communis GN=HEX6 PE=2 SV=1	Major facilitator superfamily protein [Theobroma cacao]
c32372.graph_c0	16.5492	2.48156	0	-2.73364	down	--	--	--	Transcription factor bHLH155 OS=Arabidopsis thaliana GN=BHLH155 PE=2 SV=1	PREDICTED: uncharacterized protein LOC100267842 [Vitis vinifera]
c27547.graph_c1	577.367	215.863	0	-1.43612	down	--	Biological Process: metabolic process (GO:0008152);; Molecular Function: hydrolase activity (GO:0016787);;	--	Sulfated surface glycoprotein 185 OS=Volvox carteri PE=1 SV=1	hypothetical protein ZEAMMB73_817356, partial [Zea mays]
c40958.graph_c0	57.316	24.9959	4.996e-15	-1.21424	down	General function prediction only	Biological Process: metabolic process (GO:0008152);; Molecular Function: hydrolase activity (GO:0016787);;	--	Patatin-3-Kuras 1 OS=Solanum tuberosum GN=pat3-k1 PE=1 SV=1	PREDICTED: patatin group A-3-like [Vitis vinifera]
c19687.graph_c0	37.8951	2.39123	0	-3.97414	down	Inorganic ion transport and metabolism	Molecular Function: carbonate dehydratase activity (GO:0004089);; Cellular Component: cytosol (GO:0005829);; Molecular Function: zinc ion binding (GO:0008270);; Biological Process: response to cold (GO:0009409);; Cellular Component: chloroplast thylakoid membrane (GO:0009535);; Cellular Component: chloroplast stroma (GO:0009570);; Biological Process: defense response to fungus, incompatible inter…	K01673|1e-86|rcu:RCOM_1095240|carbonic anhydrase, putative (EC:4.2.1.1)	Carbonic anhydrase, chloroplastic OS=Nicotiana tabacum PE=2 SV=1	beta-carbonic anhydrase [Nicotiana tabacum]
c36948.graph_c3	78.0059	36.7635	6.81455e-13	-1.10273	down	Energy production and conversion	Molecular Function: oxidoreductase activity (GO:0016491);;	--	Tetrahydrocannabinolic acid synthase OS=Cannabis sativa PE=1 SV=1	FAD-binding Berberine family protein [Theobroma cacao]
c31561.graph_c0	8.77836	2.87007	9.46199e-12	-1.61871	down	General function prediction only	Cellular Component: nucleus (GO:0005634);; Cellular Component: cytosol (GO:0005829);; Molecular Function: lyase activity (GO:0016829);;	K06966|1e-40|vvi:100248154|hypothetical protein LOC100248154	Probable cytokinin riboside 5&apos;-monophosphate phosphoribohydrolase LOGL2 OS=Oryza sativa subsp. japonica GN=LOGL2 PE=2 SV=1	PREDICTED: cytokinin riboside 5&apos;-monophosphate phosphoribohydrolase LOG8-like [Cucumis sativus]
c20111.graph_c0	14.6875	7.20867	3.08255e-05	-1.03912	down	Replication, recombination and repair	Biological Process: cellular process (GO:0009987);; Biological Process: macromolecule metabolic process (GO:0043170);; Biological Process: primary metabolic process (GO:0044238);;	--	Retrotransposable element Tf2 155 kDa protein type 3 OS=Schizosaccharomyces pombe (strain 972 / ATCC 24843) GN=Tf2-11 PE=4 SV=1	hypothetical protein VITISV_036155 [Vitis vinifera]
c31363.graph_c0	10.791	4.20774	2.22709e-06	-1.36292	down	--	--	--	--	PREDICTED: uncharacterized protein LOC101246579 [Solanum lycopersicum]
c31828.graph_c0	184.01	82.3115	8.34888e-14	-1.17754	down	--	Cellular Component: chloroplast (GO:0009507);; Cellular Component: photosynthetic membrane (GO:0034357);; Cellular Component: membrane part (GO:0044425);;	K02721|2e-23|pop:POPTR_715100|photosystem I reaction center subunit V (PsaG)	Photosystem II reaction center W protein, chloroplastic OS=Spinacia oleracea GN=psbW PE=1 SV=1	PREDICTED: photosystem II reaction center W protein, chloroplastic-like [Solanum lycopersicum]
c31449.graph_c0	16.6736	8.23133	0.0039358	-1.02601	down	--	Molecular Function: sequence-specific DNA binding transcription factor activity (GO:0003700);; Cellular Component: nucleus (GO:0005634);; Cellular Component: cytosol (GO:0005829);; Biological Process: regulation of transcription, DNA-templated (GO:0006355);; Biological Process: response to light stimulus (GO:0009416);; Molecular Function: sequence-specific DNA binding (GO:0043565);;	--	Homeobox protein knotted-1-like LET12 OS=Solanum lycopersicum GN=LET12 PE=2 SV=1	class 2 knotted1-like protein [Nicotiana tabacum]
c35236.graph_c0	1.38963	0.111332	1.65211e-05	-3.25444	down	General function prediction only	Molecular Function: iron ion binding (GO:0005506);; Molecular Function: oxidoreductase activity, acting on single donors with incorporation of molecular oxygen, incorporation of two atoms of oxygen (GO:0016702);; Molecular Function: leucocyanidin oxygenase activity (GO:0050589);; Biological Process: oxidation-reduction process (GO:0055114);; Biological Process: response to karrikin (GO:0080167);;	--	Protein SRG1 OS=Arabidopsis thaliana GN=SRG1 PE=2 SV=1	predicted protein [Populus trichocarpa]
c29638.graph_c0	32.0233	13.1677	4.65106e-12	-1.29628	down	--	Biological Process: rRNA processing (GO:0006364);; Cellular Component: chloroplast thylakoid membrane (GO:0009535);; Biological Process: photosynthesis, light harvesting in photosystem I (GO:0009768);; Cellular Component: photosystem I antenna complex (GO:0009782);; Biological Process: thylakoid membrane organization (GO:0010027);; Biological Process: photosystem II assembly (GO:0010207);; Cellul…	K08911|1e-136|vvi:100255844|hypothetical protein LOC100255844	Chlorophyll a-b binding protein P4, chloroplastic OS=Pisum sativum GN=lhcA-P4 PE=1 SV=1	Light-harvesting complex I protein Lhca5 isoform 1 [Theobroma cacao]
c21762.graph_c0	623.616	255.65	0	-1.3046	down	--	Cellular Component: chloroplast thylakoid membrane (GO:0009535);; Biological Process: photosynthesis, light harvesting (GO:0009765);; Cellular Component: chloroplast envelope (GO:0009941);; Cellular Component: plastoglobule (GO:0010287);; Molecular Function: chlorophyll binding (GO:0016168);; Biological Process: cysteine biosynthetic process (GO:0019344);; Biological Process: cellular cation home…	K08910|1e-160|rcu:RCOM_1471590|chlorophyll A/B binding protein, putative	Chlorophyll a-b binding protein 4, chloroplastic OS=Arabidopsis thaliana GN=LHCA4 PE=1 SV=1	PREDICTED: chlorophyll a-b binding protein 4, chloroplastic-like [Solanum lycopersicum]
c40459.graph_c0	135.756	68.3961	4.72621e-09	-1.00575	down	--	Cellular Component: photosystem I (GO:0009522);; Cellular Component: photosystem II (GO:0009523);; Cellular Component: chloroplast thylakoid membrane (GO:0009535);; Biological Process: photosynthesis, light harvesting (GO:0009765);; Cellular Component: integral component of membrane (GO:0016021);; Molecular Function: chlorophyll binding (GO:0016168);; Biological Process: protein-chromophore linka…	K08908|3e-38|pop:POPTR_817544|Lhca2-2	Chlorophyll a-b binding protein, chloroplastic OS=Petunia hybrida PE=2 SV=1	unknown [Populus trichocarpa]
c14293.graph_c0	158.464	63.307	0	-1.34102	down	--	Cellular Component: photosystem II (GO:0009523);; Biological Process: photosynthesis (GO:0015979);;	--	--	PREDICTED: uncharacterized protein LOC101312960 [Fragaria vesca subsp. vesca]
c42554.graph_c0	5.19233	0.808869	1.29074e-05	-2.54658	down	Posttranslational modification, protein turnover, chaperones	Cellular Component: cytoplasm (GO:0005737);; Biological Process: response to heat (GO:0009408);; Biological Process: response to high light intensity (GO:0009644);; Biological Process: response to hydrogen peroxide (GO:0042542);;	--	15.4 kDa class V heat shock protein OS=Arabidopsis thaliana GN=HSP15.4 PE=2 SV=1	PREDICTED: 15.4 kDa class V heat shock protein [Vitis vinifera]
c21280.graph_c0	3.04267	0.344721	0.000244597	-2.85627	down	--	Biological Process: maltose metabolic process (GO:0000023);; Cellular Component: vacuole (GO:0005773);; Biological Process: glycerol metabolic process (GO:0006071);; Biological Process: lipid metabolic process (GO:0006629);; Molecular Function: glycerophosphodiester phosphodiesterase activity (GO:0008889);; Cellular Component: chloroplast stroma (GO:0009570);; Biological Process: photosystem II a…	--	--	PREDICTED: uncharacterized protein LOC101249885 [Solanum lycopersicum]
c28211.graph_c0	1.04554	0.144778	5.97176e-07	-2.71322	down	--	--	--	--	hypothetical protein [Beta vulgaris subsp. vulgaris]
c14091.graph_c0	23.8057	5.93916	0	-2.01293	down	--	Molecular Function: iron ion binding (GO:0005506);; Cellular Component: cytoplasm (GO:0005737);; Biological Process: syncytium formation (GO:0006949);; Biological Process: inositol catabolic process (GO:0019310);; Biological Process: L-ascorbic acid biosynthetic process (GO:0019853);; Molecular Function: inositol oxygenase activity (GO:0050113);; Biological Process: oxidation-reduction process (G…	K00469|0.0|rcu:RCOM_1048680|myoinositol oxygenase, putative (EC:1.13.99.1)	Inositol oxygenase 4 OS=Arabidopsis thaliana GN=MIOX4 PE=2 SV=1	myo-inositol oxygenase [Solanum lycopersicum]
c40906.graph_c0	51.6391	25.3248	1.05276e-10	-1.04503	down	--	Biological Process: lipid metabolic process (GO:0006629);;	--	GDSL esterase/lipase LTL1 OS=Arabidopsis thaliana GN=LTL1 PE=2 SV=1	zinc finger protein, putative [Ricinus communis]
c42016.graph_c0	12.7767	4.75665	2.88247e-09	-1.43327	down	--	Biological Process: pentose-phosphate shunt (GO:0006098);; Biological Process: rRNA processing (GO:0006364);; Cellular Component: chloroplast (GO:0009507);; Biological Process: response to blue light (GO:0009637);; Biological Process: response to high light intensity (GO:0009644);; Biological Process: response to sucrose (GO:0009744);; Biological Process: photosynthesis, light harvesting (GO:0009…	K08908|1e-160|vvi:100243962|hypothetical protein LOC100243962	Chlorophyll a-b binding protein, chloroplastic OS=Petunia hybrida PE=2 SV=1	PREDICTED: chlorophyll a-b binding protein, chloroplastic [Vitis vinifera]
c42299.graph_c0	12.6173	4.22144	2.10942e-14	-1.58955	down	--	--	--	Zinc finger protein CONSTANS-LIKE 16 OS=Arabidopsis thaliana GN=COL16 PE=2 SV=2	PREDICTED: zinc finger protein CONSTANS-LIKE 6-like [Solanum lycopersicum]
c42353.graph_c0	9.44111	4.33299	0.00017434	-1.13148	down	--	Cellular Component: chloroplast (GO:0009507);;	--	Protein MIZU-KUSSEI 1 OS=Arabidopsis thaliana GN=MIZ1 PE=1 SV=1	PREDICTED: uncharacterized protein LOC101315015 [Fragaria vesca subsp. vesca]
c4503.graph_c0	1.06086	0.0918127	8.10799e-09	-3.29122	down	--	--	--	Uncharacterized protein DDB_G0271670 OS=Dictyostelium discoideum GN=DDB_G0271670 PE=4 SV=1	hypothetical protein PRUPE_ppa024587mg [Prunus persica]
c30096.graph_c0	110.703	50.1027	2.9865e-14	-1.16104	down	--	--	--	Lysine-rich arabinogalactan protein 19 OS=Arabidopsis thaliana GN=AGP19 PE=2 SV=2	methionine rich arabinogalactan precursor [Solanum lycopersicum]
c35200.graph_c2	67.8987	22.4272	0	-1.61434	down	--	Molecular Function: protein binding (GO:0005515);; Cellular Component: nucleus (GO:0005634);; Biological Process: pentose-phosphate shunt (GO:0006098);; Biological Process: rRNA processing (GO:0006364);; Biological Process: response to oxidative stress (GO:0006979);; Cellular Component: chloroplast thylakoid membrane (GO:0009535);; Cellular Component: chloroplast thylakoid lumen (GO:0009543);; Bi…	K00434|1e-173|pop:POPTR_864655|hypothetical protein	Thylakoid lumenal 29 kDa protein, chloroplastic OS=Solanum lycopersicum GN=CLEB3J9 PE=3 SV=1	hypothetical protein PRUPE_ppa008008mg [Prunus persica]
c39464.graph_c0	14.5407	6.88265	3.25363e-08	-1.0938	down	Secondary metabolites biosynthesis, transport and catabolism	Molecular Function: copper ion binding (GO:0005507);; Molecular Function: L-ascorbate oxidase activity (GO:0008447);; Biological Process: lignin catabolic process (GO:0046274);; Cellular Component: apoplast (GO:0048046);; Molecular Function: hydroquinone:oxygen oxidoreductase activity (GO:0052716);; Biological Process: oxidation-reduction process (GO:0055114);;	--	Laccase-17 OS=Arabidopsis thaliana GN=LAC17 PE=2 SV=1	PREDICTED: laccase-17-like [Glycine max]
c38325.graph_c0	133.284	53.062	0	-1.34653	down	--	Molecular Function: copper ion binding (GO:0005507);; Cellular Component: vacuolar lumen (GO:0005775);; Cellular Component: plastid (GO:0009536);; Molecular Function: oxidoreductase activity, acting on diphenols and related substances as donors, oxygen as acceptor (GO:0016682);; Molecular Function: aureusidin synthase activity (GO:0033793);; Biological Process: pigment biosynthetic process (GO:00…	--	Aureusidin synthase OS=Antirrhinum majus GN=AS1 PE=1 SV=1	polyphenoloxidase [Camellia nitidissima]
c31119.graph_c0	2.08467	0.0779408	0.000192405	-3.75434	down	--	Molecular Function: metal ion binding (GO:0046872);;	--	RNA-binding protein MEX3B OS=Xenopus laevis GN=mex3b PE=2 SV=1	PREDICTED: uncharacterized protein LOC100248821 [Vitis vinifera]
c32602.graph_c0	7.9184	2.28495	1.32336e-09	-1.78726	down	General function prediction only	Molecular Function: nucleotide binding (GO:0000166);; Molecular Function: zinc ion binding (GO:0008270);; Biological Process: response to bacterium (GO:0009617);; Biological Process: plant-type hypersensitive response (GO:0009626);; Biological Process: lignin biosynthetic process (GO:0009809);; Molecular Function: aryl-alcohol dehydrogenase (NAD+) activity (GO:0018456);; Molecular Function: cinna…	K00083|0.0|pop:POPTR_667694|SAD	8-hydroxygeraniol dehydrogenase OS=Catharanthus roseus GN=10HGO PE=1 SV=1	hypothetical protein PRUPE_ppa007626mg [Prunus persica]
c39919.graph_c0	22.735	10.9326	2.8857e-06	-1.06941	down	--	Molecular Function: hydrolase activity (GO:0016787);;	--	GDSL esterase/lipase EXL3 OS=Arabidopsis thaliana GN=EXL3 PE=2 SV=1	PREDICTED: GDSL esterase/lipase EXL3-like [Solanum lycopersicum]
c16649.graph_c0	4.60491	0.573888	5.08176e-06	-2.81403	down	--	Cellular Component: cytoplasm (GO:0005737);; Biological Process: photomorphogenesis (GO:0009640);; Biological Process: response to abscisic acid (GO:0009737);; Biological Process: seed germination (GO:0009845);; Biological Process: regulation of flower development (GO:0009909);; Biological Process: meristem structural organization (GO:0009933);; Biological Process: sugar mediated signaling pathwa…	--	Em-like protein GEA6 OS=Arabidopsis thaliana GN=EM6 PE=2 SV=1	hypothetical protein CARUB_v10025705mg [Capsella rubella]
c22775.graph_c2	16.7022	6.91192	0.000122529	-1.27534	down	--	Biological Process: cellular process (GO:0009987);; Cellular Component: membrane (GO:0016020);; Molecular Function: kinase activity (GO:0016301);; Biological Process: single-organism developmental process (GO:0044767);; Biological Process: system development (GO:0048731);;	--	Diacylglycerol kinase 7 OS=Arabidopsis thaliana GN=DGK7 PE=1 SV=1	hypothetical protein M569_08172, partial [Genlisea aurea]
c36976.graph_c0	118.948	58.7055	8.66271e-10	-1.03552	down	--	Biological Process: response to oxidative stress (GO:0006979);; Cellular Component: chloroplast thylakoid membrane (GO:0009535);; Biological Process: thylakoid membrane organization (GO:0010027);; Biological Process: isopentenyl diphosphate biosynthetic process, methylerythritol 4-phosphate pathway (GO:0019288);; Biological Process: cellular cation homeostasis (GO:0030003);; Biological Process: d…	--	--	NAD(P)H dehydrogenase 18 [Theobroma cacao]
c31416.graph_c0	1.672	0.617401	0.00134868	-1.42508	down	--	--	--	Retrovirus-related Pol polyprotein LINE-1 OS=Mus musculus GN=Pol PE=1 SV=2	hypothetical protein PRUPE_ppa016553mg [Prunus persica]
c42500.graph_c0	2.08341	0	3.43192e-12	-5.60906	down	Energy production and conversion	Molecular Function: alcohol dehydrogenase (NAD) activity (GO:0004022);; Molecular Function: zinc ion binding (GO:0008270);; Biological Process: oxidation-reduction process (GO:0055114);;	--	Alcohol dehydrogenase-like 1 OS=Arabidopsis thaliana GN=At1g22430 PE=2 SV=1	alcohol dehydrogenase [Olea europaea]
c43296.graph_c0	1.27895	0.405588	0.00463338	-1.62043	down	--	Biological Process: oligopeptide transport (GO:0006857);; Cellular Component: membrane (GO:0016020);; Biological Process: transmembrane transport (GO:0055085);;	--	Oligopeptide transporter 5 OS=Arabidopsis thaliana GN=OPT5 PE=2 SV=1	hypothetical protein M569_13965 [Genlisea aurea]
c34729.graph_c0	5.3159	2.46156	0.00672271	-1.11344	down	--	--	--	Protein BRANCHLESS TRICHOME OS=Arabidopsis thaliana GN=BLT PE=1 SV=1	PREDICTED: uncharacterized protein LOC100253094 [Vitis vinifera]
c13842.graph_c0	4.90882	1.78183	8.47592e-05	-1.45555	down	--	Molecular Function: peroxidase activity (GO:0004601);; Molecular Function: binding (GO:0005488);; Cellular Component: extracellular region (GO:0005576);;	--	Peroxidase 43 OS=Arabidopsis thaliana GN=PER43 PE=2 SV=2	PREDICTED: peroxidase 43-like [Solanum lycopersicum]
c28938.graph_c1	3.41883	50.9003	0	3.78496	up	--	--	K13993|1e-14|rcu:RCOM_0497680|heat-shock protein, putative	17.3 kDa class I heat shock protein OS=Glycine max GN=HSP17.3-B PE=3 SV=1	putative small heat shock protein [Olea europaea]
c41645.graph_c0	4.55725	46.2383	0	3.30586	up	Inorganic ion transport and metabolism	Molecular Function: superoxide dismutase activity (GO:0004784);; Biological Process: superoxide metabolic process (GO:0006801);; Cellular Component: nucleoid (GO:0009295);; Biological Process: response to UV (GO:0009411);; Cellular Component: chloroplast (GO:0009507);; Molecular Function: metal ion binding (GO:0046872);; Biological Process: oxidation-reduction process (GO:0055114);;	K04564|1e-113|vvi:100258067|hypothetical protein LOC100258067	Superoxide dismutase [Fe], chloroplastic (Fragment) OS=Nicotiana plumbaginifolia GN=SODB PE=2 SV=1	Fe-superoxide dismutase [Haberlea rhodopensis]
c20611.graph_c0	13.696	68.3789	0	2.28757	up	--	Molecular Function: hydrolase activity, hydrolyzing O-glycosyl compounds (GO:0004553);; Cellular Component: cytoplasm (GO:0005737);; Cellular Component: plasma membrane (GO:0005886);; Biological Process: aging (GO:0007568);; Biological Process: response to heat (GO:0009408);; Biological Process: response to cold (GO:0009409);; Cellular Component: plant-type cell wall (GO:0009505);; Biological Pro…	--	Probable xyloglucan endotransglucosylase/hydrolase protein 15 OS=Arabidopsis thaliana GN=XTH15 PE=1 SV=1	xyloglucan endotransglucosylase-hydrolase XTH9 precursor [Solanum lycopersicum]
c32422.graph_c0	1.1992	6.85711	3.37561e-10	2.42952	up	--	--	--	--	Late embryogenesis abundant hydroxyproline-rich glycofamily protein, putative [Theobroma cacao]
c27409.graph_c0	0.931391	3.79881	0.00418687	1.91616	up	--	Cellular Component: nucleus (GO:0005634);; Biological Process: response to sucrose (GO:0009744);; Biological Process: flavonoid biosynthetic process (GO:0009813);; Biological Process: response to UV-B (GO:0010224);; Biological Process: response to karrikin (GO:0080167);;	--	--	hypothetical protein VITISV_023275 [Vitis vinifera]
c41273.graph_c0	11.8725	62.0954	0	2.36225	up	--	--	--	--	hypothetical protein PRUPE_ppa017741mg [Prunus persica]
c24269.graph_c0	2.81207	19.1655	0	2.70037	up	Posttranslational modification, protein turnover, chaperones	Molecular Function: copper ion binding (GO:0005507);; Molecular Function: calmodulin binding (GO:0005516);; Molecular Function: ATP binding (GO:0005524);; Cellular Component: mitochondrion (GO:0005739);; Cellular Component: cytosol (GO:0005829);; Biological Process: gluconeogenesis (GO:0006094);; Biological Process: glycolysis (GO:0006096);; Biological Process: protein folding (GO:0006457);; Biol…	K04078|2e-36|vvi:100265504|hypothetical protein LOC100265504	10 kDa chaperonin OS=Brassica napus PE=3 SV=1	PREDICTED: 10 kDa chaperonin-like [Solanum lycopersicum]
c33722.graph_c0	27.5841	112.35	0	2.00612	up	General function prediction only	Molecular Function: iron ion binding (GO:0005506);; Molecular Function: oxidoreductase activity, acting on single donors with incorporation of molecular oxygen, incorporation of two atoms of oxygen (GO:0016702);; Molecular Function: flavonol synthase activity (GO:0045431);; Biological Process: flavonol biosynthetic process (GO:0051555);; Biological Process: oxidation-reduction process (GO:0055114…	--	Gibberellin 20 oxidase 1 OS=Arabidopsis thaliana GN=GA20OX1 PE=2 SV=2	Gibberellin 20 oxidase, putative [Ricinus communis]
c28412.graph_c0	25.2885	51.5275	3.19119e-09	1.00726	up	--	Cellular Component: extracellular region (GO:0005576);; Cellular Component: Golgi apparatus (GO:0005794);; Cellular Component: plant-type cell wall (GO:0009505);; Cellular Component: plasmodesma (GO:0009506);; Biological Process: unidimensional cell growth (GO:0009826);; Biological Process: plant-type cell wall loosening (GO:0009828);; Cellular Component: membrane (GO:0016020);; Biological Proces…	--	Expansin-like A1 OS=Arabidopsis thaliana GN=EXLA1 PE=2 SV=1	hypothetical protein POPTRDRAFT_832983 [Populus trichocarpa]
c32874.graph_c1	6.60012	13.5858	0.000983589	1.01509	up	--	--	--	Transcription factor PCF1 OS=Oryza sativa subsp. japonica GN=PCF1 PE=1 SV=1	PREDICTED: transcription factor TCP11-like [Cucumis sativus]
c36366.graph_c0	0.864406	6.23276	4.72281e-06	2.66725	up	Posttranslational modification, protein turnover, chaperones	Molecular Function: ATP binding (GO:0005524);; Cellular Component: nucleus (GO:0005634);; Cellular Component: mitochondrion (GO:0005739);; Biological Process: protein folding (GO:0006457);; Biological Process: response to heat (GO:0009408);; Biological Process: response to cold (GO:0009409);; Cellular Component: chloroplast stroma (GO:0009570);; Cellular Component: thylakoid (GO:0009579);; Cellul…	--	Heat shock 70 kDa protein 7, chloroplastic OS=Arabidopsis thaliana GN=HSP70-7 PE=1 SV=1	heat shock protein 70 [Nicotiana benthamiana]
c35481.graph_c0	3.43197	7.81738	1.21786e-06	1.16268	up	--	Cellular Component: plasma membrane (GO:0005886);; Cellular Component: chloroplast (GO:0009507);;	--	Putative nuclease HARBI1 OS=Homo sapiens GN=HARBI1 PE=1 SV=1	PREDICTED: uncharacterized protein LOC100262760 [Vitis vinifera]
c27853.graph_c0	2.95264	17.1721	0	2.48905	up	--	Cellular Component: chloroplast (GO:0009507);;	--	--	Mediator of RNA polymerase II transcription subunit 18, putative [Theobroma cacao]
c40347.graph_c0	171.016	817.351	0	2.2384	up	Posttranslational modification, protein turnover, chaperones	Biological Process: protein peptidyl-prolyl isomerization (GO:0000413);; Molecular Function: peptidyl-prolyl cis-trans isomerase activity (GO:0003755);; Molecular Function: calmodulin binding (GO:0005516);; Cellular Component: cytosol (GO:0005829);; Biological Process: protein folding (GO:0006457);; Biological Process: N-terminal protein myristoylation (GO:0006499);; Biological Process: response …	K09571|0.0|vvi:100266654|hypothetical protein LOC100266654	Peptidyl-prolyl cis-trans isomerase FKBP62 OS=Arabidopsis thaliana GN=FKBP62 PE=1 SV=2	PREDICTED: peptidyl-prolyl cis-trans isomerase FKBP62-like isoform 2 [Solanum lycopersicum]
c19729.graph_c0	10.5445	41.2039	0	1.94355	up	--	Biological Process: cellular process (GO:0009987);; Biological Process: response to stimulus (GO:0050896);;	--	Ethylene-responsive transcription factor 5 OS=Nicotiana tabacum GN=ERF5 PE=2 SV=1	RecName: Full=Ethylene-responsive transcription factor 5; AltName: Full=Ethylene-responsive element-binding factor 4; Short=EREBP-4; AltName: Full=Ethylene-responsive element-binding factor 5 homolog; AltName: Full=NtERF4
c35509.graph_c0	3.42644	8.23539	0.000264671	1.2321	up	--	Biological Process: transcription, DNA-templated (GO:0006351);;	--	AP2-like ethylene-responsive transcription factor AIL1 OS=Arabidopsis thaliana GN=AIL1 PE=2 SV=1	AP2 domain-containing transcription factor [Theobroma cacao]
c27002.graph_c0	1.01763	33.1324	0	4.89454	up	--	Biological Process: regulation of cell growth (GO:0001558);; Cellular Component: nucleus (GO:0005634);; Cellular Component: vacuolar membrane (GO:0005774);; Cellular Component: Golgi apparatus (GO:0005794);; Cellular Component: cytosol (GO:0005829);; Cellular Component: plasma membrane (GO:0005886);; Biological Process: mitosis (GO:0007067);; Biological Process: regulation of mitotic cell cycle (…	--	Translationally-controlled tumor protein homolog OS=Oryza sativa subsp. japonica GN=TCTP PE=1 SV=1	hypothetical protein M569_04958 [Genlisea aurea]
c33969.graph_c2	0	3.10874	0.000355193	4.46877	up	Posttranslational modification, protein turnover, chaperones	Molecular Function: ATP binding (GO:0005524);; Cellular Component: cell wall (GO:0005618);; Cellular Component: plasma membrane (GO:0005886);; Biological Process: response to heat (GO:0009408);; Cellular Component: chloroplast (GO:0009507);;	--	Heat shock 70 kDa protein OS=Glycine max GN=HSP70 PE=1 SV=1	hypothetical protein PRUPE_ppa002595mg [Prunus persica]
c30310.graph_c1	0	2.53645	1.48873e-06	4.92677	up	--	--	--	--	PREDICTED: uncharacterized protein LOC101255341 [Solanum lycopersicum]
c22823.graph_c0	2.85358	6.68629	5.11456e-05	1.19903	up	--	Molecular Function: anthocyanin 5-O-glucoside 6'''-O-malonyltransferase activity (GO:0033810);;	--	Malonyl-coenzyme:anthocyanin 5-O-glucoside-6&apos;&apos;&apos;-O-malonyltransferase OS=Salvia splendens GN=5MAT1 PE=1 SV=1	malonyl CoA:anthocyanin 5-O-glucoside-6&apos;&apos;&apos;-O-malonyltransferase [Perilla frutescens]
c24441.graph_c0	6.05379	13.203	7.235e-07	1.10175	up	--	Molecular Function: sequence-specific DNA binding transcription factor activity (GO:0003700);;	--	Protein CUP-SHAPED COTYLEDON 2 OS=Arabidopsis thaliana GN=NAC098 PE=1 SV=1	PREDICTED: protein CUP-SHAPED COTYLEDON 2 [Vitis vinifera]
c24399.graph_c1	10.1192	545.159	0	5.72922	up	Posttranslational modification, protein turnover, chaperones	Molecular Function: ATP binding (GO:0005524);; Cellular Component: cell wall (GO:0005618);; Cellular Component: cytosol (GO:0005829);; Cellular Component: plasma membrane (GO:0005886);; Biological Process: protein folding (GO:0006457);; Biological Process: response to heat (GO:0009408);; Biological Process: defense response to bacterium (GO:0042742);; Biological Process: response to arsenic-conta…	K04079|0.0|rcu:RCOM_1582180|heat shock protein, putative	Heat shock protein 83 OS=Ipomoea nil GN=HSP83A PE=2 SV=1	RecName: Full=Heat shock protein 83
c41696.graph_c0	8.39359	19.7361	0.000158778	1.20249	up	--	--	--	--	PREDICTED: uncharacterized protein LOC101263394 [Solanum lycopersicum]
c17739.graph_c0	11.2702	24.1194	3.62649e-06	1.07421	up	--	--	--	NAC domain-containing protein 2 OS=Arabidopsis thaliana GN=NAC002 PE=2 SV=2	nam-like protein 10 [Petunia x hybrida]
c33636.graph_c0	2.1088	4.96288	0.000520595	1.20196	up	Inorganic ion transport and metabolism	Cellular Component: plasma membrane (GO:0005886);; Molecular Function: secondary active sulfate transmembrane transporter activity (GO:0008271);; Biological Process: sulfate transport (GO:0008272);; Biological Process: cellular response to sulfate starvation (GO:0009970);; Cellular Component: integral component of membrane (GO:0016021);; Biological Process: transmembrane transport (GO:0055085);; …	--	Sulfate transporter 1.3 OS=Arabidopsis thaliana GN=SULTR1;3 PE=2 SV=1	PREDICTED: sulfate transporter 1.3-like isoform X1 [Cicer arietinum]
c36082.graph_c0	61.9594	1956.85	0	4.96073	up	Posttranslational modification, protein turnover, chaperones	Biological Process: response to stress (GO:0006950);;	K13993|1e-83|vvi:100261583|hypothetical protein LOC100261583	18.2 kDa class I heat shock protein OS=Medicago sativa GN=HSP18.2 PE=2 SV=1	small heat shock protein 17.9CI [Boea hygrometrica]
c42176.graph_c0	3.85825	9.45277	2.65125e-05	1.26181	up	--	--	--	--	PREDICTED: uncharacterized protein LOC101496592 [Cicer arietinum]
c30438.graph_c0	13.5338	816.139	0	5.88879	up	Posttranslational modification, protein turnover, chaperones	Biological Process: response to stress (GO:0006950);;	--	Heat shock 22 kDa protein, mitochondrial OS=Pisum sativum GN=HSP22 PE=2 SV=1	small heat shock protein 22.5MTI [Boea hygrometrica]
c24944.graph_c1	5.08097	17.5893	7.86163e-06	1.73621	up	Transcription	Molecular Function: sequence-specific DNA binding transcription factor activity (GO:0003700);; Cellular Component: nucleus (GO:0005634);; Biological Process: toxin catabolic process (GO:0009407);; Biological Process: response to heat (GO:0009408);; Biological Process: response to water deprivation (GO:0009414);; Biological Process: response to high light intensity (GO:0009644);; Biological Proces…	--	Heat stress transcription factor B-1 OS=Arabidopsis thaliana GN=HSFB1 PE=2 SV=2	truncated heat shock factor B1 [Arabidopsis thaliana]
c14841.graph_c0	3.35376	13.423	0	1.96885	up	Energy production and conversion	Biological Process: response to hypoxia (GO:0001666);; Molecular Function: alcohol dehydrogenase (NAD) activity (GO:0004022);; Cellular Component: cytosol (GO:0005829);; Cellular Component: plasma membrane (GO:0005886);; Molecular Function: zinc ion binding (GO:0008270);; Biological Process: response to salt stress (GO:0009651);; Biological Process: response to cadmium ion (GO:0046686);; Molecula…	K00001|0.0|vvi:100267821|hypothetical protein LOC100267821	Alcohol dehydrogenase 1 OS=Petunia hybrida GN=ADH1 PE=3 SV=1	PREDICTED: alcohol dehydrogenase 1 [Vitis vinifera]
c28907.graph_c0	4.35329	13.9412	5.11216e-10	1.64487	up	Posttranslational modification, protein turnover, chaperones	Molecular Function: transferase activity (GO:0016740);; Biological Process: response to stimulus (GO:0050896);;	K00799|6e-82|vvi:100243577|hypothetical protein LOC100243577	Glutathione S-transferase OS=Hyoscyamus muticus PE=1 SV=1	glutathione-S-transferase [Acanthus ebracteatus]
c42066.graph_c0	2.56362	18.2839	0	2.78939	up	--	--	--	Ethylene-responsive transcription factor ERF017 OS=Arabidopsis thaliana GN=ERF017 PE=2 SV=1	dehydration-responsive element binding protein 3 [Glycine max]
c30428.graph_c0	1.05152	3.02716	0.00302149	1.47067	up	Signal transduction mechanisms	Molecular Function: phosphoprotein phosphatase activity (GO:0004721);; Biological Process: post-embryonic development (GO:0009791);; Biological Process: single-organism cellular process (GO:0044763);; Biological Process: organ development (GO:0048513);; Biological Process: response to stimulus (GO:0050896);;	--	Probable protein phosphatase 2C 25 OS=Arabidopsis thaliana GN=At2g30020 PE=1 SV=1	PREDICTED: probable protein phosphatase 2C 30-like [Solanum lycopersicum]
c13820.graph_c0	1.85017	5.01507	0.00016167	1.39807	up	--	Biological Process: response to UV (GO:0009411);; Cellular Component: plant-type cell wall (GO:0009505);; Cellular Component: chloroplast (GO:0009507);; Biological Process: flavonoid biosynthetic process (GO:0009813);; Molecular Function: pectinesterase activity (GO:0030599);; Biological Process: cell wall modification (GO:0042545);; Molecular Function: aspartyl esterase activity (GO:0045330);;	K01051|0.0|rcu:RCOM_1049330|Pectinesterase PPE8B precursor, putative (EC:3.1.1.11)	Probable pectinesterase 53 OS=Arabidopsis thaliana GN=PME53 PE=2 SV=1	Pectin lyase-like superfamily protein isoform 1 [Theobroma cacao]
c18599.graph_c0	9.7856	61.7584	0	2.63447	up	--	--	--	BAG family molecular chaperone regulator 5, mitochondrial OS=Arabidopsis thaliana GN=BAG5 PE=1 SV=1	Uncharacterized protein TCM_008586 [Theobroma cacao]
c15392.graph_c0	9.639	45.5678	0	2.21777	up	Function unknown	Molecular Function: serine-type endopeptidase activity (GO:0004252);; Cellular Component: cell wall (GO:0005618);; Cellular Component: nucleus (GO:0005634);; Biological Process: protein folding (GO:0006457);; Biological Process: proteolysis (GO:0006508);; Biological Process: response to high light intensity (GO:0009644);; Biological Process: heat acclimation (GO:0010286);; Biological Process: pos…	--	Phosphosulfolactate synthase OS=Methanothermobacter thermautotrophicus (strain ATCC 29096 / DSM 1053 / JCM 10044 / NBRC 100330 / Delta H) GN=comA PE=3 SV=1	hypothetical protein PRUPE_ppa009599mg [Prunus persica]
c33218.graph_c0	1.61849	5.33077	0.000644207	1.65512	up	--	--	--	Uncharacterized protein PB18E9.04c OS=Schizosaccharomyces pombe (strain 972 / ATCC 24843) GN=SPAPB18E9.04c PE=4 SV=1	PREDICTED: uncharacterized protein LOC100261343 [Vitis vinifera]
c14515.graph_c0	5.20957	29.6564	0	2.48489	up	Posttranslational modification, protein turnover, chaperones	Cellular Component: nucleus (GO:0005634);; Molecular Function: zinc ion binding (GO:0008270);;	--	E3 ubiquitin-protein ligase At1g63170 OS=Arabidopsis thaliana GN=At1g63170 PE=2 SV=2	RING-H2 type zinc finger [Avicennia marina]
c21390.graph_c0	0.180364	2.36018	4.60489e-06	3.31207	up	--	Molecular Function: binding (GO:0005488);;	K09422|1e-76|vvi:100233135|MYB14	Myb-related protein Myb4 OS=Oryza sativa subsp. japonica GN=MYB4 PE=2 SV=2	hypothetical protein PRUPE_ppa020190mg [Prunus persica]
c38689.graph_c0	1.20123	7.49387	0	2.59511	up	Signal transduction mechanisms	Molecular Function: nucleotide binding (GO:0000166);; Cellular Component: chloroplast (GO:0009507);; Molecular Function: transferase activity (GO:0016740);;	--	Extensin OS=Zea mays GN=HRGP PE=2 SV=1	PREDICTED: myosin heavy chain kinase B-like [Solanum lycopersicum]
c40705.graph_c0	61.0718	135.667	5.92859e-14	1.13263	up	--	Cellular Component: plant-type cell wall (GO:0009505);; Biological Process: response to brassinosteroid (GO:0009741);;	--	--	phi-1 [Nicotiana tabacum]
c20154.graph_c0	2.36104	16.0497	6.61581e-09	2.64028	up	--	--	--	--	hypothetical protein M569_08632, partial [Genlisea aurea]
c41724.graph_c0	7.16173	22.7095	2.04281e-14	1.63751	up	--	--	--	Early nodulin-like protein 2 OS=Arabidopsis thaliana GN=At4g27520 PE=1 SV=1	small blue copper protein Bcp1 [Paraboea crassifolia]
c18685.graph_c0	18.265	40.6185	1.14376e-11	1.13314	up	General function prediction only	Biological Process: very long-chain fatty acid metabolic process (GO:0000038);; Biological Process: MAPK cascade (GO:0000165);; Molecular Function: protein binding (GO:0005515);; Cellular Component: nuclear envelope (GO:0005635);; Cellular Component: endoplasmic reticulum (GO:0005783);; Cellular Component: plasma membrane (GO:0005886);; Biological Process: protein targeting to membrane (GO:000661…	--	Bax inhibitor 1 OS=Arabidopsis thaliana GN=BI-1 PE=1 SV=1	Bax inhibitor 1 [Nicotiana tabacum]
c27777.graph_c0	4.35857	39.2213	0	3.12653	up	--	--	--	--	Uncharacterized protein TCM_015608 [Theobroma cacao]
c27660.graph_c0	0.982847	3.46584	6.31805e-05	1.75432	up	--	Molecular Function: transferase activity, transferring hexosyl groups (GO:0016758);;	--	Putative UDP-glucose flavonoid 3-O-glucosyltransferase 3 OS=Fragaria ananassa GN=GT3 PE=2 SV=1	lignan glucosyltransferase [Sesamum indicum]
c36085.graph_c0	9.22092	21.3696	6.84064e-10	1.19062	up	--	Molecular Function: oxidoreductase activity, acting on the CH-OH group of donors, NAD or NADP as acceptor (GO:0016616);; Biological Process: single-organism metabolic process (GO:0044710);;	--	Cinnamoyl-CoA reductase 1 OS=Arabidopsis thaliana GN=CCR1 PE=1 SV=1	PREDICTED: tetraketide alpha-pyrone reductase 1-like [Solanum lycopersicum]
c22224.graph_c0	0.648008	8.10105	5.55112e-16	3.4698	up	--	Biological Process: response to stimulus (GO:0050896);;	--	Cucumber peeling cupredoxin OS=Cucumis sativus PE=1 SV=3	dicyanin precursor [Solanum lycopersicum]
c14041.graph_c0	2.95956	22.504	0	2.87506	up	--	--	--	--	hypothetical protein M569_13633 [Genlisea aurea]
c21710.graph_c1	22.2832	47.9559	4.41073e-11	1.08614	up	Carbohydrate transport and metabolism	Cellular Component: extracellular region (GO:0005576);; Biological Process: carbohydrate metabolic process (GO:0005975);; Biological Process: seed germination (GO:0009845);; Biological Process: determination of bilateral symmetry (GO:0009855);; Biological Process: polarity specification of adaxial/abaxial axis (GO:0009944);; Biological Process: meristem initiation (GO:0010014);; Biological Proces…	--	Mannan endo-1,4-beta-mannosidase 7 OS=Arabidopsis thaliana GN=MAN7 PE=2 SV=1	PREDICTED: mannan endo-1,4-beta-mannosidase 7-like [Solanum lycopersicum]
c32939.graph_c0	8.4434	28.8509	0	1.74616	up	--	--	--	--	predicted protein [Populus trichocarpa]
c38320.graph_c1	1.92056	7.04994	2.32059e-12	1.83899	up	--	Molecular Function: transcription cofactor activity (GO:0003712);; Molecular Function: histone acetyltransferase activity (GO:0004402);; Molecular Function: calmodulin binding (GO:0005516);; Cellular Component: nucleus (GO:0005634);; Cellular Component: vacuolar membrane (GO:0005774);; Biological Process: regulation of transcription, DNA-templated (GO:0006355);; Molecular Function: zinc ion bindi…	--	BTB/POZ and TAZ domain-containing protein 4 OS=Arabidopsis thaliana GN=BT4 PE=1 SV=1	PREDICTED: BTB/POZ and TAZ domain-containing protein 4-like isoform 2 [Solanum lycopersicum]
c27495.graph_c0	0.388077	10.8819	0	4.53763	up	--	Biological Process: response to stress (GO:0006950);; Biological Process: response to abiotic stimulus (GO:0009628);;	--	--	PREDICTED: uncharacterized protein LOC101246412 [Solanum lycopersicum]
c30157.graph_c0	0	4.30969	0	6.08971	up	Posttranslational modification, protein turnover, chaperones	Biological Process: metabolic process (GO:0008152);; Molecular Function: hydrolase activity (GO:0016787);; Cellular Component: cytoplasmic part (GO:0044444);; Biological Process: single-organism cellular process (GO:0044763);;	--	Cathepsin B OS=Rattus norvegicus GN=Ctsb PE=1 SV=2	predicted protein [Hordeum vulgare subsp. vulgare]
c37276.graph_c0	3.43238	8.18093	0.000183029	1.22109	up	--	Molecular Function: iron ion transmembrane transporter activity (GO:0005381);; Molecular Function: zinc ion transmembrane transporter activity (GO:0005385);; Cellular Component: plasma membrane (GO:0005886);; Biological Process: cellular iron ion homeostasis (GO:0006879);; Biological Process: response to bacterium (GO:0009617);; Molecular Function: copper uptake transmembrane transporter activity…	K14709|0.0|vvi:100240875|hypothetical protein LOC100240875	Fe(2+) transport protein 1 OS=Arabidopsis thaliana GN=IRT1 PE=1 SV=2	iron-regulated transporter 2 precursor [Solanum lycopersicum]
c27433.graph_c0	81.9091	178.547	1.78957e-12	1.10503	up	Posttranslational modification, protein turnover, chaperones	Cellular Component: intracellular (GO:0005622);; Biological Process: ubiquitin-dependent protein catabolic process (GO:0006511);; Biological Process: protein ubiquitination (GO:0016567);;	K08770|0.0|vvi:100259635|hypothetical protein LOC100259635	Polyubiquitin OS=Cricetulus griseus PE=2 SV=2	PREDICTED: polyubiquitin-A-like [Cicer arietinum]
c41958.graph_c0	7.2576	23.8395	0	1.69042	up	--	--	--	F-box protein At1g61340 OS=Arabidopsis thaliana GN=At1g61340 PE=2 SV=1	PREDICTED: F-box protein SKIP27-like isoform 1 [Solanum lycopersicum]
c37972.graph_c0	2.02544	11.8712	0	2.51891	up	Inorganic ion transport and metabolism	Molecular Function: manganese ion transmembrane transporter activity (GO:0005384);; Cellular Component: vacuolar membrane (GO:0005774);; Cellular Component: endomembrane system (GO:0012505);; Molecular Function: potassium ion transmembrane transporter activity (GO:0015079);; Molecular Function: sodium ion transmembrane transporter activity (GO:0015081);; Molecular Function: cation:cation antiport…	--	Cation/calcium exchanger 4 OS=Arabidopsis thaliana GN=CCX4 PE=2 SV=1	PREDICTED: cation/calcium exchanger 4 [Vitis vinifera]
c28359.graph_c0	23.2463	51.5872	1.17236e-11	1.13013	up	--	Cellular Component: plastid (GO:0009536);;	--	--	PREDICTED: uncharacterized protein LOC101254906 [Solanum lycopersicum]
c42441.graph_c0	2.67478	7.06546	1.6746e-08	1.37348	up	Posttranslational modification, protein turnover, chaperones	Molecular Function: ATP binding (GO:0005524);; Molecular Function: nucleoside-triphosphatase activity (GO:0017111);; Cellular Component: intracellular membrane-bounded organelle (GO:0043231);; Cellular Component: cytoplasmic part (GO:0044444);;	--	Probable mitochondrial chaperone BCS1-B OS=Dictyostelium discoideum GN=bcsl1b PE=3 SV=1	putative ATPase [Nicotiana tabacum]
c38652.graph_c0	14.6121	402.329	0	4.75651	up	--	Biological Process: transcription, DNA-templated (GO:0006351);; Biological Process: response to stress (GO:0006950);; Biological Process: response to abiotic stimulus (GO:0009628);;	--	Dehydration-responsive element-binding protein 1C OS=Arabidopsis thaliana GN=DREB1C PE=2 SV=2	hypothetical protein PRUPE_ppa010935mg [Prunus persica]
c21677.graph_c0	2.42335	8.28167	1.11499e-06	1.72346	up	--	--	--	F-box protein At2g27310 OS=Arabidopsis thaliana GN=At2g27310 PE=2 SV=1	PREDICTED: F-box protein At2g27310-like [Vitis vinifera]
c14390.graph_c0	8.15124	55.5305	0	2.74383	up	Posttranslational modification, protein turnover, chaperones	Biological Process: protein folding (GO:0006457);; Molecular Function: unfolded protein binding (GO:0051082);;	--	DnaJ homolog subfamily B member 4 OS=Mus musculus GN=Dnajb4 PE=2 SV=1	DNAJ heat shock family protein [Theobroma cacao]
c34863.graph_c0	15.4016	49.4202	0	1.65868	up	--	Biological Process: MAPK cascade (GO:0000165);; Biological Process: response to reactive oxygen species (GO:0000302);; Biological Process: protein targeting to membrane (GO:0006612);; Biological Process: response to cold (GO:0009409);; Biological Process: response to wounding (GO:0009611);; Biological Process: abscisic acid-activated signaling pathway (GO:0009738);; Biological Process: systemic a…	--	Late embryogenesis abundant protein Lea5 OS=Citrus sinensis GN=LEA5 PE=2 SV=1	senescence-associated protein [Arabidopsis thaliana]
c35404.graph_c0	48.1718	101.323	5.8376e-11	1.05344	up	--	--	--	Thaumatin-like protein 1 OS=Pyrus pyrifolia GN=TL1 PE=1 SV=1	Pathogenesis-related thaumatin superfamily protein [Theobroma cacao]
c14346.graph_c0	44.9378	92.5793	1.53476e-09	1.02314	up	--	Molecular Function: calcium ion binding (GO:0005509);; Cellular Component: plasma membrane (GO:0005886);;	K13448|9e-55|vvi:100264151|hypothetical protein LOC100264151	Probable calcium-binding protein CML36 OS=Arabidopsis thaliana GN=CML36 PE=2 SV=1	PREDICTED: probable calcium-binding protein CML36-like [Solanum lycopersicum]
c33447.graph_c0	33.5014	78.4015	1.46549e-14	1.20718	up	--	Molecular Function: calcium ion binding (GO:0005509);; Cellular Component: vacuole (GO:0005773);; Cellular Component: plasma membrane (GO:0005886);;	K13448|3e-57|vvi:100264572|hypothetical protein LOC100264572	Calcium-binding allergen Ole e 8 OS=Olea europaea PE=1 SV=1	RecName: Full=Calcium-binding allergen Ole e 8; AltName: Full=PCA18/PCA23; AltName: Allergen=Ole e 8
c17470.graph_c0	0.708902	3.23506	1.10534e-06	2.10789	up	General function prediction only	--	--	--	PREDICTED: uncharacterized protein LOC101251330 [Solanum lycopersicum]
c37110.graph_c0	4.83915	13.2462	1.27262e-07	1.4216	up	--	--	--	Putative zinc finger protein At1g68190 OS=Arabidopsis thaliana GN=At1g68190 PE=2 SV=1	Hop-interacting protein THI121 [Solanum lycopersicum]
c13537.graph_c0	1.93276	4.48202	3.51023e-05	1.18501	up	--	Biological Process: RNA metabolic process (GO:0016070);; Biological Process: posttranscriptional gene silencing by RNA (GO:0035194);; Cellular Component: cell part (GO:0044464);; Biological Process: response to stimulus (GO:0050896);;	--	--	hypothetical protein RCOM_0237030 [Ricinus communis]
c28671.graph_c0	5.82354	11.8634	0.000185211	1.00211	up	--	Cellular Component: cell part (GO:0044464);;	--	--	PREDICTED: uncharacterized protein LOC101244809 [Solanum lycopersicum]
c32396.graph_c0	0.29118	30.4822	0	6.37208	up	Posttranslational modification, protein turnover, chaperones	--	K13993|7e-64|rcu:RCOM_0977820|heat-shock protein, putative	22.0 kDa class IV heat shock protein OS=Glycine max GN=HSP22.0 PE=3 SV=1	HSP20-like chaperones superfamily protein [Theobroma cacao]
c26805.graph_c0	30.9651	88.9684	0	1.50111	up	--	--	--	Classical arabinogalactan protein 1 OS=Arabidopsis thaliana GN=AGP1 PE=2 SV=2	PREDICTED: uncharacterized protein LOC100801592 [Glycine max]
c21596.graph_c0	1.51233	4.37321	0.000244986	1.48486	up	--	--	--	Transcription factor bHLH51 OS=Arabidopsis thaliana GN=BHLH51 PE=2 SV=1	PREDICTED: transcription factor bHLH51-like [Cicer arietinum]
c26490.graph_c1	17.1317	36.0588	3.29867e-10	1.05403	up	Lipid transport and metabolism	Cellular Component: cytoplasm (GO:0005737);; Biological Process: response to cold (GO:0009409);; Biological Process: response to water deprivation (GO:0009414);; Biological Process: response to abscisic acid (GO:0009737);; Molecular Function: hydrolase activity (GO:0016787);; Biological Process: hyperosmotic salinity response (GO:0042538);; Biological Process: cell wall biogenesis (GO:0042546);;	--	Monoglyceride lipase OS=Homo sapiens GN=MGLL PE=1 SV=2	PREDICTED: monoglyceride lipase-like [Solanum lycopersicum]
c36173.graph_c0	2.2099	5.24336	0.000776042	1.21252	up	--	--	--	--	PREDICTED: uncharacterized protein LOC101266832 [Solanum lycopersicum]
c25062.graph_c2	6.47747	18.9201	6.68576e-13	1.52033	up	--	Molecular Function: transferase activity, transferring acyl groups other than amino-acyl groups (GO:0016747);;	--	Pelargonidin 3-O-(6-caffeoylglucoside) 5-O-(6-O-malonylglucoside) 4&apos;&apos;&apos;-malonyltransferase OS=Salvia splendens PE=1 SV=1	predicted protein [Populus trichocarpa]
c42177.graph_c0	1.00622	24.7142	0	4.52509	up	--	Biological Process: transcription, DNA-templated (GO:0006351);; Biological Process: response to chitin (GO:0010200);;	--	Ethylene-responsive transcription factor ERF017 OS=Arabidopsis thaliana GN=ERF017 PE=2 SV=1	PREDICTED: ethylene-responsive transcription factor ERF017-like [Solanum lycopersicum]
c32337.graph_c0	2.82322	25.4458	0	3.10875	up	--	--	--	--	PREDICTED: uncharacterized protein LOC101250420 [Solanum lycopersicum]
c29363.graph_c0	10.7146	533.69	0	5.60932	up	Posttranslational modification, protein turnover, chaperones	Biological Process: response to stress (GO:0006950);;	--	17.3 kDa class II heat shock protein OS=Solanum peruvianum PE=1 SV=1	PREDICTED: 17.9 kDa class II heat shock protein-like [Vitis vinifera]
c31947.graph_c0	53.6435	113.511	9.4672e-12	1.06237	up	--	Biological Process: mRNA splicing, via spliceosome (GO:0000398);; Molecular Function: RNA binding (GO:0003723);; Cellular Component: cytosol (GO:0005829);; Cellular Component: nuclear speck (GO:0016607);; Biological Process: production of siRNA involved in RNA interference (GO:0030422);; Biological Process: production of miRNAs involved in gene silencing by miRNA (GO:0035196);; Biological Process…	--	Serine/arginine-rich splicing factor 33 OS=Arabidopsis thaliana GN=SR33 PE=1 SV=1	serine/arginine rich splicing factor, putative [Ricinus communis]
c42383.graph_c0	2.79539	7.7697	0.000128127	1.43276	up	--	Biological Process: response to heat (GO:0009408);;	--	--	PREDICTED: uncharacterized protein LOC101290844 [Fragaria vesca subsp. vesca]
c33680.graph_c1	0.323883	4.33913	2.72392e-06	3.34517	up	--	--	--	Dehydration-responsive element-binding protein 1F OS=Arabidopsis thaliana GN=DREB1F PE=2 SV=1	C-repeat binding facor [Fraxinus americana]
c37610.graph_c0	9.7196	34.9048	0	1.82372	up	General function prediction only	--	--	Sarcoplasmic reticulum histidine-rich calcium-binding protein OS=Oryctolagus cuniculus GN=HRC PE=1 SV=1	PREDICTED: uncharacterized protein LOC100250797 isoform 1 [Vitis vinifera]
c35334.graph_c0	6.96143	16.4109	4.00669e-07	1.21168	up	--	--	--	--	PREDICTED: uncharacterized protein LOC101254897 [Solanum lycopersicum]
c37230.graph_c0	12.6661	45.6128	0	1.82758	up	--	--	--	Coiled-coil domain-containing protein 109B OS=Homo sapiens GN=CCDC109B PE=2 SV=2	Coiled-coil domain-containing protein 109A isoform 2 [Theobroma cacao]
c36859.graph_c0	4.07791	12.8867	3.98848e-07	1.61867	up	--	--	--	--	PREDICTED: uncharacterized protein LOC101247750 [Solanum lycopersicum]
c33969.graph_c1	0.0550607	4.01424	2.22045e-16	5.18681	up	Posttranslational modification, protein turnover, chaperones	Molecular Function: ATP binding (GO:0005524);; Cellular Component: cell wall (GO:0005618);; Cellular Component: cytosol (GO:0005829);; Cellular Component: plasma membrane (GO:0005886);; Biological Process: protein folding (GO:0006457);; Cellular Component: chloroplast (GO:0009507);; Biological Process: response to high light intensity (GO:0009644);; Biological Process: heat acclimation (GO:001028…	--	Heat shock 70 kDa protein OS=Glycine max GN=HSP70 PE=1 SV=1	heat shock protein 70 [Nicotiana tabacum]
c14521.graph_c0	127.938	368.897	0	1.50925	up	--	Molecular Function: dicarboxylic acid transmembrane transporter activity (GO:0005310);; Biological Process: dicarboxylic acid transport (GO:0006835);; Biological Process: mitochondrial transport (GO:0006839);; Cellular Component: integral component of membrane (GO:0016021);; Cellular Component: mitochondrial membrane (GO:0031966);; Biological Process: transmembrane transport (GO:0055085);;	--	Mitochondrial uncoupling protein 5 OS=Arabidopsis thaliana GN=PUMP5 PE=2 SV=1	mitochondrial dicarboxylate carrier protein, putative [Ricinus communis]
c41246.graph_c0	13.5974	73.0558	0	2.40457	up	--	Molecular Function: aspartic-type endopeptidase activity (GO:0004190);; Cellular Component: extracellular region (GO:0005576);; Cellular Component: Golgi apparatus (GO:0005794);; Biological Process: proteolysis (GO:0006508);; Biological Process: response to light stimulus (GO:0009416);; Biological Process: sterol biosynthetic process (GO:0016126);; Biological Process: response to L-ascorbic acid …	--	Aspartic proteinase PCS1 OS=Arabidopsis thaliana GN=PCS1 PE=2 SV=1	PREDICTED: aspartic proteinase PCS1-like [Solanum lycopersicum]
c14700.graph_c0	51.8312	118.2	7.88258e-15	1.17039	up	--	Molecular Function: sequence-specific DNA binding transcription factor activity (GO:0003700);; Molecular Function: calmodulin binding (GO:0005516);; Biological Process: regulation of transcription, DNA-templated (GO:0006355);; Biological Process: response to chitin (GO:0010200);; Biological Process: defense response to bacterium (GO:0042742);; Molecular Function: sequence-specific DNA binding (GO…	--	Probable WRKY transcription factor 11 OS=Arabidopsis thaliana GN=WRKY11 PE=2 SV=2	DNA-binding protein NtWRKY3 [Nicotiana tabacum]
c34698.graph_c0	1.38686	3.71368	0.000508749	1.37888	up	--	--	--	--	PREDICTED: uncharacterized protein LOC101264556 [Solanum lycopersicum]
c17620.graph_c0	0.663408	5.68406	7.60161e-07	2.88575	up	--	Molecular Function: binding (GO:0005488);;	--	Uncharacterized proline-rich protein (Fragment) OS=Owenia fusiformis PE=4 SV=1	conserved hypothetical protein [Ricinus communis]
c28938.graph_c0	7.93014	288.647	0	5.14731	up	Posttranslational modification, protein turnover, chaperones	Biological Process: response to stress (GO:0006950);;	K13993|7e-57|rcu:RCOM_0497680|heat-shock protein, putative	16.9 kDa class I heat shock protein 3 OS=Oryza sativa subsp. japonica GN=HSP16.9C PE=2 SV=1	chaperone [Agave tequilana]
c42296.graph_c0	0.186904	16.0721	0	5.42194	up	--	--	--	--	unknown [Picea sitchensis]
c28142.graph_c0	7.04635	73.1623	0	3.34782	up	--	--	--	--	PREDICTED: uncharacterized protein LOC101245485 [Solanum lycopersicum]
c42203.graph_c0	5.61161	12.7879	1.46054e-09	1.16649	up	Secondary metabolites biosynthesis, transport and catabolism	Molecular Function: oxidoreductase activity, acting on single donors with incorporation of molecular oxygen, incorporation of two atoms of oxygen (GO:0016702);;	K09840|0.0|vvi:100267016|hypothetical protein LOC100267016	9-cis-epoxycarotenoid dioxygenase NCED1, chloroplastic OS=Phaseolus vulgaris GN=NCED1 PE=2 SV=1	9-cis epoxycarotenoid dioxygenase [Scutellaria baicalensis]
c35577.graph_c0	5.6436	18.3792	3.64153e-14	1.67471	up	--	Molecular Function: binding (GO:0005488);; Cellular Component: cytoplasm (GO:0005737);; Biological Process: regulation of transcription, DNA-templated (GO:0006355);; Biological Process: signal transduction (GO:0007165);; Biological Process: response to red or far red light (GO:0009639);; Biological Process: post-embryonic development (GO:0009791);; Cellular Component: intracellular membrane-bound…	--	Zinc finger protein CONSTANS-LIKE 4 OS=Arabidopsis thaliana GN=COL4 PE=2 SV=2	predicted protein [Populus trichocarpa]
c33439.graph_c0	4.56912	10.6467	8.21318e-05	1.19075	up	--	Molecular Function: binding (GO:0005488);;	--	--	E4/E8 binding protein-1 [Solanum lycopersicum]
c42476.graph_c0	0.214654	4.07957	2.18762e-10	3.8391	up	--	Cellular Component: extracellular region (GO:0005576);; Cellular Component: vacuole (GO:0005773);; Biological Process: defense response to bacterium, incompatible interaction (GO:0009816);; Biological Process: defense response to fungus, incompatible interaction (GO:0009817);;	--	Thaumatin-like protein OS=Olea europaea PE=1 SV=1	RecName: Full=Thaumatin-like protein; AltName: Allergen=Ole e 13; Flags: Precursor
c24944.graph_c0	5.66267	21.8423	2.22045e-16	1.91441	up	--	Biological Process: response to stress (GO:0006950);; Biological Process: response to chemical (GO:0042221);; Biological Process: cellular metabolic process (GO:0044237);; Biological Process: regulation of cellular process (GO:0050794);;	--	Heat shock factor protein HSF24 OS=Solanum peruvianum GN=HSF24 PE=2 SV=1	heat shock factor [Nicotiana tabacum]
c29028.graph_c0	1.98964	5.44857	1.88171e-06	1.4193	up	--	Molecular Function: calmodulin binding (GO:0005516);; Biological Process: defense response (GO:0006952);; Biological Process: response to biotic stimulus (GO:0009607);; Cellular Component: integral component of membrane (GO:0016021);;	--	MLO-like protein 12 OS=Arabidopsis thaliana GN=MLO12 PE=2 SV=2	Seven transmembrane MLO family protein [Theobroma cacao]
c38430.graph_c0	2.77802	8.56873	4.98046e-13	1.59711	up	--	--	--	Dehydration-responsive element-binding protein 2A OS=Arabidopsis thaliana GN=DREB2A PE=1 SV=1	ERF transcription factor ERF1 [Camellia sinensis]
c27051.graph_c0	7.24024	331.428	0	5.48022	up	Posttranslational modification, protein turnover, chaperones	Molecular Function: ATP binding (GO:0005524);; Cellular Component: cell wall (GO:0005618);; Cellular Component: cytosol (GO:0005829);; Cellular Component: plasma membrane (GO:0005886);; Biological Process: protein folding (GO:0006457);; Biological Process: response to heat (GO:0009408);; Biological Process: defense response to bacterium (GO:0042742);; Biological Process: response to arsenic-conta…	K04079|1e-59|pop:POPTR_592912|hypothetical protein	Heat shock protein 83 OS=Ipomoea nil GN=HSP83A PE=2 SV=1	chaperone [Agave tequilana]
c21452.graph_c0	0.550624	21.4099	0	5.00635	up	Posttranslational modification, protein turnover, chaperones	Cellular Component: cytoplasm (GO:0005737);; Biological Process: response to stress (GO:0006950);;	K13993|1e-87|vvi:100263355|hypothetical protein LOC100263355	18.1 kDa class I heat shock protein OS=Pisum sativum GN=HSP18.1 PE=2 SV=1	PREDICTED: 17.6 kDa class I heat shock protein 3-like [Cucumis sativus]
c37765.graph_c0	446.245	1070.93	0	1.24463	up	General function prediction only	Cellular Component: cytosol (GO:0005829);; Biological Process: response to cadmium ion (GO:0046686);; Molecular Function: aldose-6-phosphate reductase (NADPH) activity (GO:0047641);; Biological Process: oxidation-reduction process (GO:0055114);;	--	NADP-dependent D-sorbitol-6-phosphate dehydrogenase OS=Malus domestica GN=S6PDH PE=2 SV=1	NAD(P)-linked oxidoreductase superfamily protein [Theobroma cacao]
c33885.graph_c0	10.1694	30.9952	0	1.58433	up	--	Biological Process: protein folding (GO:0006457);; Biological Process: response to heat (GO:0009408);; Biological Process: response to high light intensity (GO:0009644);; Biological Process: terpenoid biosynthetic process (GO:0016114);; Biological Process: response to hydrogen peroxide (GO:0042542);; Biological Process: positive regulation of transcription, DNA-templated (GO:0045893);;	--	--	PREDICTED: uncharacterized protein LOC101261956 [Solanum lycopersicum]
c26512.graph_c0	4.94786	12.0954	1.15948e-08	1.26484	up	--	--	--	Probable WRKY transcription factor 53 OS=Arabidopsis thaliana GN=WRKY53 PE=1 SV=1	predicted protein [Populus trichocarpa]
c35509.graph_c1	2.49224	5.9089	0.00556711	1.20731	up	--	Biological Process: primary metabolic process (GO:0044238);; Biological Process: cellular biosynthetic process (GO:0044249);; Biological Process: organic substance biosynthetic process (GO:1901576);;	--	AP2-like ethylene-responsive transcription factor AIL1 OS=Arabidopsis thaliana GN=AIL1 PE=2 SV=1	unnamed protein product [Vitis vinifera]
c17298.graph_c0	16.2747	136.345	0	3.04636	up	--	Cellular Component: plasma membrane (GO:0005886);; Cellular Component: chloroplast (GO:0009507);;	--	Putative nuclease HARBI1 OS=Homo sapiens GN=HARBI1 PE=1 SV=1	salt responsive protein 2 [Solanum lycopersicum]
c28011.graph_c0	10.9263	51.0634	0	2.20152	up	--	--	--	Zinc finger protein ZAT10 OS=Arabidopsis thaliana GN=ZAT10 PE=2 SV=1	zinc finger DNA-binding protein [Catharanthus roseus]
c44398.graph_c0	0	3.74646	2.71966e-06	4.8825	up	--	--	--	--	senescence-associated protein, partial [Auxenochlorella protothecoides]
c41801.graph_c0	6.12222	32.6491	0	2.3895	up	--	--	--	F-box protein At4g18380 OS=Arabidopsis thaliana GN=At4g18380 PE=2 SV=1	f-box family protein [Populus trichocarpa]
c31316.graph_c0	3.28343	8.33837	7.20186e-05	1.3101	up	--	--	K14496|1e-101|rcu:RCOM_0719410|hypothetical protein	Abscisic acid receptor PYL9 OS=Arabidopsis thaliana GN=PYL9 PE=1 SV=1	PREDICTED: abscisic acid receptor PYL9-like [Fragaria vesca subsp. vesca]
c36548.graph_c0	5.78409	13.2074	8.13538e-11	1.17024	up	Carbohydrate transport and metabolism	Biological Process: carbohydrate metabolic process (GO:0005975);; Cellular Component: plastid (GO:0009536);; Molecular Function: carbohydrate binding (GO:0030246);; Molecular Function: maltose alpha-glucosidase activity (GO:0032450);;	--	Alpha-glucosidase YihQ OS=Escherichia coli (strain K12) GN=yihQ PE=3 SV=3	hypothetical protein PRUPE_ppa001232mg [Prunus persica]
c37553.graph_c0	59.0917	189.864	0	1.6648	up	--	Biological Process: transcription, DNA-templated (GO:0006351);; Cellular Component: intracellular membrane-bounded organelle (GO:0043231);; Biological Process: regulation of cellular process (GO:0050794);;	--	Ethylene-responsive transcription factor 4 OS=Nicotiana sylvestris GN=ERF4 PE=2 SV=1	ethylene response factor 3 [Genlisea aurea]
c30697.graph_c0	1.98819	4.64585	0.00122646	1.19067	up	--	--	--	Probable WRKY transcription factor 53 OS=Arabidopsis thaliana GN=WRKY53 PE=1 SV=1	PREDICTED: probable WRKY transcription factor 46 [Vitis vinifera]
c14077.graph_c0	8.98028	18.7103	3.09977e-07	1.03749	up	--	--	--	--	PREDICTED: uncharacterized protein LOC101261040 [Solanum lycopersicum]
c19699.graph_c0	1.57929	6.03878	5.75868e-06	1.86968	up	Posttranslational modification, protein turnover, chaperones	Cellular Component: mitochondrion (GO:0005739);; Biological Process: protein folding (GO:0006457);; Cellular Component: chloroplast (GO:0009507);; Biological Process: response to high light intensity (GO:0009644);; Biological Process: heat acclimation (GO:0010286);; Biological Process: response to hydrogen peroxide (GO:0042542);;	--	26.5 kDa heat shock protein, mitochondrial OS=Arabidopsis thaliana GN=HSP26.5 PE=2 SV=1	PREDICTED: 26.5 kDa heat shock protein, mitochondrial [Vitis vinifera]
c33636.graph_c1	1.98046	5.48723	0.00274726	1.41996	up	Inorganic ion transport and metabolism	Molecular Function: transporter activity (GO:0005215);; Cellular Component: membrane (GO:0016020);; Biological Process: single-organism transport (GO:0044765);;	--	Sulfate transporter 1.3 OS=Arabidopsis thaliana GN=SULTR1;3 PE=2 SV=1	hypothetical protein M569_10782, partial [Genlisea aurea]
c39566.graph_c0	99.5117	438.796	0	2.12208	up	--	Biological Process: cellular process (GO:0009987);; Biological Process: single-organism transport (GO:0044765);; Molecular Function: metal ion binding (GO:0046872);;	--	Zinc finger CCCH domain-containing protein 29 OS=Arabidopsis thaliana GN=At2g40140 PE=2 SV=1	PREDICTED: zinc finger CCCH domain-containing protein 29-like isoform 3 [Solanum lycopersicum]
c38719.graph_c0	3.18668	8.51349	8.57361e-11	1.39241	up	--	Biological Process: signal transduction (GO:0007165);; Biological Process: defense response, incompatible interaction (GO:0009814);; Biological Process: response to organic substance (GO:0010033);; Biological Process: regulation of defense response (GO:0031347);; Biological Process: cellular metabolic process (GO:0044237);; Biological Process: response to oxygen-containing compound (GO:1901700);;	--	--	PREDICTED: uncharacterized protein LOC101267354 [Solanum lycopersicum]
c43630.graph_c0	0	4.36505	4.97544e-06	4.83682	up	--	Biological Process: response to stress (GO:0006950);; Biological Process: response to abiotic stimulus (GO:0009628);;	--	--	PREDICTED: uncharacterized protein LOC101248125 [Solanum lycopersicum]
c34264.graph_c0	4.3829	37.1258	0	3.04839	up	Inorganic ion transport and metabolism	Cellular Component: cytosol (GO:0005829);; Biological Process: protein folding (GO:0006457);; Biological Process: response to heat (GO:0009408);; Biological Process: response to high light intensity (GO:0009644);; Molecular Function: L-ascorbate peroxidase activity (GO:0016688);; Molecular Function: heme binding (GO:0020037);; Biological Process: response to hydrogen peroxide (GO:0042542);; Biolo…	K00434|1e-161|pop:POPTR_1103794|hypothetical protein	L-ascorbate peroxidase 2, cytosolic OS=Arabidopsis thaliana GN=APX2 PE=2 SV=3	PREDICTED: L-ascorbate peroxidase 2, cytosolic-like [Solanum lycopersicum]
c14764.graph_c0	1.93234	11.9092	0	2.56826	up	--	--	--	Transcription factor TGA1 OS=Arabidopsis thaliana GN=TGA1 PE=1 SV=2	PREDICTED: transcription factor TGA4-like [Cucumis sativus]
c41921.graph_c0	7.19953	22.866	1.05804e-13	1.63898	up	--	--	--	--	PREDICTED: uncharacterized protein LOC101252465 [Solanum lycopersicum]
c23590.graph_c0	0.964519	3.08021	0.000343732	1.61679	up	Amino acid transport and metabolism	Cellular Component: mitochondrion (GO:0005739);; Biological Process: metabolic process (GO:0008152);; Molecular Function: alanine-glyoxylate transaminase activity (GO:0008453);; Molecular Function: pyridoxal phosphate binding (GO:0030170);;	K00827|0.0|rcu:RCOM_1230590|alanine-glyoxylate aminotransferase, putative (EC:2.6.1.44)	Alanine--glyoxylate aminotransferase 2 homolog 3, mitochondrial OS=Arabidopsis thaliana GN=At3g08860 PE=2 SV=1	Pyrimidine 4 isoform 1 [Theobroma cacao]
c22535.graph_c0	4.05203	8.9604	3.54981e-06	1.12033	up	Posttranslational modification, protein turnover, chaperones	Molecular Function: ATP binding (GO:0005524);; Cellular Component: endoplasmic reticulum (GO:0005783);; Molecular Function: ATPase activity (GO:0016887);;	--	Probable mitochondrial chaperone bcs1 OS=Schizosaccharomyces pombe (strain 972 / ATCC 24843) GN=SPAC644.07 PE=2 SV=1	hypothetical protein M569_14151, partial [Genlisea aurea]
c29526.graph_c0	6.96305	25.0657	1.02141e-14	1.81573	up	--	--	--	Protein NIM1-INTERACTING 2 OS=Arabidopsis thaliana GN=NIMIN-2 PE=1 SV=1	Uncharacterized protein TCM_011816 [Theobroma cacao]
c26183.graph_c1	1.34027	10.8049	1.78598e-08	2.84484	up	--	Cellular Component: plant-type cell wall (GO:0009505);; Biological Process: response to brassinosteroid (GO:0009741);;	--	--	phi-1 [Nicotiana tabacum]
c37112.graph_c0	3.37694	7.83836	4.45219e-07	1.18983	up	--	Biological Process: defense response (GO:0006952);; Biological Process: signal transduction (GO:0007165);; Biological Process: metabolic process (GO:0008152);; Biological Process: response to organic substance (GO:0010033);;	--	--	PREDICTED: uncharacterized protein LOC101253593 [Solanum lycopersicum]
c42124.graph_c0	0.717159	31.3375	0	5.26483	up	Posttranslational modification, protein turnover, chaperones	Cellular Component: mitochondrion (GO:0005739);; Cellular Component: peroxisomal matrix (GO:0005782);; Biological Process: protein folding (GO:0006457);; Biological Process: response to heat (GO:0009408);; Biological Process: response to high light intensity (GO:0009644);; Biological Process: response to hydrogen peroxide (GO:0042542);;	--	15.7 kDa heat shock protein, peroxisomal OS=Arabidopsis thaliana GN=HSP15.7 PE=2 SV=1	PREDICTED: 15.7 kDa heat shock protein, peroxisomal-like [Solanum lycopersicum]
c35754.graph_c0	8.80484	32.4814	0	1.85389	up	--	Cellular Component: nucleus (GO:0005634);; Biological Process: regulation of transcription, DNA-templated (GO:0006355);; Biological Process: regulation of translation (GO:0006417);; Cellular Component: plastid (GO:0009536);; Biological Process: response to ethylene (GO:0009723);; Biological Process: auxin-activated signaling pathway (GO:0009734);; Biological Process: post-embryonic development (G…	--	Auxin-induced protein 22B OS=Vigna radiata var. radiata GN=AUX22B PE=2 SV=1	PREDICTED: auxin-induced protein 22B-like [Glycine max]
c38275.graph_c1	89.6549	1217.35	0	3.74454	up	Posttranslational modification, protein turnover, chaperones	Molecular Function: ATP binding (GO:0005524);; Biological Process: response to stress (GO:0006950);; Molecular Function: 2-alkenal reductase [NAD(P)] activity (GO:0032440);; Biological Process: oxidation-reduction process (GO:0055114);;	K03283|0.0|vvi:100259551|similar to HSC70-1 (heat shock cognate 70 kDa protein 1)	Probable mediator of RNA polymerase II transcription subunit 37c OS=Arabidopsis thaliana GN=MED37C PE=1 SV=1	PREDICTED: heat shock cognate 70 kDa protein 2-like [Cicer arietinum]
c24106.graph_c0	61.5559	131.491	7.42528e-12	1.07589	up	Posttranslational modification, protein turnover, chaperones	Molecular Function: structural constituent of ribosome (GO:0003735);; Molecular Function: ATP binding (GO:0005524);; Cellular Component: nucleus (GO:0005634);; Cellular Component: mitochondrion (GO:0005739);; Cellular Component: vacuolar membrane (GO:0005774);; Cellular Component: endoplasmic reticulum lumen (GO:0005788);; Cellular Component: Golgi apparatus (GO:0005794);; Cellular Component: cyt…	--	Endoplasmin homolog OS=Arabidopsis thaliana GN=SHD PE=1 SV=1	unknown [Populus trichocarpa]
c37675.graph_c0	34.7893	98.5755	0	1.48288	up	--	Molecular Function: calcium ion binding (GO:0005509);; Cellular Component: peroxisome (GO:0005777);;	K13448|1e-72|pop:POPTR_562236|hypothetical protein	Calmodulin-like protein 7 OS=Arabidopsis thaliana GN=CML7 PE=2 SV=1	calcium-binding protein [Lotus japonicus]
c33106.graph_c0	4.14982	11.3154	3.03313e-12	1.42267	up	Secondary metabolites biosynthesis, transport and catabolism	Molecular Function: oxidoreductase activity, acting on single donors with incorporation of molecular oxygen, incorporation of two atoms of oxygen (GO:0016702);;	K09840|0.0|rcu:RCOM_0632160|9-cis-epoxycarotenoid dioxygenase, putative	Probable 9-cis-epoxycarotenoid dioxygenase NCED5, chloroplastic OS=Arabidopsis thaliana GN=NCED5 PE=1 SV=1	9-cis-epoxycarotenoid dioxygenase 3 protein family isoform 2 [Nicotiana tabacum]
c22365.graph_c0	0.129293	2.02421	7.37226e-11	3.65055	up	Posttranslational modification, protein turnover, chaperones	Molecular Function: ATP binding (GO:0005524);; Cellular Component: mitochondrion (GO:0005739);; Cellular Component: plasma membrane (GO:0005886);; Biological Process: response to wounding (GO:0009611);; Biological Process: response to mechanical stimulus (GO:0009612);; Biological Process: systemic acquired resistance (GO:0009627);; Biological Process: salicylic acid biosynthetic process (GO:00096…	--	Probable mitochondrial chaperone bcs1 OS=Schizosaccharomyces pombe (strain 972 / ATCC 24843) GN=SPAC644.07 PE=2 SV=1	PREDICTED: mitochondrial chaperone BCS1-like [Solanum lycopersicum]
c27697.graph_c0	68.2704	156.394	7.20535e-14	1.17644	up	--	Molecular Function: hydrolase activity (GO:0016787);; Biological Process: macromolecule metabolic process (GO:0043170);;	--	Uncharacterized proline-rich protein (Fragment) OS=Owenia fusiformis PE=4 SV=1	hypothetical protein FOSTERSO_5104 [Saccharomyces cerevisiae FostersO]
c40592.graph_c0	69.2083	146.451	5.15322e-10	1.06153	up	Posttranslational modification, protein turnover, chaperones	Molecular Function: ATP binding (GO:0005524);; Cellular Component: cell wall (GO:0005618);; Cellular Component: nucleolus (GO:0005730);; Cellular Component: vacuole (GO:0005773);; Cellular Component: endoplasmic reticulum lumen (GO:0005788);; Cellular Component: plasma membrane (GO:0005886);; Biological Process: response to heat (GO:0009408);; Biological Process: polar nucleus fusion (GO:0010197)…	K09490|2e-98|vvi:100251379|hypothetical protein LOC100251379	Luminal-binding protein 5 OS=Nicotiana tabacum GN=BIP5 PE=2 SV=1	BiP-isoform D [Glycine max]
c16367.graph_c0	1.55583	3.4813	0.000638257	1.13181	up	--	Molecular Function: ion binding (GO:0043167);;	--	U-box domain-containing protein 19 OS=Arabidopsis thaliana GN=PUB19 PE=2 SV=1	PREDICTED: U-box domain-containing protein 19-like [Solanum lycopersicum]
c32845.graph_c0	0.382778	4.45236	2.22045e-16	3.3831	up	--	Cellular Component: ubiquitin ligase complex (GO:0000151);; Molecular Function: ubiquitin-protein ligase activity (GO:0004842);; Biological Process: protein ubiquitination (GO:0016567);;	--	E3 ubiquitin-protein ligase PUB23 OS=Arabidopsis thaliana GN=PUB23 PE=1 SV=1	Spotted leaf protein, putative [Ricinus communis]
c35039.graph_c0	6.24822	24.3339	0	1.93512	up	General function prediction only	Biological Process: MAPK cascade (GO:0000165);; Biological Process: response to hypoxia (GO:0001666);; Cellular Component: cytoplasm (GO:0005737);; Biological Process: protein targeting to membrane (GO:0006612);; Biological Process: detection of biotic stimulus (GO:0009595);; Biological Process: salicylic acid biosynthetic process (GO:0009697);; Biological Process: flavonoid biosynthetic process …	--	Flavanone 3-dioxygenase OS=Petroselinum crispum GN=FHT PE=1 SV=1	flavonoid biosynthesis oxidoreductase protein [Solanum lycopersicum]
c15609.graph_c0	11.9986	39.153	0	1.68581	up	Amino acid transport and metabolism	Biological Process: transport (GO:0006810);; Cellular Component: membrane (GO:0016020);;	--	Probable peptide/nitrate transporter At1g22540 OS=Arabidopsis thaliana GN=At1g22540 PE=2 SV=1	PREDICTED: probable peptide/nitrate transporter At1g22540-like [Solanum lycopersicum]
c28870.graph_c0	1.39152	7.83993	0	2.44347	up	--	--	--	--	PREDICTED: F-box protein PP2-B10-like [Setaria italica]
c36545.graph_c0	19.345	45.815	3.33067e-16	1.22489	up	--	--	--	Axoneme-associated protein mst101(2) OS=Drosophila hydei GN=mst101(2) PE=1 SV=1	Uncharacterized protein isoform 1 [Theobroma cacao]
c14596.graph_c0	15.1639	45.6546	0	1.56871	up	--	Biological Process: transcription, DNA-templated (GO:0006351);;	--	Dehydration-responsive element-binding protein 3 OS=Arabidopsis thaliana GN=DREB3 PE=2 SV=1	PREDICTED: dehydration-responsive element-binding protein 3-like [Fragaria vesca subsp. vesca]
c16927.graph_c0	4.6154	9.60205	4.96207e-05	1.03268	up	--	Cellular Component: extracellular region (GO:0005576);; Cellular Component: anchored component of membrane (GO:0031225);; Biological Process: response to other organism (GO:0051707);;	--	Thaumatin-like protein 1 OS=Pyrus pyrifolia GN=TL1 PE=1 SV=1	PREDICTED: thaumatin-like protein 1a [Vitis vinifera]
c36083.graph_c0	12.474	64.7239	0	2.35415	up	RNA processing and modification	Biological Process: MAPK cascade (GO:0000165);; Biological Process: nuclear-transcribed mRNA poly(A) tail shortening (GO:0000289);; Biological Process: respiratory burst involved in defense response (GO:0002679);; Molecular Function: nucleic acid binding (GO:0003676);; Molecular Function: poly(A)-specific ribonuclease activity (GO:0004535);; Cellular Component: nucleus (GO:0005634);; Biological P…	--	Probable CCR4-associated factor 1 homolog 11 OS=Arabidopsis thaliana GN=CAF1-11 PE=2 SV=1	CCR4 associated factor 1-related protein [Capsicum annuum]
c35796.graph_c1	24.0929	56.697	1.76767e-10	1.21278	up	--	--	--	--	PREDICTED: uncharacterized protein LOC100258045 [Vitis vinifera]
c28595.graph_c0	110.384	258.74	2.22045e-16	1.21021	up	--	Biological Process: transport (GO:0006810);;	--	Non-specific lipid-transfer protein 2 OS=Lens culinaris PE=1 SV=1	lipid transfer protein [Sesamum indicum]
c29911.graph_c1	1.69077	8.21776	6.12356e-11	2.21804	up	--	Biological Process: cellular process (GO:0009987);;	--	Ethylene-responsive transcription factor ERF106 OS=Arabidopsis thaliana GN=ERF106 PE=2 SV=1	ethylene response factor 4 [Solanum lycopersicum]
c34748.graph_c0	129.021	269.373	3.65841e-12	1.04344	up	--	--	--	--	PREDICTED: uncharacterized protein LOC101268511 [Solanum lycopersicum]
c39135.graph_c0	1.53344	8.72257	0	2.45628	up	--	Molecular Function: protein kinase activity (GO:0004672);; Biological Process: cellular process (GO:0009987);;	--	Serine/threonine-protein kinase BCK1/SLK1/SSP31 OS=Saccharomyces cerevisiae (strain ATCC 204508 / S288c) GN=BCK1 PE=1 SV=1	PREDICTED: mitogen-activated protein kinase kinase kinase 3-like [Solanum lycopersicum]
c39166.graph_c0	4.36244	12.0115	1.83076e-13	1.43747	up	--	Biological Process: response to light stimulus (GO:0009416);; Cellular Component: plastid (GO:0009536);; Biological Process: response to auxin (GO:0009733);; Biological Process: response to brassinosteroid (GO:0009741);; Molecular Function: indole-3-acetic acid amido synthetase activity (GO:0010279);; Biological Process: response to cyclopentenone (GO:0010583);; Cellular Component: cytoplasmic me…	K14487|0.0|vvi:100250741|hypothetical protein LOC100250741	Probable indole-3-acetic acid-amido synthetase GH3.1 OS=Arabidopsis thaliana GN=GH3.1 PE=2 SV=1	Auxin-responsive GH3 family protein [Theobroma cacao]
c11703.graph_c0	0	1.90437	4.47977e-07	5.01144	up	--	Molecular Function: transporter activity (GO:0005215);; Cellular Component: mitochondrial inner membrane (GO:0005743);; Cellular Component: integral component of membrane (GO:0016021);; Biological Process: transmembrane transport (GO:0055085);;	K05863|1e-142|cme:CMN084C|ADP/ATP translocase	ADP,ATP carrier protein 1 OS=Anopheles gambiae GN=AGAP006782 PE=2 SV=2	mitochondrial carrier, adenine nucleotidetranslocator [Galdieria sulphuraria]
c25732.graph_c0	0	1.72389	4.47977e-07	5.01144	up	--	Molecular Function: DNA binding (GO:0003677);; Molecular Function: sequence-specific DNA binding transcription factor activity (GO:0003700);; Cellular Component: nucleus (GO:0005634);; Biological Process: regulation of transcription, DNA-templated (GO:0006355);; Molecular Function: 2-alkenal reductase [NAD(P)] activity (GO:0032440);; Molecular Function: protein dimerization activity (GO:0046983);…	K09264|1e-106|rcu:RCOM_1468080|mads box protein, putative (EC:1.3.1.74)	Agamous-like MADS-box protein AGL8 homolog OS=Solanum tuberosum PE=2 SV=1	euFUL FRUITFULL-like MADS-box [Antirrhinum majus]
c38550.graph_c0	44.005	117.939	3.44058e-13	1.3991	up	--	Molecular Function: DNA binding (GO:0003677);; Molecular Function: sequence-specific DNA binding transcription factor activity (GO:0003700);; Cellular Component: nucleus (GO:0005634);; Biological Process: regulation of transcription, DNA-templated (GO:0006355);; Biological Process: ethylene-activated signaling pathway (GO:0009873);;	--	Ethylene-responsive transcription factor 12 OS=Arabidopsis thaliana GN=ERF12 PE=2 SV=1	PREDICTED: ethylene-responsive transcription factor 12-like [Vitis vinifera]
c33418.graph_c0	2.79801	7.0709	1.05992e-09	1.31285	up	--	Cellular Component: mitochondrion (GO:0005739);;	--	--	unnamed protein product [Vitis vinifera]
c33969.graph_c0	0	2.52864	1.48873e-06	4.92677	up	Posttranslational modification, protein turnover, chaperones	Molecular Function: ATP binding (GO:0005524);; Cellular Component: cell wall (GO:0005618);; Cellular Component: plasma membrane (GO:0005886);; Biological Process: response to heat (GO:0009408);; Cellular Component: chloroplast (GO:0009507);; Molecular Function: 2-alkenal reductase [NAD(P)] activity (GO:0032440);; Biological Process: oxidation-reduction process (GO:0055114);;	K03283|1e-132|rcu:RCOM_1442270|heat shock protein, putative (EC:1.3.1.74)	Heat shock cognate 70 kDa protein OS=Petunia hybrida GN=HSP70 PE=2 SV=1	heat-shock protein 70 [Hevea brasiliensis]
c25378.graph_c0	0.108668	1.9637	1.04578e-09	3.76766	up	--	Biological Process: metabolic process (GO:0008152);; Molecular Function: UDP-glucosyltransferase activity (GO:0035251);;	--	UDP-glucose flavonoid 3-O-glucosyltransferase 7 OS=Fragaria ananassa GN=GT7 PE=1 SV=1	UDP-glucose:glucosyltransferase [Lycium barbarum]
c29455.graph_c0	0.329859	7.09125	0.0037675	3.47166	up	--	--	K13993|1e-15|vvi:100257511|hypothetical protein LOC100257511	--	HSP20-like chaperones superfamily protein [Theobroma cacao]
c30374.graph_c0	106.184	263.556	0	1.29286	up	Posttranslational modification, protein turnover, chaperones	Biological Process: protein peptidyl-prolyl isomerization (GO:0000413);; Molecular Function: peptidyl-prolyl cis-trans isomerase activity (GO:0003755);; Molecular Function: calmodulin binding (GO:0005516);; Cellular Component: cytosol (GO:0005829);; Biological Process: protein folding (GO:0006457);; Biological Process: N-terminal protein myristoylation (GO:0006499);; Biological Process: response …	K09571|1e-168|vvi:100266654|hypothetical protein LOC100266654	Peptidyl-prolyl cis-trans isomerase FKBP62 OS=Arabidopsis thaliana GN=FKBP62 PE=1 SV=2	PREDICTED: peptidyl-prolyl cis-trans isomerase FKBP62-like [Cicer arietinum]
c26702.graph_c0	3.53145	12.7963	8.99281e-15	1.82497	up	--	Molecular Function: nucleotide binding (GO:0000166);; Cellular Component: nucleus (GO:0005634);; Biological Process: plant-type cell wall modification (GO:0009827);; Biological Process: pollen tube growth (GO:0009860);; Molecular Function: anion binding (GO:0043168);; Cellular Component: plastid part (GO:0044435);; Biological Process: mucilage biosynthetic process involved in seed coat developmen…	--	Proline-rich receptor-like protein kinase PERK8 OS=Arabidopsis thaliana GN=PERK8 PE=1 SV=1	PREDICTED: uncharacterized protein LOC101246948 [Solanum lycopersicum]
c14343.graph_c0	41.7412	171.8	0	2.0206	up	--	--	--	Putative SERF-like protein OS=Drosophila melanogaster GN=CG17931 PE=3 SV=1	PREDICTED: uncharacterized protein LOC100262707 [Vitis vinifera]
c31323.graph_c0	2.38031	14.6205	0	2.56652	up	--	Biological Process: respiratory burst involved in defense response (GO:0002679);; Cellular Component: nucleolus (GO:0005730);; Biological Process: ethylene-activated signaling pathway (GO:0009873);; Biological Process: response to chitin (GO:0010200);; Biological Process: proline transport (GO:0015824);; Biological Process: intracellular signal transduction (GO:0035556);;	--	--	unnamed protein product [Nicotiana tabacum]
c34023.graph_c0	4.6931	11.8271	1.12003e-06	1.30437	up	--	Biological Process: abscisic acid-activated signaling pathway (GO:0009738);;	K14496|5e-85|vvi:100256965|hypothetical protein LOC100256965	Abscisic acid receptor PYL6 OS=Arabidopsis thaliana GN=PYL6 PE=1 SV=1	PREDICTED: abscisic acid receptor PYL6-like [Solanum lycopersicum]
c42003.graph_c0	3.13146	21.6036	0	2.75351	up	Cell wall/membrane/envelope biogenesis	Cellular Component: Golgi apparatus (GO:0005794);; Biological Process: response to oxidative stress (GO:0006979);; Biological Process: abscisic acid-activated signaling pathway (GO:0009738);; Biological Process: carbohydrate biosynthetic process (GO:0016051);; Biological Process: endoplasmic reticulum unfolded protein response (GO:0030968);; Biological Process: intracellular signal transduction (…	--	Probable galacturonosyltransferase-like 10 OS=Arabidopsis thaliana GN=GATL10 PE=2 SV=1	PREDICTED: probable galacturonosyltransferase-like 10-like [Solanum lycopersicum]
c33394.graph_c0	2.00926	6.26011	1.75423e-05	1.59223	up	--	Biological Process: response to bacterium (GO:0009617);; Biological Process: innate immune response (GO:0045087);; Biological Process: cellular response to stimulus (GO:0051716);;	K13456|3e-84|pop:POPTR_709976|hypothetical protein	RPM1-interacting protein 4 OS=Arabidopsis thaliana GN=RIN4 PE=1 SV=1	predicted protein [Populus trichocarpa]
c21581.graph_c0	1.74999	9.48702	2.64842e-05	2.30914	up	--	--	--	--	beta-amylase 1, chloroplastic [Genlisea aurea]
c35936.graph_c0	1.93972	15.2345	0	2.93779	up	Posttranslational modification, protein turnover, chaperones	Molecular Function: ATP binding (GO:0005524);; Cellular Component: cytoplasm (GO:0005737);; Biological Process: protein folding (GO:0006457);; Biological Process: response to high light intensity (GO:0009644);; Biological Process: heat acclimation (GO:0010286);; Molecular Function: 2-alkenal reductase [NAD(P)] activity (GO:0032440);; Biological Process: response to hydrogen peroxide (GO:0042542);…	--	Heat shock 70 kDa protein 8 OS=Arabidopsis thaliana GN=HSP70-8 PE=2 SV=1	predicted protein [Populus trichocarpa]
c30333.graph_c0	6.54321	14.8366	4.03294e-06	1.15547	up	Posttranslational modification, protein turnover, chaperones	Molecular Function: ATP binding (GO:0005524);; Cellular Component: mitochondrion (GO:0005739);; Biological Process: ATP catabolic process (GO:0006200);; Biological Process: protein folding (GO:0006457);; Biological Process: response to heat (GO:0009408);; Cellular Component: chloroplast stroma (GO:0009570);; Biological Process: response to high light intensity (GO:0009644);; Cellular Component: c…	--	Chaperone protein ClpB4, mitochondrial OS=Arabidopsis thaliana GN=CLPB4 PE=2 SV=1	chaperone clpb, putative [Ricinus communis]
c18913.graph_c0	10.389	31.4313	1.55098e-13	1.57049	up	--	--	--	Ethylene-responsive transcription factor 5 OS=Nicotiana tabacum GN=ERF5 PE=2 SV=1	ethylene response factor 11 [Actinidia deliciosa]
c37348.graph_c0	64.1931	167.496	0	1.36489	up	--	Biological Process: response to stress (GO:0006950);; Biological Process: response to abiotic stimulus (GO:0009628);;	--	--	PREDICTED: uncharacterized protein LOC100255095 [Vitis vinifera]
c24993.graph_c0	6.38547	20.1313	0	1.63304	up	--	Molecular Function: nucleotide binding (GO:0000166);; Molecular Function: protein serine/threonine kinase activity (GO:0004674);; Biological Process: protein phosphorylation (GO:0006468);;	--	Mitogen-activated protein kinase kinase kinase NPK1 OS=Nicotiana tabacum GN=NPK1 PE=1 SV=1	PREDICTED: mitogen-activated protein kinase kinase kinase ANP1-like [Solanum lycopersicum]
c42172.graph_c0	4.78129	14.4142	8.79008e-10	1.56035	up	--	--	--	--	PREDICTED: uncharacterized protein LOC101266924 isoform 1 [Solanum lycopersicum]
c32293.graph_c0	9.94976	21.6531	1.27293e-11	1.1023	up	Energy production and conversion	Cellular Component: cytosol (GO:0005829);; Biological Process: tricarboxylic acid cycle (GO:0006099);; Molecular Function: phosphoenolpyruvate carboxylase activity (GO:0008964);; Biological Process: carbon fixation (GO:0015977);; Molecular Function: 2-alkenal reductase [NAD(P)] activity (GO:0032440);; Cellular Component: apoplast (GO:0048046);;	K01595|0.0|rcu:RCOM_1177170|Phosphoenolpyruvate carboxylase, putative (EC:1.3.1.74)	Phosphoenolpyruvate carboxylase 1 OS=Arabidopsis thaliana GN=PPC1 PE=1 SV=1	Phosphoenolpyruvate carboxylase 3 isoform 1 [Theobroma cacao]
c41427.graph_c0	15.5432	36.8949	2.9976e-15	1.2277	up	Signal transduction mechanisms	Biological Process: response to light stimulus (GO:0009416);; Biological Process: primary metabolic process (GO:0044238);; Biological Process: cellular macromolecule metabolic process (GO:0044260);; Biological Process: single-organism cellular process (GO:0044763);; Biological Process: regulation of cellular process (GO:0050794);;	--	Two-component response regulator-like APRR5 OS=Arabidopsis thaliana GN=APRR5 PE=1 SV=2	PREDICTED: two-component response regulator-like APRR5-like [Solanum lycopersicum]
c25025.graph_c0	0.15055	4.08081	0.000119958	3.79253	up	--	Biological Process: signal transduction (GO:0007165);; Biological Process: response to endogenous stimulus (GO:0009719);; Biological Process: response to organic substance (GO:0010033);; Biological Process: regulation of defense response (GO:0031347);; Biological Process: innate immune response (GO:0045087);; Biological Process: response to other organism (GO:0051707);; Biological Process: respon…	--	--	Avr9/Cf-9 rapidly elicited protein 169 [Nicotiana tabacum]
c30707.graph_c0	4.42777	9.0819	1.09136e-06	1.01478	up	--	Biological Process: N-terminal protein myristoylation (GO:0006499);; Biological Process: ER to Golgi vesicle-mediated transport (GO:0006888);; Biological Process: cell wall macromolecule catabolic process (GO:0016998);; Biological Process: endoplasmic reticulum unfolded protein response (GO:0030968);; Biological Process: amino acid import (GO:0043090);; Molecular Function: glucan endo-1,3-beta-gl…	--	Endo-1,3(4)-beta-glucanase 2 OS=Saccharomyces cerevisiae (strain ATCC 204508 / S288c) GN=ACF2 PE=1 SV=1	PREDICTED: putative endo-1,3(4)-beta-glucanase 2-like [Solanum lycopersicum]
c25062.graph_c0	3.98765	12.5452	6.74319e-07	1.61171	up	--	Biological Process: anthocyanin-containing compound biosynthetic process (GO:0009718);; Molecular Function: transferase activity, transferring acyl groups other than amino-acyl groups (GO:0016747);; Biological Process: pigmentation (GO:0043473);;	--	Pelargonidin 3-O-(6-caffeoylglucoside) 5-O-(6-O-malonylglucoside) 4&apos;&apos;&apos;-malonyltransferase OS=Salvia splendens PE=1 SV=1	predicted protein [Populus trichocarpa]
c30333.graph_c1	6.47853	16.0637	1.41659e-09	1.28589	up	Posttranslational modification, protein turnover, chaperones	Molecular Function: nucleotide binding (GO:0000166);; Cellular Component: mitochondrion (GO:0005739);; Biological Process: response to stress (GO:0006950);; Biological Process: response to abiotic stimulus (GO:0009628);; Molecular Function: nucleoside-triphosphatase activity (GO:0017111);; Biological Process: protein metabolic process (GO:0019538);; Biological Process: cellular metabolic process …	--	Chaperone protein ClpB3, mitochondrial OS=Oryza sativa subsp. japonica GN=CLPB3 PE=2 SV=3	PREDICTED: chaperone protein ClpB4, mitochondrial-like [Glycine max]
c14334.graph_c0	23.7602	49.5734	9.76008e-11	1.04179	up	--	--	K09286|3e-64|rcu:RCOM_1034530|DNA binding protein, putative	Ethylene-responsive transcription factor ERF055 OS=Arabidopsis thaliana GN=ERF055 PE=2 SV=1	dehydration-responsive element-binding protein DREB4 [Solanum tuberosum]
c14734.graph_c1	3.10427	9.87384	1.36553e-10	1.63652	up	--	Biological Process: MAPK cascade (GO:0000165);; Molecular Function: sequence-specific DNA binding transcription factor activity (GO:0003700);; Cellular Component: nucleus (GO:0005634);; Biological Process: defense response, incompatible interaction (GO:0009814);; Biological Process: leaf morphogenesis (GO:0009965);; Biological Process: response to chitin (GO:0010200);; Biological Process: negativ…	--	NAC transcription factor NAM-2 OS=Hordeum vulgare var. distichum GN=NAM-2 PE=4 SV=1	PREDICTED: putative NAC domain-containing protein 94 [Vitis vinifera]
c25374.graph_c0	1.15769	7.6467	1.61179e-11	2.6266	up	--	--	--	--	predicted protein [Populus trichocarpa]
c42384.graph_c0	0.452892	5.78527	7.78326e-06	3.2782	up	--	--	--	--	PREDICTED: uncharacterized protein LOC101263595 [Solanum lycopersicum]
c31181.graph_c0	0.0828807	5.81007	0	5.53667	up	Cell wall/membrane/envelope biogenesis	Cellular Component: cytoplasm (GO:0005737);; Biological Process: galactose metabolic process (GO:0006012);; Biological Process: response to heat (GO:0009408);; Biological Process: response to cold (GO:0009409);; Biological Process: response to high light intensity (GO:0009644);; Biological Process: carbohydrate biosynthetic process (GO:0016051);; Biological Process: response to hydrogen peroxide …	--	Galactinol synthase 2 OS=Solanum lycopersicum GN=GOLS2 PE=2 SV=1	predicted protein [Populus trichocarpa]
c27199.graph_c0	1.03612	3.18204	0.000186437	1.56665	up	--	Biological Process: tryptophan catabolic process (GO:0006569);; Biological Process: indoleacetic acid biosynthetic process (GO:0009684);; Biological Process: glucosinolate biosynthetic process (GO:0019761);; Biological Process: defense response to bacterium (GO:0042742);; Molecular Function: indole-3-acetate beta-glucosyltransferase activity (GO:0047215);; Molecular Function: thiohydroximate beta…	--	UDP-glycosyltransferase 74B1 OS=Arabidopsis thaliana GN=UGT74B1 PE=1 SV=1	UDP-glucose:glucosyltransferase [Lycium barbarum]
c15403.graph_c0	0.261262	2.76759	0.000303099	3.01577	up	--	--	--	Probable WRKY transcription factor 42 OS=Arabidopsis thaliana GN=WRKY42 PE=2 SV=1	WRKY transcription factor [Picrorhiza kurrooa]
c18129.graph_c1	3.55266	40.5117	0	3.4082	up	--	Biological Process: response to wounding (GO:0009611);; Biological Process: response to fungus (GO:0009620);; Biological Process: jasmonic acid biosynthetic process (GO:0009695);; Biological Process: response to jasmonic acid (GO:0009753);; Biological Process: ethylene-activated signaling pathway (GO:0009873);; Biological Process: response to chitin (GO:0010200);;	--	--	uncharacterized protein [Arabidopsis thaliana]
c38550.graph_c1	70.7483	191.338	1.11022e-16	1.41401	up	--	Biological Process: cellular process (GO:0009987);;	--	--	PREDICTED: ethylene-responsive transcription factor 12-like [Vitis vinifera]
c16084.graph_c0	0.0773941	1.91699	1.76002e-09	4.05465	up	--	--	--	--	predicted protein [Populus trichocarpa]
c37809.graph_c0	1.59428	6.95407	1.06581e-14	2.08232	up	--	Molecular Function: protein serine/threonine kinase activity (GO:0004674);; Cellular Component: nucleus (GO:0005634);; Biological Process: gravitropism (GO:0009630);; Biological Process: auxin polar transport (GO:0009926);; Biological Process: phosphorylation (GO:0016310);; Biological Process: root development (GO:0048364);; Biological Process: cotyledon development (GO:0048825);;	--	Protein kinase G11A OS=Oryza sativa subsp. indica GN=OsI_021818 PE=2 SV=1	PREDICTED: protein kinase PINOID 2-like [Solanum lycopersicum]
c39179.graph_c0	1.66632	7.20792	5.60663e-14	2.06924	up	--	--	--	U-box domain-containing protein 28 OS=Arabidopsis thaliana GN=PUB28 PE=1 SV=1	photoperiod responsive protein [Solanum tuberosum subsp. andigenum]
c17561.graph_c0	3.5243	7.36552	0.000581341	1.03688	up	Replication, recombination and repair	Biological Process: cellular process (GO:0009987);; Biological Process: macromolecule metabolic process (GO:0043170);; Biological Process: primary metabolic process (GO:0044238);; Molecular Function: organic cyclic compound binding (GO:0097159);; Molecular Function: heterocyclic compound binding (GO:1901363);;	--	Transposon Ty3-G Gag-Pol polyprotein OS=Saccharomyces cerevisiae (strain ATCC 204508 / S288c) GN=TY3B-G PE=1 SV=3	PREDICTED: uncharacterized protein LOC100788433 [Glycine max]
c24848.graph_c0	48.5509	111.394	5.55112e-16	1.17953	up	Posttranslational modification, protein turnover, chaperones	Molecular Function: ATP binding (GO:0005524);; Cellular Component: cell wall (GO:0005618);; Cellular Component: mitochondrion (GO:0005739);; Biological Process: protein folding (GO:0006457);; Biological Process: response to stress (GO:0006950);; Cellular Component: chloroplast stroma (GO:0009570);; Molecular Function: unfolded protein binding (GO:0051082);;	--	Endoplasmin homolog OS=Arabidopsis thaliana GN=SHD PE=1 SV=1	PREDICTED: heat shock protein 90-like [Solanum lycopersicum]
c35531.graph_c0	16.3787	38.8704	6.95943e-08	1.22216	up	--	Molecular Function: calmodulin-dependent protein kinase activity (GO:0004683);; Molecular Function: protein binding (GO:0005515);; Molecular Function: ATP binding (GO:0005524);; Cellular Component: plasma membrane (GO:0005886);; Biological Process: protein phosphorylation (GO:0006468);; Biological Process: stomatal movement (GO:0010118);; Biological Process: calcium-mediated signaling (GO:0019722…	--	CBL-interacting serine/threonine-protein kinase 12 OS=Arabidopsis thaliana GN=CIPK12 PE=1 SV=1	hypothetical protein M569_13134, partial [Genlisea aurea]
c15054.graph_c0	5.02299	11.7216	3.10885e-08	1.19883	up	--	Cellular Component: membrane (GO:0016020);;	--	Multiple C2 and transmembrane domain-containing protein 2 OS=Mus musculus GN=Mctp2 PE=2 SV=1	PREDICTED: uncharacterized protein LOC101253421 [Solanum lycopersicum]
c14375.graph_c0	33.2486	118.303	0	1.81147	up	Transcription	Cellular Component: nucleolus (GO:0005730);; Cellular Component: cytoplasm (GO:0005737);; Molecular Function: sequence-specific DNA binding (GO:0043565);;	K03627|2e-77|pop:POPTR_746459|hypothetical protein	Multiprotein-bridging factor 1b OS=Arabidopsis thaliana GN=MBF1B PE=2 SV=1	PREDICTED: multiprotein-bridging factor 1b-like [Solanum lycopersicum]
c17744.graph_c0	5.5279	37.3958	0	2.7277	up	--	Molecular Function: dicarboxylic acid transmembrane transporter activity (GO:0005310);; Biological Process: dicarboxylic acid transport (GO:0006835);; Biological Process: mitochondrial transport (GO:0006839);; Cellular Component: integral component of membrane (GO:0016021);; Cellular Component: mitochondrial membrane (GO:0031966);; Biological Process: transmembrane transport (GO:0055085);;	--	Mitochondrial uncoupling protein 5 OS=Arabidopsis thaliana GN=PUMP5 PE=2 SV=1	mitochondrial dicarboxylate carrier protein, putative [Ricinus communis]
c30702.graph_c0	5.65681	14.7291	1.63072e-05	1.34675	up	--	Molecular Function: structural constituent of cell wall (GO:0005199);; Cellular Component: nucleus (GO:0005634);; Biological Process: amino acid transport (GO:0006865);; Biological Process: response to wounding (GO:0009611);; Biological Process: response to abscisic acid (GO:0009737);; Biological Process: response to salicylic acid (GO:0009751);; Biological Process: response to jasmonic acid (GO:…	--	Extensin-1 OS=Arabidopsis thaliana GN=EXT1 PE=2 SV=2	extensin [Nicotiana sylvestris]
c24706.graph_c0	2.15932	34.5765	0	3.94768	up	--	Biological Process: response to stress (GO:0006950);; Biological Process: response to abiotic stimulus (GO:0009628);;	--	Zinc finger protein AZF2 OS=Arabidopsis thaliana GN=AZF2 PE=2 SV=1	hypothetical protein PRUPE_ppa009924mg [Prunus persica]
c14345.graph_c0	67.513	145.819	2.18159e-13	1.09233	up	--	Molecular Function: calcium ion binding (GO:0005509);; Cellular Component: endoplasmic reticulum membrane (GO:0005789);; Biological Process: protein folding (GO:0006457);; Biological Process: plant-type hypersensitive response (GO:0009626);; Biological Process: defense response signaling pathway, resistance gene-independent (GO:0010204);; Biological Process: defense response to bacterium (GO:0042…	--	Calreticulin-3 OS=Arabidopsis thaliana GN=CRT3 PE=2 SV=2	PREDICTED: calreticulin-3-like isoform X2 [Cicer arietinum]
c37037.graph_c0	35.3339	86.6034	0	1.27438	up	--	Molecular Function: protein binding (GO:0005515);; Cellular Component: mitochondrion (GO:0005739);; Biological Process: response to oxidative stress (GO:0006979);; Biological Process: response to absence of light (GO:0009646);; Biological Process: response to salicylic acid (GO:0009751);; Biological Process: defense response to bacterium, incompatible interaction (GO:0009816);; Biological Process…	--	Nematode resistance protein-like HSPRO2 OS=Arabidopsis thaliana GN=HSPRO2 PE=1 SV=1	hypothetical protein M569_16247, partial [Genlisea aurea]
c15936.graph_c0	4.76069	13.985	5.69862e-05	1.50978	up	--	--	--	--	PREDICTED: uncharacterized protein LOC100852581 [Vitis vinifera]
c35007.graph_c0	1.08295	3.97392	1.12019e-06	1.8194	up	Carbohydrate transport and metabolism	Biological Process: carbohydrate metabolic process (GO:0005975);; Molecular Function: beta-glucosidase activity (GO:0008422);;	--	Lysosomal beta glucosidase OS=Dictyostelium discoideum GN=gluA PE=1 SV=2	unnamed protein product [Vitis vinifera]
c38609.graph_c0	95.943	216.204	1.77636e-15	1.15371	up	General function prediction only	Molecular Function: GTPase activity (GO:0003924);; Molecular Function: GTP binding (GO:0005525);; Biological Process: GTP catabolic process (GO:0006184);;	--	Dynamin-related protein 4C OS=Arabidopsis thaliana GN=DRP4C PE=2 SV=1	PREDICTED: dynamin-related protein 4C-like [Solanum lycopersicum]
c31402.graph_c0	57.8283	219.377	0	1.90436	up	--	Cellular Component: nucleus (GO:0005634);; Biological Process: regulation of transcription, DNA-templated (GO:0006355);; Biological Process: regulation of translation (GO:0006417);; Cellular Component: plastid (GO:0009536);; Biological Process: response to ethylene (GO:0009723);; Biological Process: auxin-activated signaling pathway (GO:0009734);; Biological Process: post-embryonic development (G…	--	Auxin-induced protein 22D OS=Vigna radiata var. radiata GN=AUX22D PE=2 SV=1	auxin-induced AUX/IAA1 [Antirrhinum majus]
c32328.graph_c0	4.65454	11.1036	6.11489e-05	1.22376	up	--	Biological Process: transport (GO:0006810);;	--	Non-specific lipid-transfer protein 3 OS=Lens culinaris PE=3 SV=1	lipid-transfer protein [Nicotiana attenuata]
c32752.graph_c0	9.0935	20.1343	3.62003e-06	1.1221	up	--	Biological Process: response to stress (GO:0006950);; Biological Process: response to abiotic stimulus (GO:0009628);; Biological Process: response to hormone (GO:0009725);; Biological Process: cellular process (GO:0009987);; Biological Process: response to oxygen-containing compound (GO:1901700);;	K09561|4e-57|vvi:100248721|hypothetical protein LOC100248721	E3 ubiquitin-protein ligase CHIP OS=Arabidopsis thaliana GN=CHIP PE=1 SV=1	PREDICTED: E3 ubiquitin-protein ligase CHIP-like [Glycine max]
c22056.graph_c2	64.3438	294.665	0	2.17182	up	Posttranslational modification, protein turnover, chaperones	Molecular Function: ATP binding (GO:0005524);; Cellular Component: cell wall (GO:0005618);; Cellular Component: nucleolus (GO:0005730);; Cellular Component: mitochondrion (GO:0005739);; Cellular Component: Golgi apparatus (GO:0005794);; Cellular Component: cytosol (GO:0005829);; Cellular Component: plasma membrane (GO:0005886);; Biological Process: protein folding (GO:0006457);; Biological Proces…	K04079|1e-55|ath:AT5G56030|HSP81-2 (HEAT SHOCK PROTEIN 81-2)	Heat shock protein 90-2 OS=Arabidopsis thaliana GN=HSP90-2 PE=1 SV=1	fiber protein Fb9 [Gossypium barbadense]
c32320.graph_c0	7.94161	16.4954	0.000161001	1.02949	up	--	--	--	--	unknown [Solanum tuberosum]
c13678.graph_c0	2.24768	5.56977	0.00114984	1.27134	up	--	Molecular Function: binding (GO:0005488);; Cellular Component: nucleus (GO:0005634);; Cellular Component: chromosomal part (GO:0044427);;	--	Methyl-CpG-binding domain-containing protein 7 OS=Arabidopsis thaliana GN=MBD7 PE=1 SV=1	PREDICTED: methyl-CpG-binding domain-containing protein 7-like [Solanum lycopersicum]
c30475.graph_c0	1.3697	4.35282	0.000251564	1.61139	up	--	Cellular Component: integral component of membrane (GO:0016021);;	--	Purine permease 3 OS=Arabidopsis thaliana GN=PUP3 PE=2 SV=1	PREDICTED: purine permease 3 [Vitis vinifera]
c1513.graph_c0	0.355276	1.46665	0.00138252	1.94066	up	Posttranslational modification, protein turnover, chaperones	Molecular Function: ATP binding (GO:0005524);; Cellular Component: cell wall (GO:0005618);; Cellular Component: vacuolar membrane (GO:0005774);; Cellular Component: endoplasmic reticulum lumen (GO:0005788);; Cellular Component: Golgi apparatus (GO:0005794);; Cellular Component: cytosol (GO:0005829);; Cellular Component: plasma membrane (GO:0005886);; Biological Process: protein folding (GO:000645…	--	Luminal-binding protein 5 OS=Nicotiana tabacum GN=BIP5 PE=2 SV=1	Heat shock protein 70 (Hsp 70) family protein [Theobroma cacao]
c40756.graph_c0	51.8761	114.323	4.27991e-13	1.12088	up	--	Cellular Component: nucleus (GO:0005634);; Cellular Component: plasma membrane (GO:0005886);; Biological Process: protein folding (GO:0006457);; Biological Process: response to heat (GO:0009408);; Biological Process: response to high light intensity (GO:0009644);; Biological Process: response to endoplasmic reticulum stress (GO:0034976);; Biological Process: response to hydrogen peroxide (GO:0042…	K04507|1e-111|rcu:RCOM_0632630|Calcyclin-binding protein, putative	Calcyclin-binding protein OS=Rattus norvegicus GN=Cacybp PE=1 SV=1	PREDICTED: calcyclin-binding protein-like [Fragaria vesca subsp. vesca]
c17889.graph_c0	11.6259	30.2091	4.44916e-11	1.35353	up	--	Cellular Component: plasma membrane (GO:0005886);; Cellular Component: integral component of membrane (GO:0016021);;	--	CASP-like protein GSVIVT00034332001 OS=Vitis vinifera GN=VIT_09s0002g03780 PE=2 SV=1	hypothetical protein VITISV_012198 [Vitis vinifera]
c34358.graph_c0	0.975538	2.34173	0.00229127	1.22633	up	General function prediction only	--	--	Histone-lysine N-methyltransferase, H3 lysine-9 specific SUVH5 OS=Arabidopsis thaliana GN=SUVH5 PE=1 SV=1	unnamed protein product [Vitis vinifera]
c34273.graph_c0	30.59	169.794	0	2.45283	up	--	Cellular Component: mitochondrion (GO:0005739);; Molecular Function: hydrolase activity (GO:0016787);;	--	Nudix hydrolase 17, mitochondrial OS=Arabidopsis thaliana GN=NUDT17 PE=2 SV=1	hypothetical protein M569_11854, partial [Genlisea aurea]
c42653.graph_c0	0.335477	4.32722	1.70374e-10	3.42948	up	Inorganic ion transport and metabolism	Molecular Function: superoxide dismutase activity (GO:0004784);; Biological Process: superoxide metabolic process (GO:0006801);; Biological Process: cellular copper ion homeostasis (GO:0006878);; Cellular Component: chloroplast stroma (GO:0009570);; Molecular Function: superoxide dismutase copper chaperone activity (GO:0016532);; Biological Process: metal ion transport (GO:0030001);; Biological P…	--	Copper chaperone for superoxide dismutase, chloroplastic OS=Oryza sativa subsp. japonica GN=CCS PE=2 SV=1	predicted protein [Populus trichocarpa]
c16116.graph_c1	0.404474	2.05231	0.00660469	2.17224	up	Posttranslational modification, protein turnover, chaperones	--	--	RING-H2 finger protein ATL3 OS=Arabidopsis thaliana GN=ATL3 PE=2 SV=1	PREDICTED: RING-H2 finger protein ATL3-like [Solanum lycopersicum]
c27652.graph_c1	3.69682	19.2733	0	2.33841	up	--	--	K13424|1e-50|pop:POPTR_577093|hypothetical protein	Probable WRKY transcription factor 33 OS=Arabidopsis thaliana GN=WRKY33 PE=1 SV=2	WRKY-type transcription factor [Solanum chacoense]
c15054.graph_c1	5.73409	12.389	1.2452e-07	1.08932	up	--	Cellular Component: cell wall (GO:0005618);; Cellular Component: nucleus (GO:0005634);; Cellular Component: endoplasmic reticulum (GO:0005783);; Cellular Component: plasmodesma (GO:0009506);; Biological Process: regulation of meristem growth (GO:0010075);; Cellular Component: membrane (GO:0016020);; Molecular Function: transferase activity, transferring glycosyl groups (GO:0016757);;	--	Multiple C2 and transmembrane domain-containing protein 2 OS=Mus musculus GN=Mctp2 PE=2 SV=1	PREDICTED: uncharacterized protein LOC101253421 [Solanum lycopersicum]
c14131.graph_c0	5.48918	12.4681	1.64108e-05	1.15677	up	--	Molecular Function: nucleic acid binding (GO:0003676);; Biological Process: nucleobase-containing compound metabolic process (GO:0006139);; Molecular Function: 3'-5' exonuclease activity (GO:0008408);;	--	Werner Syndrome-like exonuclease OS=Arabidopsis thaliana GN=WEX PE=1 SV=1	PREDICTED: Werner Syndrome-like exonuclease-like [Vitis vinifera]
c14207.graph_c0	23.9514	52.5454	5.91266e-11	1.11342	up	Posttranslational modification, protein turnover, chaperones	Molecular Function: glutathione transferase activity (GO:0004364);; Cellular Component: cytoplasm (GO:0005737);; Biological Process: protein glutathionylation (GO:0010731);; Biological Process: response to cadmium ion (GO:0046686);;	--	Glutathione S-transferase L3 OS=Arabidopsis thaliana GN=GSTL3 PE=2 SV=1	hypothetical protein PRUPE_ppa010816mg [Prunus persica]
c41415.graph_c0	2.45095	51.6363	0	4.35144	up	--	--	--	Ethylene-responsive transcription factor ERF017 OS=Arabidopsis thaliana GN=ERF017 PE=2 SV=1	putative dehydration-responsive element binding protein [Broussonetia papyrifera]
c27652.graph_c0	3.26917	15.8487	0	2.24396	up	--	--	K13424|1e-85|vvi:100243352|similar to DNA-binding protein	Probable WRKY transcription factor 33 OS=Arabidopsis thaliana GN=WRKY33 PE=1 SV=2	WRKY-type transcription factor [Solanum chacoense]
c38702.graph_c0	37.9111	89.3497	0	1.21825	up	--	Molecular Function: protein binding (GO:0005515);; Molecular Function: siRNA binding (GO:0035197);; Biological Process: defense response to bacterium (GO:0042742);; Biological Process: defense response to virus (GO:0051607);;	--	Protein argonaute 2 OS=Arabidopsis thaliana GN=AGO2 PE=1 SV=1	PREDICTED: protein argonaute 2-like [Fragaria vesca subsp. vesca]
c28333.graph_c0	0.990319	4.49596	2.29589e-05	2.08739	up	--	Molecular Function: DNA binding (GO:0003677);; Molecular Function: sequence-specific DNA binding transcription factor activity (GO:0003700);; Biological Process: regulation of transcription, DNA-templated (GO:0006355);; Biological Process: multicellular organismal development (GO:0007275);;	--	NAC domain-containing protein 90 OS=Arabidopsis thaliana GN=NAC090 PE=2 SV=1	NAC-domain protein [Nicotiana tabacum]
c33486.graph_c0	9.24353	22.1227	3.62677e-12	1.23788	up	General function prediction only	--	--	Ankyrin repeat-containing protein At3g12360 OS=Arabidopsis thaliana GN=At3g12360 PE=2 SV=1	PREDICTED: ankyrin repeat-containing protein At3g12360-like [Solanum lycopersicum]
c24144.graph_c0	0.863847	7.08742	0	2.94976	up	--	Molecular Function: lysozyme activity (GO:0003796);; Biological Process: carbohydrate metabolic process (GO:0005975);;	--	Acidic endochitinase OS=Nicotiana tabacum PE=1 SV=1	chitinase 3 [Avicennia marina]
c35184.graph_c0	1.83149	7.70344	5.54858e-08	2.00957	up	Translation, ribosomal structure and biogenesis	Biological Process: respiratory burst involved in defense response (GO:0002679);; Cellular Component: cytoplasm (GO:0005737);; Molecular Function: N-acetyltransferase activity (GO:0008080);; Biological Process: ethylene biosynthetic process (GO:0009693);; Biological Process: abscisic acid-activated signaling pathway (GO:0009738);; Biological Process: ethylene-activated signaling pathway (GO:00098…	--	Uncharacterized N-acetyltransferase p20 OS=Bacillus licheniformis GN=p20 PE=4 SV=1	Acyl-CoA N-acyltransferases superfamily protein isoform 1 [Theobroma cacao]
c36427.graph_c0	2.67022	6.80113	0.00101071	1.30913	up	--	Molecular Function: protein serine/threonine kinase activity (GO:0004674);; Biological Process: protein autophosphorylation (GO:0046777);;	--	Mitogen-activated protein kinase kinase kinase A OS=Dictyostelium discoideum GN=mkkA PE=1 SV=2	hypothetical protein M569_03641, partial [Genlisea aurea]
c37617.graph_c0	0.28891	1.89029	0.00286574	2.47183	up	--	--	--	Protein FAR1-RELATED SEQUENCE 5 OS=Arabidopsis thaliana GN=FRS5 PE=2 SV=1	PREDICTED: protein FAR1-RELATED SEQUENCE 5-like [Fragaria vesca subsp. vesca]
c35754.graph_c1	9.31641	24.2051	9.78178e-06	1.34441	up	--	Molecular Function: protein binding (GO:0005515);; Biological Process: transcription, DNA-templated (GO:0006351);; Biological Process: response to ethylene (GO:0009723);; Biological Process: response to auxin (GO:0009733);; Biological Process: post-embryonic development (GO:0009791);; Biological Process: regulation of gene expression (GO:0010468);; Cellular Component: intracellular membrane-bound…	--	Auxin-responsive protein IAA3 OS=Arabidopsis thaliana GN=IAA3 PE=1 SV=1	auxin-induced AUX/IAA1 [Antirrhinum majus]
c38422.graph_c0	3.23536	27.5821	0	3.05954	up	--	--	--	Dehydration-responsive element-binding protein 2A OS=Arabidopsis thaliana GN=DREB2A PE=1 SV=1	ERF transcription factor ERF1 [Camellia sinensis]
c33104.graph_c0	14.2504	42.2296	0	1.5454	up	--	Molecular Function: binding (GO:0005488);;	--	Transcription factor MYB44 OS=Arabidopsis thaliana GN=MYB44 PE=2 SV=1	PREDICTED: transcriptional activator Myb [Vitis vinifera]
c44433.graph_c0	0	2.01582	0.000104173	4.58385	up	--	--	--	--	hypothetical protein VITISV_001853 [Vitis vinifera]
c33175.graph_c0	2.24286	8.42743	4.91107e-12	1.87061	up	--	Molecular Function: hydrolase activity (GO:0016787);;	--	Acetylajmalan esterase OS=Rauvolfia serpentina GN=AAE PE=1 SV=1	acetylajmalan acetylesterase [Striga asiatica]
c24399.graph_c0	10.3754	533.27	0	5.64951	up	Posttranslational modification, protein turnover, chaperones	Molecular Function: ATP binding (GO:0005524);; Cellular Component: cell wall (GO:0005618);; Cellular Component: nucleolus (GO:0005730);; Cellular Component: mitochondrion (GO:0005739);; Cellular Component: cytosol (GO:0005829);; Cellular Component: plasma membrane (GO:0005886);; Biological Process: protein folding (GO:0006457);; Biological Process: defense response (GO:0006952);; Biological Proce…	--	Heat shock protein 90-1 OS=Arabidopsis thaliana GN=HSP90-1 PE=1 SV=3	heat-shock protein [Arabidopsis thaliana]
c32184.graph_c0	22.6035	52.818	4.62677e-07	1.19921	up	--	Molecular Function: sequence-specific DNA binding transcription factor activity (GO:0003700);; Cellular Component: nucleus (GO:0005634);; Biological Process: regulation of transcription, DNA-templated (GO:0006355);; Biological Process: response to ethylene (GO:0009723);; Biological Process: post-embryonic development (GO:0009791);; Biological Process: fruit development (GO:0010154);; Biological P…	--	Auxin-responsive protein IAA3 OS=Arabidopsis thaliana GN=IAA3 PE=1 SV=1	auxin-induced AUX/IAA1 [Antirrhinum majus]
c38901.graph_c0	0.281932	27.6168	0	6.52589	up	--	Biological Process: response to stress (GO:0006950);; Biological Process: response to abiotic stimulus (GO:0009628);;	--	BAG family molecular chaperone regulator 6 OS=Arabidopsis thaliana GN=BAG6 PE=1 SV=1	PREDICTED: BAG family molecular chaperone regulator 6-like [Solanum lycopersicum]
c14399.graph_c0	13.2291	37.7286	0	1.49162	up	Secondary metabolites biosynthesis, transport and catabolism	Molecular Function: iron ion binding (GO:0005506);; Molecular Function: electron carrier activity (GO:0009055);; Biological Process: regulation of meristem growth (GO:0010075);; Biological Process: inflorescence development (GO:0010229);; Molecular Function: oxygen binding (GO:0019825);; Molecular Function: heme binding (GO:0020037);; Molecular Function: flavonoid 3',5'-hydroxylase activity (GO:0…	--	Cytochrome P450 78A7 OS=Arabidopsis thaliana GN=CYP78A7 PE=2 SV=1	Cytochrome P450, family 78, subfamily A, polypeptide 7 [Theobroma cacao]
c13809.graph_c1	0	7.2808	7.47271e-08	5.1298	up	--	Biological Process: response to stress (GO:0006950);;	--	17.3 kDa class II heat shock protein OS=Solanum peruvianum PE=1 SV=1	PREDICTED: 17.9 kDa class II heat shock protein [Vitis vinifera]
c15288.graph_c0	9.21154	34.0244	0	1.86344	up	--	Molecular Function: calmodulin-dependent protein kinase activity (GO:0004683);; Molecular Function: ATP binding (GO:0005524);; Biological Process: protein phosphorylation (GO:0006468);; Biological Process: response to pH (GO:0009268);; Biological Process: response to wounding (GO:0009611);; Biological Process: response to fungus (GO:0009620);; Biological Process: jasmonic acid biosynthetic proces…	--	CBL-interacting serine/threonine-protein kinase 11 OS=Arabidopsis thaliana GN=CIPK11 PE=1 SV=1	CBL-interacting serine/threonine-protein kinase, putative [Ricinus communis]
c28985.graph_c0	3.42211	7.75046	0.00301798	1.14596	up	--	--	--	--	conserved hypothetical protein [Ricinus communis]
c31042.graph_c0	0.589708	4.07883	0.00110693	2.54964	up	--	Biological Process: response to oxidative stress (GO:0006979);; Biological Process: anaerobic respiration (GO:0009061);;	--	--	PREDICTED: uncharacterized protein LOC101245195 [Solanum lycopersicum]
c32518.graph_c0	0	6.21313	6.69281e-10	5.40486	up	Posttranslational modification, protein turnover, chaperones	Molecular Function: ATP binding (GO:0005524);; Biological Process: protein folding (GO:0006457);; Biological Process: response to stress (GO:0006950);; Cellular Component: chloroplast (GO:0009507);; Molecular Function: 2-alkenal reductase [NAD(P)] activity (GO:0032440);; Molecular Function: unfolded protein binding (GO:0051082);; Biological Process: oxidation-reduction process (GO:0055114);;	--	Stromal 70 kDa heat shock-related protein, chloroplastic OS=Pisum sativum GN=HSP70 PE=1 SV=1	PREDICTED: stromal 70 kDa heat shock-related protein, chloroplastic-like [Glycine max]
c30896.graph_c0	0.835412	3.64397	0.00813443	1.99101	up	Carbohydrate transport and metabolism	Biological Process: carbohydrate metabolic process (GO:0005975);; Molecular Function: beta-glucosidase activity (GO:0008422);;	--	Lysosomal beta glucosidase OS=Dictyostelium discoideum GN=gluA PE=1 SV=2	hydrolase, hydrolyzing O-glycosyl compounds, putative [Ricinus communis]
c29835.graph_c0	23.1996	64.0687	0	1.4463	up	Posttranslational modification, protein turnover, chaperones	Biological Process: protein peptidyl-prolyl isomerization (GO:0000413);; Molecular Function: peptidyl-prolyl cis-trans isomerase activity (GO:0003755);; Cellular Component: vacuole (GO:0005773);; Biological Process: protein folding (GO:0006457);;	K09571|0.0|pop:POPTR_824273|hypothetical protein	70 kDa peptidyl-prolyl isomerase OS=Triticum aestivum GN=FKBP70 PE=1 SV=1	predicted protein [Populus trichocarpa]
c43817.graph_c0	0.214375	2.60486	2.22166e-05	3.20796	up	--	--	--	Agamous-like MADS-box protein AGL61 OS=Arabidopsis thaliana GN=AGL61 PE=1 SV=1	predicted protein [Populus trichocarpa]
c30298.graph_c0	114.142	272.88	0	1.23877	up	General function prediction only	Biological Process: protein peptidyl-prolyl isomerization (GO:0000413);; Molecular Function: peptidyl-prolyl cis-trans isomerase activity (GO:0003755);; Molecular Function: calmodulin binding (GO:0005516);; Cellular Component: cytosol (GO:0005829);; Biological Process: protein folding (GO:0006457);; Biological Process: N-terminal protein myristoylation (GO:0006499);; Biological Process: response …	K09571|1e-117|vvi:100249097|hypothetical protein LOC100249097	Peptidyl-prolyl cis-trans isomerase FKBP62 OS=Arabidopsis thaliana GN=FKBP62 PE=1 SV=2	PREDICTED: 70 kDa peptidyl-prolyl isomerase-like, partial [Vitis vinifera]
c33216.graph_c0	10.0961	26.392	1.77636e-15	1.36514	up	Replication, recombination and repair	Biological Process: cellular process (GO:0009987);; Biological Process: macromolecule metabolic process (GO:0043170);; Biological Process: primary metabolic process (GO:0044238);;	--	Transposon Ty3-G Gag-Pol polyprotein OS=Saccharomyces cerevisiae (strain ATCC 204508 / S288c) GN=TY3B-G PE=1 SV=3	hypothetical protein VITISV_001568 [Vitis vinifera]
c36366.graph_c1	0.7875	6.86996	0	3.03771	up	Posttranslational modification, protein turnover, chaperones	Molecular Function: ATP binding (GO:0005524);; Biological Process: protein folding (GO:0006457);; Biological Process: response to stress (GO:0006950);; Cellular Component: plastid (GO:0009536);; Molecular Function: 2-alkenal reductase [NAD(P)] activity (GO:0032440);; Molecular Function: unfolded protein binding (GO:0051082);; Biological Process: oxidation-reduction process (GO:0055114);;	--	Heat shock 70 kDa protein 7, chloroplastic OS=Arabidopsis thaliana GN=HSP70-7 PE=1 SV=1	hypothetical protein OsJ_17967 [Oryza sativa Japonica Group]
c15379.graph_c0	0	5.58292	0	6.12813	up	Posttranslational modification, protein turnover, chaperones	Biological Process: protein folding (GO:0006457);; Biological Process: hyperosmotic response (GO:0006972);; Biological Process: response to heat (GO:0009408);; Biological Process: response to high light intensity (GO:0009644);; Biological Process: response to hydrogen peroxide (GO:0042542);; Molecular Function: unfolded protein binding (GO:0051082);;	--	17.3 kDa class II heat shock protein OS=Solanum peruvianum PE=1 SV=1	predicted protein [Populus trichocarpa]
c30333.graph_c2	7.85007	21.8164	4.76064e-13	1.45028	up	Posttranslational modification, protein turnover, chaperones	Molecular Function: ATP binding (GO:0005524);; Cellular Component: mitochondrion (GO:0005739);; Biological Process: ATP catabolic process (GO:0006200);; Biological Process: protein folding (GO:0006457);; Biological Process: response to heat (GO:0009408);; Cellular Component: chloroplast stroma (GO:0009570);; Biological Process: response to high light intensity (GO:0009644);; Cellular Component: c…	--	Chaperone protein ClpB4, mitochondrial OS=Arabidopsis thaliana GN=CLPB4 PE=2 SV=1	chaperone clpb, putative [Ricinus communis]
c26841.graph_c0	3.62641	35.7341	0	3.27148	up	--	Molecular Function: peptidase activity (GO:0008233);; Cellular Component: cytoplasmic membrane-bounded vesicle (GO:0016023);;	--	Protein ASPARTIC PROTEASE IN GUARD CELL 1 OS=Arabidopsis thaliana GN=ASPG1 PE=1 SV=1	hypothetical protein M569_03893, partial [Genlisea aurea]
c21638.graph_c0	0.209094	1.75894	2.30894e-05	2.8247	up	--	Cellular Component: membrane (GO:0016020);;	--	Uncharacterized membrane protein YOL092W OS=Saccharomyces cerevisiae (strain ATCC 204508 / S288c) GN=YOL092W PE=1 SV=1	hypothetical protein PRUPE_ppa007096mg [Prunus persica]
c20112.graph_c1	4.59251	12.1376	6.18484e-06	1.36866	up	--	--	--	Dof zinc finger protein DOF1.6 OS=Arabidopsis thaliana GN=DOF1.6 PE=2 SV=1	PREDICTED: dof zinc finger protein DOF3.4 [Vitis vinifera]
c33391.graph_c0	0.561444	10.6923	0	4.07207	up	Posttranslational modification, protein turnover, chaperones	Biological Process: response to stress (GO:0006950);;	--	Small heat shock protein, chloroplastic (Fragment) OS=Glycine max GN=HSP22 PE=2 SV=1	hypothetical protein PRUPE_ppa010762mg [Prunus persica]
c42193.graph_c0	6.18929	12.6085	1.9941e-05	1.00365	up	Carbohydrate transport and metabolism	Biological Process: carbohydrate metabolic process (GO:0005975);; Biological Process: seed germination (GO:0009845);; Biological Process: determination of bilateral symmetry (GO:0009855);; Biological Process: polarity specification of adaxial/abaxial axis (GO:0009944);; Biological Process: meristem initiation (GO:0010014);; Biological Process: regulation of meristem growth (GO:0010075);; Molecula…	--	Mannan endo-1,4-beta-mannosidase 7 OS=Arabidopsis thaliana GN=MAN7 PE=2 SV=1	PREDICTED: mannan endo-1,4-beta-mannosidase 7 [Vitis vinifera]
c30318.graph_c0	0.695593	4.17962	0.000292522	2.4099	up	--	--	--	--	hypothetical protein M569_05237 [Genlisea aurea]
c44845.graph_c0	0.202022	1.24626	0.00733805	2.38957	up	Amino acid transport and metabolism	Cellular Component: cytoplasm (GO:0005737);; Biological Process: regulation of translation (GO:0006417);; Molecular Function: transaminase activity (GO:0008483);; Biological Process: ethylene biosynthetic process (GO:0009693);; Biological Process: response to auxin (GO:0009733);; Biological Process: response to cytokinin (GO:0009735);; Biological Process: fruit ripening (GO:0009835);; Molecular F…	K01762|0.0|pop:POPTR_572004|ACS4	1-aminocyclopropane-1-carboxylate synthase 3 OS=Solanum lycopersicum GN=ACS3 PE=1 SV=1	ACC synthase 3 [Antirrhinum majus]
c36049.graph_c0	6.02261	13.409	6.62749e-08	1.13208	up	--	--	--	Protein DEHYDRATION-INDUCED 19 homolog 3 OS=Arabidopsis thaliana GN=DI19-3 PE=1 SV=1	PREDICTED: protein DEHYDRATION-INDUCED 19-like [Solanum lycopersicum]
c27051.graph_c1	6.03963	313.426	0	5.65942	up	Posttranslational modification, protein turnover, chaperones	Molecular Function: ATP binding (GO:0005524);; Cellular Component: cell wall (GO:0005618);; Cellular Component: cytosol (GO:0005829);; Cellular Component: plasma membrane (GO:0005886);; Biological Process: protein folding (GO:0006457);; Biological Process: response to heat (GO:0009408);; Biological Process: defense response to bacterium (GO:0042742);; Biological Process: response to arsenic-conta…	K04079|1e-165|vvi:100265661|hypothetical protein LOC100265661	Heat shock protein 82 (Fragment) OS=Nicotiana tabacum GN=HSP82 PE=1 SV=1	RecName: Full=Heat shock protein 82
c30186.graph_c1	4.63335	12.6458	1.06816e-05	1.41231	up	--	--	--	--	hypothetical protein M569_07905, partial [Genlisea aurea]
c15205.graph_c0	3.619	10.1479	9.74744e-05	1.44535	up	--	Cellular Component: plastid (GO:0009536);; Cellular Component: membrane (GO:0016020);;	--	UPF0496 protein 1 OS=Oryza sativa subsp. japonica GN=Os03g0199100 PE=2 SV=1	hypothetical protein M569_16405 [Genlisea aurea]
c22582.graph_c0	2.33024	7.3603	5.5129e-05	1.60786	up	Signal transduction mechanisms	Biological Process: response to molecule of fungal origin (GO:0002238);; Cellular Component: cytoplasm (GO:0005737);; Cellular Component: plasma membrane (GO:0005886);; Biological Process: response to stress (GO:0006950);;	--	Universal stress protein A-like protein OS=Arabidopsis thaliana GN=At3g01520 PE=1 SV=2	PREDICTED: universal stress protein MJ0531-like isoform 1 [Solanum lycopersicum]
c25282.graph_c1	0	1.60727	0.000355193	4.46877	up	Translation, ribosomal structure and biogenesis	Molecular Function: translation elongation factor activity (GO:0003746);; Molecular Function: GTPase activity (GO:0003924);; Molecular Function: GTP binding (GO:0005525);; Cellular Component: cytoplasm (GO:0005737);; Biological Process: GTP catabolic process (GO:0006184);; Biological Process: translational elongation (GO:0006414);;	--	Elongation factor 1-alpha (Fragment) OS=Helicoverpa zea PE=3 SV=1	translation elongation factor 1-alpha, partial [Neurospora crassa]
c38780.graph_c0	18.6134	43.4081	3.71925e-14	1.20203	up	--	--	--	--	PREDICTED: uncharacterized protein LOC101243886 [Solanum lycopersicum]
c17000.graph_c0	2.25827	16.6304	0	2.82507	up	--	--	--	--	hypothetical protein M569_17358 [Genlisea aurea]
c19513.graph_c0	5.82111	14.8965	1.90287e-08	1.32892	up	General function prediction only	Biological Process: metabolic process (GO:0008152);; Cellular Component: chloroplast (GO:0009507);; Molecular Function: hydrolase activity (GO:0016787);;	--	4,5:9,10-diseco-3-hydroxy-5,9,17-trioxoandrosta-1(10),2-diene-4-oate hydrolase OS=Mycobacterium tuberculosis GN=hsaD PE=1 SV=1	PREDICTED: 2-hydroxy-6-oxononadienedioate/2-hydroxy-6-oxononatrienedioate hydrolase-like [Solanum lycopersicum]
c32423.graph_c0	11.1868	54.0687	0	2.25207	up	Secondary metabolites biosynthesis, transport and catabolism	Cellular Component: extracellular region (GO:0005576);; Biological Process: response to water deprivation (GO:0009414);; Biological Process: response to red or far red light (GO:0009639);; Biological Process: response to chitin (GO:0010200);; Molecular Function: (+)-abscisic acid 8'-hydroxylase activity (GO:0010295);; Molecular Function: oxygen binding (GO:0019825);; Biological Process: abscisic …	K09843|0.0|vvi:100264783|hypothetical protein LOC100264783	Abscisic acid 8&apos;-hydroxylase 1 OS=Arabidopsis thaliana GN=CYP707A1 PE=2 SV=1	ABA 8&apos;-hydroxylase CYP707A2 [Orobanche ramosa]
c42354.graph_c0	1.91578	9.60841	0	2.28033	up	--	--	--	GDSL esterase/lipase At1g29670 OS=Arabidopsis thaliana GN=At1g29670 PE=2 SV=1	PREDICTED: GDSL esterase/lipase At1g29670-like [Solanum lycopersicum]
c34341.graph_c0	3.03357	7.22839	3.57872e-05	1.2228	up	Inorganic ion transport and metabolism	Molecular Function: inositol-1,4-bisphosphate 1-phosphatase activity (GO:0004441);; Biological Process: sulfur compound metabolic process (GO:0006790);; Molecular Function: 3'(2'),5'-bisphosphate nucleotidase activity (GO:0008441);; Molecular Function: phosphotransferase activity, alcohol group as acceptor (GO:0016773);; Biological Process: phosphatidylinositol phosphorylation (GO:0046854);;	K01082|1e-157|vvi:100264076|hypothetical protein LOC100264076	PAP-specific phosphatase HAL2-like OS=Arabidopsis thaliana GN=AHL PE=2 SV=1	PREDICTED: PAP-specific phosphatase HAL2-like [Vitis vinifera]
c19676.graph_c0	10.5416	28.9579	0	1.43783	up	--	Molecular Function: hydrolase activity, hydrolyzing O-glycosyl compounds (GO:0004553);; Biological Process: sucrose biosynthetic process (GO:0005986);; Biological Process: galactose metabolic process (GO:0006012);; Biological Process: response to water deprivation (GO:0009414);; Cellular Component: chloroplast (GO:0009507);; Biological Process: response to abscisic acid (GO:0009737);; Biological …	--	Galactinol--sucrose galactosyltransferase OS=Pisum sativum GN=RFS PE=1 SV=1	raffinose synthase [Boea hygrometrica]
c41496.graph_c0	4.41838	45.2855	0	3.3243	up	--	Cellular Component: nucleus (GO:0005634);; Biological Process: signal transduction (GO:0007165);; Biological Process: response to water deprivation (GO:0009414);; Biological Process: response to abscisic acid (GO:0009737);; Biological Process: embryo development ending in seed dormancy (GO:0009793);; Biological Process: response to chitin (GO:0010200);; Biological Process: hyperosmotic salinity r…	--	Zinc finger protein AZF2 OS=Arabidopsis thaliana GN=AZF2 PE=2 SV=1	zinc finger protein, putative [Ricinus communis]
c14443.graph_c0	19.1874	47.0892	2.62013e-14	1.27476	up	--	--	K12795|1e-177|vvi:100244083|hypothetical protein LOC100244083	Protein SGT1 homolog OS=Oryza sativa subsp. japonica GN=SGT1 PE=1 SV=1	SGT1-2 [Solanum lycopersicum]
c31022.graph_c0	22.7321	84.8142	0	1.87698	up	--	Molecular Function: calcium ion binding (GO:0005509);; Biological Process: response to auxin (GO:0009733);; Biological Process: response to karrikin (GO:0080167);;	--	Calcium-binding protein PBP1 OS=Arabidopsis thaliana GN=PBP1 PE=1 SV=1	predicted protein [Populus trichocarpa]
c42479.graph_c0	2.7117	6.78377	0.00635127	1.2798	up	--	--	--	Probable calcium-binding protein CML30 OS=Arabidopsis thaliana GN=CML30 PE=2 SV=1	predicted protein [Populus trichocarpa]
c30427.graph_c0	3.22342	8.10613	0.000933197	1.29191	up	--	--	--	--	Uncharacterized protein TCM_015287 [Theobroma cacao]
c31636.graph_c0	1.53383	5.42295	3.36847e-05	1.75998	up	--	Molecular Function: sequence-specific DNA binding transcription factor activity (GO:0003700);; Biological Process: regulation of transcription, DNA-templated (GO:0006355);; Molecular Function: sequence-specific DNA binding (GO:0043565);;	--	Probable WRKY transcription factor 50 OS=Arabidopsis thaliana GN=WRKY50 PE=2 SV=1	putative WRKY transcription factor 10 [Nicotiana tabacum]
c26367.graph_c3	6.70975	13.8107	0.000657216	1.01544	up	Cell wall/membrane/envelope biogenesis	--	--	Synaptic vesicle membrane protein VAT-1 homolog OS=Danio rerio GN=vat1 PE=2 SV=1	Heavy metal transport/detoxification superfamily protein [Theobroma cacao]
c28825.graph_c2	4.07516	24.1039	0	2.5275	up	--	--	--	Putative ribonuclease H protein At1g65750 OS=Arabidopsis thaliana GN=At1g65750 PE=3 SV=1	hypothetical protein PRUPE_ppb016510mg, partial [Prunus persica]
c34816.graph_c0	195.511	404.831	4.9234e-12	1.0317	up	General function prediction only	Molecular Function: monooxygenase activity (GO:0004497);; Molecular Function: iron ion binding (GO:0005506);; Cellular Component: cytosol (GO:0005829);; Molecular Function: electron carrier activity (GO:0009055);; Molecular Function: oxidoreductase activity, acting on paired donors, with incorporation or reduction of molecular oxygen (GO:0016705);; Molecular Function: heme binding (GO:0020037);; …	K09560|0.0|pop:POPTR_646478|hypothetical protein	FAM10 family protein At4g22670 OS=Arabidopsis thaliana GN=At4g22670 PE=1 SV=1	predicted protein [Populus trichocarpa]
c34427.graph_c0	217.268	654.43	0	1.57236	up	Posttranslational modification, protein turnover, chaperones	Molecular Function: ATP binding (GO:0005524);; Cellular Component: plasma membrane (GO:0005886);; Biological Process: protein folding (GO:0006457);; Biological Process: response to heat (GO:0009408);; Molecular Function: heat shock protein binding (GO:0031072);; Molecular Function: metal ion binding (GO:0046872);; Molecular Function: unfolded protein binding (GO:0051082);;	K09503|0.0|rcu:RCOM_0940570|Chaperone protein dnaJ, putative	DnaJ protein homolog OS=Cucumis sativus GN=DNAJ1 PE=2 SV=1	DnaJ-like protein [Solanum tuberosum]
c41640.graph_c0	11.2691	41.1693	0	1.84786	up	--	Molecular Function: beta-1,4-mannosylglycoprotein 4-beta-N-acetylglucosaminyltransferase activity (GO:0003830);; Cellular Component: Golgi apparatus (GO:0005794);; Biological Process: protein N-linked glycosylation (GO:0006487);; Cellular Component: membrane (GO:0016020);;	K00737|0.0|vvi:100254142|hypothetical protein LOC100254142	Beta-1,4-mannosyl-glycoprotein 4-beta-N-acetylglucosaminyltransferase OS=Rattus norvegicus GN=Mgat3 PE=1 SV=2	PREDICTED: beta-1,4-mannosyl-glycoprotein 4-beta-N-acetylglucosaminyltransferase-like isoform 1 [Solanum lycopersicum]
c14836.graph_c0	4.38765	10.9935	1.89052e-11	1.30238	up	--	Molecular Function: organic cyclic compound binding (GO:0097159);; Molecular Function: heterocyclic compound binding (GO:1901363);;	--	Protein terminal ear1 homolog OS=Oryza sativa subsp. japonica GN=PLA2 PE=2 SV=1	PREDICTED: protein terminal ear1-like [Solanum lycopersicum]
c24393.graph_c0	35.0154	78.9913	1.43457e-11	1.15346	up	--	Biological Process: response to wounding (GO:0009611);; Biological Process: response to fungus (GO:0009620);; Biological Process: jasmonic acid biosynthetic process (GO:0009695);; Biological Process: abscisic acid-activated signaling pathway (GO:0009738);; Biological Process: response to jasmonic acid (GO:0009753);; Biological Process: response to chitin (GO:0010200);; Biological Process: endopla…	--	--	Uncharacterized protein TCM_024641 [Theobroma cacao]
c14574.graph_c0	16.8797	39.8544	3.04588e-10	1.2173	up	--	Cellular Component: nucleus (GO:0005634);; Cellular Component: cytoplasm (GO:0005737);; Biological Process: leaf shaping (GO:0010358);; Biological Process: leaf proximal/distal pattern formation (GO:0010589);; Biological Process: positive regulation of transcription, DNA-templated (GO:0045893);;	--	Homeobox protein knotted-1-like 1 OS=Arabidopsis thaliana GN=KNAT1 PE=1 SV=1	knox-like homeodomain protein 1 [Solanum lycopersicum]
c33631.graph_c0	35.1483	92.2483	0	1.37268	up	--	Cellular Component: protein storage vacuole (GO:0000326);; Molecular Function: protein binding (GO:0005515);; Cellular Component: endoplasmic reticulum (GO:0005783);; Cellular Component: plasma membrane (GO:0005886);; Biological Process: protein targeting (GO:0006605);; Biological Process: amino acid transport (GO:0006865);; Biological Process: response to stress (GO:0006950);; Biological Process…	--	WW domain-containing protein C11B10.08 OS=Schizosaccharomyces pombe (strain 972 / ATCC 24843) GN=pi003 PE=4 SV=1	hypothetical protein M569_15381 [Genlisea aurea]
c17845.graph_c0	4.46433	12.67	6.9841e-07	1.46992	up	--	--	--	Probable calcium-binding protein CML41 OS=Arabidopsis thaliana GN=CML41 PE=2 SV=2	hypothetical protein VITISV_034922 [Vitis vinifera]
c37459.graph_c0	1.54668	13.1716	0	3.03703	up	--	Molecular Function: protein kinase activity (GO:0004672);; Biological Process: cellular process (GO:0009987);; Biological Process: response to stimulus (GO:0050896);;	--	Mitogen-activated protein kinase kinase kinase NPK1 OS=Nicotiana tabacum GN=NPK1 PE=1 SV=1	PREDICTED: mitogen-activated protein kinase kinase kinase 3-like [Solanum lycopersicum]
c16406.graph_c0	0.863871	3.54576	2.78505e-07	1.97277	up	--	Molecular Function: sequence-specific DNA binding transcription factor activity (GO:0003700);; Biological Process: regulation of transcription, DNA-templated (GO:0006355);; Biological Process: secondary shoot formation (GO:0010223);;	--	Scarecrow-like protein 18 OS=Arabidopsis thaliana GN=SCL18 PE=2 SV=1	lateral suppressor protein [Nicotiana tabacum]
c26969.graph_c0	0.654221	1.90094	2.92851e-06	1.5004	up	--	--	--	Serine-rich adhesin for platelets OS=Staphylococcus aureus (strain N315) GN=sraP PE=1 SV=1	PREDICTED: uncharacterized protein LOC101245695 [Solanum lycopersicum]
c25465.graph_c0	40.3156	100.122	0	1.29343	up	--	--	--	--	hypothetical protein M569_01405 [Genlisea aurea]
c23736.graph_c1	4.4687	9.36348	0.00044656	1.04078	up	Posttranslational modification, protein turnover, chaperones	Molecular Function: ATP binding (GO:0005524);; Biological Process: response to stress (GO:0006950);; Molecular Function: 2-alkenal reductase [NAD(P)] activity (GO:0032440);; Biological Process: oxidation-reduction process (GO:0055114);;	--	Heat shock cognate 70 kDa protein 2 OS=Solanum lycopersicum GN=HSC-2 PE=1 SV=1	70 kDa heat shock protein [Sandersonia aurantiaca]
c35531.graph_c3	31.1876	70.9451	6.1502e-10	1.16426	up	--	Molecular Function: calmodulin-dependent protein kinase activity (GO:0004683);; Molecular Function: protein binding (GO:0005515);; Molecular Function: ATP binding (GO:0005524);; Cellular Component: plasma membrane (GO:0005886);; Biological Process: protein phosphorylation (GO:0006468);; Biological Process: stomatal movement (GO:0010118);; Biological Process: calcium-mediated signaling (GO:0019722…	--	CBL-interacting serine/threonine-protein kinase 12 OS=Arabidopsis thaliana GN=CIPK12 PE=1 SV=1	hypothetical protein M569_13134, partial [Genlisea aurea]
c27051.graph_c5	2.27568	107.264	0	5.35155	up	Posttranslational modification, protein turnover, chaperones	Molecular Function: ATP binding (GO:0005524);; Cellular Component: cell wall (GO:0005618);; Cellular Component: cytosol (GO:0005829);; Cellular Component: plasma membrane (GO:0005886);; Biological Process: protein folding (GO:0006457);; Biological Process: response to heat (GO:0009408);; Biological Process: response to high light intensity (GO:0009644);; Biological Process: defense response to ba…	K04079|3e-48|pop:POPTR_556104|hypothetical protein	Heat shock protein 82 (Fragment) OS=Nicotiana tabacum GN=HSP82 PE=1 SV=1	PREDICTED: heat shock protein 83-like isoform 2 [Solanum lycopersicum]
c40675.graph_c0	45.1062	118.691	0	1.37654	up	--	Cellular Component: cytoplasm (GO:0005737);; Molecular Function: oxidoreductase activity (GO:0016491);; Biological Process: oxidation-reduction process (GO:0055114);;	--	Isoflavone reductase-like protein OS=Olea europaea PE=1 SV=1	phenylcoumaran benzylic ether reductase homolog Fi1 [Forsythia x intermedia]
c34099.graph_c0	17.9604	38.3625	1.36285e-08	1.07389	up	Transcription	Biological Process: protein import into nucleus, translocation (GO:0000060);; Molecular Function: DNA binding (GO:0003677);; Molecular Function: sequence-specific DNA binding transcription factor activity (GO:0003700);; Cellular Component: nucleus (GO:0005634);; Cellular Component: cytoplasm (GO:0005737);; Molecular Function: transcription factor binding (GO:0008134);; Biological Process: respons…	--	MADS-box protein SOC1 OS=Arabidopsis thaliana GN=SOC1 PE=1 SV=1	SOC1-like protein 1 [Sinningia speciosa]
c28172.graph_c0	8.38207	33.3854	0	1.97235	up	Cell wall/membrane/envelope biogenesis	Cellular Component: mitochondrion (GO:0005739);; Biological Process: protein folding (GO:0006457);; Biological Process: proteolysis (GO:0006508);; Molecular Function: peptidase activity (GO:0008233);; Biological Process: response to heat (GO:0009408);; Biological Process: response to high light intensity (GO:0009644);; Biological Process: response to hydrogen peroxide (GO:0042542);;	--	--	PREDICTED: uncharacterized protein LOC101260481 [Solanum lycopersicum]
c28962.graph_c0	8.26596	23.4698	3.88578e-14	1.48147	up	--	Biological Process: signal transduction (GO:0007165);; Biological Process: metabolic process (GO:0008152);; Biological Process: response to endogenous stimulus (GO:0009719);; Biological Process: response to organic substance (GO:0010033);; Biological Process: innate immune response (GO:0045087);; Biological Process: response to other organism (GO:0051707);; Biological Process: response to oxygen-…	--	RING-H2 finger protein ATL2 OS=Arabidopsis thaliana GN=ATL2 PE=2 SV=2	PREDICTED: RING-H2 finger protein ATL2-like [Solanum lycopersicum]
c33393.graph_c0	3.38184	8.1282	1.10431e-05	1.2361	up	Posttranslational modification, protein turnover, chaperones	Molecular Function: metal ion binding (GO:0046872);;	--	RING-H2 finger protein ATL16 OS=Arabidopsis thaliana GN=ATL16 PE=2 SV=1	RING/U-box superfamily protein [Theobroma cacao]
c43392.graph_c0	0.598523	2.4529	3.62116e-08	1.9758	up	Posttranslational modification, protein turnover, chaperones	Molecular Function: ATP-dependent peptidase activity (GO:0004176);; Molecular Function: metalloendopeptidase activity (GO:0004222);; Molecular Function: ATP binding (GO:0005524);; Biological Process: ATP catabolic process (GO:0006200);; Biological Process: protein folding (GO:0006457);; Biological Process: proteolysis (GO:0006508);; Molecular Function: zinc ion binding (GO:0008270);; Molecular Fu…	K03798|0.0|vvi:100266289|hypothetical protein LOC100266289	ATP-dependent zinc metalloprotease FTSH 6, chloroplastic OS=Arabidopsis thaliana GN=FTSH6 PE=2 SV=1	hypothetical protein VITISV_032527 [Vitis vinifera]
c30779.graph_c0	25.2389	53.3478	1.59792e-10	1.06021	up	--	Molecular Function: DNA binding (GO:0003677);; Molecular Function: sequence-specific DNA binding transcription factor activity (GO:0003700);; Cellular Component: nucleus (GO:0005634);; Biological Process: regulation of transcription, DNA-templated (GO:0006355);; Biological Process: response to brassinosteroid (GO:0009741);; Biological Process: negative regulation of flower development (GO:0009910…	K09287|1e-176|vvi:100262843|hypothetical protein LOC100262843	AP2/ERF and B3 domain-containing transcription factor RAV1 OS=Arabidopsis thaliana GN=RAV1 PE=1 SV=1	PREDICTED: AP2/ERF and B3 domain-containing transcription repressor TEM1-like [Vitis vinifera]
c38455.graph_c0	61.1848	224.345	0	1.85559	up	General function prediction only	Molecular Function: nucleotide binding (GO:0000166);; Molecular Function: RNA binding (GO:0003723);; Cellular Component: plastid (GO:0009536);; Biological Process: response to high light intensity (GO:0009644);; Biological Process: regulation of RNA splicing (GO:0043484);;	--	Serine/arginine repetitive matrix protein 5 OS=Homo sapiens GN=SRRM5 PE=1 SV=3	PREDICTED: uncharacterized protein LOC101294250 [Fragaria vesca subsp. vesca]
c22056.graph_c1	16.5207	89.1759	0	2.38514	up	--	Molecular Function: ATP binding (GO:0005524);; Cellular Component: cell wall (GO:0005618);; Cellular Component: nucleolus (GO:0005730);; Cellular Component: mitochondrion (GO:0005739);; Cellular Component: cytosol (GO:0005829);; Cellular Component: plasma membrane (GO:0005886);; Biological Process: protein folding (GO:0006457);; Biological Process: defense response (GO:0006952);; Biological Proce…	K04079|3e-41|pop:POPTR_550613|hypothetical protein	Heat shock protein 81-3 OS=Oryza sativa subsp. japonica GN=HSP81-3 PE=2 SV=2	heat shock protein [Stylosanthes hamata]
c16912.graph_c0	5.23628	14.0932	9.3392e-13	1.40472	up	--	Cellular Component: mitochondrion (GO:0005739);;	--	NAC domain-containing protein 8 OS=Arabidopsis thaliana GN=NAC008 PE=2 SV=1	PREDICTED: NAC domain-containing protein 8 [Vitis vinifera]
c35665.graph_c0	4.42014	19.2019	0	2.0883	up	--	--	--	--	hypothetical protein M569_06383 [Genlisea aurea]
c31329.graph_c0	1.87552	4.85838	0.00209434	1.33023	up	Posttranslational modification, protein turnover, chaperones	Cellular Component: nucleus (GO:0005634);; Biological Process: mRNA export from nucleus (GO:0006406);; Biological Process: proteolysis (GO:0006508);; Biological Process: positive regulation of flower development (GO:0009911);; Biological Process: maintenance of meristem identity (GO:0010074);; Biological Process: glucuronoxylan metabolic process (GO:0010413);; Biological Process: protein desumoyl…	K08592|1e-100|vvi:100247642|hypothetical protein LOC100247642	Ubiquitin-like-specific protease ESD4 OS=Arabidopsis thaliana GN=ESD4 PE=1 SV=1	PREDICTED: ubiquitin-like-specific protease ESD4-like [Cucumis sativus]
c30073.graph_c0	7.76196	41.1829	1.11022e-16	2.35543	up	--	--	--	Protein RALF-like 33 OS=Arabidopsis thaliana GN=RALFL33 PE=2 SV=1	predicted protein [Populus trichocarpa]
c14948.graph_c0	3.96239	18.2711	5.56268e-06	2.11446	up	--	Molecular Function: protein serine/threonine kinase activity (GO:0004674);; Molecular Function: protein binding (GO:0005515);; Molecular Function: ATP binding (GO:0005524);; Cellular Component: plasma membrane (GO:0005886);; Biological Process: protein phosphorylation (GO:0006468);; Biological Process: plant-type cell wall modification (GO:0009827);; Biological Process: pollen tube growth (GO:000…	--	CBL-interacting serine/threonine-protein kinase 19 OS=Arabidopsis thaliana GN=CIPK19 PE=2 SV=1	CBL-interacting protein kinase, partial [Medicago truncatula]
c31981.graph_c0	1.08511	5.01152	7.56466e-07	2.12495	up	--	Molecular Function: DNA binding (GO:0003677);; Molecular Function: sequence-specific DNA binding transcription factor activity (GO:0003700);; Biological Process: pollen development (GO:0009555);; Biological Process: embryo development (GO:0009790);; Biological Process: cellular response to phosphate starvation (GO:0016036);; Cellular Component: CCAAT-binding factor complex (GO:0016602);; Biologic…	--	Nuclear transcription factor Y subunit A-7 OS=Arabidopsis thaliana GN=NFYA7 PE=2 SV=1	YA5 [Antirrhinum majus]
c46172.graph_c0	0.0552267	1.96155	6.94771e-07	4.17007	up	--	Molecular Function: lysozyme activity (GO:0003796);; Biological Process: carbohydrate metabolic process (GO:0005975);;	--	Acidic endochitinase OS=Vitis vinifera GN=CHIT3 PE=2 SV=1	PREDICTED: acidic endochitinase [Vitis vinifera]
c41348.graph_c0	6.09065	86.7213	0	3.79861	up	--	Biological Process: response to stress (GO:0006950);; Biological Process: response to abiotic stimulus (GO:0009628);;	--	Zinc finger protein ZAT10 OS=Arabidopsis thaliana GN=ZAT10 PE=2 SV=1	predicted protein [Populus trichocarpa]
c34778.graph_c0	26.4107	85.8552	0	1.68063	up	--	Cellular Component: plasma membrane (GO:0005886);; Cellular Component: plasmodesma (GO:0009506);;	--	--	hypothetical protein M569_10066, partial [Genlisea aurea]
c40724.graph_c0	14.1718	208.279	0	3.85751	up	Posttranslational modification, protein turnover, chaperones	Molecular Function: protein binding (GO:0005515);; Molecular Function: ATP binding (GO:0005524);; Biological Process: ATP catabolic process (GO:0006200);; Biological Process: protein folding (GO:0006457);; Cellular Component: chloroplast stroma (GO:0009570);; Biological Process: response to high light intensity (GO:0009644);; Cellular Component: chloroplast envelope (GO:0009941);; Biological Proc…	--	Chaperone protein ClpB1 OS=Arabidopsis thaliana GN=CLPB1 PE=1 SV=2	101 kDa heat shock protein [Nicotiana tabacum]
c22056.graph_c0	46.0491	172.921	0	1.8814	up	--	Molecular Function: ATP binding (GO:0005524);; Cellular Component: cell wall (GO:0005618);; Cellular Component: nucleolus (GO:0005730);; Cellular Component: mitochondrion (GO:0005739);; Cellular Component: cytosol (GO:0005829);; Cellular Component: plasma membrane (GO:0005886);; Biological Process: protein folding (GO:0006457);; Biological Process: defense response (GO:0006952);; Biological Proce…	K04079|1e-39|rcu:RCOM_0104810|heat shock protein, putative	Heat shock cognate protein 80 OS=Solanum lycopersicum GN=HSC80 PE=2 SV=1	heat-shock protein 80 [Euphorbia esula]
c32184.graph_c1	17.7614	50.038	5.55112e-16	1.47169	up	--	Cellular Component: nucleus (GO:0005634);; Biological Process: regulation of transcription, DNA-templated (GO:0006355);; Biological Process: regulation of translation (GO:0006417);; Cellular Component: plastid (GO:0009536);; Biological Process: response to ethylene (GO:0009723);; Biological Process: auxin-activated signaling pathway (GO:0009734);; Biological Process: post-embryonic development (G…	--	Auxin-induced protein 22E OS=Vigna radiata var. radiata GN=AUX22E PE=2 SV=1	hypothetical protein M569_15899, partial [Genlisea aurea]
c30512.graph_c0	31.1477	161.657	0	2.35666	up	--	Biological Process: regulation of transcription, DNA-templated (GO:0006355);;	--	Chitin-inducible gibberellin-responsive protein 1 OS=Oryza sativa subsp. japonica GN=CIGR1 PE=2 SV=1	GRAS family transcription factor [Populus trichocarpa]
c33623.graph_c0	6.30768	13.5442	3.34067e-05	1.0774	up	General function prediction only	Molecular Function: hydrolase activity (GO:0016787);;	--	Probable esterase PIR7A OS=Oryza sativa subsp. japonica GN=PIR7A PE=2 SV=2	methyl jasmonate esterase [Nicotiana attenuata]
c26098.graph_c0	2.86951	8.04628	1.45449e-06	1.45235	up	--	Biological Process: cellular response to sulfate starvation (GO:0009970);;	--	--	hypothetical protein PRUPE_ppa025256mg [Prunus persica]
c13809.graph_c0	0	14.5435	1.28786e-14	5.90286	up	--	Biological Process: protein folding (GO:0006457);; Biological Process: hyperosmotic response (GO:0006972);; Biological Process: response to heat (GO:0009408);; Biological Process: response to high light intensity (GO:0009644);; Biological Process: response to hydrogen peroxide (GO:0042542);; Molecular Function: unfolded protein binding (GO:0051082);;	--	17.3 kDa class II heat shock protein OS=Solanum peruvianum PE=1 SV=1	17.6 kDa class II heat shock protein [Theobroma cacao]
c28938.graph_c2	2.22	73.1441	0	4.85885	up	--	--	K13993|1e-10|rcu:RCOM_0497680|heat-shock protein, putative	17.6 kDa class I heat shock protein OS=Solanum peruvianum PE=2 SV=1	putative small heat shock protein [Olea europaea]
c33944.graph_c0	0.445337	3.12188	0.00926066	2.51951	up	--	Biological Process: MAPK cascade (GO:0000165);; Biological Process: respiratory burst involved in defense response (GO:0002679);; Molecular Function: calcium ion binding (GO:0005509);; Biological Process: protein targeting to membrane (GO:0006612);; Biological Process: ethylene biosynthetic process (GO:0009693);; Biological Process: salicylic acid biosynthetic process (GO:0009697);; Biological Pr…	K13448|1e-60|rcu:RCOM_1677910|Polcalcin Jun o, putative	Calcium-binding protein CML38 OS=Arabidopsis thaliana GN=CML38 PE=2 SV=1	PREDICTED: uncharacterized protein LOC101293333 [Fragaria vesca subsp. vesca]
c14346.graph_c1	34.0346	70.0214	4.16468e-06	1.01846	up	--	--	--	Probable calcium-binding protein CML35 OS=Arabidopsis thaliana GN=CML35 PE=1 SV=2	PREDICTED: probable calcium-binding protein CML36-like [Solanum lycopersicum]
c28953.graph_c1	4.02941	8.9696	0.000228717	1.12594	up	--	Cellular Component: nucleus (GO:0005634);; Biological Process: response to ethylene (GO:0009723);; Biological Process: response to gibberellin (GO:0009739);; Biological Process: response to salicylic acid (GO:0009751);; Biological Process: response to jasmonic acid (GO:0009753);; Biological Process: response to chitin (GO:0010200);; Biological Process: response to cadmium ion (GO:0046686);;	K09422|8e-81|rcu:RCOM_0788410|r2r3-myb transcription factor, putative	Transcription factor MYB48 OS=Arabidopsis thaliana GN=MYB48 PE=2 SV=1	r2r3-myb transcription factor, putative [Ricinus communis]
c36580.graph_c0	4.34185	13.3177	0	1.59316	up	--	Molecular Function: zinc ion transmembrane transporter activity (GO:0005385);; Biological Process: polar nucleus fusion (GO:0010197);; Biological Process: response to chitin (GO:0010200);; Biological Process: zinc ion transmembrane transport (GO:0071577);;	--	--	hypothetical protein PRUPE_ppa003777mg [Prunus persica]
c33680.graph_c0	0.40861	16.8046	0	4.77458	up	--	Molecular Function: sequence-specific DNA binding transcription factor activity (GO:0003700);; Cellular Component: nucleus (GO:0005634);; Biological Process: regulation of transcription, DNA-templated (GO:0006355);; Biological Process: response to salt stress (GO:0009651);; Biological Process: regulation of gibberellin biosynthetic process (GO:0010371);; Biological Process: cell growth (GO:001604…	--	Dehydration-responsive element-binding protein 1F OS=Arabidopsis thaliana GN=DREB1F PE=2 SV=1	C-repeat binding facor [Fraxinus americana]
c25354.graph_c0	12.0752	35.472	2.16515e-08	1.52148	up	General function prediction only	Cellular Component: ubiquitin ligase complex (GO:0000151);; Molecular Function: ubiquitin-protein ligase activity (GO:0004842);; Biological Process: response to heat (GO:0009408);; Biological Process: response to water deprivation (GO:0009414);; Biological Process: response to symbiotic fungus (GO:0009610);; Biological Process: response to wounding (GO:0009611);; Biological Process: response to e…	K09561|2e-38|vvi:100248721|hypothetical protein LOC100248721	E3 ubiquitin-protein ligase CHIP OS=Arabidopsis thaliana GN=CHIP PE=1 SV=1	hypothetical protein VITISV_000496 [Vitis vinifera]
c27660.graph_c1	0.351694	2.6298	0.00349071	2.60946	up	--	Biological Process: metabolic process (GO:0008152);; Molecular Function: transferase activity, transferring hexosyl groups (GO:0016758);;	--	UDP-glucose flavonoid 3-O-glucosyltransferase 6 OS=Fragaria ananassa GN=GT6 PE=1 SV=1	glucosyltransferase homolog [Antirrhinum majus]
