# Supplementary material for: Comparative transcription analysis of different Antirrhinum phyllotaxy nodes identifies major signal networks involved in vegetative-reproductive transition
Source: PLoS One. 2017 Jun 1;12(6):e0178424. doi: 10.1371/journal.pone.0178424 (PMC5453694; doi:10.1371/journal.pone.0178424)
Supplement: S10 Table — (XLS) [file pone.0178424.s012.xls]

## Sheet: pathway
Table S10 DEGs among four libraries involved in 118 KEGG pathways
Pathway	Pathway ID	Gene number
Glycolysis / Gluconeogenesis	ko00010	86
Citrate cycle (TCA cycle)	ko00020	15
Pentose phosphate pathway	ko00030	9
Pentose and glucuronate interconversions	ko00040	26
Fructose and mannose metabolism	ko00051	24
Galactose metabolism	ko00052	17
Ascorbate and aldarate metabolism	ko00053	23
Fatty acid biosynthesis	ko00061	10
Fatty acid elongation in mitochondria	ko00062	13
Fatty acid metabolism	ko00071	12
Synthesis and degradation of ketone bodies	ko00072	2
Steroid biosynthesis	ko00100	3
Ubiquinone and other terpenoid-quinone biosynthesis	ko00130	7
Oxidative phosphorylation	ko00190	87
Photosynthesis	ko00195	8
Photosynthesis - antenna proteins	ko00196	2
Purine metabolism	ko00230	80
Caffeine metabolism	ko00232	2
Pyrimidine metabolism	ko00240	14
Alanine, aspartate and glutamate metabolism	ko00250	8
Glycine, serine and threonine metabolism	ko00260	14
Cysteine and methionine metabolism	ko00270	3
Valine, leucine and isoleucine degradation	ko00280	9
Valine, leucine and isoleucine biosynthesis	ko00290	8
Lysine biosynthesis	ko00300	4
Lysine degradation	ko00310	18
Arginine and proline metabolism	ko00330	4
Histidine metabolism	ko00340	13
Tyrosine metabolism	ko00350	2
Phenylalanine metabolism	ko00360	15
Tryptophan metabolism	ko00380	13
Phenylalanine, tyrosine and tryptophan biosynthesis	ko00400	15
beta-Alanine metabolism	ko00410	12
Taurine and hypotaurine metabolism	ko00430	10
Selenocompound metabolism	ko00450	17
Cyanoamino acid metabolism	ko00460	21
Glutathione metabolism	ko00480	34
Starch and sucrose metabolism	ko00500	91
N-Glycan biosynthesis	ko00510	54
Other glycan degradation	ko00511	9
Other types of O-glycan biosynthesis	ko00514	7
Amino sugar and nucleotide sugar metabolism	ko00520	24
Glycosaminoglycan degradation	ko00531	15
Glycerolipid metabolism	ko00561	25
Inositol phosphate metabolism	ko00562	18
Glycosylphosphatidylinositol(GPI)-anchor biosynthesis	ko00563	17
Glycerophospholipid metabolism	ko00564	25
Ether lipid metabolism	ko00565	18
Arachidonic acid metabolism	ko00590	22
Linoleic acid metabolism	ko00591	1
alpha-Linolenic acid metabolism	ko00592	24
Sphingolipid metabolism	ko00600	20
Glycosphingolipid biosynthesis - globo series	ko00603	8
Glycosphingolipid biosynthesis - ganglio series	ko00604	5
Pyruvate metabolism	ko00620	10
Glyoxylate and dicarboxylate metabolism	ko00630	3
Propanoate metabolism	ko00640	6
Butanoate metabolism	ko00650	9
C5-Branched dibasic acid metabolism	ko00660	7
One carbon pool by folate	ko00670	16
Carbon fixation in photosynthetic organisms	ko00710	37
Thiamine metabolism	ko00730	7
Riboflavin metabolism	ko00740	13
Vitamin B6 metabolism	ko00750	12
Nicotinate and nicotinamide metabolism	ko00760	2
Pantothenate and CoA biosynthesis	ko00770	31
Biotin metabolism	ko00780	3
Lipoic acid metabolism	ko00785	4
Folate biosynthesis	ko00790	11
Porphyrin and chlorophyll metabolism	ko00860	21
Terpenoid backbone biosynthesis	ko00900	11
Limonene and pinene degradation	ko00903	13
Diterpenoid biosynthesis	ko00904	14
Brassinosteroid biosynthesis	ko00905	4
Carotenoid biosynthesis	ko00906	37
Zeatin biosynthesis	ko00908	25
Nitrogen metabolism	ko00910	42
Sulfur metabolism	ko00920	18
Phenylpropanoid biosynthesis	ko00940	26
Flavonoid biosynthesis	ko00941	7
Flavone and flavonol biosynthesis	ko00944	5
Stilbenoid, diarylheptanoid and gingerol biosynthesis	ko00945	22
Isoquinoline alkaloid biosynthesis	ko00950	11
Tropane, piperidine and pyridine alkaloid biosynthesis	ko00960	8
Glucosinolate biosynthesis	ko00966	2
Aminoacyl-tRNA biosynthesis	ko00970	14
Biosynthesis of unsaturated fatty acids	ko01040	73
ABC transporters	ko02010	8
Ribosome biogenesis in eukaryotes	ko03008	20
Ribosome	ko03010	162
RNA transport	ko03013	93
mRNA surveillance pathway	ko03015	13
RNA degradation	ko03018	6
RNA polymerase	ko03020	16
Basal transcription factors	ko03022	41
DNA replication	ko03030	21
Spliceosome	ko03040	99
Proteasome	ko03050	10
Protein export	ko03060	15
Base excision repair	ko03410	32
Nucleotide excision repair	ko03420	10
Mismatch repair	ko03430	12
Homologous recombination	ko03440	26
Non-homologous end-joining	ko03450	7
Phosphatidylinositol signaling system	ko04070	32
Plant hormone signal transduction	ko04075	148
Ubiquitin mediated proteolysis	ko04120	10
Sulfur relay system	ko04122	1
SNARE interactions in vesicular transport	ko04130	10
Regulation of autophagy	ko04140	13
Protein processing in endoplasmic reticulum	ko04141	101
Endocytosis	ko04144	10
Phagosome	ko04145	12
Peroxisome	ko04146	11
Plant-pathogen interaction	ko04626	95
Natural killer cell mediated cytotoxicity	ko04650	8
Circadian rhythm - mammal	ko04710	9
Circadian rhythm - plant	ko04712	2
